# Supplementary material for: Characterization of Esophageal Microbiota in Patients With Esophagitis and Esophageal Squamous Cell Carcinoma
Source: Front Cell Infect Microbiol. 2021 Nov 11;11:774330. doi: 10.3389/fcimb.2021.774330 (PMC8632060; doi:10.3389/fcimb.2021.774330)
Supplement: Supplementary file 2 [file DataSheet_1.zip › 16S_V3_V4-68╕÷╤∙▒╛JZD 2020.7.21/2.Alpha_diversity_analysis/Alpha_diversity_index/Alpha_detail/alpha_div_collated/PD_whole_tree.txt]

	sequences per sample	iteration	ES1	ES10	ES11	ES12	ES13	ES14	ES15	ES2	ES3	ES4	ES5	ES6	ES7	ES8	ES9	ESC1	ESC10	ESC11	ESC12	ESC13	ESC14	ESC15	ESC16	ESC17	ESC18	ESC19	ESC2	ESC20	ESC21	ESC22	ESC23	ESC24	ESC25	ESC26	ESC27	ESC28	ESC29	ESC3	ESC30	ESC31	ESC32	ESC4	ESC5	ESC6	ESC7	ESC8	ESC9
alpha_rarefaction_10_0.txt	10	0	2.03367	2.86192	2.44651	2.88242	2.46433	2.88807	2.16673	2.47892	2.43979	2.80049	2.5317	2.48427	2.54924	3.03238	3.52007	2.32513	2.22404	2.85184	2.87271	2.38501	3.20332	2.15698	1.31791	3.24416	2.99116	1.45596	2.41448	2.90907	1.14102	1.86739	2.4331	2.64335	8.37319	2.67077	2.73706	2.07987	2.69034	1.7032	2.82901	2.69985	1.21592	1.03302	2.59485	7.80429	2.92309	2.73625	3.07914
alpha_rarefaction_10_1.txt	10	1	2.64347	2.48575	2.7799	1.38545	2.49346	3.00988	2.40637	2.64592	2.3782	3.09668	2.51486	3.54159	2.57549	2.61318	2.62005	2.43453	2.39194	1.6083	2.04843	1.90704	2.77371	2.69056	1.91285	2.74378	2.38805	1.99376	2.01783	2.04773	1.14102	1.95625	2.41516	2.14968	2.12888	3.96313	3.17927	2.43781	2.92942	1.73603	3.02482	3.49085	1.46562	2.18317	1.89248	2.26592	3.37715	3.21318	2.70188
alpha_rarefaction_10_2.txt	10	2	2.27198	2.453	2.05276	2.49317	2.78341	2.39804	2.06493	2.46685	3.10429	2.10305	2.20676	2.79635	3.18277	2.89779	3.09213	2.53853	2.38712	2.33707	3.41634	2.1128	3.00634	1.77654	2.28712	3.27247	2.71223	2.33073	1.26751	2.41839	8.04855	2.18025	8.38654	2.24778	8.61672	3.04708	3.42097	1.63095	2.44295	2.40238	2.00662	7.37949	1.79536	2.00111	1.20038	1.73547	2.88904	2.41602	2.12852
alpha_rarefaction_10_3.txt	10	3	2.38711	1.9723	2.23618	2.12943	2.10908	3.15827	2.82058	2.47562	2.51609	1.62061	2.47395	2.73272	2.54039	3.00718	2.86196	2.97302	2.90612	2.39863	3.03722	2.68575	3.40033	1.13587	2.03304	3.26808	2.76386	1.27207	2.07403	2.03134	8.11328	2.21997	8.49293	3.54811	8.65925	2.88052	2.92703	1.65067	2.94419	2.46484	2.9023	2.97336	1.21592	1.91663	1.9503	7.9774	3.14467	3.16353	1.8354
alpha_rarefaction_10_4.txt	10	4	1.5855	3.28987	2.72737	2.20555	2.6571	2.75529	2.10985	2.09866	2.67786	1.9733	2.80911	3.20339	2.05507	2.52629	1.96491	2.97423	2.7606	1.57234	2.79482	2.67388	2.79221	1.8321	2.68854	2.22939	2.68832	2.59936	2.22561	1.87793	1.93725	2.1965	3.02349	2.26726	8.39088	2.31371	3.0223	2.32562	2.13338	2.62451	2.8175	2.19103	1.86739	3.42494	2.34011	1.41101	2.81287	2.78016	3.09476
alpha_rarefaction_10_5.txt	10	5	2.28088	2.86162	2.96073	2.29024	2.03219	2.52229	2.01418	3.46895	2.69648	2.64273	2.82205	2.44991	3.74439	2.75363	2.37219	2.7989	2.51701	2.69251	2.39524	2.6818	2.94812	1.78963	3.14468	2.02691	2.37447	1.86817	2.53484	2.78583	1.36802	1.75207	2.65003	2.43976	7.70519	3.2591	3.2067	1.53037	2.4281	1.81309	8.00555	3.25866	1.21592	1.51226	1.94022	2.54298	2.60269	2.43838	2.30787
alpha_rarefaction_10_6.txt	10	6	2.08676	1.935	2.80838	1.32243	2.28153	2.91579	2.44273	2.9003	2.33462	2.12311	2.46163	2.17517	3.36106	2.77994	2.39056	2.9515	1.88411	2.69776	2.26666	2.57977	2.78648	3.19981	2.24229	2.77491	2.72538	2.38799	6.64978	3.0864	1.14102	2.53948	12.54633	2.02246	1.4589	2.75364	2.85525	2.00346	2.72503	1.63881	7.40454	3.42074	1.21592	1.6743	1.6293	1.5976	8.37315	1.88883	2.42983
alpha_rarefaction_10_7.txt	10	7	2.38478	3.13005	2.75336	1.7421	2.86653	3.17841	2.37359	3.66936	2.39579	2.5752	2.02974	2.80417	2.48414	2.14898	2.26874	2.79219	2.3038	3.05475	2.29448	2.81496	2.82819	1.55775	1.90879	3.22589	2.23895	1.84796	6.88801	2.71674	1.14102	3.1318	2.41794	3.0955	8.819	2.47491	2.73173	2.21711	2.69223	2.02494	9.33947	2.79468	1.71028	2.78634	1.58294	2.24173	2.9016	2.87667	3.26132
alpha_rarefaction_10_8.txt	10	8	2.52727	3.2207	2.18551	2.06679	1.65338	2.28617	2.34492	2.79001	2.82892	2.43057	2.66231	1.60869	3.09026	2.73801	2.53574	2.32212	2.29364	3.34465	2.42827	2.07517	3.1616	1.89665	1.72874	1.998	2.35488	2.93181	1.10391	1.89846	1.63654	2.18953	2.37505	2.21859	8.73019	8.41685	2.81273	2.31394	2.3736	2.07519	3.05647	2.29602	1.21592	2.58268	0.76807	1.49453	2.35072	2.02073	2.94049
alpha_rarefaction_10_9.txt	10	9	1.61251	2.38007	2.206	2.13391	1.86681	3.22296	2.88685	2.85658	2.54916	2.54226	2.53257	2.61918	2.35785	3.25161	3.24908	2.05576	1.99376	2.44604	2.64679	2.69688	3.07365	2.75062	3.14732	3.0787	3.51441	2.88324	1.92699	2.42982	7.41926	2.11072	2.65715	2.88461	8.62986	2.38368	2.87457	2.12553	2.32265	1.32383	2.21094	3.18742	1.27504	1.33143	2.37267	1.52103	2.69268	2.55157	2.47748
alpha_rarefaction_2374_0.txt	2374	0	19.43937	20.49417	19.18977	6.19267	17.42326	19.20779	14.24801	17.48542	23.06646	27.64775	20.11811	19.45855	17.9179	23.63901	23.46266	13.90709	15.38465	27.11735	14.85722	15.79672	26.54123	16.57668	16.22018	15.43074	16.26868	15.13668	54.27659	18.33845	44.88267	36.28043	35.8456	36.45141	58.09944	25.81772	29.33503	28.37153	14.41514	36.28071	49.01578	44.03993	8.88049	13.9157	11.52231	27.88132	50.87048	16.7496	17.5194
alpha_rarefaction_2374_1.txt	2374	1	18.74243	20.23123	18.93138	5.74835	18.88571	18.92863	13.83853	19.88198	22.57976	26.36458	21.09058	21.48925	16.99873	23.35061	23.77864	13.96231	14.26369	13.50063	14.25106	15.19334	24.35422	14.83111	15.81707	16.13639	16.50844	15.52704	64.28149	18.24693	44.17659	37.15755	36.91106	35.34723	63.63688	34.35212	29.21812	29.0974	15.29	25.53078	47.2145	50.4762	10.07951	14.80399	11.85235	45.0375	40.24308	18.15472	16.46914
alpha_rarefaction_2374_2.txt	2374	2	18.86075	21.3011	17.99571	5.69939	18.58231	19.56791	14.6109	19.07911	22.82043	26.84053	21.54632	19.59719	17.33143	23.84824	22.64702	13.76785	14.4204	19.6126	14.74948	15.0398	29.55886	14.17478	17.12724	16.59916	17.35926	15.3902	45.40356	19.24449	37.6877	31.04385	32.76748	34.06461	67.66116	29.44576	33.5418	29.3537	15.72393	38.11967	47.63862	50.20031	8.39472	13.1749	11.31574	43.42118	34.61865	16.69719	17.57227
alpha_rarefaction_2374_3.txt	2374	3	18.12812	20.46894	18.82105	5.82567	18.42855	19.9689	14.31386	17.63801	23.51872	26.86516	19.8694	19.11623	17.14697	23.04468	22.34085	14.14331	14.36162	14.73207	14.28654	14.91128	29.21792	14.10847	18.10041	15.24265	16.75035	15.16303	57.63678	19.65661	36.74095	31.5441	25.04769	31.6382	61.03391	30.37841	21.19686	30.25335	15.9152	32.68699	52.60998	51.69806	8.43392	15.14541	13.0473	33.91954	45.57429	16.38724	17.60176
alpha_rarefaction_2374_4.txt	2374	4	19.09302	20.77454	18.25164	5.48581	18.35212	19.89465	14.09523	20.32782	23.36037	27.47713	21.53852	19.90322	16.65214	23.72049	23.55945	13.92402	21.61388	14.12628	14.42741	13.94929	27.67523	14.91398	16.31056	15.77604	17.2151	15.85166	57.85883	20.24978	43.99054	35.44331	34.51922	33.95377	65.04589	30.61611	31.34112	34.56915	14.84953	36.11931	49.24732	50.89794	8.53002	15.23187	11.44887	33.50704	48.08316	17.62426	18.33557
alpha_rarefaction_2374_5.txt	2374	5	19.50816	20.54018	17.78327	5.7258	17.97583	19.369	14.33059	19.12821	22.5246	26.95111	19.8656	20.07464	18.06898	22.32351	24.5998	14.04874	14.47695	13.98921	14.84305	15.98905	29.07044	14.55931	17.61482	16.36754	18.53141	15.42064	56.24443	20.01599	39.09585	34.8074	31.7617	35.34822	75.083	33.09967	20.14724	27.75774	14.5904	35.07694	53.50315	52.56029	8.35678	13.92176	11.6123	27.29026	54.66059	17.74637	17.02941
alpha_rarefaction_2374_6.txt	2374	6	18.86409	20.37216	18.07376	6.15617	18.61972	19.86876	14.31194	19.56228	22.65526	27.91711	20.51258	19.11775	17.28008	23.7298	23.51459	14.2689	14.69605	13.93504	14.74369	15.19789	29.12209	15.2009	16.88222	15.89925	17.75969	15.13916	59.40687	19.11081	41.61457	33.28675	39.58588	34.2467	57.92795	30.99805	33.67992	31.4192	15.63139	30.45551	50.61755	58.11191	9.57001	12.04315	11.23985	36.08072	37.72717	17.20816	17.24057
alpha_rarefaction_2374_7.txt	2374	7	18.05319	20.95097	18.55855	6.02394	18.54317	19.52632	13.75531	19.02953	24.00459	27.21505	20.19697	19.98196	17.5857	22.54433	22.9199	13.52543	12.92736	24.75626	15.31439	15.06788	33.47198	14.48353	18.05645	14.99786	17.28147	16.49166	54.14032	20.30491	44.25184	35.75966	31.77978	39.71609	64.0131	32.47095	31.19199	28.64886	15.64901	41.74103	54.46004	47.01695	8.82986	14.78516	10.78654	40.231	57.49819	16.50705	18.16746
alpha_rarefaction_2374_8.txt	2374	8	18.98059	20.30079	18.49646	5.61762	18.19283	19.76785	13.21001	19.6089	22.19356	27.8818	20.08508	19.27947	18.75835	22.58667	22.85009	14.41806	13.32761	22.42119	15.3459	14.80884	31.41975	14.81359	16.50908	15.80613	18.44938	15.87301	58.33367	19.35152	36.50186	29.80582	37.79077	40.09035	63.23036	34.56176	36.59654	30.99809	15.55325	27.94204	57.73556	57.08337	10.4055	14.99068	11.59632	32.02512	47.55204	17.30264	17.2945
alpha_rarefaction_2374_9.txt	2374	9	19.36024	20.43048	19.50794	5.38268	18.91798	19.1852	13.81651	19.5523	21.64416	25.69563	20.14221	19.27981	17.75782	22.59023	22.01586	13.92505	14.86431	21.05156	15.41023	15.86755	32.26051	13.89817	16.57962	16.14339	16.6865	16.43014	61.2829	19.99779	45.47569	31.53748	32.69228	35.51396	59.56361	32.79014	26.63423	39.97311	15.13972	38.61529	50.91533	48.91107	9.29782	15.01359	11.58919	37.51015	44.89843	16.95528	17.55791
alpha_rarefaction_4738_0.txt	4738	0	22.12401	23.8695	21.48567	6.03948	21.8846	21.18358	15.57151	21.88778	25.84474	31.13468	24.64389	23.29576	20.13162	26.69276	25.95068	15.77242	24.79963	25.62912	16.38508	18.28265	41.95984	18.54135	19.96784	18.67427	20.17414	18.17505	69.6201	22.42442	55.9186	38.70174	44.10107	50.43836	84.72678	46.33192	33.93357	44.9613	17.50613	41.2411	59.34674	66.69586	10.76948	16.15506	14.96578	46.6045	60.10658	19.22627	20.55101
alpha_rarefaction_4738_1.txt	4738	1	20.38848	24.45177	20.12576	6.16462	20.82557	21.21166	16.12879	21.95856	26.14419	32.10219	24.0488	23.2401	20.17183	26.81345	25.81085	14.67671	17.14378	26.20234	16.81495	17.64536	36.80575	18.38602	19.26702	17.06655	20.40421	18.21748	78.83968	23.51217	59.03406	38.06386	54.60093	51.16218	80.84105	39.7079	42.18803	49.39826	17.37851	45.85519	62.16046	67.15267	11.15863	16.07036	15.18364	51.29061	68.23447	20.01215	19.34264
alpha_rarefaction_4738_2.txt	4738	2	21.88078	23.42619	21.36929	5.84532	22.53103	21.26523	15.63684	22.28041	25.97346	31.57135	24.18646	22.82256	19.7845	27.09782	24.99659	15.22628	23.11734	25.04287	15.41137	18.87987	37.41977	18.30106	18.14651	18.76865	18.91118	18.7421	79.81928	22.69009	56.38605	40.60961	40.36449	50.22029	81.03804	41.09263	37.5053	32.09903	16.51845	40.11408	68.17841	63.62181	11.44621	16.20638	13.81749	46.38859	60.93769	19.1346	19.67348
alpha_rarefaction_4738_3.txt	4738	3	21.24207	24.16679	21.1009	5.9499	22.18851	21.06743	16.10088	21.56354	27.13378	30.95546	24.08214	23.19566	19.94563	28.12332	26.16387	15.23886	24.64721	26.72095	16.3723	19.39174	41.29349	18.667	19.70425	18.02388	19.57543	18.44235	84.69752	22.73456	50.55381	45.91384	41.82986	45.24268	86.50572	50.13619	31.74378	39.60678	17.60243	47.48022	68.15083	69.77825	11.47826	16.8447	15.01618	46.71981	65.6604	20.59016	20.12315
alpha_rarefaction_4738_4.txt	4738	4	20.88114	23.60739	21.55767	6.01355	21.34543	21.25215	15.76779	22.07382	26.61687	31.47192	24.47275	22.66839	20.85189	26.89971	27.36405	14.54795	16.43802	26.08697	16.47839	17.74406	41.148	18.32785	18.96787	18.91951	19.95595	17.61045	80.29525	22.9013	50.60018	43.06626	40.42849	46.89389	83.82952	46.47838	38.91154	39.33159	16.64204	47.20761	61.25495	56.87427	12.02373	16.59773	14.71723	47.00751	47.71199	19.23378	19.83394
alpha_rarefaction_4738_5.txt	4738	5	21.51958	23.28051	21.64651	6.31405	21.56844	20.96974	15.66596	21.7018	26.58666	30.72737	25.4691	22.29769	20.3755	25.90294	25.17884	15.14092	25.12221	28.39523	17.03123	18.38837	34.75719	18.11762	19.14979	18.25499	18.96523	17.49927	74.86846	21.68437	54.56829	40.49226	46.32612	55.49005	76.42028	50.95938	43.90257	50.09192	17.75546	40.10129	66.29383	65.75562	11.92381	15.00339	14.0169	52.38303	54.96205	19.73476	19.17098
alpha_rarefaction_4738_6.txt	4738	6	21.41915	22.60655	21.297	5.90012	20.63484	21.02315	16.10798	21.94742	26.20432	31.58542	24.08055	22.68289	21.15324	31.89521	26.38952	16.13606	26.42748	25.02426	16.9091	17.14205	40.60096	17.8562	18.48596	17.94313	18.73449	17.83189	77.5035	22.41431	56.77594	41.67164	44.54451	57.90857	81.82626	47.02583	34.20171	40.36651	17.32347	41.64548	65.62289	69.22506	11.35245	16.31892	14.28654	46.62465	52.81272	20.54577	19.50039
alpha_rarefaction_4738_7.txt	4738	7	20.72047	24.05248	22.1411	6.55942	20.44159	21.14244	15.85989	21.61767	25.52671	31.90359	23.99422	23.72699	20.80956	32.08751	25.93863	15.84363	25.87979	29.59049	16.0816	17.91708	35.13996	18.73537	19.63611	17.36974	19.31632	17.60576	83.91497	23.42054	53.29626	42.9809	37.6444	46.89473	82.57058	38.60333	36.11678	37.20784	17.45774	39.94587	69.78662	67.15262	11.27835	16.15008	14.51248	49.63705	68.08703	17.82256	19.37863
alpha_rarefaction_4738_8.txt	4738	8	21.46782	25.47771	21.86551	5.88687	23.04767	21.14472	15.76146	21.49459	26.65945	30.88937	24.23824	22.58518	19.87495	26.32859	25.70755	15.16232	23.835	17.68829	16.8843	16.78501	41.55097	18.66266	18.22433	18.64133	19.19794	17.718	85.16514	24.2393	53.37601	44.36066	51.81302	44.59765	76.72794	44.32202	36.34058	42.91309	17.02907	40.82729	62.21302	68.12039	10.96002	16.40816	13.56522	39.76518	58.15957	18.03643	20.13887
alpha_rarefaction_4738_9.txt	4738	9	20.91725	23.05455	20.1294	5.92826	21.45591	20.61646	16.15742	21.87112	26.24515	32.05861	25.40317	23.14297	20.62884	27.22035	25.76483	15.4413	17.33512	23.19119	16.48092	18.62837	41.97473	18.42141	19.95336	18.31384	20.28645	18.15573	82.44893	21.28918	56.29159	46.68281	44.77093	48.82049	88.09157	43.09171	34.63576	40.77202	17.37608	40.48297	64.26842	58.92075	12.24883	17.32932	15.21575	47.04047	67.16721	18.44255	19.5364
alpha_rarefaction_7102_0.txt	7102	0	23.18649	24.48367	22.6605	6.83439	23.45563	22.23537	16.7844	23.3945	28.17785	33.48281	25.99942	25.32174	22.37846	29.28185	28.13098	16.16872	27.09695	28.65053	17.65107	19.65405	39.9444	20.01165	20.7256	19.90537	20.77525	19.35883	91.25492	23.86719	57.8786	42.51161	49.77455	54.44391	93.58117	50.50195	52.11432	56.93823	17.80137	47.41189	71.35183	66.04789	12.40336	17.91597	17.84917	57.61816	69.84938	20.443	20.7098
alpha_rarefaction_7102_1.txt	7102	1	22.51807	26.58167	23.81898	6.5426	22.75867	21.64325	16.34002	23.00245	28.48697	34.15863	27.20092	25.78351	21.7377	27.79529	29.41311	15.8871	26.98147	30.16672	17.77042	19.23343	48.10374	19.56386	21.47843	19.72461	20.01821	19.06575	84.02714	23.43995	64.63834	50.12285	49.34735	55.39055	89.44801	47.25882	44.74664	57.21119	18.53806	48.9971	74.20262	72.00589	13.67107	17.53193	17.0202	53.40197	76.6277	21.38197	20.41265
alpha_rarefaction_7102_2.txt	7102	2	23.73442	25.97158	23.79089	6.53108	23.6485	21.24503	17.25148	24.06801	27.44834	34.599	27.05128	24.4962	22.38153	28.2997	27.24624	17.09617	29.54429	25.70149	18.31744	18.62889	43.65799	20.4904	20.50038	19.91005	20.22641	19.22246	89.589	24.60106	58.59371	47.8074	48.07681	66.09533	92.67773	47.42393	45.30787	47.92957	17.98437	49.66312	81.03844	62.86178	13.82849	18.01483	15.25283	56.43272	74.15022	21.20627	20.30774
alpha_rarefaction_7102_3.txt	7102	3	22.96942	26.20722	23.08244	6.54512	22.92655	21.50075	16.63545	23.16262	27.76221	33.20121	25.86102	24.31002	21.94644	33.10321	26.8684	15.73224	18.89618	27.10183	17.31031	19.96703	49.70418	20.14705	20.92258	19.12353	21.30674	19.59757	91.486	24.15089	70.4011	50.76227	48.57705	53.76181	92.8446	52.31745	38.63221	56.31343	19.05303	51.82131	72.01299	68.39669	13.61627	17.00258	16.91001	53.08267	66.45532	21.93808	20.90819
alpha_rarefaction_7102_4.txt	7102	4	22.98584	25.87038	22.7342	6.22388	22.93261	21.76167	16.7448	23.89115	27.3681	34.54517	26.78037	25.28645	22.7176	28.58343	27.97273	17.98804	24.85293	25.16054	17.49996	19.48522	38.39025	19.66139	20.81492	19.51451	21.05162	20.32631	86.88152	24.68223	58.7058	54.90223	49.72863	63.07544	91.44321	49.83347	47.12399	49.7268	18.91074	44.53567	78.24615	75.23254	12.58228	17.5649	15.69051	54.97434	71.99935	22.12415	21.94343
alpha_rarefaction_7102_5.txt	7102	5	22.66846	25.38357	22.89613	5.81427	22.87906	22.18822	16.51539	24.12946	27.54034	33.37158	26.55458	24.85546	22.68583	29.43631	26.37516	17.76323	26.60789	29.96759	18.23033	19.75416	42.89165	19.90182	20.65209	19.16718	21.22402	19.77137	88.49798	23.56848	68.70244	47.19776	44.73443	54.40047	90.09649	50.65047	45.10496	48.04615	18.70558	50.88299	82.06071	73.18326	13.23153	17.16586	15.51556	57.09619	76.44936	19.77387	21.38108
alpha_rarefaction_7102_6.txt	7102	6	23.54357	26.28236	21.67339	6.54918	22.02371	22.56943	17.57506	22.36801	28.46977	33.60354	25.6895	25.69053	21.80474	28.04535	27.66303	15.52823	28.9508	28.78298	17.95754	19.77208	36.26537	20.27924	21.19202	19.78404	21.53257	19.50484	93.39843	23.68361	65.36976	47.26511	49.60384	47.66234	90.70508	53.40314	47.37197	43.47271	18.5042	49.81728	72.57872	76.26564	12.75348	17.50701	16.57678	52.44439	62.5644	22.7181	20.66268
alpha_rarefaction_7102_7.txt	7102	7	23.65109	25.38767	22.2731	6.65205	23.25684	21.67039	15.75968	23.91256	27.40644	33.85599	26.98339	25.10495	21.49074	33.64489	28.43398	17.38884	19.7239	32.29338	17.48588	19.57911	46.92713	20.65983	20.48829	20.4881	21.25165	18.98038	91.60003	24.50637	63.73734	51.00213	54.45067	53.33377	87.88358	51.83323	45.4245	55.21451	18.35364	47.29154	68.40879	79.3649	13.94357	18.48023	15.91787	48.26138	75.94014	20.84103	21.55759
alpha_rarefaction_7102_8.txt	7102	8	22.51217	25.64187	22.72901	5.83754	23.11217	21.31564	17.251	23.81551	26.74161	33.58216	27.15843	24.9933	21.73275	33.68118	27.90158	15.6714	26.16679	29.34743	18.02529	19.22628	43.09768	20.98965	20.62838	19.67784	22.103	19.03585	85.74328	24.0918	62.22629	48.40881	49.00155	51.05283	89.22628	46.26477	50.04789	57.76877	18.51598	42.10739	74.1595	65.96047	13.22766	17.49593	16.31596	50.00366	77.61198	21.82052	20.63138
alpha_rarefaction_7102_9.txt	7102	9	23.37929	24.93184	22.99209	6.2337	22.84822	21.71662	16.41638	24.45983	26.65181	33.90133	26.9687	23.85039	23.08671	30.49656	27.6959	15.65529	26.40696	30.75549	18.26602	19.87894	45.78215	19.97056	20.60929	20.44841	20.65278	18.65889	76.87029	24.65717	59.34562	46.41154	56.08776	58.883	91.73574	49.87768	45.55235	40.10041	18.19729	50.21735	75.22224	70.63602	12.91334	16.59602	17.76189	47.10818	69.88797	21.56667	20.65088
alpha_rarefaction_9466_0.txt	9466	0	23.86767	26.40554	23.44304	6.45407	24.61265	21.92121	17.86526	25.41256	28.57837	35.36217	27.51351	26.75421	23.95532	34.89317	29.13989	17.2814	28.90457	31.49223	19.57715	20.81658	43.3464	21.20129	21.6909	20.40631	22.66718	20.57518	94.90936	25.02995	65.02886	53.94621	60.03533	56.42414	98.19014	56.46917	48.73177	46.19803	18.90795	53.20185	80.60652	76.31703	13.96126	18.58998	16.65596	57.12319	77.86659	21.48478	21.98416
alpha_rarefaction_9466_1.txt	9466	1	24.42953	28.14054	23.94413	6.35998	24.47922	22.00882	16.67767	25.17884	29.58328	36.10853	26.73809	25.53224	23.31148	30.27589	29.234	16.76341	29.56554	32.35938	19.48114	21.495	46.94869	21.58471	22.34619	20.61733	22.15387	19.59472	99.30114	24.83621	69.35898	56.8235	55.59385	66.8864	98.50132	53.34474	45.9128	57.98239	19.56497	59.91423	82.45642	78.05117	13.04039	18.05378	17.63144	58.90402	74.33111	22.484	22.53334
alpha_rarefaction_9466_2.txt	9466	2	24.16611	27.88306	23.97366	6.5474	24.12438	22.64713	17.35689	25.05627	28.96592	34.59381	27.8157	25.97281	23.13747	35.82852	28.8436	16.67682	29.5721	26.91729	19.67782	19.48495	51.05925	21.60968	22.87384	20.9689	21.3554	20.07512	100.20685	26.16611	62.5897	53.45489	54.86893	73.44798	94.27207	58.20224	49.72827	58.49383	19.88228	48.1507	78.33929	70.54399	15.50859	18.63759	17.26847	55.93548	78.60461	22.94977	21.44454
alpha_rarefaction_9466_3.txt	9466	3	24.01514	26.72082	23.48545	6.64547	24.28157	22.26387	18.30875	25.10022	29.61722	36.15601	27.905	26.38468	23.33413	31.0893	27.58699	19.26946	29.78709	28.59641	17.73202	20.48955	46.29748	21.07996	22.71108	21.3529	21.58354	19.58971	90.31465	25.57246	62.88542	46.1769	54.59923	52.10339	100.74549	60.23218	49.61707	55.56157	19.47881	50.33438	74.34436	83.69211	13.97205	17.80998	17.67159	51.4976	80.0119	22.05485	22.31413
alpha_rarefaction_9466_4.txt	9466	4	23.61282	27.54832	23.70214	6.79199	22.69097	23.02136	17.1042	25.54641	29.5453	35.17764	28.03702	27.90767	24.16066	30.93104	29.14394	17.36685	27.60614	34.12353	18.90635	21.16237	54.18193	20.77033	22.85826	20.233	21.88387	19.94154	99.0986	25.66988	67.07114	51.7887	51.91754	69.78012	100.68481	46.08494	48.85487	57.26138	19.64564	46.6331	78.40666	75.20487	13.85449	17.88237	16.55226	61.64115	75.00546	22.48122	22.78966
alpha_rarefaction_9466_5.txt	9466	5	24.51106	27.00304	23.8526	6.49468	23.62923	22.59607	18.38568	25.17663	29.2623	34.99087	27.43419	27.31132	23.48124	31.61732	28.59834	17.93178	28.19472	29.94535	19.12405	21.50319	51.7533	22.00328	22.36054	20.25557	22.1583	20.10288	87.17401	26.49986	71.21386	55.38874	52.53987	66.95851	101.53386	53.87818	49.75905	52.55181	18.43521	52.90434	87.75075	75.08641	13.51265	18.90327	17.56957	58.76848	72.99927	22.42085	21.98253
alpha_rarefaction_9466_6.txt	9466	6	24.22066	26.50626	24.6734	6.72398	23.57751	21.89761	18.25336	25.09082	30.11029	35.79139	27.77098	27.01958	24.07179	35.3806	28.81183	18.13105	27.39877	36.95441	18.49355	20.94087	43.8983	22.64092	22.08431	20.70306	21.59369	20.08072	92.66998	25.92209	67.60011	58.06555	52.72708	57.77256	109.02053	49.75743	40.88291	46.70504	19.47143	53.61525	77.22829	82.28829	14.12213	17.06079	16.21812	55.66358	78.39242	22.66115	22.0776
alpha_rarefaction_9466_7.txt	9466	7	24.35674	27.18709	23.51906	6.54793	25.39828	22.02581	17.6077	24.31606	28.31043	34.84775	27.35728	26.49404	23.1667	29.66912	28.77101	17.55124	27.72567	29.29843	19.12761	21.31651	45.91923	22.30632	22.52553	21.20603	22.33619	19.13328	90.78862	26.53372	73.41262	52.76245	58.07223	61.49855	96.5166	55.0695	45.41201	60.81565	18.93299	56.69137	84.21662	87.39686	14.71414	18.6988	16.7876	56.21874	77.54438	23.01284	22.3013
alpha_rarefaction_9466_8.txt	9466	8	24.51627	26.506	24.60683	6.80477	23.90454	22.24815	18.81281	25.38254	29.6857	35.29861	27.63321	25.88809	22.80961	31.55676	29.17104	17.46638	28.63132	27.33869	18.52057	21.9055	40.95443	21.85657	22.15533	21.44709	21.63337	20.18683	102.22637	26.8612	68.1062	49.98524	53.15758	61.52335	92.39347	57.5648	47.3278	54.58047	19.55033	55.22118	84.41272	77.45696	14.48178	17.76298	16.32726	54.21462	77.13718	22.22186	23.01881
alpha_rarefaction_9466_9.txt	9466	9	23.11182	27.88706	24.35012	6.72505	23.37895	22.53482	18.09193	24.23144	29.34648	34.95917	28.01969	24.99179	23.49927	35.13597	29.30363	16.8857	28.26097	22.04236	18.91826	21.23339	45.25741	22.10447	21.58426	20.68695	21.83971	19.97929	88.09959	25.20238	72.24257	50.60417	60.09454	67.00785	109.30629	56.34074	51.41415	54.48402	19.2148	52.39484	85.60227	75.67861	14.09328	19.0373	16.66739	55.23764	81.85911	21.47329	21.69147
alpha_rarefaction_11830_0.txt	11830	0	23.74911	27.92881	24.85261	6.52988	24.78053	22.98637	18.83873	25.78717	30.67606	37.2787	29.00104	27.90023	24.55058	37.04588	30.12284	17.73748	28.6753	33.86434	19.49412	22.12132	47.65316	22.51376	22.10858	21.62122	22.92928	20.60397	98.52474	26.30235	78.90935	56.64026	61.34839	74.25178	105.2106	50.22415	50.26575	57.8183	19.33965	61.86286	75.55721	83.4653	14.60456	19.13199	18.10141	57.92972	81.81278	22.9326	23.17515
alpha_rarefaction_11830_1.txt	11830	1	24.86614	29.4086	25.09992	6.59015	25.57993	23.01243	18.0506	26.23194	30.04103	36.706	29.37431	26.76385	24.21299	36.99032	29.07851	18.80599	28.41821	35.79666	19.22921	21.82574	47.07191	22.48406	22.76342	21.7367	24.03051	20.74644	107.51713	27.17002	77.38594	55.25121	54.97551	65.14958	110.72691	56.09882	53.44191	61.54787	19.70997	56.53021	87.77315	76.29722	14.52227	19.2221	18.76425	61.6063	74.3277	23.39482	23.09172
alpha_rarefaction_11830_2.txt	11830	2	24.93976	28.31177	25.57843	6.94793	25.10623	23.08701	18.96029	26.22267	30.05742	36.55268	29.76967	28.0272	24.40144	35.88175	30.09813	18.73539	29.11765	36.74342	19.65471	22.1472	44.6795	22.36287	23.5347	21.59103	23.93618	20.94204	99.31495	26.42995	73.98899	62.78871	59.09555	67.30977	109.19467	53.42789	51.00191	63.92908	19.58186	52.19099	90.63725	81.39352	15.55834	19.0019	18.59106	60.29001	78.54547	23.01954	23.18635
alpha_rarefaction_11830_3.txt	11830	3	24.0248	27.55043	23.97815	6.65011	25.34942	23.73738	18.30422	25.22062	29.44684	35.85902	28.42901	27.68318	23.30906	36.93977	30.46731	18.14004	28.4746	37.38384	19.90827	22.01076	49.59317	22.64635	23.36586	22.14207	23.22572	20.65927	112.05895	26.97662	77.42377	57.10629	51.36556	68.59938	107.64996	62.97623	56.11234	64.91665	20.52697	57.06785	91.4221	88.9572	14.76165	18.44099	18.3071	59.1805	82.2311	23.55619	23.94009
alpha_rarefaction_11830_4.txt	11830	4	24.70024	27.25621	25.4924	6.69744	25.95729	22.66953	18.12315	25.55482	30.21622	36.43761	28.19262	28.27634	24.78773	31.42425	31.54673	18.3282	31.39827	38.24922	19.65627	22.21592	54.51811	21.58613	23.19354	21.3004	23.33699	20.75222	101.18109	26.04925	78.31167	58.98161	60.90321	61.0071	101.0293	59.31114	52.85548	57.04463	19.85592	54.37989	80.50582	79.17417	14.90115	17.95736	19.23143	60.05051	83.55667	23.58178	23.19082
alpha_rarefaction_11830_5.txt	11830	5	24.19281	27.77202	24.09329	6.93542	24.89686	23.09511	18.40015	26.00811	31.03151	37.03835	28.69628	28.5935	23.93688	36.56658	31.99928	18.03379	29.02434	33.58089	19.12486	22.63389	47.70525	21.53757	23.17984	21.47265	23.76669	21.47887	105.34432	26.81729	71.82764	61.27978	58.75327	67.35164	105.25095	56.05409	54.28752	64.57186	19.46953	59.24853	85.04917	82.89247	14.9525	19.88672	18.6062	58.81511	76.433	23.32726	22.66641
alpha_rarefaction_11830_6.txt	11830	6	24.37524	28.51178	24.3125	6.93974	25.80995	23.4329	18.81448	26.55576	30.64946	36.63503	28.61265	27.4259	23.96587	36.94809	30.15993	18.62699	28.67056	33.6437	18.60848	21.80623	52.81936	23.63315	23.32755	22.55195	23.38085	19.89368	104.26296	26.8022	69.87472	60.28582	57.22192	72.50925	109.80138	61.62429	48.23104	61.84398	19.9658	60.37567	84.0246	80.30784	14.86917	18.3502	17.75589	57.38328	82.19311	23.35388	23.59316
alpha_rarefaction_11830_7.txt	11830	7	25.28361	27.1409	24.61994	6.78105	25.76569	23.3576	18.23467	25.89973	29.58694	36.05297	28.31611	27.81446	24.15766	35.64847	31.02995	18.48493	31.81196	29.48227	19.78857	21.74731	48.08756	21.87139	22.33883	21.0317	23.39564	20.42477	107.58218	26.08845	73.16905	59.33556	58.3482	67.23272	108.13095	55.67459	52.12887	54.44936	19.57111	55.66419	85.9436	84.13767	15.65582	19.02408	16.99793	58.71862	81.04835	21.99867	23.10771
alpha_rarefaction_11830_8.txt	11830	8	24.74104	27.17086	24.5041	6.60539	25.55064	23.31622	19.43136	25.33362	29.93364	36.51083	28.96574	28.09391	23.34901	37.54593	32.26903	16.77312	28.23634	36.99472	19.54084	22.30268	47.51108	23.46646	23.38839	21.86043	22.66834	21.26905	104.07917	27.1272	70.89222	56.80574	61.04546	69.16277	98.94843	62.27229	54.07318	61.88124	19.29666	60.03205	86.78209	82.65606	15.43167	18.69031	19.62702	61.07153	83.10252	22.93531	22.74963
alpha_rarefaction_11830_9.txt	11830	9	24.75611	28.38337	24.43233	6.33609	24.72216	23.80413	18.48218	26.25738	30.40916	35.8436	28.08311	28.58506	24.53332	30.73175	30.65056	16.50827	29.36112	33.30327	18.57396	21.96642	51.19944	23.02926	22.13568	22.04758	23.88051	20.85589	100.95301	26.64724	71.4142	50.61168	57.40168	71.62387	110.63763	51.04395	56.2012	57.70799	19.8199	55.7379	91.56054	82.23919	15.19255	18.54019	18.81197	61.07783	86.28934	22.98594	23.37899
alpha_rarefaction_14194_0.txt	14194	0	24.54756	27.98132	25.46177	6.9751	26.39813	23.61275	18.80803	26.75761	31.96387	37.51215	30.03269	29.77131	25.35585	38.41832	30.76868	19.48308	32.30304	32.64624	20.5399	22.87962	49.40909	23.3958	22.95633	22.21531	23.91676	21.32001	108.79619	27.84658	72.43545	64.83779	63.13072	79.95738	109.11298	60.62768	57.50988	63.00389	20.74473	58.62023	92.35845	88.85383	14.78006	19.72656	18.78219	63.65017	87.44063	24.12809	24.15112
alpha_rarefaction_14194_1.txt	14194	1	25.36659	28.97599	25.99118	7.07975	26.64928	23.45711	19.43895	27.72861	31.05672	37.70344	29.43377	29.8129	25.12739	32.72858	30.11937	18.19953	33.01901	37.47673	20.3053	22.73919	53.39198	23.67469	24.2627	22.36213	23.48966	21.37368	111.56102	26.79029	69.49433	66.79293	60.94593	76.06322	111.68058	65.44393	57.56025	66.44346	20.52205	60.15851	86.43644	86.36029	16.41874	19.50432	19.88357	60.39469	83.97925	23.36405	23.79446
alpha_rarefaction_14194_2.txt	14194	2	25.00499	27.96114	26.18966	6.81763	26.13976	23.78103	18.46079	26.3115	30.99231	37.30811	30.15571	29.70146	25.46084	38.15988	32.0441	18.89484	32.47243	37.00907	20.36616	23.30968	53.0229	22.71946	23.07241	23.08916	24.64593	21.24084	110.19774	26.64221	73.51476	56.48254	57.90468	73.16983	108.8828	61.06058	48.51848	67.43934	20.17535	59.55255	85.19247	78.78071	16.13132	19.6663	18.03006	65.10314	89.45261	24.58926	24.24421
alpha_rarefaction_14194_3.txt	14194	3	24.62758	27.89421	25.27617	7.04124	26.3133	23.86183	18.99154	27.11764	31.63287	37.9946	28.91464	29.07071	25.35484	33.09113	30.55163	19.07223	30.43563	34.5047	19.58503	23.05006	52.73268	23.28687	24.2524	21.5883	23.88603	20.90752	107.66335	27.58615	72.63611	62.84715	61.81175	76.40457	115.68128	65.2997	57.24353	61.62117	20.49102	63.98185	87.15695	82.43435	15.70967	19.45351	19.63528	64.98877	81.38879	24.4422	23.71513
alpha_rarefaction_14194_4.txt	14194	4	25.15583	28.4572	25.05469	6.93309	26.45501	24.00651	19.64408	26.4179	32.26532	37.96388	30.11036	29.66712	24.71187	37.37499	30.35731	19.53822	30.50543	36.44725	20.59413	23.03816	54.20896	23.37734	23.44102	22.87994	23.80265	21.2303	102.16635	27.31905	76.44718	57.4501	54.22135	76.07612	108.41993	63.9217	57.95939	67.47529	19.8083	63.49348	87.02611	92.12482	15.66855	19.75397	19.78799	61.79415	79.12297	23.91805	24.13526
alpha_rarefaction_14194_5.txt	14194	5	24.94143	29.71729	25.01677	7.05969	25.76724	23.71113	19.59589	27.04085	30.84142	37.69053	29.68755	29.7344	25.30216	39.05463	31.80125	19.11249	30.35164	33.67306	19.90384	22.90107	44.9727	23.67452	24.13076	22.16212	24.336	21.7319	107.10038	27.40287	76.04416	64.55546	65.70604	78.17927	111.48031	67.89493	52.58404	71.67717	19.89074	60.94841	86.60646	89.06392	16.58755	19.14619	18.95837	62.54226	75.30355	24.43249	24.55088
alpha_rarefaction_14194_6.txt	14194	6	25.00304	28.28683	24.9506	7.1436	26.71566	23.40512	19.14481	26.75098	32.15346	37.98031	30.62224	29.59177	24.33131	37.30976	31.81311	18.78909	30.34368	36.32787	20.88239	22.70382	49.54802	23.70876	23.73749	22.28749	24.28527	21.49283	112.24484	27.54386	74.68645	51.34908	66.78778	70.02543	110.11283	61.21302	55.26157	67.46577	20.02962	62.87836	88.63284	90.35916	15.8061	20.096	19.30062	61.31324	81.3378	24.47148	23.79584
alpha_rarefaction_14194_7.txt	14194	7	25.27385	29.897	25.52526	6.21186	26.74058	24.2049	18.97903	26.80441	31.68044	38.25739	29.49166	28.93043	24.8322	33.21834	30.35012	19.73642	33.03566	37.33177	20.01887	23.6181	47.97996	23.95154	23.61544	22.67212	24.15112	20.92588	102.32741	27.48372	78.09966	63.64477	64.07749	77.31655	114.68647	57.27984	55.65814	47.29377	20.32302	61.04314	86.73821	83.7201	16.25954	19.55155	19.28728	65.18672	83.05306	23.86653	23.45897
alpha_rarefaction_14194_8.txt	14194	8	24.98436	28.60286	25.69368	7.02303	25.96257	23.47607	18.73589	26.48674	31.50978	38.63544	29.94359	28.8816	25.20169	38.55698	32.11414	18.78442	30.15511	38.37045	20.25645	22.59526	52.68443	23.60768	24.13362	22.13013	23.35876	21.48093	105.49085	27.82923	75.63989	58.65291	60.96552	70.01058	104.99252	66.35511	56.50006	59.33275	20.12696	55.28596	92.86747	81.90638	16.41709	19.70949	17.78434	65.044	84.88061	24.0383	24.30623
alpha_rarefaction_14194_9.txt	14194	9	24.88743	29.28495	26.30702	6.94638	26.0295	23.58919	18.81179	26.50477	31.4253	37.89769	30.2494	30.23868	24.8361	38.91789	30.20672	19.46114	33.15089	40.60061	20.79367	22.16767	51.38009	23.44987	24.72119	23.35857	23.38861	21.0528	107.81398	27.417	77.65203	66.17274	65.54744	76.45961	106.87174	62.02088	56.51313	64.48163	20.22343	58.58295	92.16968	83.11141	15.82959	19.07825	19.5656	62.8946	84.3791	23.63034	22.884
alpha_rarefaction_16558_0.txt	16558	0	25.36781	30.70099	25.70809	6.96843	26.74021	23.81681	19.8689	27.892	31.85691	38.05531	30.05299	30.83139	24.76659	39.7395	32.1707	19.68022	30.78286	38.03444	21.14847	24.06504	50.32104	24.25487	24.90583	23.49709	24.90073	21.79933	112.85025	27.21642	78.4093	65.92078	64.59179	78.09967	115.74087	62.36257	57.61405	74.54644	20.54134	61.33801	99.18165	85.58626	16.53862	19.88893	20.87903	64.09606	85.95171	24.40314	24.13742
alpha_rarefaction_16558_1.txt	16558	1	25.44634	29.29284	26.21907	6.97632	26.88352	24.15176	19.82313	27.69556	32.14077	39.08057	30.24767	30.37859	25.70013	33.73643	32.59972	19.96135	34.21383	41.69764	20.72505	23.99722	55.22063	23.78695	24.53246	22.82942	24.45838	21.75584	111.80419	28.23866	77.03733	56.37743	67.4096	80.31542	116.35661	67.39174	59.76647	72.41919	20.7022	64.2933	92.23776	91.16408	16.38841	20.29842	20.1982	65.45568	85.22666	23.84915	24.70681
alpha_rarefaction_16558_2.txt	16558	2	25.55738	30.65008	26.65387	7.14551	27.00098	23.70312	19.89972	27.34742	32.48282	38.57907	30.67725	30.64986	25.74968	34.62604	32.63103	19.21582	33.29755	35.83256	21.23517	24.07116	51.28089	24.39346	24.37958	23.38791	24.6147	22.04786	115.38747	27.87436	75.46499	62.33813	69.91792	77.98544	113.15693	63.15618	55.11062	66.89335	20.11139	63.1574	95.70538	89.3319	16.61903	19.80476	20.23604	61.4632	88.17983	24.55277	24.44733
alpha_rarefaction_16558_3.txt	16558	3	25.68847	30.21563	26.96626	6.8038	27.42261	24.06614	20.14912	27.62658	32.43266	38.07501	30.28838	30.32405	26.54282	39.21263	32.29152	20.16536	33.59722	39.68641	20.49631	23.46886	52.30977	24.44704	24.81584	22.62386	24.59537	21.80645	106.99155	28.31478	83.28611	62.03976	61.05691	83.47361	107.92835	68.51484	58.02491	72.22389	20.34474	59.03066	95.97618	94.28132	17.06439	20.22451	20.93027	65.54233	85.0944	23.9567	25.04783
alpha_rarefaction_16558_4.txt	16558	4	25.45696	30.06538	26.48841	7.09442	26.29153	24.04217	19.79498	27.79024	32.9457	38.31246	30.54858	29.94782	26.26431	35.18853	31.59915	18.94672	33.4238	39.20599	20.95842	23.30447	55.30147	24.80738	24.80866	23.6496	24.93376	22.41277	116.80223	27.72788	78.08598	65.71272	68.35234	76.76118	113.21434	60.09768	55.97533	67.11819	20.84656	60.47507	97.53675	90.93883	16.70732	20.00954	19.90669	61.93011	84.5912	24.07925	23.74935
alpha_rarefaction_16558_5.txt	16558	5	25.32081	30.8071	26.86904	6.91572	27.14981	24.44432	19.3821	28.38954	32.03593	39.08647	30.49834	29.99861	25.38892	38.64357	32.1254	19.81304	33.22419	39.96979	20.90641	23.58887	54.93921	24.77583	24.85723	22.68447	24.84479	21.12663	113.3403	28.53173	79.21194	63.9806	69.45334	74.53483	114.85911	69.79062	56.1885	68.3053	20.71467	61.83709	93.11092	94.33521	15.64146	19.62309	20.38606	63.26484	86.68376	24.91007	24.29108
alpha_rarefaction_16558_6.txt	16558	6	25.33653	29.39638	25.89041	6.74777	26.73145	23.56548	20.21816	28.42283	31.50358	38.22893	30.61156	30.30118	25.61485	39.58855	32.61386	18.78306	33.19148	34.6787	21.04406	23.78751	55.86088	24.06011	25.23304	22.4455	25.34473	21.68915	115.1259	28.27802	71.01388	55.07536	68.3971	79.65912	112.69761	62.93031	58.68842	72.52878	20.79708	57.34528	96.71408	89.00378	17.33425	19.7666	19.73309	66.04288	90.17795	24.58948	24.34882
alpha_rarefaction_16558_7.txt	16558	7	25.10178	29.89645	26.41737	7.09199	27.24508	24.00666	20.43301	27.46423	32.382	38.96739	30.31317	30.00193	26.21525	38.99212	30.70266	18.49083	32.86263	41.40926	20.77995	23.55268	55.71797	24.74145	24.87763	22.43686	24.29036	21.94179	111.03012	27.70738	79.51873	60.21305	71.21874	76.83104	113.48232	66.33	58.11209	74.3623	20.79712	63.07447	95.53243	85.75917	16.87607	19.96779	19.15622	64.1394	88.70382	25.21151	23.76401
alpha_rarefaction_16558_8.txt	16558	8	25.31217	30.70529	25.58577	7.00404	26.47166	24.32368	20.04916	27.07187	32.39629	38.82338	30.42358	29.95648	25.80193	34.63913	32.43147	20.00218	33.99832	40.83412	21.24185	23.61786	56.76526	23.49627	24.9621	22.73997	24.77772	21.51433	113.98663	28.72768	80.41375	66.46527	60.78841	75.234	113.20424	67.22656	58.68101	72.44418	20.85326	63.05948	90.73089	92.19663	16.10604	20.05034	18.6725	61.32509	84.4848	24.89344	24.42312
alpha_rarefaction_16558_9.txt	16558	9	25.12363	31.08004	26.83349	6.601	26.86317	24.13782	20.0231	27.27308	32.10023	38.76344	30.23552	29.85958	26.43363	33.78029	30.99974	20.32866	33.79844	41.42691	20.5024	23.07498	49.82083	24.32966	24.46898	23.07324	24.48017	21.91851	116.08307	27.77383	79.76277	62.12277	59.65551	79.37032	115.01542	62.31646	56.63881	64.24736	21.09098	65.38946	94.46773	91.77864	16.21647	20.27475	20.20007	65.24425	86.20362	24.42248	24.2848
alpha_rarefaction_18922_0.txt	18922	0	25.97941	31.46408	26.66643	7.04275	27.84596	24.74898	20.71721	28.59009	33.26037	39.48049	31.35218	31.71478	26.57681	35.31761	32.25306	19.02446	34.31683	42.34972	21.67847	24.43356	55.71383	24.91452	25.43878	23.13975	25.59425	22.01286	116.516	29.26042	84.14363	68.76332	66.12453	83.83747	115.43962	68.71961	58.35528	75.61203	20.89973	66.34613	96.96761	91.23319	16.82532	20.30719	20.62389	62.09837	89.81493	24.77098	24.97221
alpha_rarefaction_18922_1.txt	18922	1	25.98317	31.2449	26.31262	7.03063	27.70921	24.33529	20.07216	28.08314	33.40349	39.51045	31.1261	31.35817	27.09035	40.22625	33.34322	20.01509	32.10849	40.7078	21.81461	23.98229	55.03781	24.84418	24.69682	23.93692	25.08382	22.05175	114.32241	29.49464	81.9427	69.02158	72.85915	83.87287	115.89059	69.09995	61.52883	70.71985	21.39756	66.75783	99.92097	92.60993	17.15846	20.40562	20.194	65.3443	85.72176	25.07608	25.19885
alpha_rarefaction_18922_2.txt	18922	2	26.02518	31.79025	26.44467	7.1947	27.6103	24.45191	20.47096	28.87583	33.3593	39.37545	30.68192	31.55986	26.32531	40.08712	31.65501	20.48227	34.41555	41.15087	21.16524	23.84982	57.55441	25.36344	25.11155	23.01793	25.4357	22.39763	118.50162	29.35426	84.38862	57.72141	72.26193	79.56182	118.17656	69.53955	58.71747	75.39753	21.19409	63.9823	95.79988	91.51738	17.12753	21.05186	20.36502	64.86742	89.90928	25.01533	24.98268
alpha_rarefaction_18922_3.txt	18922	3	26.07342	29.40712	26.76664	7.25922	27.68008	24.27195	20.48379	28.07124	33.05815	40.19629	30.04702	31.56391	26.13263	35.39525	32.99469	20.86129	33.87698	41.1936	21.53177	24.97736	57.61965	24.65718	24.94192	23.72831	25.26896	22.37843	117.82555	28.64347	81.02631	67.79967	71.04327	81.32383	116.3649	70.70508	60.10151	72.34651	20.60239	61.15378	99.93668	94.0938	16.82924	20.42368	20.60447	66.69851	90.26398	25.14302	24.77354
alpha_rarefaction_18922_4.txt	18922	4	26.01262	31.4619	27.10758	7.10883	27.86665	24.5608	20.49685	28.25158	33.41112	38.8582	30.60948	31.08335	26.19034	35.70571	32.88264	20.38535	34.22048	41.86742	21.3161	24.43104	57.55714	24.79021	25.25843	23.35817	25.36324	21.54964	116.31878	29.31687	78.94749	66.6514	71.74353	76.50726	114.96559	70.76228	60.816	71.5026	21.25151	66.52053	93.42181	87.56161	17.77832	21.02128	21.14971	64.89146	88.49928	25.45531	24.85031
alpha_rarefaction_18922_5.txt	18922	5	25.93164	31.31313	26.5739	7.15741	27.1714	24.22969	20.52272	28.12938	32.77737	39.50867	31.0833	31.06353	26.51539	40.59892	32.20446	20.26506	33.85237	42.73006	21.37526	24.83371	57.5673	25.32443	25.27367	23.41821	25.7653	21.89772	114.32889	29.24846	84.61065	65.479	70.72902	82.87284	116.18507	71.40443	57.66337	72.01526	21.04735	62.01433	98.42393	92.26996	17.76492	20.90108	20.85874	66.01447	90.07142	25.03265	25.44741
alpha_rarefaction_18922_6.txt	18922	6	25.5774	30.23775	26.93625	7.28001	28.10468	24.46857	20.71131	28.45591	32.33334	39.7287	31.42265	31.2801	26.63942	40.09669	32.93783	20.07789	34.47539	37.6867	21.5723	23.8467	53.55652	24.82657	25.14103	23.7723	25.43362	21.88084	118.91572	28.95002	82.95339	66.38615	70.04891	75.88899	117.65546	67.79132	61.3342	68.51066	20.83335	62.85156	94.13019	94.76644	17.36725	20.32715	21.61202	64.50463	89.60516	25.26895	24.41952
alpha_rarefaction_18922_7.txt	18922	7	25.73836	31.23318	27.06161	7.20308	27.391	24.44922	20.9367	28.41018	33.17241	39.04253	31.26544	30.45016	26.53792	40.34764	33.35309	20.72534	34.50998	42.91877	21.80447	23.88881	56.70779	25.12876	25.59057	22.87169	24.92218	22.2127	115.81464	29.33086	80.90904	68.86594	73.26828	81.85428	117.92087	71.42985	60.6789	74.94211	20.93961	63.07434	99.20262	96.83965	17.26808	19.58061	21.19308	66.70594	83.31575	24.78377	24.79486
alpha_rarefaction_18922_8.txt	18922	8	25.80096	30.41414	26.77818	7.01057	27.8191	23.95568	20.35545	28.66571	32.57762	39.69461	30.7485	30.96328	26.53246	35.63509	33.21697	20.45793	34.8614	41.85915	21.95898	24.76467	55.93117	25.07595	25.82959	23.35153	25.45329	21.92218	113.43506	28.94572	78.2619	66.34692	68.50607	83.96797	117.3879	69.27232	61.73971	73.70887	21.57562	58.4486	99.84282	91.68242	17.49884	20.66474	21.3752	67.25576	91.91505	25.07679	25.03699
alpha_rarefaction_18922_9.txt	18922	9	25.97237	30.03197	26.53834	7.26247	27.4674	24.27394	20.57438	28.79357	33.41048	40.12778	30.42784	31.11305	26.74648	40.24164	31.7504	20.05713	33.84699	40.95714	21.09922	24.40395	57.89665	25.35969	25.42442	23.87143	25.17606	22.20707	116.83713	28.7515	82.95457	69.06597	71.80141	85.77454	114.0285	65.00058	60.99922	73.53619	20.59206	63.81256	96.58869	94.37427	17.35845	20.52105	21.12204	67.321	89.98233	24.58881	25.10087
alpha_rarefaction_21286_0.txt	21286	0	25.90743	32.0947	27.31946	7.24042	27.78963	24.76887	21.07589	29.06631	33.57943	40.07334	31.58603	32.27403	27.26632	41.51831	33.39757	21.02412	34.99422	43.15114	21.94658	24.76837	58.42699	25.29993	25.77669	24.07645	25.33316	22.5945	121.28764	29.48358	84.68763	69.84626	72.96981	85.4625	115.42436	72.39945	57.99656	74.38021	21.47732	67.40387	97.79369	93.51964	17.75447	20.31213	21.60871	67.71014	89.57932	25.64257	24.95705
alpha_rarefaction_21286_1.txt	21286	1	26.08182	32.08552	27.442	7.28001	28.27042	24.82789	21.38382	29.18908	33.65854	40.58777	31.38311	32.27868	27.15059	36.37542	33.11518	21.00204	34.79359	43.86992	22.1743	25.09744	58.31045	25.50793	26.36609	23.82957	26.09698	22.77142	120.81294	29.64019	82.15608	69.59464	73.54455	86.47745	118.86848	71.15272	57.92507	68.63373	21.62139	61.93919	100.30012	91.61701	17.9641	20.94923	21.65089	67.45695	93.72146	25.42451	25.76992
alpha_rarefaction_21286_2.txt	21286	2	25.78239	32.34687	27.49319	7.14386	28.139	24.79748	20.97933	28.48802	33.93228	40.17435	32.00889	32.55375	27.49389	40.90389	32.98962	20.94491	32.60145	43.72787	21.72415	24.8614	53.99964	25.4373	26.30078	23.30117	25.93017	22.7467	122.04159	29.57275	83.26341	67.06911	71.62054	84.06031	119.54329	71.33264	62.01077	77.8757	21.51536	65.63602	102.43134	97.71022	18.07911	20.85074	21.37503	66.20292	89.67699	25.57899	25.56443
alpha_rarefaction_21286_3.txt	21286	3	25.79263	31.95405	27.4641	7.28001	28.64679	24.77847	21.16098	29.11391	32.90703	40.09022	31.84748	31.73445	27.52668	41.32954	33.4413	21.00281	35.16115	42.71389	22.37752	24.65103	58.23926	25.55944	26.0145	23.86674	25.66184	22.73357	119.66236	29.38887	85.45786	69.76544	73.46556	85.67035	119.37026	71.73745	62.31849	76.4019	21.26504	65.14546	98.41514	94.98316	17.82663	20.79861	21.55095	67.13902	89.22394	25.23521	25.73879
alpha_rarefaction_21286_4.txt	21286	4	26.08692	31.90587	27.50286	7.28001	27.70432	24.94237	20.81506	29.13272	33.33151	40.39318	32.09097	32.10249	27.12038	41.07705	33.30125	20.83916	35.2624	41.83726	22.07615	25.11498	58.15804	25.89368	26.19857	23.93362	25.7445	22.82138	118.45797	29.89362	85.3311	66.09616	66.42546	85.92365	115.09109	66.25731	62.24588	75.37684	21.49717	66.9211	94.11016	97.72747	17.51654	20.96501	21.5271	67.79215	92.23576	25.56273	25.55815
alpha_rarefaction_21286_5.txt	21286	5	26.04628	31.78725	27.45794	6.866	28.22031	24.86195	20.56413	28.9987	33.63056	40.10921	31.74818	32.04199	27.2873	41.23897	33.4552	21.07573	34.74601	43.496	22.0893	25.29126	58.71438	25.60926	26.31819	24.02403	25.82912	22.44618	120.95201	29.83395	85.31369	69.6307	70.58962	83.91101	119.4453	71.11631	61.84928	74.52354	21.71949	63.19984	100.89528	96.80179	18.07189	20.67617	21.5332	67.63691	91.03924	25.69336	25.69973
alpha_rarefaction_21286_6.txt	21286	6	26.13743	32.11274	27.51553	7.20305	28.2391	24.87935	21.27722	29.3258	33.61078	40.50326	32.09506	32.67371	27.29799	40.60074	32.7229	20.79432	35.19107	43.86236	21.75936	24.94073	58.65942	25.64247	26.24484	23.99581	25.61594	22.67201	121.60242	29.64976	85.56154	70.20524	74.18966	85.15393	118.40703	69.92229	62.20056	71.81486	21.45244	66.94324	101.48592	95.4216	17.91887	20.93	21.23599	67.1482	92.9925	25.2391	25.84549
alpha_rarefaction_21286_7.txt	21286	7	26.14516	32.0189	27.4215	7.28001	28.2315	24.85602	20.80714	29.22638	33.15759	39.98563	32.0772	32.44908	27.48659	41.55984	31.7716	20.85772	34.75604	43.28077	21.99159	24.97065	58.29938	25.51732	26.08878	24.26619	25.56255	22.6033	119.90416	29.08123	82.5294	67.48859	71.94154	85.83738	119.32986	69.22723	61.76539	75.02531	21.69606	67.48742	97.25319	97.77227	17.73507	20.98553	21.83248	67.34684	93.49558	25.27806	25.59519
alpha_rarefaction_21286_8.txt	21286	8	26.12518	31.96086	27.66231	7.13059	27.9003	24.82547	20.85941	29.42434	33.5838	40.04982	31.77552	31.78639	27.27198	36.03246	33.05163	20.49745	35.17137	43.44711	22.12305	24.47546	54.58025	25.73107	25.71414	24.07444	25.69773	22.30826	121.55713	29.44431	81.48862	68.64638	71.02197	83.85958	113.4778	72.15689	61.97601	75.5672	21.31534	66.65811	102.07509	97.76462	17.79085	21.18194	21.60815	65.74584	91.90249	25.35839	24.90299
alpha_rarefaction_21286_9.txt	21286	9	26.06171	30.81732	26.70242	7.10032	28.26382	24.86154	20.33784	29.28687	32.84276	40.33695	31.1213	31.55081	27.47023	41.0105	33.48132	20.98857	34.93574	43.55377	22.14368	25.1476	57.13139	25.24002	25.5529	24.09782	25.84569	22.72363	120.66105	29.32853	85.28974	69.35453	73.24776	79.65698	119.23742	68.41756	59.87401	76.26119	21.37069	66.41532	100.34741	97.35677	17.75003	20.99627	21.55512	65.05038	89.91711	25.72517	25.36536
alpha_rarefaction_23650_0.txt	23650	0	26.20476	32.5291	27.96021	7.28001	28.70819	25.02293	21.42365	29.5945	34.17472	40.80797	32.30335	33.06497	27.85692	42.06538	33.72091	21.1821	35.77988	44.33729	22.42511	25.67633	59.02198	26.18438	26.71474	24.46589	26.32038	23.04838	122.61075	30.05644	85.98014	70.54528	75.49049	87.13265	120.03902	72.932	63.05654	78.33063	21.73432	67.83159	102.98438	98.4265	18.27019	21.24495	22.08162	68.0156	93.82287	25.94867	26.01648
alpha_rarefaction_23650_1.txt	23650	1	26.20476	32.5291	27.96021	7.28001	28.70819	25.02293	21.42365	29.5945	34.17472	40.80797	32.30335	33.06497	27.85692	42.06538	33.72091	21.1821	35.75737	44.33729	22.42511	25.67633	59.02198	26.18438	26.71474	24.46589	26.32038	23.04838	122.61075	30.05644	85.98014	70.54528	75.49049	87.09085	120.03902	72.932	63.05654	78.33063	21.73432	67.83159	102.98438	98.4265	18.27019	21.24495	22.08162	68.0156	93.82287	25.94867	26.01648
alpha_rarefaction_23650_2.txt	23650	2	26.20476	32.5291	27.96021	7.28001	28.62605	25.02293	21.42365	29.5945	34.17472	40.80797	32.30335	33.06497	27.85692	42.06538	33.72091	21.1821	35.77988	44.26606	22.42511	25.67633	59.02198	26.18438	26.71474	24.46589	26.32038	23.04838	122.61075	30.05644	85.98014	70.54528	75.49049	87.13265	120.03902	72.932	63.05654	78.33063	21.73432	67.83159	102.98438	98.4265	18.27019	21.24495	22.08162	68.0156	93.82287	25.94867	26.01648
alpha_rarefaction_23650_3.txt	23650	3	26.20476	32.5291	27.96021	7.28001	28.70819	25.02293	21.42365	29.5945	34.17472	40.80797	32.30335	33.06497	27.85692	42.06538	33.72091	21.1821	35.77988	44.33729	22.42511	25.67633	59.02198	26.18438	26.71474	24.46589	26.32038	23.04838	122.61075	30.05644	85.98014	70.54528	75.49049	87.13265	120.03902	72.932	63.05654	78.33063	21.73432	67.83159	102.98438	98.4265	18.27019	21.24495	22.08162	68.0156	93.82287	25.94867	26.01648
alpha_rarefaction_23650_4.txt	23650	4	26.20476	32.5291	27.96021	7.28001	28.62605	25.02293	21.42365	29.5945	34.17472	40.80797	32.30335	33.06497	27.85692	42.06538	33.72091	21.1821	35.77988	44.33729	22.42511	25.67633	59.02198	26.18438	26.71474	24.46589	26.32038	23.04838	122.61075	30.05644	85.98014	70.54528	75.49049	87.13265	120.03902	72.932	63.05654	78.33063	21.73432	67.83159	102.98438	98.4265	18.27019	21.24495	22.08162	68.0156	93.82287	25.94867	26.01648
alpha_rarefaction_23650_5.txt	23650	5	26.16224	32.5291	27.96021	7.28001	28.70819	25.02293	21.42365	29.5945	34.17472	40.80797	32.30335	33.06497	27.85692	42.06538	33.72091	21.1821	35.77988	44.29492	22.42511	25.67633	59.02198	26.18438	26.71474	24.46589	26.32038	23.04838	122.61075	30.05644	85.98014	70.54528	75.49049	87.13265	120.03902	72.932	63.05654	78.33063	21.73432	67.83159	102.98438	98.4265	18.27019	21.24495	22.08162	68.0156	93.82287	25.94867	26.01648
alpha_rarefaction_23650_6.txt	23650	6	26.20476	32.5291	27.96021	7.28001	28.70819	25.02293	21.42365	29.5945	34.17472	40.80797	32.30335	33.06497	27.85692	42.06538	33.72091	21.1821	35.77988	44.33729	22.42511	25.67633	59.02198	26.18438	26.71474	24.46589	26.32038	23.04838	122.61075	30.05644	85.98014	70.54528	75.49049	87.13265	120.03902	72.932	63.05654	78.33063	21.73432	67.83159	102.98438	98.4265	18.27019	21.24495	22.08162	67.83639	93.82287	25.94867	26.01648
alpha_rarefaction_23650_7.txt	23650	7	26.20476	32.5291	27.96021	7.28001	28.70819	25.02293	21.42365	29.5945	34.17472	40.80797	32.30335	33.06497	27.85692	42.06538	33.72091	21.1821	35.77988	44.33729	22.42511	25.67633	59.02198	26.18438	26.71474	24.46589	26.32038	23.04838	122.61075	30.05644	85.98014	70.54528	75.49049	87.13265	120.03902	72.932	63.05654	78.33063	21.73432	67.83159	102.98438	98.4265	18.27019	21.24495	22.08162	68.0156	93.82287	25.94867	26.01648
alpha_rarefaction_23650_8.txt	23650	8	26.20476	32.5291	27.96021	7.28001	28.70819	25.02293	21.42365	29.5945	34.17472	40.80797	32.30335	33.06497	27.85692	42.06538	33.72091	21.1821	35.77988	44.33729	22.42511	25.67633	59.02198	26.18438	26.71474	24.46589	26.32038	23.04838	122.61075	30.05644	85.98014	70.54528	75.49049	87.13265	120.03902	72.932	63.05654	78.33063	21.73432	67.83159	102.98438	98.4265	18.27019	21.24495	22.08162	68.0156	93.82287	25.94867	26.01648
alpha_rarefaction_23650_9.txt	23650	9	26.20476	32.5291	27.96021	7.28001	28.70819	25.02293	21.42365	29.5945	34.17472	40.80797	32.30335	33.06497	27.85692	42.06538	33.72091	21.1821	35.77988	44.33729	22.42511	25.67633	59.02198	26.18438	26.71474	24.46589	26.32038	23.04838	122.61075	30.05644	85.98014	70.54528	75.49049	87.13265	120.03902	72.932	63.05654	78.33063	21.73432	67.83159	102.92662	98.4265	18.27019	21.24495	22.08162	68.0156	93.82287	25.94867	26.01648
[truncated: 21 more columns]
