# Supplementary material for: Characterization of Esophageal Microbiota in Patients With Esophagitis and Esophageal Squamous Cell Carcinoma
Source: Front Cell Infect Microbiol. 2021 Nov 11;11:774330. doi: 10.3389/fcimb.2021.774330 (PMC8632060; doi:10.3389/fcimb.2021.774330)
Supplement: Supplementary file 2 [file DataSheet_1.zip › 16S_V3_V4-68╕÷╤∙▒╛JZD 2020.7.21/2.Alpha_diversity_analysis/Alpha_diversity_index/Alpha_detail/alpha_div_collated/chao1.txt]

	sequences per sample	iteration	ES1	ES10	ES11	ES12	ES13	ES14	ES15	ES2	ES3	ES4	ES5	ES6	ES7	ES8	ES9	ESC1	ESC10	ESC11	ESC12	ESC13	ESC14	ESC15	ESC16	ESC17	ESC18	ESC19	ESC2	ESC20	ESC21	ESC22	ESC23	ESC24	ESC25	ESC26	ESC27	ESC28	ESC29	ESC3	ESC30	ESC31	ESC32	ESC4	ESC5	ESC6	ESC7	ESC8	ESC9
alpha_rarefaction_10_0.txt	10	0	16.0	23.0	8.5	13.0	22.0	23.0	29.0	13.0	13.0	13.0	23.0	23.0	23.0	23.0	55.0	13.0	16.0	13.0	13.0	13.0	8.5	9.0	11.0	23.0	13.0	8.5	16.0	29.0	2.0	4.0	6.5	12.0	8.5	22.0	23.0	9.0	12.0	9.0	29.0	23.0	3.0	4.5	11.0	11.0	23.0	8.5	29.0
alpha_rarefaction_10_1.txt	10	1	8.5	9.0	13.0	8.5	16.0	23.0	8.5	29.0	23.0	55.0	13.0	23.0	23.0	55.0	55.0	8.5	8.5	4.5	12.0	8.5	13.0	23.0	16.0	12.0	55.0	8.5	11.0	5.5	2.0	5.33333333333	7.0	6.5	9.0	23.0	23.0	12.0	16.0	8.0	23.0	55.0	5.0	16.0	7.0	9.0	23.0	29.0	23.0
alpha_rarefaction_10_2.txt	10	2	23.0	29.0	9.0	9.0	13.0	13.0	12.0	9.0	23.0	55.0	29.0	23.0	55.0	23.0	29.0	29.0	9.0	9.0	23.0	12.0	23.0	6.5	12.0	55.0	23.0	13.0	7.0	7.0	11.0	12.0	8.5	12.0	9.0	13.0	55.0	3.0	5.33333333333	12.0	13.0	12.0	8.0	9.0	4.5	7.0	29.0	9.0	8.5
alpha_rarefaction_10_3.txt	10	3	55.0	8.0	29.0	13.0	11.0	55.0	23.0	13.0	55.0	13.0	55.0	23.0	23.0	29.0	55.0	23.0	22.0	8.5	23.0	23.0	23.0	6.5	12.0	55.0	23.0	8.5	9.0	5.5	12.0	9.0	23.0	55.0	29.0	7.0	13.0	9.0	29.0	13.0	13.0	13.0	3.0	22.0	11.0	22.0	22.0	29.0	6.5
alpha_rarefaction_10_4.txt	10	4	12.0	23.0	23.0	6.2	22.0	55.0	8.5	12.0	55.0	13.0	23.0	55.0	13.0	23.0	9.0	23.0	12.0	6.5	29.0	29.0	13.0	9.0	23.0	23.0	13.0	13.0	11.0	12.0	3.0	6.2	23.0	22.0	9.0	12.0	22.0	9.0	22.0	8.5	13.0	9.0	4.0	29.0	9.0	6.5	12.0	22.0	23.0
alpha_rarefaction_10_5.txt	10	5	55.0	23.0	13.0	29.0	8.0	23.0	16.0	23.0	55.0	55.0	13.0	23.0	55.0	13.0	55.0	55.0	12.0	23.0	29.0	23.0	13.0	11.0	55.0	29.0	13.0	8.5	22.0	29.0	4.0	3.0	29.0	12.0	6.5	23.0	13.0	5.0	12.0	5.33333333333	29.0	23.0	3.0	7.0	11.0	12.0	23.0	12.0	6.5
alpha_rarefaction_10_6.txt	10	6	22.0	23.0	55.0	4.0	29.0	13.0	23.0	55.0	55.0	13.0	55.0	55.0	55.0	55.0	12.0	55.0	6.5	7.0	13.0	23.0	7.0	29.0	22.0	13.0	23.0	9.0	4.0	23.0	2.0	22.0	12.0	16.0	4.0	7.0	12.0	13.0	16.0	9.0	12.0	23.0	3.0	16.0	7.0	16.0	23.0	11.0	13.0
alpha_rarefaction_10_7.txt	10	7	29.0	55.0	29.0	8.5	29.0	23.0	55.0	23.0	23.0	55.0	13.0	55.0	23.0	13.0	55.0	8.5	5.5	29.0	5.33333333333	23.0	13.0	2.0	29.0	55.0	23.0	22.0	11.0	12.0	2.0	12.0	7.0	29.0	12.0	13.0	13.0	7.0	12.0	6.5	23.0	12.0	4.5	22.0	4.5	6.5	23.0	23.0	13.0
alpha_rarefaction_10_8.txt	10	8	22.0	23.0	29.0	7.0	6.5	13.0	29.0	13.0	23.0	23.0	23.0	29.0	55.0	23.0	23.0	55.0	12.0	22.0	22.0	13.0	23.0	8.0	9.0	12.0	12.0	13.0	2.0	5.0	4.0	12.0	23.0	11.0	22.0	22.0	13.0	6.5	12.0	13.0	55.0	29.0	3.0	16.0	2.0	6.5	12.0	7.0	55.0
alpha_rarefaction_10_9.txt	10	9	8.5	16.0	13.0	13.0	12.0	23.0	23.0	23.0	23.0	13.0	23.0	23.0	23.0	23.0	29.0	23.0	11.0	29.0	13.0	23.0	13.0	55.0	23.0	23.0	23.0	13.0	11.0	22.0	5.0	5.5	8.5	12.0	23.0	7.0	13.0	5.33333333333	22.0	7.0	4.5	55.0	4.5	7.0	7.0	16.0	13.0	22.0	22.0
alpha_rarefaction_2374_0.txt	2374	0	298.0	263.666666667	247.1	33.5	163.066666667	223.555555556	147.25	264.2	369.071428571	361.109375	312.088235294	270.956521739	218.5	317.416666667	314.115384615	160.111111111	230.461538462	189.0	177.0	202.833333333	240.12	206.730769231	170.913043478	176.875	167.1875	235.461538462	193.214285714	241.807692308	266.884615385	338.142857143	298.166666667	233.677419355	227.714285714	316.25	384.384615385	257.037037037	177.214285714	200.083333333	274.076923077	273.8	111.0	138.363636364	121.166666667	201.0625	209.0	175.75	227.333333333
alpha_rarefaction_2374_1.txt	2374	1	268.25	274.291666667	234.677419355	43.0	195.647058824	201.12	175.857142857	269.027027027	299.352941176	381.734693878	325.666666667	312.12	196.833333333	351.0	340.022222222	135.75	195.875	166.076923077	141.0	203.666666667	286.0	191.526315789	186.166666667	182.045454545	163.157894737	212.636363636	190.0	249.333333333	257.4	368.681818182	220.5	296.0	246.545454545	255.576923077	293.75	355.0	177.315789474	153.235294118	269.84	313.730769231	160.3	144.75	177.5	256.888888889	209.0	203.555555556	206.5
alpha_rarefaction_2374_2.txt	2374	2	295.454545455	278.032258065	249.555555556	30.5	164.714285714	271.5	159.5	285.576923077	352.7	359.862068966	318.848484848	309.142857143	191.473684211	344.567567568	348.081081081	136.0	179.2	184.928571429	164.5	156.375	242.964285714	231.625	199.0	208.954545455	178.4	188.0	160.090909091	250.947368421	305.875	328.0	374.909090909	276.454545455	276.0	304.37037037	293.619047619	252.5	211.153846154	182.2	248.64	352.03030303	89.9090909091	159.8	124.714285714	243.444444444	243.181818182	208.0	254.866666667
alpha_rarefaction_2374_3.txt	2374	3	274.171428571	270.0	246.0	69.0	193.25	201.483870968	206.166666667	250.333333333	388.8125	345.8	273.317073171	238.75	203.045454545	305.41025641	331.03030303	153.272727273	172.5625	184.789473684	159.909090909	167.076923077	231.583333333	175.434782609	212.416666667	177.142857143	172.666666667	202.875	215.545454545	257.090909091	263.884615385	303.096774194	227.0	275.25	234.322580645	257.464285714	301.344827586	430.588235294	177.625	180.0	251.551724138	332.857142857	107.333333333	149.545454545	125.545454545	239.652173913	234.5	183.84	233.9
alpha_rarefaction_2374_4.txt	2374	4	264.692307692	252.333333333	269.954545455	31.0	176.15	206.045454545	127.111111111	308.0	373.076923077	387.684210526	319.171428571	299.0	221.8	364.857142857	339.651162791	207.666666667	251.583333333	166.647058824	157.8	194.5	221.076923077	273.571428571	195.045454545	254.0	169.454545455	197.041666667	218.391304348	272.823529412	266.75	308.75	360.375	269.454545455	259.4	225.03125	336.032258065	266.5	142.24	180.176470588	237.857142857	274.285714286	225.428571429	174.333333333	126.1875	214.230769231	255.130434783	200.0	256.55
alpha_rarefaction_2374_5.txt	2374	5	304.0	260.25	270.888888889	36.5	197.0	198.555555556	182.2	301.551724138	381.535714286	358.489795918	282.825	286.217391304	239.75	318.0	330.75	140.0	168.954545455	245.111111111	211.0	269.0	280.260869565	189.55	181.652173913	196.0	188.384615385	197.473684211	214.058823529	280.935483871	386.235294118	269.34375	188.625	332.3	269.0	248.615384615	374.176470588	288.956521739	156.230769231	165.230769231	250.375	285.0	134.428571429	145.6	131.681818182	243.677419355	254.434782609	171.230769231	212.75
alpha_rarefaction_2374_6.txt	2374	6	278.085714286	242.088235294	249.44	37.0	210.0	205.375	153.333333333	254.088235294	301.5	384.32	301.028571429	243.777777778	228.230769231	326.076923077	347.818181818	164.363636364	212.214285714	207.545454545	165.5	179.285714286	224.034482759	227.9375	191.647058824	192.285714286	196.0	212.272727273	198.24	266.075	328.476190476	255.285714286	207.391304348	278.714285714	277.615384615	306.055555556	375.8	286.884615385	186.789473684	162.2	265.71875	353.5	217.5	112.666666667	116.1875	216.617647059	207.0	195.045454545	212.125
alpha_rarefaction_2374_7.txt	2374	7	256.275	276.517241379	241.84	32.0	193.5	201.142857143	140.857142857	275.5	349.456521739	432.162790698	316.166666667	267.555555556	252.545454545	297.0	297.038461538	133.0	147.4	184.5	214.25	151.714285714	254.785714286	221.333333333	224.789473684	184.555555556	219.25	207.454545455	218.75	285.263157895	189.344827586	255.285714286	266.4	288.103448276	233.2	262.777777778	381.25	275.076923077	147.368421053	185.5625	305.4	299.857142857	116.5	176.857142857	123.545454545	224.6	278.130434783	187.142857143	241.333333333
alpha_rarefaction_2374_8.txt	2374	8	280.4	240.230769231	229.916666667	41.5	228.5	206.05	102.5	351.0	310.538461538	449.833333333	280.487179487	250.111111111	241.4375	345.571428571	308.617647059	188.0	152.105263158	214.909090909	515.0	217.461538462	262.84	178.666666667	209.714285714	195.476190476	215.153846154	174.954545455	282.4	226.617647059	271.307692308	295.5	242.5	364.055555556	246.5	326.291666667	316.607142857	217.5	154.44	174.461538462	247.09375	300.774193548	131.571428571	172.0	123.066666667	238.081081081	264.117647059	187.75	225.0
alpha_rarefaction_2374_9.txt	2374	9	278.552631579	240.181818182	217.486486486	34.0	194.166666667	215.476190476	181.2	299.387096774	305.95	365.773584906	326.033333333	235.5	238.0	340.5	319.692307692	170.428571429	218.0	195.058823529	172.153846154	200.5	217.035714286	185.176470588	194.136363636	223.555555556	168.0	190.0	226.64	278.666666667	269.12	248.935483871	279.166666667	223.913043478	289.055555556	364.272727273	240.1875	326.352941176	157.869565217	154.526315789	255.357142857	286.28125	140.909090909	162.5	135.0	286.0	241.285714286	212.714285714	215.714285714
alpha_rarefaction_4738_0.txt	4738	0	366.037037037	346.666666667	297.535714286	38.0	275.235294118	237.052631579	147.230769231	328.405405405	362.068181818	453.365853659	360.263157895	382.4	269.882352941	380.0	360.763157895	178.8	254.882352941	255.375	231.1	212.038461538	302.583333333	285.5	299.473684211	267.64	225.125	243.913043478	237.243243243	306.3125	410.121212121	331.818181818	436.5	524.058823529	391.043478261	429.285714286	384.684210526	427.529411765	176.076923077	218.052631579	296.454545455	390.236842105	157.875	227.0	160.272727273	290.181818182	234.5	234.272727273	320.0625
alpha_rarefaction_4738_1.txt	4738	1	327.0	318.12	248.75	51.0	211.315789474	252.583333333	201.333333333	338.25	385.075	451.583333333	353.097560976	384.545454545	306.157894737	366.632653061	367.052631579	171.5	214.5	299.375	225.5	238.25	338.161290323	255.615384615	281.647058824	218.12	254.4	300.0	243.1875	315.022727273	399.025641026	389.025	507.105263158	346.923076923	292.40625	368.9	373.236842105	354.153846154	233.066666667	236.315789474	304.15	394.886363636	178.769230769	184.25	171.15	271.756756757	276.9	255.956521739	253.038461538
alpha_rarefaction_4738_2.txt	4738	2	308.418604651	306.0	301.772727273	31.6	254.25	246.4	139.071428571	330.384615385	425.903225806	450.918367347	394.428571429	406.0	302.230769231	407.486486486	360.0	202.666666667	221.0	221.052631579	186.0	220.4	320.25	246.1875	234.352941176	277.44	199.882352941	279.772727273	266.115384615	370.111111111	441.193548387	387.538461538	306.730769231	340.636363636	283.617647059	344.833333333	408.636363636	426.7	170.428571429	220.0	351.588235294	375.386363636	157.875	172.571428571	218.071428571	310.275862069	284.028571429	245.666666667	245.041666667
alpha_rarefaction_4738_3.txt	4738	3	353.033333333	329.65625	280.0	42.5	302.588235294	232.05	203.0	306.384615385	408.228571429	467.066666667	348.923076923	401.0	371.909090909	419.885714286	368.294117647	202.5	282.619047619	193.0	226.833333333	248.791666667	270.7	310.44	244.4	228.125	245.666666667	251.956521739	281.40625	338.78125	343.692307692	443.923076923	348.434782609	359.676470588	344.791666667	414.076923077	418.387096774	339.0	205.315789474	307.3	352.777777778	417.527777778	161.352941176	198.066666667	164.157894737	287.088235294	246.363636364	276.454545455	229.6
alpha_rarefaction_4738_4.txt	4738	4	300.325	364.0	305.913043478	33.3333333333	254.0	224.545454545	159.153846154	293.926829268	388.024390244	493.170731707	412.607142857	312.357142857	288.6875	407.375	361.12195122	173.111111111	309.75	390.545454545	226.2	275.235294118	279.157894737	223.357142857	250.5	251.391304348	230.25	318.583333333	287.823529412	309.153846154	461.0	454.371428571	260.774193548	348.666666667	383.857142857	423.9375	369.325	392.115384615	198.166666667	240.5	376.884615385	364.117647059	185.157894737	206.714285714	178.5	294.294117647	228.285714286	237.894736842	290.052631579
alpha_rarefaction_4738_5.txt	4738	5	319.216216216	301.09375	315.275862069	36.1428571429	284.647058824	223.894736842	161.071428571	341.636363636	443.228571429	434.818181818	507.434782609	367.714285714	316.0	403.527777778	383.7	167.083333333	273.714285714	306.3125	229.1	288.833333333	291.428571429	231.1	231.130434783	273.0	229.5625	205.5	222.774193548	311.636363636	318.195652174	422.5	313.076923077	368.083333333	302.636363636	426.117647059	401.375	410.523809524	201.588235294	232.5	349.5	413.763157895	203.666666667	217.111111111	169.15	297.027027027	234.5	233.136363636	268.875
alpha_rarefaction_4738_6.txt	4738	6	335.0	358.3	302.2	62.5	202.454545455	235.5	149.071428571	288.216216216	414.428571429	518.571428571	325.170731707	349.576923077	317.666666667	389.081081081	358.837837838	168.2	192.416666667	210.391304348	229.0	234.125	306.0	225.0	207.434782609	245.0	232.3	231.368421053	239.46875	298.923076923	354.677419355	422.277777778	268.333333333	320.777777778	313.78125	413.129032258	404.5	389.083333333	168.652173913	214.12	319.4375	474.206896552	183.5	203.545454545	194.066666667	314.275862069	244.875	250.913043478	274.136363636
alpha_rarefaction_4738_7.txt	4738	7	313.692307692	357.043478261	340.7	70.0	226.894736842	271.230769231	167.0	331.464285714	354.886363636	457.42	365.294117647	402.166666667	276.055555556	371.068181818	355.977272727	191.071428571	188.272727273	258.1875	214.461538462	311.0	264.317073171	297.217391304	245.105263158	268.052631579	197.913043478	230.125	288.307692308	347.121212121	362.375	463.428571429	404.352941176	378.903225806	281.294117647	335.857142857	393.028571429	311.090909091	195.454545455	282.058823529	409.115384615	435.526315789	149.0	197.230769231	159.588235294	326.181818182	275.384615385	228.473684211	288.5
alpha_rarefaction_4738_8.txt	4738	8	319.052631579	347.576923077	288.8	40.5	355.235294118	253.090909091	171.461538462	312.157894737	387.591836735	448.781818182	349.097560976	307.8	278.5	380.083333333	383.090909091	179.545454545	255.476190476	259.588235294	222.928571429	217.217391304	286.0	270.84375	239.352941176	247.565217391	227.368421053	274.25	263.7	387.857142857	404.571428571	350.333333333	351.045454545	370.2	311.121212121	446.933333333	435.076923077	448.875	194.052631579	236.652173913	347.029411765	356.622222222	147.166666667	176.333333333	166.647058824	308.464285714	247.7	227.666666667	262.217391304
alpha_rarefaction_4738_9.txt	4738	9	339.0	302.034482759	277.034482759	38.5	259.5	231.769230769	227.5	332.028571429	364.222222222	478.636363636	397.228571429	337.275862069	287.555555556	468.5	368.56097561	185.071428571	247.0	295.0	253.5	329.882352941	246.135135135	277.551724138	270.181818182	227.454545455	202.047619048	237.25	268.933333333	315.620689655	375.027027027	462.0	384.25	453.103448276	321.5	380.085714286	398.588235294	435.035714286	199.166666667	235.25	341.757575758	362.902439024	169.9	356.875	174.555555556	276.1	274.24137931	275.0	247.125
alpha_rarefaction_7102_0.txt	7102	0	357.8	353.615384615	334.2	60.5	274.03125	257.0	198.363636364	373.24137931	435.228571429	482.058823529	426.935483871	410.6	391.0	450.243243243	420.161290323	218.545454545	256.130434783	277.12	305.8	342.0	346.28125	237.275	310.473684211	310.142857143	309.75	330.894736842	346.142857143	330.483870968	348.918367347	401.529411765	342.11627907	377.4	388.344827586	515.621621622	473.282608696	440.5	233.125	281.368421053	364.9375	377.833333333	194.714285714	254.214285714	248.666666667	298.090909091	310.0	262.04	308.375
alpha_rarefaction_7102_1.txt	7102	1	334.527777778	452.166666667	331.7	46.0	285.052631579	259.3125	174.0	371.24137931	401.538461538	502.0	431.5	362.083333333	347.636363636	414.6	403.736842105	185.363636364	287.0	293.0	248.0	272.888888889	312.0	286.416666667	329.181818182	289.913043478	213.0	301.315789474	288.64	340.2	414.733333333	420.714285714	343.558823529	451.977272727	382.857142857	451.882352941	524.285714286	407.529411765	216.0	283.5	391.6	467.272727273	188.37037037	239.071428571	200.416666667	309.933333333	322.615384615	333.428571429	342.0
alpha_rarefaction_7102_2.txt	7102	2	333.782608696	415.0	334.965517241	49.25	294.636363636	247.153846154	266.666666667	345.146341463	420.025	509.651162791	424.947368421	370.137931034	313.730769231	392.083333333	395.625	266.625	406.25	289.625	307.153846154	282.5	342.0	276.0	316.166666667	291.217391304	223.142857143	262.6	288.0	344.166666667	382.4	419.981132075	417.558823529	440.5	406.44	461.5	475.575	437.622222222	241.571428571	266.043478261	396.8125	417.318181818	212.5	298.769230769	232.4375	307.394736842	316.125	369.111111111	264.04
alpha_rarefaction_7102_3.txt	7102	3	338.75	378.777777778	287.636363636	42.0	250.04	253.375	184.75	361.24	420.583333333	471.358490566	407.617647059	374.870967742	384.176470588	402.0	410.666666667	226.909090909	254.375	286.434782609	249.666666667	246.0	306.9	273.5	286.217391304	264.37037037	242.636363636	342.666666667	388.5	330.27027027	400.157894737	471.957446809	331.277777778	375.466666667	459.357142857	463.404255319	456.411764706	496.384615385	216.047619048	317.352941176	380.75	491.6	225.8	218.055555556	212.217391304	323.71875	310.615384615	291.285714286	326.105263158
alpha_rarefaction_7102_4.txt	7102	4	358.375	417.076923077	282.428571429	57.3333333333	262.789473684	272.8125	225.111111111	325.5	420.583333333	498.130434783	443.161290323	404.363636364	410.647058824	455.0	372.527777778	224.2	248.275862069	329.882352941	259.714285714	270.666666667	349.541666667	312.857142857	278.476190476	229.666666667	268.65	339.772727273	331.129032258	359.617647059	383.622222222	500.097560976	402.285714286	488.263157895	353.0	579.923076923	452.365853659	500.028571429	271.071428571	245.375	416.965517241	503.073170732	200.0	254.214285714	174.882352941	300.03125	271.886363636	299.052631579	328.6
alpha_rarefaction_7102_5.txt	7102	5	375.125	340.1	302.2	41.0	269.25	256.5	187.076923077	380.783783784	423.84375	467.222222222	413.323529412	410.111111111	368.454545455	458.029411765	427.333333333	220.0	260.451612903	312.0	227.588235294	303.0	308.0	306.222222222	294.55	247.357142857	262.5	267.565217391	295.357142857	371.34375	372.078431373	453.222222222	351.59375	455.567567568	406.433333333	523.571428571	445.568181818	445.523809524	196.037037037	255.37037037	478.04	468.0	152.777777778	190.315789474	208.5625	343.0	334.689655172	250.04	267.7
alpha_rarefaction_7102_6.txt	7102	6	367.11627907	379.551724138	274.137931034	50.0	283.954545455	263.882352941	205.571428571	320.95	426.263157895	498.0	412.384615385	432.230769231	338.055555556	391.03030303	424.25	181.5	268.137931034	269.464285714	296.6	276.375	269.428571429	271.078947368	337.136363636	257.0	284.315789474	274.545454545	332.0	350.6	443.447368421	438.962264151	362.947368421	506.636363636	410.857142857	418.558139535	477.20754717	434.523809524	222.75	270.473684211	360.088235294	465.022222222	188.25	238.4375	240.052631579	284.459459459	307.7	314.65	300.25
alpha_rarefaction_7102_7.txt	7102	7	370.525	401.6	298.416666667	53.75	350.625	267.928571429	188.545454545	379.7	374.12244898	501.857142857	418.885714286	412.833333333	341.5	468.0	408.09375	209.230769231	299.0	319.791666667	246.666666667	241.625	306.083333333	320.0	281.791666667	312.884615385	237.0	264.9	297.3125	333.256410256	391.178571429	496.263157895	371.684210526	394.418604651	353.885714286	430.11627907	498.75	423.5	211.047619048	251.37037037	360.035714286	476.348837209	199.772727273	275.769230769	233.071428571	299.277777778	303.088235294	254.454545455	294.384615385
alpha_rarefaction_7102_8.txt	7102	8	344.8	403.535714286	296.107142857	40.25	269.136363636	260.461538462	187.235294118	374.228571429	411.40625	486.319148936	407.0	419.307692308	339.5	391.790697674	397.096774194	216.583333333	264.285714286	279.5	320.272727273	225.71875	295.441176471	301.757575758	312.142857143	248.724137931	321.2	250.71875	286.64	346.833333333	486.9	489.8125	421.794117647	427.162162162	355.176470588	529.871794872	457.02	484.902439024	220.235294118	239.2	392.533333333	465.5	164.714285714	331.625	186.230769231	321.026315789	302.1875	309.0	270.115384615
alpha_rarefaction_7102_9.txt	7102	9	340.566037736	385.111111111	292.517241379	55.0	282.285714286	226.105263158	206.111111111	340.027027027	421.4375	502.068181818	454.135135135	400.0	354.785714286	638.285714286	411.12	202.571428571	344.526315789	272.24	238.058823529	306.0625	328.081081081	335.193548387	287.217391304	257.103448276	248.105263158	271.545454545	294.785714286	373.222222222	386.222222222	427.632653061	458.677419355	483.483870968	414.96875	424.8125	460.073170732	474.333333333	204.045454545	276.04	510.576923077	445.566037736	210.5	214.272727273	219.142857143	312.028571429	319.125	345.058823529	345.352941176
alpha_rarefaction_9466_0.txt	9466	0	337.357142857	400.7	343.565217391	67.5	307.888888889	280.666666667	202.4375	430.243243243	391.6875	548.833333333	428.0	510.555555556	380.433333333	422.0	403.46875	229.363636364	419.222222222	376.444444444	331.526315789	302.142857143	354.428571429	323.333333333	338.333333333	293.772727273	281.12	338.368421053	329.666666667	390.0	412.06	491.85	431.78125	483.282608696	505.0	496.857142857	521.0	409.803571429	196.772727273	271.617647059	498.0	458.0	265.25	251.588235294	205.0	323.028571429	335.294117647	260.724137931	328.125
alpha_rarefaction_9466_1.txt	9466	1	379.902439024	422.206896552	314.107142857	37.2	365.176470588	267.9375	206.3	381.024390244	469.9375	566.076923077	446.857142857	378.27027027	345.75	489.0	411.0	227.571428571	329.37037037	294.37037037	355.666666667	339.565217391	333.551724138	338.371428571	283.033333333	287.291666667	356.176470588	317.526315789	370.7	355.161290323	409.058823529	433.537313433	412.526315789	424.222222222	432.081081081	545.071428571	463.338709677	492.529411765	288.428571429	288.464285714	488.0	526.333333333	174.714285714	262.315789474	280.368421053	367.24137931	281.25	260.2	297.0
alpha_rarefaction_9466_2.txt	9466	2	349.926829268	420.206896552	336.535714286	55.0	320.0	302.066666667	232.0	409.777777778	428.083333333	499.23255814	447.068181818	424.884615385	409.0	533.260869565	402.157894737	234.3	386.894736842	400.473684211	283.55	261.55	349.0	310.028571429	368.5	274.1	248.954545455	280.84	339.885714286	381.323529412	422.117647059	477.660377358	433.083333333	498.212765957	405.552631579	512.571428571	518.519230769	492.5	235.526315789	296.5	400.275	507.318181818	258.04	282.1875	241.666666667	348.583333333	315.517241379	300.0	303.869565217
alpha_rarefaction_9466_3.txt	9466	3	344.0	383.129032258	355.615384615	47.0	351.545454545	273.230769231	272.272727273	371.027027027	480.0	546.8	410.936170213	605.1875	349.666666667	477.675675676	383.837837838	259.0	257.384615385	303.714285714	285.071428571	290.545454545	340.275862069	339.4	320.5	281.111111111	339.5	275.619047619	274.885714286	383.757575758	446.882352941	472.773584906	442.024390244	393.294117647	485.0	521.22	454.222222222	508.318181818	219.15	335.3	452.689655172	486.3125	190.4	272.2	257.55	395.5	382.884615385	322.526315789	333.047619048
alpha_rarefaction_9466_4.txt	9466	4	345.0	384.941176471	309.363636364	43.2	269.12	265.0	196.8125	404.0	440.363636364	552.5	444.238095238	477.903225806	365.551724138	463.216216216	419.0	212.090909091	317.0	334.791666667	377.0	355.052631579	351.0	291.294117647	328.24	265.2	286.882352941	288.136363636	384.857142857	362.0	467.0	483.807692308	464.371428571	503.734693878	404.181818182	465.638297872	542.902439024	502.625	217.476190476	234.1875	419.103448276	469.8	214.181818182	224.913043478	190.625	329.727272727	342.033333333	307.285714286	312.64
alpha_rarefaction_9466_5.txt	9466	5	395.025641026	385.025641026	342.2	39.0	277.0	306.833333333	269.25	399.243902439	479.157894737	519.666666667	458.517241379	413.65	384.913043478	481.341463415	467.0	236.75	289.25	358.107142857	300.25	326.652173913	325.2	319.527777778	316.916666667	295.12	314.476190476	295.0	317.12	368.146341463	485.115384615	456.942307692	454.5	549.222222222	343.58490566	525.571428571	505.146341463	483.777777778	224.3125	303.035714286	483.260869565	459.255319149	230.526315789	299.2	243.4375	390.730769231	316.285714286	286.391304348	299.037037037
alpha_rarefaction_9466_6.txt	9466	6	349.934782609	357.677419355	398.142857143	67.0	312.625	292.461538462	281.8	389.538461538	521.434782609	543.857142857	440.228571429	490.137931034	386.344827586	486.416666667	410.0	211.588235294	394.681818182	344.333333333	259.75	255.111111111	335.303030303	370.0	322.285714286	270.107142857	307.285714286	261.71875	338.757575758	380.870967742	492.063829787	489.438596491	506.2	467.0	436.375	458.038461538	513.12244898	510.5	247.4	274.774193548	372.375	514.195652174	251.0	265.333333333	199.0	337.2	336.12	314.913043478	293.3125
alpha_rarefaction_9466_7.txt	9466	7	374.95	427.84	329.166666667	55.75	331.785714286	286.5	238.090909091	427.37037037	431.451612903	502.765957447	438.527777778	407.428571429	331.24137931	388.976744186	429.7	202.625	384.136363636	257.46875	313.833333333	302.625	292.11627907	490.217391304	327.636363636	289.357142857	287.285714286	277.9	305.964285714	399.636363636	442.12	469.109090909	446.384615385	459.285714286	423.0	523.52173913	478.109090909	493.131147541	212.0	313.714285714	409.483870968	459.849056604	199.875	269.117647059	211.333333333	390.535714286	302.108108108	337.333333333	333.230769231
alpha_rarefaction_9466_8.txt	9466	8	370.902439024	412.0	332.576923077	59.3333333333	328.3	333.1	291.0	393.25	605.0	527.065217391	446.121212121	456.217391304	327.1875	484.0	433.933333333	195.0	312.217391304	347.142857143	316.071428571	324.035714286	377.04	365.59375	299.538461538	301.607142857	294.076923077	285.107142857	386.8	403.692307692	524.108695652	505.051724138	467.0	483.282608696	380.625	546.127659574	507.591836735	507.5	239.555555556	277.137931034	480.363636364	506.195652174	238.75	234.666666667	219.352941176	347.058823529	306.357142857	276.65625	333.038461538
alpha_rarefaction_9466_9.txt	9466	9	359.1875	390.0	346.454545455	105.0	303.0	284.571428571	268.545454545	374.416666667	489.416666667	531.428571429	454.181818182	418.0	412.956521739	430.903225806	417.033333333	228.0	327.076923077	302.129032258	292.055555556	287.652173913	350.516129032	312.256410256	304.8	275.6	326.2	285.535714286	329.625	372.552631579	407.5	429.161290323	395.72	460.875	448.129032258	472.638297872	514.58490566	417.444444444	243.647058824	314.619047619	453.03030303	442.018181818	205.384615385	286.588235294	236.5	406.714285714	373.5	295.8	313.538461538
alpha_rarefaction_11830_0.txt	11830	0	383.555555556	436.833333333	327.675675676	51.1666666667	295.037037037	271.166666667	235.571428571	486.161290323	473.636363636	562.636363636	440.024390244	476.5	363.620689655	493.21875	445.1875	346.6	342.96875	269.7	298.047619048	295.090909091	334.0	360.833333333	295.033333333	313.181818182	305.434782609	304.772727273	351.757575758	407.724137931	606.622222222	501.258064516	540.25	605.923076923	453.774193548	579.595744681	472.178571429	488.758064516	207.576923077	280.0	438.108108108	515.3125	239.785714286	236.217391304	270.235294118	382.24137931	361.0625	307.730769231	316.384615385
alpha_rarefaction_11830_1.txt	11830	1	373.026315789	479.2	386.4	46.0	320.848484848	288.117647059	204.8125	395.0625	453.0	567.923076923	490.090909091	540.714285714	372.730769231	498.428571429	395.552631579	250.928571429	357.206896552	361.5	312.894736842	304.230769231	399.535714286	348.517241379	301.517241379	279.666666667	317.857142857	341.0	388.483870968	402.941176471	484.803571429	507.266666667	430.770833333	543.12244898	537.214285714	535.784313725	515.03125	461.014705882	227.0	328.538461538	425.25	576.636363636	258.9	250.8	287.235294118	357.875	318.090909091	334.75	322.5
alpha_rarefaction_11830_2.txt	11830	2	371.558139535	409.294117647	376.130434783	61.5	332.636363636	291.571428571	200.047619048	423.757575758	497.535714286	543.447368421	566.033333333	493.444444444	382.129032258	457.025641026	442.7	265.3	329.625	350.5	296.5	399.105263158	359.037037037	414.275862069	330.129032258	290.111111111	316.037037037	302.25	387.884615385	391.777777778	456.3125	567.117647059	419.0	535.066666667	446.052631579	590.571428571	538.029850746	499.818181818	242.3	372.434782609	418.212765957	507.596491228	230.903225806	283.105263158	272.789473684	348.176470588	353.25	295.0	327.5
alpha_rarefaction_11830_3.txt	11830	3	339.23255814	403.25	372.315789474	47.2	351.538461538	333.352941176	204.714285714	417.181818182	437.153846154	521.765957447	471.0	477.965517241	395.619047619	486.916666667	413.617647059	238.076923077	354.6	368.03030303	317.9	304.444444444	341.0	310.651162791	393.285714286	291.028571429	306.434782609	285.037037037	335.837209302	395.075	462.75	559.052631579	416.386363636	512.666666667	402.0	629.717948718	552.06	494.147540984	239.6	347.096774194	509.076923077	515.1	234.038461538	273.65	272.0	400.0	367.785714286	305.285714286	369.615384615
alpha_rarefaction_11830_4.txt	11830	4	342.56	380.375	375.888888889	50.0	447.25	276.882352941	202.789473684	425.21875	464.885714286	528.023255814	480.625	603.473684211	389.428571429	523.181818182	444.538461538	251.5	309.527777778	440.121212121	292.526315789	329.954545455	373.617647059	337.428571429	330.037037037	307.25	305.44	315.444444444	373.21875	400.676470588	456.015151515	520.381818182	430.826086957	512.0	463.516129032	625.6875	502.227272727	489.172413793	263.571428571	308.5	442.8	623.12195122	196.0	218.272727273	307.105263158	393.451612903	363.84375	312.5	325.7
alpha_rarefaction_11830_5.txt	11830	5	353.219512195	421.9375	316.529411765	51.0	360.375	307.473684211	255.083333333	417.34375	476.184210526	550.020833333	461.7	444.135135135	347.085714286	569.964285714	455.0	242.75	370.785714286	411.275862069	337.375	346.125	355.085714286	280.318181818	332.666666667	332.260869565	351.217391304	333.620689655	381.578947368	427.621621622	501.918367347	528.0	516.5	516.318181818	423.9	486.053571429	465.31884058	519.766666667	228.454545455	329.538461538	503.896551724	487.666666667	213.206896552	279.130434783	294.333333333	381.516129032	332.037037037	313.0	319.088235294
alpha_rarefaction_11830_6.txt	11830	6	364.926829268	403.28125	324.125	52.0	348.965517241	285.047619048	239.875	428.578947368	479.41025641	603.085714286	495.333333333	510.576923077	369.785714286	517.59375	490.035714286	278.545454545	350.032258065	359.5	299.142857143	293.8	353.451612903	356.488372093	336.625	291.636363636	331.3	282.384615385	365.129032258	399.6	543.813953488	561.037735849	459.571428571	592.022222222	414.441860465	530.567164179	469.166666667	513.892307692	233.0	314.228571429	429.384615385	457.4	202.0	213.75	240.391304348	354.12	287.896551724	308.193548387	347.363636364
alpha_rarefaction_11830_7.txt	11830	7	406.028571429	431.2	342.84	51.25	320.125	322.6875	277.666666667	388.083333333	445.617647059	511.818181818	448.073170732	524.75	394.538461538	527.666666667	444.965517241	241.230769231	370.322580645	373.0	303.5	361.0	335.0	333.736842105	315.0	295.0	353.4	303.772727273	372.21875	371.0	522.428571429	495.042253521	612.724137931	576.765957447	451.977272727	521.701754386	517.411764706	472.220588235	210.0	302.75	532.344827586	487.471698113	279.04	296.166666667	275.047619048	378.538461538	328.03030303	307.037037037	358.541666667
alpha_rarefaction_11830_8.txt	11830	8	362.272727273	396.583333333	336.166666667	40.5	368.956521739	313.833333333	269.4	397.275862069	480.9	612.96875	485.135135135	439.219512195	363.4	487.837837838	461.081081081	223.25	413.0	392.774193548	314.954545455	340.25	387.333333333	353.777777778	368.142857143	283.037037037	301.0	322.785714286	368.774193548	391.076923077	490.442622951	553.781818182	478.826086957	484.555555556	460.171428571	537.157894737	577.775862069	516.842105263	204.037037037	325.451612903	477.454545455	511.428571429	237.038461538	273.333333333	261.375	368.263157895	335.551724138	327.0	317.096774194
alpha_rarefaction_11830_9.txt	11830	9	355.127659574	480.171428571	342.666666667	49.0	332.076923077	309.5	236.555555556	432.0	491.029411765	551.0	454.571428571	509.620689655	405.884615385	453.125	426.181818182	225.714285714	385.888888889	334.483870968	288.636363636	297.357142857	335.090909091	306.157894737	296.206896552	331.526315789	323.24	318.5	348.275862069	409.0	439.096774194	472.392857143	493.0	550.522727273	547.0	594.5	534.064516129	436.016393443	232.047619048	318.035714286	487.256410256	505.137931034	209.37037037	295.0	219.0	385.724137931	325.184210526	311.666666667	362.541666667
alpha_rarefaction_14194_0.txt	14194	0	360.41025641	393.365853659	345.058823529	51.4285714286	361.724137931	316.2	214.0	503.6	533.59375	605.096774194	491.837209302	527.323529412	385.228571429	521.825	443.0	278.866666667	356.275	388.6875	286.607142857	349.5	379.516129032	335.0	310.096774194	312.875	282.034482759	305.034482759	415.206896552	465.333333333	592.731707317	533.421875	492.591836735	578.520833333	469.590909091	629.4	527.013888889	514.846153846	235.285714286	368.59375	563.125	549.529411765	212.1875	287.130434783	277.444444444	432.857142857	356.161290323	306.441176471	365.689655172
alpha_rarefaction_14194_1.txt	14194	1	374.75	434.666666667	348.441176471	91.5	334.8	315.5	241.0	484.59375	566.444444444	621.090909091	487.5	514.137931034	473.125	538.487179487	462.785714286	255.214285714	359.243243243	399.375	316.777777778	360.538461538	343.447368421	372.176470588	399.576923077	342.666666667	341.130434783	326.37037037	448.130434783	391.125	501.117647059	633.108695652	429.362068966	505.238095238	486.65	564.438596491	510.208333333	551.873015873	243.047619048	323.24137931	475.41025641	563.153846154	241.896551724	391.066666667	282.230769231	432.956521739	347.0	397.055555556	368.037037037
alpha_rarefaction_14194_2.txt	14194	2	370.692307692	426.184210526	369.285714286	54.0	331.40625	297.476190476	260.083333333	429.5625	477.552631579	544.136363636	512.384615385	495.405405405	400.9375	572.689655172	443.184210526	222.882352941	361.303030303	419.6	314.076923077	358.0	358.27027027	354.166666667	357.615384615	319.730769231	444.0	338.84	469.454545455	402.405405405	491.0	461.563380282	542.212765957	585.52	416.595744681	567.557692308	512.042857143	524.157894737	323.545454545	306.071428571	600.965517241	475.421875	256.916666667	290.0	274.315789474	402.181818182	341.085714286	357.884615385	362.689655172
alpha_rarefaction_14194_3.txt	14194	3	379.65625	439.363636364	388.5	54.1666666667	358.121212121	285.416666667	272.9375	439.428571429	506.21875	585.926829268	499.117647059	524.033333333	433.533333333	504.052631579	455.9	282.428571429	446.037037037	317.294117647	303.047619048	384.954545455	395.551724138	383.034482759	344.0625	297.096774194	311.615384615	309.730769231	447.0	430.5625	455.620689655	514.151515152	485.773584906	628.06	532.40625	563.661290323	609.114754098	536.096774194	251.647058824	355.8125	539.517241379	534.358490566	247.689655172	283.789473684	255.2	449.724137931	393.04	420.875	321.972972973
alpha_rarefaction_14194_4.txt	14194	4	378.357142857	419.146341463	365.454545455	50.0	372.206896552	314.352941176	237.956521739	415.533333333	512.176470588	582.446808511	514.894736842	510.5	375.757575758	533.59375	433.1	254.5	381.125	353.117647059	343.125	330.0	368.285714286	346.146341463	343.625	323.115384615	289.535714286	352.772727273	352.666666667	419.527777778	471.338709677	530.593220339	529.046511628	596.142857143	435.936170213	524.684210526	564.241935484	537.625	249.235294118	311.972972973	568.0	528.046153846	258.464285714	263.772727273	277.526315789	394.34375	340.0	322.5	336.24137931
alpha_rarefaction_14194_5.txt	14194	5	364.80952381	440.25	347.0	50.4285714286	341.666666667	333.461538462	285.071428571	420.133333333	540.032258065	585.813953488	534.529411765	491.756756757	391.333333333	553.0	454.181818182	269.0	407.941176471	367.090909091	303.230769231	333.785714286	422.730769231	330.162162162	338.75	315.391304348	290.032258065	411.454545455	436.888888889	421.333333333	445.545454545	507.901639344	583.926829268	594.578125	465.894736842	621.109090909	600.666666667	527.406779661	243.882352941	324.129032258	564.875	530.1	234.03030303	285.545454545	240.84	415.103448276	329.285714286	359.555555556	378.516129032
alpha_rarefaction_14194_6.txt	14194	6	353.236842105	399.0	392.0	55.4285714286	364.181818182	303.055555556	250.176470588	479.64	550.083333333	710.107142857	541.777777778	549.636363636	357.294117647	508.243243243	482.076923077	265.666666667	435.24137931	376.277777778	322.04	346.111111111	393.1	364.363636364	341.028571429	324.375	326.142857143	325.0	357.028571429	411.676470588	571.5	581.5	497.023255814	610.875	424.022222222	549.609375	676.770833333	561.333333333	225.615384615	388.085714286	514.083333333	535.732142857	249.884615385	266.538461538	258.052631579	377.323529412	353.441176471	350.037037037	348.615384615
alpha_rarefaction_14194_7.txt	14194	7	370.15	455.5	373.375	46.0	338.405405405	346.25	226.913043478	476.291666667	524.636363636	612.25	491.675675676	504.763157895	391.857142857	534.117647059	423.75	253.333333333	419.323529412	351.416666667	302.84	362.037037037	364.028571429	420.551724138	352.5	311.294117647	388.235294118	326.434782609	388.90625	441.625	505.193548387	630.659574468	587.162162162	598.685185185	534.4	562.842105263	544.164179104	507.157894737	244.136363636	343.344827586	531.756756757	607.62	284.7	277.5	269.652173913	407.371428571	319.1	366.260869565	345.875
alpha_rarefaction_14194_8.txt	14194	8	373.277777778	417.023255814	347.303030303	63.5	373.5	300.0	229.928571429	413.552631579	535.0	615.8	555.375	535.6	430.035714286	536.941176471	439.8	314.214285714	364.53125	351.675675676	407.5	357.142857143	382.275862069	347.375	369.433333333	331.038461538	350.916666667	373.105263158	400.322580645	419.923076923	509.055555556	524.318181818	531.294117647	572.679245283	449.447368421	537.428571429	572.131147541	519.818181818	269.0	322.387096774	537.5	537.053571429	247.171428571	255.357142857	249.333333333	448.64	344.0	344.5	379.24137931
alpha_rarefaction_14194_9.txt	14194	9	373.25	417.571428571	396.4	74.3333333333	325.125	329.5	261.833333333	430.527777778	520.6	598.25	552.454545455	580.035714286	392.129032258	557.567567568	441.088235294	319.090909091	404.636363636	366.263157895	344.125	349.555555556	409.0	379.823529412	400.2	395.5	339.894736842	308.193548387	418.230769231	467.333333333	494.111111111	533.365384615	548.11627907	541.551724138	434.5	558.380952381	549.797101449	499.846153846	267.0	298.162162162	498.682926829	594.840909091	224.1	302.166666667	311.333333333	477.136363636	341.0	306.441176471	329.25
alpha_rarefaction_16558_0.txt	16558	0	375.033333333	460.157894737	363.291666667	48.5	372.433333333	329.0	265.142857143	465.96875	620.217391304	560.781818182	492.857142857	532.153846154	387.294117647	616.551724138	468.46875	285.866666667	406.081081081	405.923076923	326.896551724	397.565217391	446.8	406.0	372.37037037	367.130434783	358.916666667	318.0	421.857142857	404.157894737	516.362068966	568.092307692	527.25	564.438596491	556.25	654.555555556	549.0	654.105263158	263.473684211	361.6	593.0	584.06	228.428571429	280.5	316.181818182	453.6	359.677419355	337.551724138	377.884615385
alpha_rarefaction_16558_1.txt	16558	1	383.135135135	491.833333333	365.535714286	52.0	321.534883721	294.25	275.071428571	481.117647059	542.333333333	593.125	484.306122449	549.028571429	366.25	516.95	464.081081081	286.866666667	372.434782609	426.117647059	310.75	376.84	421.903225806	371.763157895	338.441176471	325.2	308.24137931	326.12	496.04	449.176470588	563.037735849	523.3	495.803571429	579.722222222	544.069767442	558.590909091	594.545454545	544.327868852	247.0	344.333333333	482.571428571	539.241935484	234.085714286	267.724137931	335.0	443.032258065	384.037037037	351.884615385	368.620689655
alpha_rarefaction_16558_2.txt	16558	2	362.0	436.022727273	366.416666667	56.4285714286	408.037037037	326.4	256.65	463.675675676	599.037037037	645.527777778	520.731707317	506.56097561	402.0	509.5	477.027027027	302.666666667	368.695652174	353.279069767	301.903225806	380.6	429.0	377.029411765	380.607142857	362.076923077	355.652173913	410.954545455	356.434782609	451.375	472.015625	601.048387097	502.758064516	560.881355932	430.466666667	541.142857143	630.984375	546.971014493	252.076923077	368.6875	511.227272727	592.767857143	265.857142857	288.888888889	263.2	487.4	385.870967742	366.12	415.0
alpha_rarefaction_16558_3.txt	16558	3	366.522727273	461.0	400.75	52.0	379.90625	302.130434783	264.052631579	442.41025641	549.53125	556.456521739	513.833333333	542.34375	381.340909091	598.12	449.184210526	270.526315789	394.775	407.27027027	314.857142857	337.84375	419.433333333	380.243243243	375.724137931	332.12	323.75	331.037037037	370.024390244	418.736842105	506.220588235	560.358208955	496.75862069	610.509090909	481.75	598.34375	613.904761905	554.514705882	249.333333333	362.533333333	543.027777778	560.622641509	259.823529412	257.103448276	278.37037037	415.029411765	404.913043478	323.088235294	420.44
alpha_rarefaction_16558_4.txt	16558	4	377.125	598.25	385.5	53.0	393.555555556	322.105263158	273.315789474	464.6	558.277777778	570.365853659	560.0	542.033333333	485.666666667	540.790697674	416.416666667	280.071428571	387.571428571	368.731707317	311.6	452.833333333	503.333333333	396.027777778	365.896551724	336.551724138	343.785714286	390.6	393.097560976	397.027777778	541.609375	500.863013699	500.378787879	551.442307692	501.108695652	550.0	584.766666667	523.082191781	274.666666667	391.193548387	488.02173913	536.137931034	235.171428571	304.12	298.0	399.947368421	386.107142857	328.115384615	350.903225806
alpha_rarefaction_16558_5.txt	16558	5	383.71875	538.037037037	411.5	53.0	377.588235294	327.666666667	234.055555556	468.117647059	509.837837838	617.692307692	549.0	486.666666667	402.486486486	546.459459459	429.5	323.333333333	403.529411765	380.263157895	379.954545455	400.217391304	441.307692308	410.59375	380.913043478	358.0	311.3125	295.322580645	398.25	401.117647059	560.181818182	567.671875	498.75862069	630.692307692	465.784313725	589.62295082	597.043478261	598.964912281	301.071428571	305.357142857	588.103448276	680.272727273	230.0	282.37037037	319.058823529	419.2	352.1875	362.0	355.636363636
alpha_rarefaction_16558_6.txt	16558	6	376.176470588	440.447368421	424.473684211	48.0	365.129032258	285.666666667	348.076923077	514.303030303	570.7	568.0	527.117647059	531.0	461.8	662.214285714	454.428571429	260.055555556	375.783783784	338.651162791	307.027027027	341.28125	365.0	394.848484848	365.181818182	429.5	340.941176471	357.636363636	469.357142857	416.024390244	500.703125	526.88	588.936170213	652.638297872	473.019230769	549.75862069	550.671641791	550.217391304	258.5	333.965517241	484.448979592	590.058823529	248.027777778	274.64	315.833333333	492.333333333	378.363636364	352.285714286	374.107142857
alpha_rarefaction_16558_7.txt	16558	7	357.5	474.871794872	382.964285714	55.4285714286	366.428571429	345.8125	354.230769231	453.135135135	534.848484848	591.212765957	565.15625	536.935483871	421.75	584.774193548	448.777777778	295.0	353.56097561	436.9375	342.916666667	376.84	444.307692308	387.0	330.3125	337.833333333	341.777777778	313.357142857	402.206896552	442.371428571	502.223880597	555.442622951	521.666666667	578.516129032	504.522727273	645.982758621	633.442622951	571.850746269	248.0	352.103448276	504.227272727	575.22	271.137931034	337.058823529	296.5	467.03030303	381.107142857	334.029411765	358.444444444
alpha_rarefaction_16558_8.txt	16558	8	372.275862069	436.243902439	364.777777778	57.2	327.078947368	351.157894737	305.473684211	439.428571429	565.085714286	569.063829787	502.046511628	500.171428571	376.348837209	537.825	441.394736842	315.75	383.0	389.428571429	307.161290323	314.027027027	417.885714286	346.0	388.615384615	333.772727273	367.615384615	287.317073171	375.676470588	445.763157895	570.192307692	578.327868852	504.962264151	589.385964912	500.526315789	568.383561644	593.119402985	583.161290323	281.928571429	350.90625	559.2	530.0	280.555555556	350.052631579	290.8	416.885714286	341.090909091	364.1	416.076923077
alpha_rarefaction_16558_9.txt	16558	9	358.763157895	472.317073171	389.5	60.3333333333	339.0	301.0	293.1875	438.682926829	528.228571429	652.676470588	495.222222222	557.516129032	431.636363636	536.117647059	464.46875	353.076923077	435.666666667	400.666666667	283.2	409.136363636	432.5	376.0	394.84	344.125	343.12	312.0	393.333333333	434.459459459	539.918032787	512.621621622	524.294117647	647.777777778	456.857142857	540.537313433	545.042857143	571.185185185	267.235294118	389.5	534.977272727	520.05	282.5	291.230769231	300.55	390.363636364	363.65625	337.46875	381.37037037
alpha_rarefaction_18922_0.txt	18922	0	405.483870968	498.6	414.0	51.4285714286	373.153846154	333.0	273.5	482.666666667	572.0	651.0	539.775	574.384615385	436.228571429	567.333333333	431.219512195	268.789473684	423.538461538	422.5	345.517241379	448.272727273	427.5625	470.689655172	414.791666667	351.636363636	338.0625	359.0	408.578947368	442.153846154	574.181818182	587.283783784	496.147058824	620.068965517	572.617647059	647.0	614.408450704	609.147540984	254.136363636	364.794117647	534.56	606.122807018	278.307692308	280.3125	343.157894737	425.607142857	410.0	350.161290323	375.157894737
alpha_rarefaction_18922_1.txt	18922	1	392.529411765	477.384615385	382.538461538	62.5	368.717948718	343.0	256.956521739	446.9	587.162162162	659.763157895	503.666666667	560.567567568	432.0	575.777777778	475.090909091	306.4	431.071428571	367.608695652	318.277777778	369.607142857	422.0	394.902439024	393.0	422.0	312.1875	331.7	453.322580645	481.323529412	561.754098361	543.012987013	494.0	673.769230769	490.270833333	621.296875	617.04	610.580645161	288.5	385.285714286	534.56	585.559322034	257.3125	276.965517241	278.375	461.344827586	363.46875	378.551724138	376.666666667
alpha_rarefaction_18922_2.txt	18922	2	372.5	506.083333333	438.217391304	54.8571428571	354.777777778	335.4	278.55	472.4	632.833333333	623.923076923	552.53125	588.757575758	411.0	619.387096774	441.25	282.5	370.782608696	405.45	329.870967742	386.076923077	461.230769231	444.583333333	391.206896552	352.55	361.111111111	347.833333333	423.193548387	469.322580645	524.04109589	612.380952381	542.103448276	590.655737705	508.042553191	579.205479452	586.202702703	577.850746269	264.555555556	342.682926829	581.75	558.092307692	275.137931034	344.956521739	276.181818182	402.023809524	363.46875	347.161290323	362.085714286
alpha_rarefaction_18922_3.txt	18922	3	381.2	489.285714286	381.538461538	70.75	365.181818182	366.071428571	294.882352941	459.675675676	553.071428571	647.976744186	496.108108108	536.025	425.675675676	554.285714286	458.756756757	316.235294118	377.790697674	355.333333333	329.571428571	415.724137931	437.0	409.6875	414.8	355.884615385	382.0	354.129032258	485.5625	458.621621622	562.380952381	636.786885246	527.590909091	557.791044776	524.659574468	627.741935484	586.125	587.796875	243.681818182	400.529411765	559.636363636	568.887096774	241.285714286	274.0	277.037037037	417.428571429	403.516129032	373.294117647	352.162162162
alpha_rarefaction_18922_4.txt	18922	4	401.206896552	519.0	434.772727273	53.1111111111	386.363636364	330.789473684	257.956521739	471.135135135	603.533333333	613.871794872	537.028571429	558.277777778	412.916666667	624.6	457.6	262.105263158	388.375	401.0	318.363636364	478.315789474	427.5625	385.029411765	362.4375	335.285714286	367.24	342.375	439.090909091	505.2	496.013157895	568.083333333	537.217391304	593.873015873	507.046511628	566.083333333	574.039473684	558.929577465	296.571428571	363.578947368	607.923076923	580.125	269.2	288.176470588	282.0	449.5	374.294117647	350.294117647	417.6
alpha_rarefaction_18922_5.txt	18922	5	381.486486486	525.15625	393.8	53.5	363.527777778	339.058823529	318.333333333	469.026315789	591.333333333	651.15	523.026315789	527.763157895	395.0	580.405405405	452.823529412	272.55	402.777777778	450.27027027	318.6	424.8	503.136363636	422.090909091	378.965517241	383.75	313.0	300.666666667	443.277777778	456.609756098	547.714285714	549.584415584	519.725806452	600.716666667	467.518518519	581.078947368	667.246153846	623.631578947	257.315789474	326.0	510.8	617.454545455	303.517241379	297.689655172	305.545454545	451.323529412	370.303030303	376.935483871	398.222222222
alpha_rarefaction_18922_6.txt	18922	6	376.441176471	529.676470588	381.666666667	58.75	425.5	334.526315789	279.260869565	455.837837838	557.794117647	623.071428571	582.625	561.757575758	408.238095238	560.108108108	463.176470588	283.4	460.181818182	406.926829268	327.363636364	400.956521739	445.535714286	371.783783784	345.294117647	393.789473684	319.027027027	332.538461538	430.837837838	449.692307692	596.019607843	550.042253521	491.424242424	593.916666667	537.333333333	622.153846154	594.036585366	638.428571429	302.5	382.59375	568.025	546.044776119	281.24	300.84	393.0	463.03030303	389.5	395.607142857	386.5
alpha_rarefaction_18922_7.txt	18922	7	379.441176471	541.137931034	393.0	61.2	363.527777778	330.789473684	289.5	449.153846154	556.263157895	631.216216216	490.571428571	566.75	411.529411765	570.317073171	479.0	410.0	372.782608696	467.029411765	387.64	380.6	417.24137931	424.090909091	441.538461538	365.0	323.37037037	320.777777778	404.097560976	468.228571429	600.166666667	571.671641791	522.630769231	606.892857143	467.017241379	625.833333333	560.846153846	653.685185185	272.875	373.636363636	577.139534884	619.333333333	271.75	284.888888889	299.307692308	415.459459459	412.037037037	361.666666667	378.464285714
alpha_rarefaction_18922_8.txt	18922	8	380.4	477.322580645	388.444444444	63.3333333333	374.0	335.0	268.954545455	586.384615385	539.228571429	617.195652174	531.871794872	538.256410256	386.071428571	575.684210526	473.03030303	308.0	421.590909091	361.022727273	334.28125	406.037037037	425.5625	421.090909091	416.034482759	427.25	322.088235294	327.724137931	402.763157895	463.794117647	487.785714286	564.661764706	510.875	615.654545455	526.575	597.666666667	579.138888889	575.833333333	267.045454545	344.121212121	540.6875	565.428571429	285.785714286	304.857142857	335.4	460.0	378.166666667	353.774193548	435.954545455
alpha_rarefaction_18922_9.txt	18922	9	386.0	539.357142857	397.615384615	66.5	361.538461538	301.526315789	276.55	473.4	583.7	642.317073171	500.348837209	583.428571429	413.736842105	578.5	453.076923077	289.8125	416.527777778	412.357142857	330.533333333	400.857142857	426.5	468.21875	420.037037037	432.8125	347.1	339.181818182	411.794117647	455.157894737	540.125	587.31884058	532.5	631.564516129	497.529411765	578.388888889	570.5625	647.5	271.5	412.896551724	662.176470588	561.580645161	288.896551724	263.441176471	284.785714286	480.677419355	405.25	335.0	398.724137931
alpha_rarefaction_21286_0.txt	21286	0	372.139534884	532.0	392.607142857	55.8571428571	356.025641026	326.913043478	292.5	463.227272727	689.375	630.162790698	540.75	556.65	417.238095238	600.341463415	470.428571429	305.55	405.56	408.317073171	334.0	458.454545455	453.322580645	426.117647059	416.607142857	360.12	324.0	333.0	439.923076923	491.59375	534.430769231	576.084507042	490.743243243	633.442622951	531.489795918	604.197368421	584.455696203	632.75	270.555555556	373.487179487	532.442307692	608.216666667	249.609756098	298.615384615	331.04	455.558823529	386.166666667	356.085714286	365.153846154
alpha_rarefaction_21286_1.txt	21286	1	383.0	526.5	416.625	62.0	397.135135135	347.052631579	280.038461538	462.136363636	601.375	660.15	516.477272727	576.525	409.0	615.285714286	469.294117647	306.333333333	374.319148936	420.219512195	328.583333333	446.25	450.375	417.027777778	406.794117647	377.5	365.34375	362.285714286	404.357142857	457.375	524.346153846	560.868421053	539.764705882	633.40625	488.833333333	622.850746269	639.23880597	583.714285714	282.894736842	379.5	545.769230769	576.081967213	270.636363636	296.833333333	355.052631579	434.333333333	419.7	381.785714286	377.162162162
alpha_rarefaction_21286_2.txt	21286	2	375.90625	546.848484848	414.666666667	60.75	349.651162791	337.714285714	299.476190476	476.625	611.117647059	629.022222222	558.5	547.666666667	434.157894737	623.666666667	462.303030303	287.772727273	434.071428571	420.622222222	326.416666667	487.714285714	431.774193548	437.972972973	428.206896552	367.5	400.576923077	365.666666667	422.571428571	446.142857143	566.923076923	570.473684211	577.918032787	677.553571429	523.882352941	625.058823529	611.114285714	624.294117647	283.666666667	373.857142857	582.630434783	619.631578947	290.533333333	301.25	308.0	474.096774194	380.294117647	385.551724138	363.027027027
alpha_rarefaction_21286_3.txt	21286	3	383.9375	502.487179487	406.444444444	58.4285714286	375.0	336.55	295.285714286	478.534883721	597.15625	629.634146341	560.236842105	544.682926829	425.65	599.162162162	466.09375	312.117647059	436.80952381	392.72	331.157894737	387.5	471.230769231	416.837837838	414.222222222	391.714285714	350.870967742	329.03030303	422.166666667	457.052631579	524.538461538	553.743589744	509.467532468	612.380952381	534.775510204	590.012658228	613.373333333	589.442857143	280.055555556	369.578947368	564.170212766	670.557692308	266.303030303	324.04	335.913043478	433.65	417.724137931	379.275862069	383.583333333
alpha_rarefaction_21286_4.txt	21286	4	382.5	521.447368421	425.12	68.5	364.023255814	327.272727273	263.115384615	455.125	593.181818182	644.222222222	574.153846154	629.636363636	415.365853659	689.730769231	467.972972973	293.285714286	387.75	414.75	329.263157895	416.333333333	429.529411765	447.666666667	384.25	389.454545455	333.083333333	344.933333333	452.428571429	474.487179487	536.043478261	554.538461538	523.378787879	649.93220339	535.12244898	606.942857143	594.128205128	634.4	279.055555556	384.666666667	560.404255319	648.549019608	258.03030303	287.1875	300.884615385	443.135135135	417.857142857	392.035714286	392.1
alpha_rarefaction_21286_5.txt	21286	5	375.27027027	544.941176471	394.964285714	48.2	395.157894737	331.619047619	261.75	508.972972973	579.684210526	678.527777778	532.166666667	595.0	422.052631579	607.5	460.394736842	302.157894737	447.081081081	421.357142857	370.7	416.333333333	470.206896552	449.8125	393.029411765	349.888888889	346.4375	330.03030303	444.75	477.833333333	529.205479452	597.383561644	516.214285714	641.578125	533.7	598.133333333	598.43902439	610.970588235	282.368421053	361.857142857	564.56	637.103448276	309.111111111	276.0	323.130434783	494.15625	383.617647059	382.75	385.0
alpha_rarefaction_21286_6.txt	21286	6	383.285714286	510.236842105	395.677419355	56.1666666667	420.0	347.157894737	300.636363636	483.926829268	621.387096774	663.052631579	572.567567568	595.947368421	454.285714286	620.6	468.206896552	342.071428571	429.790697674	399.375	327.8	429.0	477.12	440.083333333	406.7	396.8	330.0	335.0	419.692307692	453.5	564.060606061	591.0	532.5	607.318181818	541.47826087	621.04	583.209302326	598.676056338	283.6875	366.902439024	577.446808511	611.6	296.555555556	310.857142857	311.24	458.285714286	368.27027027	361.774193548	414.161290323
alpha_rarefaction_21286_7.txt	21286	7	391.636363636	510.676470588	421.24	60.0	409.848484848	360.882352941	313.473684211	478.857142857	617.935483871	688.5625	564.125	584.236842105	421.512195122	591.153846154	469.1	268.045454545	420.902439024	401.4	331.583333333	474.272727273	419.294117647	430.6	407.833333333	402.545454545	344.058823529	348.2	427.923076923	443.243902439	555.114754098	601.28125	557.0	611.380952381	543.404255319	633.285714286	591.04	633.75	276.714285714	392.028571429	614.243243243	644.472727273	277.137931034	330.625	324.541666667	458.454545455	400.84375	355.454545455	365.0
alpha_rarefaction_21286_8.txt	21286	8	385.486486486	495.078947368	420.037037037	53.4285714286	369.972972973	332.3	283.260869565	514.692307692	644.2	632.090909091	545.170731707	583.236842105	415.365853659	620.323529412	478.09375	313.647058824	386.195652174	416.738095238	344.25	413.875	466.533333333	431.794117647	390.0	401.136363636	337.617647059	323.441176471	436.837837838	447.022727273	549.083333333	544.835294118	553.833333333	619.716666667	502.725490196	641.014285714	572.011904762	603.161764706	264.047619048	413.529411765	608.0	609.701754386	289.0	328.37037037	349.157894737	478.193548387	414.222222222	357.833333333	379.129032258
alpha_rarefaction_21286_9.txt	21286	9	382.277777778	496.170731707	394.888888889	53.2	396.0	331.3	248.222222222	494.923076923	587.551724138	616.25	536.871794872	548.875	421.357142857	632.387096774	478.0	301.5	414.926829268	410.772727273	321.0	415.517241379	433.181818182	398.157894737	391.181818182	405.142857143	333.083333333	358.75	452.236842105	441.212765957	541.0	582.0	556.0	643.637931034	519.882352941	616.347826087	582.821428571	626.984375	257.047619048	384.558823529	573.571428571	594.898305085	261.090909091	295.357142857	322.954545455	500.25	368.7	367.058823529	369.171428571
alpha_rarefaction_23650_0.txt	23650	0	380.777777778	545.676470588	416.285714286	62.2	386.7	361.588235294	282.038461538	481.622222222	631.0	660.926829268	568.333333333	607.153846154	421.0	643.441176471	478.03030303	304.5	437.222222222	417.142857143	339.567567568	456.076923077	471.5	457.666666667	419.15625	421.5	350.583333333	345.0	448.25	471.333333333	558.0	584.835443038	546.202702703	674.193548387	531.773584906	623.192307692	612.126582278	627.225352113	280.894736842	388.384615385	581.666666667	640.701754386	291.935483871	304.451612903	354.5	472.8	404.0	376.666666667	405.25
alpha_rarefaction_23650_1.txt	23650	1	380.777777778	545.676470588	416.285714286	62.2	386.7	361.588235294	282.038461538	481.622222222	631.0	660.926829268	568.333333333	607.153846154	421.0	643.441176471	478.03030303	304.5	433.666666667	417.142857143	339.567567568	456.076923077	471.5	457.666666667	419.15625	421.5	350.583333333	345.0	448.25	471.333333333	558.0	584.835443038	546.202702703	670.435483871	531.773584906	623.192307692	612.126582278	627.225352113	280.894736842	388.384615385	581.666666667	640.701754386	291.935483871	304.451612903	354.5	472.8	404.0	376.666666667	405.25
alpha_rarefaction_23650_2.txt	23650	2	380.777777778	545.676470588	416.285714286	62.2	383.525	361.588235294	282.038461538	481.622222222	631.0	660.926829268	574.684210526	607.153846154	421.0	643.441176471	478.03030303	304.5	437.222222222	413.857142857	339.567567568	456.076923077	471.5	457.666666667	419.15625	421.5	350.583333333	345.0	448.25	471.333333333	558.0	584.835443038	546.202702703	674.193548387	531.773584906	623.192307692	612.126582278	627.225352113	280.894736842	388.384615385	581.666666667	640.701754386	291.935483871	304.451612903	354.5	472.8	404.0	376.666666667	405.25
alpha_rarefaction_23650_3.txt	23650	3	380.777777778	545.676470588	416.285714286	62.2	386.7	361.588235294	282.038461538	481.622222222	631.0	660.926829268	568.333333333	607.153846154	421.0	643.441176471	478.03030303	304.5	437.222222222	417.142857143	339.567567568	456.076923077	471.5	457.666666667	419.15625	421.5	350.583333333	345.0	448.25	471.333333333	558.0	584.835443038	546.202702703	674.193548387	531.773584906	623.192307692	612.126582278	627.225352113	280.894736842	388.384615385	581.666666667	640.701754386	291.935483871	304.451612903	354.5	472.8	404.0	376.666666667	405.25
alpha_rarefaction_23650_4.txt	23650	4	380.777777778	545.676470588	416.285714286	62.2	383.525	361.588235294	282.038461538	481.622222222	631.0	660.926829268	568.333333333	607.153846154	421.0	643.441176471	478.03030303	304.5	437.222222222	417.142857143	339.567567568	456.076923077	471.5	457.666666667	419.15625	421.5	350.583333333	345.0	448.25	471.333333333	558.0	584.835443038	546.202702703	680.901639344	531.773584906	623.192307692	612.126582278	627.225352113	280.894736842	388.384615385	581.666666667	640.701754386	291.935483871	304.451612903	354.5	472.8	404.0	376.666666667	405.25
alpha_rarefaction_23650_5.txt	23650	5	378.666666667	545.676470588	416.285714286	62.2	386.7	361.588235294	282.038461538	481.622222222	631.0	660.926829268	568.333333333	607.153846154	421.0	643.441176471	478.03030303	304.5	437.222222222	413.857142857	339.567567568	456.076923077	471.5	457.666666667	419.15625	421.5	350.583333333	345.0	448.25	471.333333333	558.0	584.835443038	546.202702703	674.193548387	531.773584906	621.075949367	612.126582278	632.4	280.894736842	388.384615385	581.666666667	640.701754386	291.935483871	304.451612903	354.5	472.8	404.0	376.666666667	405.25
alpha_rarefaction_23650_6.txt	23650	6	380.777777778	545.676470588	416.285714286	62.2	391.41025641	361.588235294	282.038461538	481.622222222	631.0	660.926829268	568.333333333	607.153846154	421.0	638.028571429	478.03030303	304.5	437.222222222	414.56	339.567567568	456.076923077	471.5	457.666666667	419.15625	421.5	350.583333333	345.0	448.25	471.333333333	558.0	584.835443038	546.202702703	674.193548387	531.773584906	623.192307692	612.126582278	627.225352113	280.894736842	388.384615385	581.666666667	640.701754386	291.935483871	304.451612903	354.5	469.028571429	401.323529412	376.666666667	405.25
alpha_rarefaction_23650_7.txt	23650	7	380.777777778	545.676470588	416.285714286	62.2	391.41025641	361.588235294	282.038461538	481.622222222	631.0	657.571428571	568.333333333	607.153846154	421.0	643.441176471	478.03030303	304.5	437.222222222	417.142857143	339.567567568	456.076923077	471.5	457.666666667	419.15625	421.5	350.583333333	345.0	448.25	471.333333333	558.0	584.835443038	546.202702703	670.428571429	531.773584906	623.192307692	612.126582278	627.225352113	280.894736842	388.384615385	581.666666667	646.625	291.935483871	304.451612903	364.714285714	472.8	404.0	376.666666667	405.25
alpha_rarefaction_23650_8.txt	23650	8	380.777777778	545.676470588	416.285714286	62.2	386.7	361.588235294	288.12	481.622222222	631.0	660.926829268	568.333333333	607.153846154	421.0	643.441176471	478.03030303	304.5	437.222222222	417.142857143	339.567567568	456.076923077	471.5	457.666666667	419.15625	421.5	350.583333333	345.0	454.076923077	471.333333333	558.0	584.835443038	546.202702703	674.193548387	531.773584906	623.192307692	612.126582278	627.225352113	280.894736842	388.384615385	581.666666667	640.701754386	291.935483871	309.6	354.5	472.8	404.0	376.666666667	405.25
alpha_rarefaction_23650_9.txt	23650	9	380.777777778	545.676470588	416.285714286	62.2	386.7	361.588235294	282.038461538	481.622222222	631.0	660.926829268	568.333333333	607.153846154	421.0	643.441176471	478.03030303	304.5	437.222222222	417.142857143	339.567567568	456.076923077	479.344827586	457.666666667	419.15625	421.5	350.583333333	345.0	448.25	471.333333333	558.0	584.835443038	546.202702703	674.193548387	531.773584906	623.192307692	612.126582278	627.225352113	280.894736842	388.384615385	578.0	640.701754386	297.533333333	304.451612903	354.5	472.8	404.0	376.666666667	405.25
[truncated: 21 more columns]
