# Supplementary material for: Characterization of Esophageal Microbiota in Patients With Esophagitis and Esophageal Squamous Cell Carcinoma
Source: Front Cell Infect Microbiol. 2021 Nov 11;11:774330. doi: 10.3389/fcimb.2021.774330 (PMC8632060; doi:10.3389/fcimb.2021.774330)
Supplement: Supplementary file 2 [file DataSheet_1.zip › 16S_V3_V4-68╕÷╤∙▒╛JZD 2020.7.21/2.Alpha_diversity_analysis/Alpha_diversity_index/Alpha_detail/alpha_div_collated/goods_coverage.txt]

	sequences per sample	iteration	ES1	ES10	ES11	ES12	ES13	ES14	ES15	ES2	ES3	ES4	ES5	ES6	ES7	ES8	ES9	ESC1	ESC10	ESC11	ESC12	ESC13	ESC14	ESC15	ESC16	ESC17	ESC18	ESC19	ESC2	ESC20	ESC21	ESC22	ESC23	ESC24	ESC25	ESC26	ESC27	ESC28	ESC29	ESC3	ESC30	ESC31	ESC32	ESC4	ESC5	ESC6	ESC7	ESC8	ESC9
alpha_rarefaction_10_0.txt	10	0	0.5	0.2	0.6	0.4	0.4	0.2	0.3	0.4	0.4	0.4	0.2	0.2	0.2	0.2	0.0	0.4	0.5	0.4	0.4	0.4	0.6	0.6	0.6	0.2	0.4	0.6	0.5	0.3	1.0	0.9	0.7	0.6	0.6	0.4	0.2	0.6	0.5	0.6	0.3	0.2	0.9	0.8	0.6	0.6	0.2	0.6	0.3
alpha_rarefaction_10_1.txt	10	1	0.6	0.6	0.4	0.6	0.5	0.2	0.6	0.3	0.2	0.0	0.4	0.2	0.2	0.0	0.0	0.6	0.6	0.8	0.5	0.6	0.4	0.2	0.5	0.5	0.0	0.6	0.6	0.8	1.0	0.8	0.7	0.7	0.6	0.2	0.2	0.6	0.5	0.7	0.2	0.0	0.8	0.5	0.7	0.6	0.2	0.3	0.2
alpha_rarefaction_10_2.txt	10	2	0.2	0.3	0.6	0.6	0.4	0.4	0.6	0.6	0.2	0.0	0.3	0.2	0.0	0.2	0.3	0.3	0.6	0.6	0.2	0.5	0.2	0.7	0.5	0.0	0.2	0.4	0.7	0.7	0.6	0.5	0.6	0.5	0.6	0.4	0.0	0.9	0.8	0.5	0.4	0.5	0.7	0.6	0.8	0.7	0.3	0.6	0.6
alpha_rarefaction_10_3.txt	10	3	0.0	0.7	0.3	0.4	0.6	0.0	0.2	0.4	0.0	0.4	0.0	0.2	0.2	0.3	0.0	0.2	0.4	0.6	0.2	0.2	0.2	0.7	0.5	0.0	0.2	0.6	0.6	0.8	0.6	0.6	0.2	0.0	0.3	0.7	0.4	0.6	0.3	0.4	0.4	0.4	0.9	0.4	0.6	0.4	0.4	0.3	0.7
alpha_rarefaction_10_4.txt	10	4	0.5	0.2	0.2	0.8	0.4	0.0	0.6	0.5	0.0	0.4	0.2	0.0	0.4	0.2	0.6	0.2	0.5	0.7	0.3	0.3	0.4	0.6	0.2	0.2	0.4	0.4	0.6	0.5	0.9	0.8	0.2	0.4	0.6	0.5	0.4	0.6	0.4	0.6	0.4	0.6	0.9	0.3	0.6	0.7	0.6	0.4	0.2
alpha_rarefaction_10_5.txt	10	5	0.0	0.2	0.4	0.3	0.7	0.2	0.5	0.2	0.0	0.0	0.4	0.2	0.0	0.4	0.0	0.0	0.5	0.2	0.3	0.2	0.4	0.6	0.0	0.3	0.4	0.6	0.4	0.3	0.8	0.9	0.3	0.5	0.7	0.2	0.4	0.8	0.5	0.8	0.3	0.2	0.9	0.7	0.6	0.5	0.2	0.6	0.7
alpha_rarefaction_10_6.txt	10	6	0.4	0.2	0.0	0.9	0.3	0.4	0.2	0.0	0.0	0.4	0.0	0.0	0.0	0.0	0.5	0.0	0.7	0.7	0.4	0.2	0.7	0.3	0.4	0.4	0.2	0.6	0.8	0.2	1.0	0.4	0.5	0.5	0.9	0.7	0.5	0.4	0.5	0.6	0.5	0.2	0.9	0.5	0.7	0.5	0.2	0.6	0.4
alpha_rarefaction_10_7.txt	10	7	0.3	0.0	0.3	0.6	0.3	0.2	0.0	0.2	0.2	0.0	0.4	0.0	0.2	0.4	0.0	0.6	0.8	0.3	0.8	0.2	0.4	1.0	0.3	0.0	0.2	0.4	0.6	0.5	1.0	0.5	0.7	0.3	0.5	0.4	0.4	0.7	0.5	0.7	0.2	0.6	0.8	0.4	0.8	0.7	0.2	0.2	0.4
alpha_rarefaction_10_8.txt	10	8	0.4	0.2	0.3	0.7	0.7	0.4	0.3	0.4	0.2	0.2	0.2	0.3	0.0	0.2	0.2	0.0	0.5	0.4	0.4	0.4	0.2	0.7	0.6	0.5	0.5	0.4	0.9	0.8	0.8	0.5	0.2	0.6	0.4	0.4	0.4	0.7	0.6	0.4	0.0	0.3	1.0	0.5	0.9	0.7	0.5	0.7	0.0
alpha_rarefaction_10_9.txt	10	9	0.6	0.5	0.4	0.4	0.6	0.2	0.2	0.2	0.2	0.4	0.2	0.2	0.2	0.2	0.3	0.2	0.6	0.3	0.4	0.2	0.4	0.0	0.2	0.2	0.2	0.4	0.6	0.4	0.8	0.8	0.6	0.5	0.2	0.7	0.4	0.8	0.4	0.7	0.8	0.0	0.8	0.7	0.7	0.5	0.4	0.4	0.4
alpha_rarefaction_2374_0.txt	2374	0	0.968407750632	0.978096040438	0.975568660489	0.997893850042	0.98652064027	0.982729570345	0.988205560236	0.972620050548	0.960404380792	0.963774220725	0.970092670598	0.976411120472	0.985256950295	0.971777590564	0.970935130581	0.989048020219	0.976411120472	0.97851727043	0.985678180286	0.981465880371	0.973462510531	0.973883740522	0.983150800337	0.982308340354	0.985256950295	0.979359730413	0.977674810447	0.975147430497	0.965037910699	0.963352990733	0.968407750632	0.970935130581	0.975568660489	0.964616680708	0.957877000842	0.966301600674	0.98399326032	0.980202190396	0.969250210615	0.967144060657	0.986099410278	0.988205560236	0.985678180286	0.977674810447	0.977253580455	0.984414490312	0.979359730413
alpha_rarefaction_2374_1.txt	2374	1	0.971777590564	0.975147430497	0.976411120472	0.996208930076	0.982308340354	0.986099410278	0.98652064027	0.969250210615	0.97051390059	0.962089300758	0.967565290649	0.971356360573	0.986941870261	0.965880370682	0.967565290649	0.992417860152	0.978096040438	0.982729570345	0.990311710194	0.978096040438	0.96798652064	0.977674810447	0.981887110362	0.981887110362	0.984835720303	0.977674810447	0.979359730413	0.973462510531	0.966301600674	0.960404380792	0.974304970514	0.967144060657	0.972620050548	0.970092670598	0.96798652064	0.963774220725	0.982308340354	0.982729570345	0.970935130581	0.965459140691	0.981887110362	0.986941870261	0.981044650379	0.970935130581	0.977253580455	0.981465880371	0.982308340354
alpha_rarefaction_2374_2.txt	2374	2	0.969671440607	0.973041280539	0.974726200505	0.998315080034	0.985678180286	0.978938500421	0.988626790227	0.970092670598	0.962931760741	0.965880370682	0.968828980623	0.972198820556	0.988626790227	0.965880370682	0.967565290649	0.991575400168	0.979780960404	0.980623420388	0.987363100253	0.984835720303	0.971777590564	0.974726200505	0.981044650379	0.97851727043	0.983572030329	0.980623420388	0.982308340354	0.971356360573	0.967565290649	0.961246840775	0.969250210615	0.969250210615	0.968407750632	0.963774220725	0.968828980623	0.967144060657	0.981044650379	0.979780960404	0.973041280539	0.958719460826	0.988626790227	0.986099410278	0.986099410278	0.972198820556	0.974304970514	0.980202190396	0.977674810447
alpha_rarefaction_2374_3.txt	2374	3	0.971777590564	0.974304970514	0.973462510531	0.996208930076	0.982729570345	0.984414490312	0.985256950295	0.972620050548	0.961246840775	0.969671440607	0.975568660489	0.978938500421	0.985256950295	0.971356360573	0.971356360573	0.989469250211	0.980202190396	0.978096040438	0.987784330244	0.981044650379	0.972198820556	0.97851727043	0.977674810447	0.983150800337	0.985256950295	0.981044650379	0.97598989048	0.970935130581	0.965037910699	0.961668070767	0.973462510531	0.970092670598	0.971777590564	0.968828980623	0.965037910699	0.958719460826	0.981887110362	0.980623420388	0.971356360573	0.96251053075	0.987363100253	0.987363100253	0.987363100253	0.973041280539	0.976832350463	0.981465880371	0.977674810447
alpha_rarefaction_2374_4.txt	2374	4	0.973041280539	0.976411120472	0.973883740522	0.997893850042	0.98399326032	0.985256950295	0.990311710194	0.965880370682	0.960404380792	0.960404380792	0.968828980623	0.973462510531	0.986099410278	0.966301600674	0.966722830666	0.98652064027	0.975147430497	0.981465880371	0.988205560236	0.979780960404	0.973462510531	0.972620050548	0.980623420388	0.976411120472	0.983150800337	0.980202190396	0.97598989048	0.96798652064	0.968407750632	0.964195450716	0.973883740522	0.969250210615	0.970092670598	0.972198820556	0.9599831508	0.964616680708	0.987784330244	0.979359730413	0.970935130581	0.968407750632	0.980202190396	0.985678180286	0.985256950295	0.976411120472	0.971777590564	0.981465880371	0.975147430497
alpha_rarefaction_2374_5.txt	2374	5	0.968407750632	0.978096040438	0.971777590564	0.997472620051	0.983150800337	0.987784330244	0.987784330244	0.967144060657	0.963774220725	0.966301600674	0.973462510531	0.973883740522	0.983572030329	0.971777590564	0.969250210615	0.991154170177	0.97851727043	0.978938500421	0.982729570345	0.976411120472	0.969250210615	0.977253580455	0.982729570345	0.980202190396	0.979780960404	0.980623420388	0.977674810447	0.96798652064	0.961246840775	0.965037910699	0.977253580455	0.964616680708	0.97051390059	0.971356360573	0.965037910699	0.965037910699	0.987784330244	0.982308340354	0.973462510531	0.967144060657	0.986099410278	0.987784330244	0.983572030329	0.970935130581	0.972620050548	0.984835720303	0.980623420388
alpha_rarefaction_2374_6.txt	2374	6	0.971356360573	0.977253580455	0.975147430497	0.997472620051	0.980623420388	0.985678180286	0.987363100253	0.972198820556	0.97051390059	0.96251053075	0.970935130581	0.979780960404	0.984414490312	0.96798652064	0.966301600674	0.988205560236	0.977253580455	0.979780960404	0.986941870261	0.980623420388	0.974726200505	0.975147430497	0.982308340354	0.980623420388	0.981044650379	0.982308340354	0.977253580455	0.967144060657	0.96251053075	0.966301600674	0.975147430497	0.969671440607	0.96798652064	0.968828980623	0.96251053075	0.963352990733	0.981465880371	0.981887110362	0.968407750632	0.959140690817	0.981887110362	0.992839090143	0.987363100253	0.973883740522	0.977253580455	0.981887110362	0.97851727043
alpha_rarefaction_2374_7.txt	2374	7	0.973883740522	0.973041280539	0.97598989048	0.998315080034	0.981044650379	0.986941870261	0.989469250211	0.97051390059	0.963774220725	0.956613310868	0.96798652064	0.974726200505	0.982729570345	0.972620050548	0.974726200505	0.992417860152	0.983572030329	0.979359730413	0.984414490312	0.984414490312	0.970935130581	0.974726200505	0.978096040438	0.982729570345	0.980623420388	0.979359730413	0.974726200505	0.965880370682	0.973462510531	0.966301600674	0.973041280539	0.964195450716	0.972620050548	0.968407750632	0.962089300758	0.964616680708	0.987784330244	0.978938500421	0.969250210615	0.966301600674	0.984835720303	0.98652064027	0.987363100253	0.973041280539	0.969671440607	0.983150800337	0.976411120472
alpha_rarefaction_2374_8.txt	2374	8	0.969250210615	0.979359730413	0.975568660489	0.997051390059	0.978938500421	0.985678180286	0.993681550126	0.966301600674	0.969671440607	0.952401010952	0.973883740522	0.978096040438	0.981887110362	0.965880370682	0.975568660489	0.988205560236	0.981044650379	0.979359730413	0.983150800337	0.979359730413	0.970935130581	0.979780960404	0.981044650379	0.980202190396	0.981044650379	0.98399326032	0.973041280539	0.975568660489	0.964195450716	0.964195450716	0.971777590564	0.963774220725	0.972198820556	0.963774220725	0.963352990733	0.971777590564	0.985678180286	0.981887110362	0.971777590564	0.965037910699	0.982729570345	0.98652064027	0.98652064027	0.969671440607	0.974726200505	0.982308340354	0.976411120472
alpha_rarefaction_2374_9.txt	2374	9	0.97051390059	0.978096040438	0.979780960404	0.998315080034	0.981887110362	0.98399326032	0.987784330244	0.966722830666	0.971356360573	0.964616680708	0.968828980623	0.980623420388	0.983150800337	0.968407750632	0.971777590564	0.989048020219	0.976411120472	0.977674810447	0.985678180286	0.979359730413	0.975568660489	0.979359730413	0.980202190396	0.977674810447	0.984414490312	0.981887110362	0.973883740522	0.967565290649	0.965037910699	0.96798652064	0.97051390059	0.973462510531	0.970092670598	0.961246840775	0.971356360573	0.965459140691	0.985256950295	0.981887110362	0.971356360573	0.966722830666	0.983150800337	0.988626790227	0.984835720303	0.96798652064	0.974726200505	0.979780960404	0.979780960404
alpha_rarefaction_4738_0.txt	4738	0	0.98438159561	0.983748417054	0.986914309835	0.998733642887	0.987758547911	0.992190797805	0.993879273955	0.983115238497	0.984170536091	0.981426762347	0.984803714648	0.984592655129	0.990291262136	0.984170536091	0.986914309835	0.994090333474	0.986703250317	0.987125369354	0.991135500211	0.989235964542	0.983326298016	0.983537357535	0.986281131279	0.986492190798	0.989235964542	0.988813845504	0.987547488392	0.985436893204	0.975517095821	0.979527226678	0.978894048122	0.978049810046	0.980793583791	0.97572815534	0.977838750528	0.974461798227	0.993246095399	0.988180666948	0.984803714648	0.978260869565	0.990502321655	0.990502321655	0.99134655973	0.985225833685	0.989235964542	0.989869143098	0.986703250317
alpha_rarefaction_4738_1.txt	4738	1	0.98607007176	0.986703250317	0.98965808358	0.997889404812	0.991135500211	0.992612916843	0.991768678767	0.982904178978	0.983537357535	0.981215702828	0.984592655129	0.983959476572	0.987336428873	0.984170536091	0.986492190798	0.994934571549	0.988391726467	0.98269311946	0.989869143098	0.987125369354	0.982059940903	0.985647952723	0.987547488392	0.989869143098	0.989024905023	0.987336428873	0.987125369354	0.983326298016	0.974883917265	0.975939214859	0.977205571971	0.978894048122	0.98438159561	0.978049810046	0.978260869565	0.977205571971	0.990080202617	0.987125369354	0.983748417054	0.97741663149	0.989869143098	0.99134655973	0.990924440692	0.985859012241	0.984803714648	0.988180666948	0.988602785986
alpha_rarefaction_4738_2.txt	4738	2	0.986703250317	0.987125369354	0.987547488392	0.999366821444	0.988391726467	0.992190797805	0.994301392993	0.982271000422	0.981848881385	0.981215702828	0.981848881385	0.983748417054	0.989447024061	0.982059940903	0.987547488392	0.99303503588	0.987758547911	0.988180666948	0.99303503588	0.988391726467	0.983537357535	0.985647952723	0.989869143098	0.985859012241	0.991557619249	0.986703250317	0.986703250317	0.982271000422	0.974461798227	0.976572393415	0.98269311946	0.980371464753	0.984170536091	0.980371464753	0.977627691009	0.975939214859	0.99472351203	0.987969607429	0.981426762347	0.978260869565	0.990502321655	0.992190797805	0.989235964542	0.983959476572	0.984803714648	0.989869143098	0.989447024061
alpha_rarefaction_4738_3.txt	4738	3	0.98438159561	0.985014774166	0.987758547911	0.998522583369	0.986492190798	0.992823976361	0.991557619249	0.984592655129	0.982482059941	0.980371464753	0.985225833685	0.984592655129	0.987336428873	0.981215702828	0.986492190798	0.992612916843	0.98438159561	0.989024905023	0.990713381173	0.986914309835	0.985014774166	0.982271000422	0.988391726467	0.988180666948	0.989447024061	0.988180666948	0.98438159561	0.98269311946	0.977627691009	0.973406500633	0.981426762347	0.97910510764	0.982482059941	0.97572815534	0.977205571971	0.977838750528	0.991135500211	0.983748417054	0.981215702828	0.97741663149	0.989869143098	0.990713381173	0.99134655973	0.985014774166	0.987969607429	0.987336428873	0.989869143098
alpha_rarefaction_4738_4.txt	4738	4	0.987758547911	0.985225833685	0.986703250317	0.998944702406	0.989024905023	0.993246095399	0.993246095399	0.985859012241	0.982904178978	0.978682988603	0.98269311946	0.987125369354	0.989235964542	0.981848881385	0.986914309835	0.994512452512	0.984803714648	0.98438159561	0.989869143098	0.986914309835	0.984592655129	0.987125369354	0.988391726467	0.987969607429	0.989447024061	0.987547488392	0.983959476572	0.984170536091	0.974672857746	0.97403967919	0.984592655129	0.979738286197	0.979738286197	0.976994512453	0.978260869565	0.978471929084	0.991768678767	0.987125369354	0.981637821866	0.980582524272	0.988391726467	0.990502321655	0.990502321655	0.984592655129	0.989869143098	0.990080202617	0.987547488392
alpha_rarefaction_4738_5.txt	4738	5	0.986281131279	0.986914309835	0.985225833685	0.998733642887	0.987125369354	0.993668214436	0.992823976361	0.98269311946	0.980371464753	0.983115238497	0.979527226678	0.984803714648	0.986703250317	0.982482059941	0.985859012241	0.994512452512	0.984803714648	0.985014774166	0.991135500211	0.985859012241	0.983959476572	0.986703250317	0.98965808358	0.986492190798	0.990080202617	0.991557619249	0.989024905023	0.984592655129	0.978260869565	0.974461798227	0.982271000422	0.978471929084	0.985436893204	0.976150274377	0.978049810046	0.973617560152	0.991768678767	0.987125369354	0.981848881385	0.976783452934	0.988180666948	0.99134655973	0.990924440692	0.983959476572	0.989235964542	0.990080202617	0.987758547911
alpha_rarefaction_4738_6.txt	4738	6	0.985225833685	0.985436893204	0.987125369354	0.997678345293	0.991557619249	0.992401857324	0.993668214436	0.986281131279	0.981848881385	0.977205571971	0.987336428873	0.985014774166	0.988180666948	0.983748417054	0.987336428873	0.994090333474	0.988813845504	0.987969607429	0.99134655973	0.988813845504	0.983537357535	0.986914309835	0.991135500211	0.989235964542	0.989024905023	0.989869143098	0.987547488392	0.985225833685	0.978894048122	0.975517095821	0.984592655129	0.981215702828	0.98269311946	0.977838750528	0.977205571971	0.97572815534	0.993879273955	0.987758547911	0.983748417054	0.976150274377	0.989447024061	0.99134655973	0.990080202617	0.983959476572	0.987969607429	0.988813845504	0.987758547911
alpha_rarefaction_4738_7.txt	4738	7	0.985859012241	0.985014774166	0.983326298016	0.997467285775	0.990080202617	0.991135500211	0.992401857324	0.98438159561	0.985225833685	0.980160405234	0.984592655129	0.984170536091	0.989447024061	0.984170536091	0.986914309835	0.992823976361	0.989024905023	0.986914309835	0.990924440692	0.98607007176	0.98607007176	0.983748417054	0.989235964542	0.987547488392	0.991557619249	0.989235964542	0.984803714648	0.982482059941	0.978049810046	0.973617560152	0.981215702828	0.978682988603	0.984592655129	0.979527226678	0.978049810046	0.980793583791	0.991557619249	0.985859012241	0.980160405234	0.975517095821	0.991557619249	0.991135500211	0.991768678767	0.982904178978	0.987125369354	0.990291262136	0.987125369354
alpha_rarefaction_4738_8.txt	4738	8	0.986492190798	0.985014774166	0.986703250317	0.998733642887	0.984170536091	0.992612916843	0.992401857324	0.984592655129	0.981848881385	0.980371464753	0.984592655129	0.987336428873	0.989869143098	0.984170536091	0.985436893204	0.993668214436	0.985647952723	0.986492190798	0.990291262136	0.988602785986	0.985014774166	0.983537357535	0.989869143098	0.988391726467	0.989869143098	0.988180666948	0.985859012241	0.981215702828	0.975517095821	0.977838750528	0.981637821866	0.979527226678	0.982482059941	0.976150274377	0.974672857746	0.974461798227	0.992190797805	0.986492190798	0.981637821866	0.979316167159	0.990924440692	0.991557619249	0.991135500211	0.98438159561	0.988602785986	0.99134655973	0.988602785986
alpha_rarefaction_4738_9.txt	4738	9	0.98438159561	0.987336428873	0.987969607429	0.998522583369	0.988391726467	0.993457154918	0.99134655973	0.983326298016	0.985014774166	0.979738286197	0.982482059941	0.985225833685	0.988813845504	0.980793583791	0.985647952723	0.992823976361	0.986281131279	0.984803714648	0.990291262136	0.98438159561	0.987969607429	0.983537357535	0.987125369354	0.98965808358	0.99134655973	0.989024905023	0.985647952723	0.984592655129	0.976150274377	0.975306036302	0.981004643309	0.975939214859	0.981848881385	0.978260869565	0.977838750528	0.975939214859	0.991768678767	0.988180666948	0.981848881385	0.979949345715	0.988813845504	0.987547488392	0.990713381173	0.986703250317	0.985859012241	0.987969607429	0.989235964542
alpha_rarefaction_7102_0.txt	7102	0	0.989862010701	0.990425232329	0.99084764855	0.99816952971	0.990706843143	0.994790199944	0.99450858913	0.988876372853	0.988313151225	0.98760912419	0.988735567446	0.988594762039	0.989721205294	0.987327513377	0.990002816108	0.994790199944	0.990566037736	0.989721205294	0.992537313433	0.990143621515	0.988876372853	0.99127006477	0.99084764855	0.990706843143	0.992255702619	0.990425232329	0.98943959448	0.990425232329	0.984793016052	0.983807378203	0.985919459307	0.984793016052	0.987045902563	0.981695297099	0.981695297099	0.980991270065	0.993804562095	0.990566037736	0.988172345818	0.986060264714	0.991833286398	0.992396508026	0.991410870177	0.990988453957	0.990988453957	0.99267811884	0.990706843143
alpha_rarefaction_7102_1.txt	7102	1	0.99127006477	0.988876372853	0.990566037736	0.998873556745	0.991692480991	0.99450858913	0.994931005351	0.988876372853	0.989862010701	0.986623486342	0.987890735004	0.98943959448	0.990284426922	0.989157983667	0.990284426922	0.996057448606	0.989298789074	0.989298789074	0.992818924247	0.990566037736	0.989862010701	0.98901717826	0.989862010701	0.991129259364	0.994086172909	0.991410870177	0.990988453957	0.989862010701	0.982680934948	0.983103351169	0.986764291749	0.982258518727	0.987468318783	0.981836102506	0.981554491692	0.982540129541	0.993945367502	0.989157983667	0.987045902563	0.983103351169	0.991692480991	0.992818924247	0.992537313433	0.990425232329	0.990425232329	0.991551675584	0.99084764855
alpha_rarefaction_7102_2.txt	7102	2	0.991410870177	0.98760912419	0.990706843143	0.998591945931	0.990988453957	0.995494226978	0.994226978316	0.988876372853	0.988876372853	0.986764291749	0.988031540411	0.989580399887	0.99127006477	0.990143621515	0.990706843143	0.994086172909	0.986623486342	0.98943959448	0.991551675584	0.990706843143	0.98901717826	0.98943959448	0.990706843143	0.99127006477	0.993663756688	0.992114897212	0.990143621515	0.989298789074	0.983666572796	0.982962545762	0.984370599831	0.983103351169	0.987045902563	0.982962545762	0.982680934948	0.981976907913	0.993804562095	0.990425232329	0.987045902563	0.984793016052	0.991410870177	0.991410870177	0.992396508026	0.990002816108	0.989721205294	0.992114897212	0.99267811884
alpha_rarefaction_7102_3.txt	7102	3	0.990706843143	0.98943959448	0.992818924247	0.999014362152	0.99267811884	0.994931005351	0.994367783723	0.989862010701	0.988876372853	0.988031540411	0.988876372853	0.98901717826	0.990002816108	0.989862010701	0.990988453957	0.994367783723	0.990706843143	0.989580399887	0.992959729654	0.991692480991	0.989862010701	0.990143621515	0.99127006477	0.991692480991	0.992537313433	0.99084764855	0.98760912419	0.990143621515	0.982258518727	0.981413686286	0.987045902563	0.985637848493	0.984793016052	0.981695297099	0.981695297099	0.980850464658	0.994226978316	0.989862010701	0.98718670797	0.983244156576	0.990988453957	0.992959729654	0.992396508026	0.98943959448	0.990425232329	0.991551675584	0.990988453957
alpha_rarefaction_7102_4.txt	7102	4	0.990143621515	0.988172345818	0.992818924247	0.998451140524	0.99267811884	0.994086172909	0.994226978316	0.990143621515	0.988876372853	0.987468318783	0.988031540411	0.987749929597	0.989298789074	0.98760912419	0.991692480991	0.993945367502	0.990143621515	0.989580399887	0.99267811884	0.99084764855	0.989580399887	0.988735567446	0.991692480991	0.993100535061	0.991833286398	0.989580399887	0.988453956632	0.988876372853	0.984088989017	0.981272880879	0.984511405238	0.981836102506	0.988031540411	0.979160799775	0.983384961983	0.981413686286	0.992818924247	0.991129259364	0.986623486342	0.982258518727	0.991974091805	0.992396508026	0.994367783723	0.990706843143	0.991692480991	0.991692480991	0.990143621515
alpha_rarefaction_7102_5.txt	7102	5	0.990566037736	0.991129259364	0.991974091805	0.999014362152	0.992255702619	0.995071810758	0.994649394537	0.987890735004	0.98901717826	0.988735567446	0.98901717826	0.988172345818	0.989721205294	0.987749929597	0.991551675584	0.994931005351	0.989862010701	0.988594762039	0.993382145874	0.990143621515	0.990425232329	0.98901717826	0.99127006477	0.99267811884	0.992396508026	0.992255702619	0.990425232329	0.988313151225	0.984088989017	0.982399324134	0.986764291749	0.983384961983	0.986201070121	0.981695297099	0.983244156576	0.981976907913	0.995071810758	0.990425232329	0.985637848493	0.982962545762	0.993241340467	0.994086172909	0.993382145874	0.98943959448	0.98943959448	0.993100535061	0.992396508026
alpha_rarefaction_7102_6.txt	7102	6	0.989721205294	0.98901717826	0.993663756688	0.998873556745	0.99127006477	0.994367783723	0.993804562095	0.990425232329	0.988594762039	0.986764291749	0.988172345818	0.98760912419	0.99127006477	0.99084764855	0.990143621515	0.996057448606	0.989580399887	0.989580399887	0.99267811884	0.990706843143	0.992255702619	0.989580399887	0.98943959448	0.992255702619	0.991410870177	0.991974091805	0.98943959448	0.989721205294	0.982680934948	0.98211771332	0.98535623768	0.982258518727	0.986482680935	0.984229794424	0.980850464658	0.982399324134	0.994367783723	0.99084764855	0.988313151225	0.982821740355	0.992255702619	0.992396508026	0.991692480991	0.991410870177	0.990566037736	0.991129259364	0.991410870177
alpha_rarefaction_7102_7.txt	7102	7	0.989580399887	0.988594762039	0.992537313433	0.998451140524	0.990284426922	0.99450858913	0.994790199944	0.988453956632	0.990566037736	0.986905097156	0.988453956632	0.987890735004	0.990566037736	0.98760912419	0.990566037736	0.994790199944	0.988594762039	0.988313151225	0.992959729654	0.992396508026	0.990143621515	0.988453956632	0.99127006477	0.990143621515	0.992959729654	0.992537313433	0.990284426922	0.989580399887	0.982540129541	0.981836102506	0.985215432273	0.984511405238	0.987468318783	0.983666572796	0.982258518727	0.983103351169	0.994226978316	0.990425232329	0.988876372853	0.982540129541	0.991692480991	0.991974091805	0.992818924247	0.990425232329	0.990002816108	0.993100535061	0.991410870177
alpha_rarefaction_7102_8.txt	7102	8	0.991129259364	0.988313151225	0.992396508026	0.999014362152	0.991833286398	0.994931005351	0.994226978316	0.988313151225	0.989580399887	0.987468318783	0.988453956632	0.988031540411	0.991129259364	0.990002816108	0.991551675584	0.994649394537	0.989862010701	0.989157983667	0.991833286398	0.992396508026	0.991129259364	0.988735567446	0.990706843143	0.99267811884	0.991129259364	0.992396508026	0.990988453957	0.990002816108	0.980709659251	0.980428048437	0.983807378203	0.983807378203	0.987468318783	0.980709659251	0.98211771332	0.980850464658	0.994226978316	0.991410870177	0.987468318783	0.98394818361	0.993241340467	0.992255702619	0.993100535061	0.98901717826	0.990425232329	0.990988453957	0.992255702619
alpha_rarefaction_7102_9.txt	7102	9	0.990143621515	0.988876372853	0.992537313433	0.998732751338	0.991551675584	0.99633905942	0.994649394537	0.989721205294	0.989157983667	0.98718670797	0.986764291749	0.989157983667	0.989298789074	0.984652210645	0.991129259364	0.994790199944	0.988594762039	0.989862010701	0.992959729654	0.991129259364	0.989157983667	0.987327513377	0.99127006477	0.992114897212	0.992818924247	0.991974091805	0.990284426922	0.98901717826	0.983666572796	0.982821740355	0.983384961983	0.983244156576	0.985637848493	0.983384961983	0.982962545762	0.981554491692	0.995071810758	0.989580399887	0.984511405238	0.982680934948	0.991410870177	0.994086172909	0.992396508026	0.989862010701	0.990566037736	0.990566037736	0.99084764855
alpha_rarefaction_9466_0.txt	9466	0	0.994612296641	0.991654341855	0.993555884217	0.998837946334	0.992710754278	0.995668709064	0.995457426579	0.989858440735	0.993344601733	0.990175364462	0.991759983097	0.989118952039	0.991231776886	0.992393830551	0.993767166702	0.995879991549	0.988907669554	0.989752799493	0.992393830551	0.993027678005	0.991971265582	0.991548700613	0.992499471794	0.993767166702	0.993344601733	0.992922036763	0.99186562434	0.992076906824	0.987534333404	0.984998943588	0.9882738221	0.986266638496	0.988062539615	0.985844073526	0.984682019861	0.987111768434	0.99683076273	0.992076906824	0.988907669554	0.987323050919	0.992499471794	0.994084090429	0.994612296641	0.992710754278	0.992288189309	0.994506655398	0.992922036763
alpha_rarefaction_9466_1.txt	9466	1	0.992605113036	0.991126135643	0.994295372914	0.999577435031	0.992499471794	0.995985632791	0.995985632791	0.991126135643	0.991126135643	0.989224593281	0.991548700613	0.991654341855	0.992499471794	0.990386646947	0.993450242975	0.995668709064	0.990914853159	0.99186562434	0.992499471794	0.991759983097	0.992816395521	0.990703570674	0.993450242975	0.993767166702	0.992499471794	0.993450242975	0.990809211916	0.992499471794	0.987639974646	0.986689203465	0.988062539615	0.987323050919	0.988485104585	0.985421508557	0.986160997253	0.98510458483	0.994401014156	0.992182548067	0.988907669554	0.986266638496	0.994929220368	0.993555884217	0.992922036763	0.991654341855	0.994189731671	0.994506655398	0.993450242975
alpha_rarefaction_9466_2.txt	9466	2	0.993978449187	0.991126135643	0.993450242975	0.998943587577	0.992605113036	0.99503486161	0.995246144095	0.990597929432	0.992076906824	0.991337418128	0.990386646947	0.991231776886	0.99186562434	0.990597929432	0.993555884217	0.995985632791	0.990809211916	0.990703570674	0.993450242975	0.994295372914	0.991759983097	0.991654341855	0.991759983097	0.993872807944	0.994612296641	0.993978449187	0.991337418128	0.991759983097	0.987006127192	0.986160997253	0.987851257131	0.985527149799	0.989224593281	0.985210226072	0.984998943588	0.985949714769	0.995457426579	0.992288189309	0.99006972322	0.98690048595	0.992182548067	0.993450242975	0.993978449187	0.991654341855	0.99323896049	0.99323896049	0.993872807944
alpha_rarefaction_9466_3.txt	9466	3	0.993978449187	0.992182548067	0.992816395521	0.999049228819	0.991971265582	0.996091274033	0.994401014156	0.991971265582	0.991020494401	0.989541517008	0.99144305937	0.989541517008	0.992393830551	0.990386646947	0.994506655398	0.994823579125	0.992288189309	0.99144305937	0.994189731671	0.993133319248	0.992605113036	0.991548700613	0.992076906824	0.993978449187	0.99366152546	0.994401014156	0.993767166702	0.991548700613	0.986372279738	0.986372279738	0.987111768434	0.988590745827	0.988590745827	0.984998943588	0.98690048595	0.98510458483	0.995985632791	0.99186562434	0.989435875766	0.987006127192	0.994189731671	0.993872807944	0.993450242975	0.991759983097	0.991231776886	0.993450242975	0.993133319248
alpha_rarefaction_9466_4.txt	9466	4	0.994084090429	0.991548700613	0.994295372914	0.999260511304	0.993872807944	0.995985632791	0.995563067822	0.991020494401	0.991971265582	0.989541517008	0.990597929432	0.989330234524	0.991759983097	0.991126135643	0.993555884217	0.996302556518	0.991020494401	0.991231776886	0.993027678005	0.992076906824	0.991759983097	0.992288189309	0.992393830551	0.993978449187	0.993978449187	0.993872807944	0.990597929432	0.992076906824	0.985632791042	0.985949714769	0.987006127192	0.985315867315	0.989858440735	0.987006127192	0.985632791042	0.98510458483	0.995985632791	0.993555884217	0.990492288189	0.987323050919	0.993555884217	0.994401014156	0.995457426579	0.992288189309	0.992182548067	0.99366152546	0.99323896049
alpha_rarefaction_9466_5.txt	9466	5	0.99186562434	0.991548700613	0.99323896049	0.999366152546	0.993555884217	0.995351785337	0.994295372914	0.990809211916	0.990281005705	0.990281005705	0.991337418128	0.990281005705	0.991971265582	0.990175364462	0.992076906824	0.995563067822	0.991337418128	0.99006972322	0.993027678005	0.992076906824	0.99323896049	0.991231776886	0.992816395521	0.993344601733	0.992816395521	0.993978449187	0.992816395521	0.991654341855	0.985210226072	0.987111768434	0.986583562223	0.984576378618	0.990809211916	0.985210226072	0.986583562223	0.98510458483	0.995879991549	0.991654341855	0.989858440735	0.988168180858	0.993450242975	0.993344601733	0.994295372914	0.991337418128	0.993133319248	0.993978449187	0.993450242975
alpha_rarefaction_9466_6.txt	9466	6	0.993872807944	0.992710754278	0.992288189309	0.99862666385	0.992605113036	0.995457426579	0.994401014156	0.991020494401	0.990703570674	0.989752799493	0.991231776886	0.989118952039	0.991231776886	0.99006972322	0.99323896049	0.995879991549	0.99006972322	0.990492288189	0.99366152546	0.993978449187	0.992499471794	0.990175364462	0.992922036763	0.994295372914	0.992922036763	0.994295372914	0.991548700613	0.991759983097	0.985315867315	0.985527149799	0.98690048595	0.986689203465	0.989013310797	0.986794844707	0.985527149799	0.984682019861	0.995563067822	0.992288189309	0.990914853159	0.986689203465	0.992605113036	0.99366152546	0.99503486161	0.992393830551	0.992816395521	0.993344601733	0.99366152546
alpha_rarefaction_9466_7.txt	9466	7	0.992816395521	0.991337418128	0.994084090429	0.998837946334	0.991971265582	0.995457426579	0.995140502852	0.990914853159	0.992393830551	0.990914853159	0.991231776886	0.990914853159	0.992922036763	0.993450242975	0.992922036763	0.996091274033	0.990386646947	0.992605113036	0.992922036763	0.992605113036	0.993978449187	0.988590745827	0.992710754278	0.993555884217	0.99366152546	0.994401014156	0.992922036763	0.991126135643	0.986372279738	0.986372279738	0.987006127192	0.986583562223	0.989435875766	0.985527149799	0.986372279738	0.983942531164	0.99640819776	0.99144305937	0.990703570674	0.987745615888	0.993872807944	0.99366152546	0.994717937883	0.991231776886	0.993450242975	0.992288189309	0.992710754278
alpha_rarefaction_9466_8.txt	9466	8	0.992605113036	0.99144305937	0.993872807944	0.998837946334	0.992710754278	0.99503486161	0.994084090429	0.991337418128	0.989858440735	0.989964081978	0.991231776886	0.991020494401	0.992816395521	0.990703570674	0.992816395521	0.997042045214	0.99186562434	0.991337418128	0.993450242975	0.991654341855	0.99186562434	0.99006972322	0.99323896049	0.993027678005	0.994295372914	0.993767166702	0.991020494401	0.990492288189	0.984576378618	0.984893302345	0.986266638496	0.986266638496	0.989964081978	0.984682019861	0.985738432284	0.984787661103	0.995351785337	0.992393830551	0.988485104585	0.986689203465	0.992710754278	0.994717937883	0.994929220368	0.99186562434	0.993555884217	0.993872807944	0.992922036763
alpha_rarefaction_9466_9.txt	9466	9	0.993555884217	0.991231776886	0.99366152546	0.998732305092	0.993344601733	0.995668709064	0.994506655398	0.991759983097	0.99006972322	0.990914853159	0.991020494401	0.991337418128	0.991231776886	0.992605113036	0.993450242975	0.996196915276	0.991126135643	0.991337418128	0.993450242975	0.99323896049	0.992076906824	0.991231776886	0.993027678005	0.994084090429	0.993344601733	0.993450242975	0.992605113036	0.991231776886	0.987323050919	0.987323050919	0.987639974646	0.98690048595	0.988907669554	0.987006127192	0.985210226072	0.987217409677	0.995351785337	0.992182548067	0.989330234524	0.988168180858	0.993555884217	0.99323896049	0.994295372914	0.990703570674	0.991759983097	0.993978449187	0.99323896049
alpha_rarefaction_11830_0.txt	11830	0	0.994928148774	0.992730346577	0.995097210482	0.999070160609	0.994759087067	0.996534234996	0.995942519019	0.991377852916	0.993068469992	0.991885038039	0.993153000845	0.991800507185	0.993829247675	0.992730346577	0.994251901944	0.996365173288	0.992307692308	0.993829247675	0.994505494505	0.99416737109	0.994336432798	0.992730346577	0.994759087067	0.994843617921	0.994505494505	0.995012679628	0.993237531699	0.993153000845	0.986644125106	0.988419273035	0.988165680473	0.987489433643	0.991208791209	0.98740490279	0.989518174134	0.987912087912	0.997125950972	0.993660185968	0.991631445478	0.989602704987	0.99416737109	0.995435333897	0.995097210482	0.993322062553	0.993575655114	0.994759087067	0.994843617921
alpha_rarefaction_11830_1.txt	11830	1	0.995012679628	0.991800507185	0.993998309383	0.999239222316	0.993744716822	0.996365173288	0.996449704142	0.993575655114	0.993237531699	0.991885038039	0.992307692308	0.991800507185	0.993660185968	0.992392223161	0.995688926458	0.996111580727	0.992307692308	0.991546914624	0.994251901944	0.99416737109	0.992983939138	0.993068469992	0.994590025359	0.995266272189	0.993829247675	0.994082840237	0.992561284869	0.993237531699	0.988334742181	0.988419273035	0.989687235841	0.987827557058	0.990194420964	0.988165680473	0.988165680473	0.988588334742	0.996787827557	0.993237531699	0.991631445478	0.988503803888	0.994251901944	0.994928148774	0.994759087067	0.993913778529	0.994590025359	0.993998309383	0.994420963652
alpha_rarefaction_11830_2.txt	11830	2	0.994843617921	0.993153000845	0.994336432798	0.998985629755	0.99416737109	0.996534234996	0.996280642434	0.992730346577	0.992983939138	0.992645815723	0.990955198648	0.991800507185	0.993068469992	0.993237531699	0.994336432798	0.996365173288	0.992561284869	0.992392223161	0.994420963652	0.992983939138	0.993998309383	0.991631445478	0.993744716822	0.995181741336	0.993998309383	0.994843617921	0.992983939138	0.993237531699	0.989602704987	0.987320371936	0.990194420964	0.988334742181	0.990870667794	0.987743026205	0.987235841082	0.987489433643	0.996280642434	0.992561284869	0.991631445478	0.989180050719	0.994082840237	0.994590025359	0.994674556213	0.993913778529	0.994082840237	0.994928148774	0.994420963652
alpha_rarefaction_11830_3.txt	11830	3	0.995942519019	0.993068469992	0.994843617921	0.999239222316	0.99349112426	0.995350803043	0.99661876585	0.99281487743	0.993660185968	0.992730346577	0.99281487743	0.991969568893	0.993744716822	0.992645815723	0.995097210482	0.996534234996	0.9921386306	0.991715976331	0.994251901944	0.994082840237	0.994420963652	0.993322062553	0.993153000845	0.994759087067	0.994505494505	0.995266272189	0.993406593407	0.992983939138	0.988588334742	0.987320371936	0.990363482671	0.988419273035	0.991885038039	0.98740490279	0.987912087912	0.987743026205	0.996196111581	0.992307692308	0.989856297549	0.988841927303	0.994336432798	0.994674556213	0.994590025359	0.993068469992	0.993575655114	0.994420963652	0.993575655114
alpha_rarefaction_11830_4.txt	11830	4	0.995942519019	0.993660185968	0.99416737109	0.999239222316	0.992392223161	0.99661876585	0.996280642434	0.992730346577	0.993068469992	0.99281487743	0.992561284869	0.991293322063	0.992730346577	0.991885038039	0.993913778529	0.995857988166	0.992730346577	0.990194420964	0.994759087067	0.993998309383	0.993322062553	0.992730346577	0.993998309383	0.994843617921	0.994336432798	0.994420963652	0.992730346577	0.993068469992	0.988672865596	0.988419273035	0.989771766695	0.987743026205	0.991039729501	0.986559594252	0.988334742181	0.98808114962	0.996280642434	0.99349112426	0.991715976331	0.987827557058	0.995266272189	0.995942519019	0.994082840237	0.992899408284	0.993406593407	0.994420963652	0.994336432798
alpha_rarefaction_11830_5.txt	11830	5	0.995350803043	0.992899408284	0.995519864751	0.999154691462	0.993322062553	0.995773457312	0.995773457312	0.992983939138	0.992730346577	0.991969568893	0.992561284869	0.992054099746	0.993829247675	0.991377852916	0.993829247675	0.996449704142	0.9921386306	0.991124260355	0.994251901944	0.993406593407	0.993829247675	0.99416737109	0.993913778529	0.994420963652	0.99349112426	0.993829247675	0.9921386306	0.9921386306	0.988334742181	0.987743026205	0.988503803888	0.987320371936	0.991208791209	0.988926458157	0.98943364328	0.98740490279	0.99661876585	0.993237531699	0.991039729501	0.989940828402	0.994759087067	0.994336432798	0.995266272189	0.993153000845	0.994505494505	0.994590025359	0.994420963652
alpha_rarefaction_11830_6.txt	11830	6	0.995181741336	0.993322062553	0.995266272189	0.999154691462	0.993237531699	0.996280642434	0.995604395604	0.9921386306	0.992476754015	0.991293322063	0.991800507185	0.991631445478	0.993575655114	0.992054099746	0.993322062553	0.995942519019	0.992223161454	0.991885038039	0.994420963652	0.994420963652	0.993913778529	0.9921386306	0.994082840237	0.994928148774	0.99416737109	0.995181741336	0.993068469992	0.992899408284	0.987996618766	0.98740490279	0.989518174134	0.987151310228	0.99146238377	0.98740490279	0.98943364328	0.987066779374	0.996534234996	0.992983939138	0.991800507185	0.99010989011	0.995097210482	0.995773457312	0.995181741336	0.994251901944	0.995942519019	0.994420963652	0.993575655114
alpha_rarefaction_11830_7.txt	11830	7	0.993913778529	0.992899408284	0.995181741336	0.999154691462	0.994336432798	0.995688926458	0.995857988166	0.993660185968	0.993660185968	0.993237531699	0.99281487743	0.991039729501	0.993237531699	0.992307692308	0.994420963652	0.996449704142	0.991715976331	0.992223161454	0.994336432798	0.993406593407	0.994505494505	0.992899408284	0.994505494505	0.995266272189	0.993237531699	0.995012679628	0.992730346577	0.993660185968	0.98808114962	0.988165680473	0.988250211327	0.987320371936	0.990278951817	0.988165680473	0.987827557058	0.987996618766	0.997210481826	0.993237531699	0.990532544379	0.989940828402	0.99349112426	0.994420963652	0.994505494505	0.99349112426	0.994505494505	0.994759087067	0.993998309383
alpha_rarefaction_11830_8.txt	11830	8	0.995181741336	0.993322062553	0.995266272189	0.999492814877	0.993322062553	0.995688926458	0.995181741336	0.993575655114	0.992476754015	0.991377852916	0.992054099746	0.991885038039	0.993998309383	0.992476754015	0.99349112426	0.996534234996	0.991546914624	0.991208791209	0.993998309383	0.993998309383	0.993237531699	0.992476754015	0.993660185968	0.995519864751	0.994674556213	0.99416737109	0.992983939138	0.993153000845	0.987912087912	0.987489433643	0.98875739645	0.98875739645	0.99078613694	0.987743026205	0.986897717667	0.987489433643	0.997548605241	0.992899408284	0.991124260355	0.989095519865	0.994336432798	0.994928148774	0.994674556213	0.993153000845	0.994251901944	0.994674556213	0.994505494505
alpha_rarefaction_11830_9.txt	11830	9	0.995688926458	0.991377852916	0.995604395604	0.999239222316	0.993829247675	0.995942519019	0.995519864751	0.992307692308	0.992645815723	0.992307692308	0.993153000845	0.991377852916	0.992983939138	0.993829247675	0.994674556213	0.99661876585	0.991885038039	0.992561284869	0.994590025359	0.994251901944	0.994590025359	0.993829247675	0.994759087067	0.994759087067	0.993913778529	0.994843617921	0.993575655114	0.99281487743	0.989180050719	0.98943364328	0.989010989011	0.987996618766	0.989518174134	0.987573964497	0.987827557058	0.989518174134	0.996534234996	0.993322062553	0.990448013525	0.989180050719	0.995012679628	0.994843617921	0.995519864751	0.993153000845	0.994336432798	0.994590025359	0.993744716822
alpha_rarefaction_14194_0.txt	14194	0	0.99647738481	0.994575172608	0.995772861773	0.999295476962	0.994293363393	0.996618289418	0.996829646329	0.99330703114	0.993377483444	0.993236578836	0.99330703114	0.992250246583	0.994152458785	0.993095674229	0.995631957165	0.996266027899	0.993025221925	0.992954769621	0.99535014795	0.994504720304	0.994716077216	0.994082006482	0.995420600254	0.99591376638	0.995772861773	0.995772861773	0.993588840355	0.993659292659	0.989643511343	0.989995772862	0.990488938988	0.989713963647	0.99182753276	0.988727631394	0.989925320558	0.989713963647	0.997252360152	0.993377483444	0.991545723545	0.9907002959	0.995702409469	0.995279695646	0.995068338735	0.993729744963	0.994997886431	0.995561504861	0.994716077216
alpha_rarefaction_14194_1.txt	14194	1	0.996195575595	0.993518388051	0.995561504861	0.999013667747	0.994504720304	0.996547837114	0.996336480203	0.993025221925	0.993166126532	0.992813865013	0.993941101874	0.992884317317	0.993377483444	0.992884317317	0.995138791038	0.996688741722	0.993236578836	0.992672960406	0.994716077216	0.994363815697	0.99535014795	0.993729744963	0.993941101874	0.995702409469	0.994927434127	0.995209243342	0.993659292659	0.994856981823	0.990629843596	0.989150345216	0.991334366634	0.990207129773	0.991757080457	0.989502606735	0.990207129773	0.988868536001	0.997111455545	0.994434268001	0.992461603494	0.990348034381	0.995138791038	0.994575172608	0.995138791038	0.994152458785	0.994997886431	0.99478652952	0.99478652952
alpha_rarefaction_14194_2.txt	14194	2	0.996195575595	0.993941101874	0.995420600254	0.999225024658	0.99478652952	0.996688741722	0.99647738481	0.994011554178	0.994152458785	0.994011554178	0.993025221925	0.992532055798	0.994082006482	0.992954769621	0.995279695646	0.997181907848	0.99330703114	0.992109341975	0.994856981823	0.994293363393	0.995068338735	0.994011554178	0.994645624912	0.995631957165	0.994011554178	0.995138791038	0.993447935747	0.994363815697	0.990629843596	0.991545723545	0.989713963647	0.989291249824	0.992813865013	0.989713963647	0.990277582077	0.98978441595	0.996336480203	0.994222911089	0.99126391433	0.991897985064	0.995209243342	0.995138791038	0.995702409469	0.994011554178	0.995209243342	0.99478652952	0.994716077216
alpha_rarefaction_14194_3.txt	14194	3	0.99591376638	0.99387064957	0.99535014795	0.999225024658	0.994152458785	0.996900098633	0.995843314076	0.993659292659	0.993941101874	0.993095674229	0.993518388051	0.992461603494	0.993518388051	0.993729744963	0.994927434127	0.996266027899	0.992461603494	0.994293363393	0.995420600254	0.994222911089	0.994504720304	0.993729744963	0.994645624912	0.995772861773	0.995209243342	0.995631957165	0.993800197266	0.994011554178	0.991193462026	0.990348034381	0.990348034381	0.988516274482	0.991616175849	0.989361702128	0.988445822178	0.989291249824	0.997041003241	0.993518388051	0.992179794279	0.990982105115	0.994997886431	0.995561504861	0.995702409469	0.993377483444	0.994575172608	0.99387064957	0.99535014795
alpha_rarefaction_14194_4.txt	14194	4	0.996336480203	0.993941101874	0.995772861773	0.999365929266	0.994082006482	0.996618289418	0.996054670988	0.994575172608	0.993729744963	0.992884317317	0.992884317317	0.992391151191	0.994363815697	0.993377483444	0.99591376638	0.996618289418	0.992532055798	0.993518388051	0.994504720304	0.994645624912	0.994716077216	0.993941101874	0.995068338735	0.995561504861	0.995631957165	0.995068338735	0.994575172608	0.993941101874	0.990770748203	0.990418486685	0.990207129773	0.988727631394	0.992391151191	0.990488938988	0.989432154431	0.989643511343	0.997111455545	0.994152458785	0.991757080457	0.990629843596	0.99478652952	0.995843314076	0.995631957165	0.994152458785	0.995138791038	0.99535014795	0.995279695646
alpha_rarefaction_14194_5.txt	14194	5	0.996266027899	0.993659292659	0.995772861773	0.999295476962	0.994575172608	0.996547837114	0.99591376638	0.99387064957	0.99330703114	0.993025221925	0.992884317317	0.992672960406	0.994363815697	0.992602508102	0.995068338735	0.996547837114	0.992391151191	0.993166126532	0.995138791038	0.994645624912	0.994222911089	0.994504720304	0.994997886431	0.995843314076	0.995491052557	0.994082006482	0.993377483444	0.994363815697	0.99126391433	0.990629843596	0.989502606735	0.988234465267	0.992320698887	0.988586726786	0.98865717909	0.989713963647	0.997181907848	0.994222911089	0.991475271241	0.9907002959	0.995209243342	0.995420600254	0.995984218684	0.994011554178	0.99535014795	0.994645624912	0.994293363393
alpha_rarefaction_14194_6.txt	14194	6	0.996759194026	0.994575172608	0.995420600254	0.999154572355	0.994011554178	0.996688741722	0.996195575595	0.993729744963	0.992813865013	0.991897985064	0.992672960406	0.991897985064	0.994856981823	0.993659292659	0.994856981823	0.99647738481	0.992391151191	0.992884317317	0.99478652952	0.994434268001	0.994504720304	0.99387064957	0.994434268001	0.995561504861	0.99535014795	0.995491052557	0.994434268001	0.994222911089	0.989361702128	0.98978441595	0.990770748203	0.989009440609	0.992672960406	0.989432154431	0.988234465267	0.98922079752	0.99739326476	0.99274341271	0.991897985064	0.990841200507	0.995068338735	0.995491052557	0.996054670988	0.994504720304	0.99478652952	0.99478652952	0.995209243342
alpha_rarefaction_14194_7.txt	14194	7	0.996336480203	0.99330703114	0.995561504861	0.99943638157	0.994363815697	0.996054670988	0.996266027899	0.993941101874	0.993447935747	0.992250246583	0.993588840355	0.992250246583	0.994363815697	0.993236578836	0.995702409469	0.996547837114	0.992250246583	0.993377483444	0.995138791038	0.994152458785	0.994927434127	0.993166126532	0.994927434127	0.995491052557	0.994716077216	0.995420600254	0.99387064957	0.993800197266	0.990066225166	0.989150345216	0.98978441595	0.988868536001	0.990911652811	0.989573059039	0.989643511343	0.990066225166	0.997041003241	0.994152458785	0.991616175849	0.989643511343	0.994222911089	0.99535014795	0.995491052557	0.993800197266	0.99591376638	0.994856981823	0.994927434127
alpha_rarefaction_14194_8.txt	14194	8	0.996266027899	0.994011554178	0.995631957165	0.999084120051	0.994082006482	0.996829646329	0.996759194026	0.994152458785	0.993377483444	0.992320698887	0.992672960406	0.992391151191	0.993659292659	0.993166126532	0.995561504861	0.995843314076	0.99330703114	0.99330703114	0.994363815697	0.994716077216	0.994645624912	0.993941101874	0.994152458785	0.995279695646	0.994575172608	0.995068338735	0.993729744963	0.99387064957	0.990277582077	0.990207129773	0.989573059039	0.989361702128	0.992532055798	0.989854868254	0.989291249824	0.989573059039	0.996759194026	0.994434268001	0.991616175849	0.990770748203	0.99478652952	0.995702409469	0.996054670988	0.993729744963	0.995138791038	0.99535014795	0.994434268001
alpha_rarefaction_14194_9.txt	14194	9	0.996125123292	0.994293363393	0.994997886431	0.999013667747	0.994856981823	0.996195575595	0.99591376638	0.993941101874	0.993518388051	0.992884317317	0.992602508102	0.991968437368	0.994222911089	0.992602508102	0.99535014795	0.996195575595	0.992532055798	0.992954769621	0.994504720304	0.995209243342	0.994293363393	0.993447935747	0.993941101874	0.994504720304	0.995209243342	0.99535014795	0.993800197266	0.993659292659	0.9907002959	0.990559391292	0.989925320558	0.989573059039	0.992532055798	0.989432154431	0.989502606735	0.990066225166	0.996829646329	0.994504720304	0.99182753276	0.990277582077	0.995561504861	0.99535014795	0.995138791038	0.993588840355	0.99535014795	0.995561504861	0.995702409469
alpha_rarefaction_16558_0.txt	16558	0	0.997161492934	0.994443773403	0.996436767726	0.999456456094	0.994987317309	0.996859524097	0.996315980191	0.99450416717	0.993960623264	0.994383379635	0.994383379635	0.993115110521	0.995108104844	0.993537866892	0.995772436285	0.99679913033	0.993417079357	0.993417079357	0.995349679913	0.994926923541	0.994866529774	0.994383379635	0.995349679913	0.99565164875	0.995349679913	0.996074405121	0.994624954705	0.995168498611	0.991605266337	0.991122116198	0.990940934896	0.991001328663	0.992329991545	0.990035028385	0.991242903732	0.989431090711	0.997221886701	0.994685348472	0.991967628941	0.991665660104	0.996074405121	0.996014011354	0.99565164875	0.994383379635	0.995832830052	0.995893223819	0.995530861215
alpha_rarefaction_16558_1.txt	16558	1	0.996678342795	0.9942625921	0.996255586423	0.999396062326	0.995470467448	0.997282280469	0.996678342795	0.994202198333	0.994141804566	0.993960623264	0.994383379635	0.993115110521	0.995289286146	0.994383379635	0.99565164875	0.99679913033	0.993719048194	0.993417079357	0.995712042517	0.995047711076	0.994806136007	0.99450416717	0.995530861215	0.996315980191	0.995953617587	0.996195192656	0.993839835729	0.994624954705	0.991001328663	0.991907235173	0.991665660104	0.990880541128	0.992028022708	0.991122116198	0.990518178524	0.99106172243	0.997523855538	0.994685348472	0.993477473125	0.992148810243	0.995893223819	0.996074405121	0.99565164875	0.994443773403	0.995530861215	0.995772436285	0.995591254982
alpha_rarefaction_16558_2.txt	16558	2	0.997403068003	0.994564560937	0.995953617587	0.999275274792	0.994624954705	0.997040705399	0.996497161493	0.9942625921	0.993900229496	0.993537866892	0.993960623264	0.993417079357	0.995108104844	0.99450416717	0.99541007368	0.996315980191	0.993658654427	0.994141804566	0.995772436285	0.994685348472	0.994866529774	0.994745742239	0.995047711076	0.995591254982	0.995470467448	0.995047711076	0.995108104844	0.994624954705	0.992329991545	0.990457784757	0.991363691267	0.991122116198	0.993839835729	0.991242903732	0.989974634618	0.990638966059	0.99770503684	0.994383379635	0.992933929219	0.991424085034	0.995591254982	0.995832830052	0.996315980191	0.994202198333	0.995289286146	0.995591254982	0.995108104844
alpha_rarefaction_16558_3.txt	16558	3	0.997221886701	0.99450416717	0.995832830052	0.999396062326	0.994745742239	0.997040705399	0.996436767726	0.994624954705	0.9942625921	0.994806136007	0.994383379635	0.99335668559	0.994987317309	0.994081410798	0.995953617587	0.99679913033	0.993537866892	0.993537866892	0.995591254982	0.995289286146	0.994987317309	0.994564560937	0.995108104844	0.996195192656	0.995712042517	0.996074405121	0.994926923541	0.994926923541	0.991424085034	0.99106172243	0.991544872569	0.990457784757	0.992752747916	0.990518178524	0.990336997222	0.990638966059	0.997584249305	0.994624954705	0.992813141684	0.991967628941	0.99541007368	0.996315980191	0.995893223819	0.994745742239	0.99541007368	0.996014011354	0.994926923541
alpha_rarefaction_16558_4.txt	16558	4	0.996678342795	0.993417079357	0.995772436285	0.999456456094	0.994745742239	0.996919917864	0.996315980191	0.994443773403	0.993900229496	0.994685348472	0.993658654427	0.993537866892	0.994021017031	0.993839835729	0.996919917864	0.996919917864	0.993477473125	0.993960623264	0.995591254982	0.994745742239	0.994866529774	0.9942625921	0.995349679913	0.995893223819	0.99541007368	0.995108104844	0.994443773403	0.995530861215	0.990940934896	0.992148810243	0.991182509965	0.991605266337	0.992571566614	0.9913032975	0.991001328663	0.990940934896	0.997101099167	0.994141804566	0.993115110521	0.992269597778	0.995953617587	0.995591254982	0.996134798889	0.994866529774	0.995470467448	0.996195192656	0.995772436285
alpha_rarefaction_16558_5.txt	16558	5	0.996738736562	0.993900229496	0.99565164875	0.999396062326	0.994685348472	0.996859524097	0.996980311632	0.994443773403	0.994624954705	0.993779441962	0.993960623264	0.993598260659	0.994866529774	0.994081410798	0.996617949028	0.996617949028	0.993719048194	0.993960623264	0.995047711076	0.994866529774	0.994866529774	0.994322985868	0.99541007368	0.995832830052	0.995832830052	0.996497161493	0.994564560937	0.995047711076	0.990940934896	0.991122116198	0.991544872569	0.990276603455	0.992994322986	0.990759753593	0.990397390989	0.990276603455	0.996919917864	0.995228892378	0.992813141684	0.990759753593	0.996315980191	0.995893223819	0.995953617587	0.994926923541	0.995893223819	0.995289286146	0.995591254982
alpha_rarefaction_16558_6.txt	16558	6	0.997101099167	0.994745742239	0.995832830052	0.999456456094	0.995047711076	0.997282280469	0.995953617587	0.993719048194	0.994021017031	0.994443773403	0.994202198333	0.993235898055	0.99450416717	0.992994322986	0.996074405121	0.996980311632	0.993960623264	0.994322985868	0.99541007368	0.995228892378	0.995893223819	0.994443773403	0.995108104844	0.995712042517	0.995168498611	0.995832830052	0.993900229496	0.994926923541	0.991665660104	0.991605266337	0.990638966059	0.990336997222	0.992813141684	0.991544872569	0.9913032975	0.990578572291	0.997282280469	0.995168498611	0.993115110521	0.991605266337	0.995712042517	0.996134798889	0.995953617587	0.993960623264	0.99541007368	0.99565164875	0.995470467448
alpha_rarefaction_16558_7.txt	16558	7	0.997403068003	0.994081410798	0.995953617587	0.999275274792	0.994806136007	0.996678342795	0.995893223819	0.994443773403	0.994443773403	0.994021017031	0.993779441962	0.993537866892	0.99450416717	0.993719048194	0.996074405121	0.996678342795	0.994141804566	0.993417079357	0.995349679913	0.995047711076	0.994866529774	0.99450416717	0.995832830052	0.996497161493	0.995470467448	0.996315980191	0.994926923541	0.994685348472	0.991544872569	0.991363691267	0.9913032975	0.990518178524	0.992571566614	0.98991424085	0.99015581592	0.990336997222	0.997523855538	0.994866529774	0.992933929219	0.991907235173	0.995530861215	0.995772436285	0.995953617587	0.993900229496	0.995470467448	0.995772436285	0.995772436285
alpha_rarefaction_16558_8.txt	16558	8	0.997161492934	0.994745742239	0.996315980191	0.999275274792	0.995530861215	0.996376373958	0.995832830052	0.994806136007	0.993779441962	0.994443773403	0.994202198333	0.993839835729	0.995108104844	0.994081410798	0.996195192656	0.996678342795	0.993658654427	0.993960623264	0.995712042517	0.995591254982	0.994745742239	0.994987317309	0.995108104844	0.996195192656	0.995108104844	0.996497161493	0.995047711076	0.99450416717	0.99106172243	0.99106172243	0.991605266337	0.990638966059	0.992994322986	0.990699359826	0.990457784757	0.990336997222	0.997221886701	0.994745742239	0.992269597778	0.992390385312	0.99541007368	0.995470467448	0.996134798889	0.994624954705	0.996134798889	0.995289286146	0.994926923541
alpha_rarefaction_16558_9.txt	16558	9	0.997403068003	0.994021017031	0.995772436285	0.999335668559	0.995349679913	0.997101099167	0.996255586423	0.994564560937	0.994383379635	0.993598260659	0.9942625921	0.993235898055	0.994383379635	0.994443773403	0.995772436285	0.996134798889	0.99335668559	0.993658654427	0.996134798889	0.994806136007	0.995289286146	0.99450416717	0.995047711076	0.995953617587	0.995591254982	0.996074405121	0.994685348472	0.994685348472	0.991122116198	0.991967628941	0.991424085034	0.989853847083	0.993235898055	0.991363691267	0.991363691267	0.991001328663	0.997282280469	0.994141804566	0.992390385312	0.992571566614	0.995591254982	0.995832830052	0.995953617587	0.995228892378	0.995712042517	0.995772436285	0.995349679913
alpha_rarefaction_18922_0.txt	18922	0	0.996987633443	0.994767994927	0.996300602473	0.999471514639	0.995349328824	0.997040481979	0.996776239298	0.994926540535	0.994926540535	0.99445090371	0.994609449318	0.99349963006	0.995085086143	0.994503752246	0.997093330515	0.997251876123	0.994133812493	0.994239509566	0.99566642004	0.995137934679	0.995507874432	0.994503752246	0.995613571504	0.99661769369	0.995983511257	0.996353451009	0.995085086143	0.995349328824	0.991755628369	0.991808476905	0.992548356411	0.991491385689	0.993341084452	0.991015748864	0.991491385689	0.991491385689	0.997780361484	0.995243631751	0.99323538738	0.992442659338	0.996194905401	0.996353451009	0.996089208329	0.99566642004	0.995719268576	0.996247753937	0.995772117112
alpha_rarefaction_18922_1.txt	18922	1	0.997199027587	0.994873691999	0.99661769369	0.999365817567	0.995455025896	0.997304724659	0.996829087834	0.995296480287	0.994292358102	0.994186661029	0.995137934679	0.993763872741	0.995190783215	0.994503752246	0.996353451009	0.996987633443	0.993922418349	0.99471514639	0.995930662721	0.99566642004	0.995983511257	0.994979389071	0.99566642004	0.995930662721	0.996406299546	0.996459148082	0.994820843463	0.994979389071	0.992125568122	0.992495507874	0.992495507874	0.991121445936	0.993711024205	0.991385688616	0.991385688616	0.99133284008	0.997410421731	0.994926540535	0.99323538738	0.992654053483	0.996353451009	0.996511996618	0.996670542226	0.995137934679	0.996300602473	0.995877814185	0.995930662721
alpha_rarefaction_18922_2.txt	18922	2	0.997674664412	0.994609449318	0.995930662721	0.999418666103	0.995772117112	0.997410421731	0.996723390762	0.994873691999	0.994186661029	0.99471514639	0.994820843463	0.993711024205	0.995507874432	0.994292358102	0.996829087834	0.997093330515	0.994662297854	0.994292358102	0.995877814185	0.995560722968	0.995349328824	0.994398055174	0.995560722968	0.996723390762	0.995824965648	0.996247753937	0.995243631751	0.995296480287	0.992389810802	0.991702779833	0.992125568122	0.991808476905	0.993552478596	0.991967022513	0.991861325441	0.991544234225	0.997674664412	0.995243631751	0.993341084452	0.992918296163	0.996089208329	0.995824965648	0.996776239298	0.995455025896	0.996300602473	0.996247753937	0.996142056865
alpha_rarefaction_18922_3.txt	18922	3	0.997463270267	0.994926540535	0.99661769369	0.999260120495	0.995719268576	0.997093330515	0.996670542226	0.995190783215	0.994556600782	0.994133812493	0.99540217736	0.993975266885	0.995190783215	0.994926540535	0.996459148082	0.996723390762	0.994609449318	0.994926540535	0.995719268576	0.995032237607	0.995507874432	0.995085086143	0.995507874432	0.996300602473	0.995719268576	0.996089208329	0.994292358102	0.995085086143	0.992072719586	0.991438537153	0.99201987105	0.992072719586	0.993182538844	0.991491385689	0.991755628369	0.991649931297	0.997938907092	0.994662297854	0.993182538844	0.992865447627	0.996511996618	0.996511996618	0.996564845154	0.995455025896	0.995719268576	0.995719268576	0.996247753937
alpha_rarefaction_18922_4.txt	18922	4	0.997093330515	0.99445090371	0.996089208329	0.999418666103	0.99540217736	0.997251876123	0.996829087834	0.995032237607	0.994503752246	0.994820843463	0.994873691999	0.993869569813	0.99540217736	0.994292358102	0.99661769369	0.997304724659	0.994292358102	0.99445090371	0.995983511257	0.995137934679	0.995507874432	0.99540217736	0.995930662721	0.996564845154	0.995824965648	0.996511996618	0.994873691999	0.994873691999	0.992865447627	0.992178416658	0.991755628369	0.991649931297	0.993658175669	0.992178416658	0.992072719586	0.991861325441	0.997463270267	0.995085086143	0.992865447627	0.992918296163	0.996194905401	0.996194905401	0.99661769369	0.995190783215	0.996142056865	0.996142056865	0.995719268576
alpha_rarefaction_18922_5.txt	18922	5	0.997463270267	0.994556600782	0.996511996618	0.999471514639	0.995613571504	0.997199027587	0.996353451009	0.995032237607	0.994662297854	0.994239509566	0.995032237607	0.994186661029	0.995507874432	0.994398055174	0.996776239298	0.997146179051	0.994503752246	0.993869569813	0.995930662721	0.995190783215	0.995190783215	0.994873691999	0.995772117112	0.996300602473	0.996300602473	0.997040481979	0.994662297854	0.995032237607	0.992336962266	0.992336962266	0.99228411373	0.991649931297	0.993869569813	0.991755628369	0.990910051792	0.991385688616	0.997780361484	0.995613571504	0.993816721277	0.99228411373	0.99566642004	0.996247753937	0.996406299546	0.994979389071	0.996247753937	0.995772117112	0.995877814185
alpha_rarefaction_18922_6.txt	18922	6	0.99756896734	0.994398055174	0.99661769369	0.999312969031	0.994873691999	0.997199027587	0.996511996618	0.995296480287	0.994820843463	0.994556600782	0.99445090371	0.994028115421	0.995296480287	0.994767994927	0.996564845154	0.997251876123	0.993975266885	0.994292358102	0.995824965648	0.995613571504	0.995455025896	0.995455025896	0.996142056865	0.996247753937	0.996142056865	0.99661769369	0.994873691999	0.995243631751	0.991967022513	0.992601204947	0.992601204947	0.991808476905	0.993129690308	0.991491385689	0.991438537153	0.990910051792	0.997357573195	0.995032237607	0.993288235916	0.993023993235	0.996194905401	0.996353451009	0.995983511257	0.994820843463	0.996036359793	0.99566642004	0.995930662721
alpha_rarefaction_18922_7.txt	18922	7	0.99756896734	0.994556600782	0.99661769369	0.999365817567	0.995613571504	0.997251876123	0.996459148082	0.995349328824	0.99471514639	0.994609449318	0.995190783215	0.994028115421	0.995560722968	0.994345206638	0.996142056865	0.996564845154	0.994662297854	0.993763872741	0.99540217736	0.995719268576	0.995824965648	0.994873691999	0.995085086143	0.996564845154	0.996406299546	0.996564845154	0.995137934679	0.995085086143	0.991861325441	0.992389810802	0.992125568122	0.991755628369	0.993763872741	0.991121445936	0.992336962266	0.991174294472	0.997621815876	0.995085086143	0.992971144699	0.992336962266	0.996247753937	0.996459148082	0.996194905401	0.995349328824	0.995772117112	0.996194905401	0.996089208329
alpha_rarefaction_18922_8.txt	18922	8	0.997410421731	0.995296480287	0.996511996618	0.999418666103	0.995507874432	0.997251876123	0.996723390762	0.994239509566	0.995085086143	0.994556600782	0.994820843463	0.994028115421	0.99566642004	0.99445090371	0.996406299546	0.997040481979	0.993869569813	0.994820843463	0.995824965648	0.995296480287	0.995507874432	0.994873691999	0.995296480287	0.996142056865	0.996247753937	0.996564845154	0.995190783215	0.995243631751	0.993129690308	0.99228411373	0.992389810802	0.991702779833	0.99349963006	0.991544234225	0.992125568122	0.991808476905	0.99756896734	0.995613571504	0.993288235916	0.993182538844	0.995983511257	0.996142056865	0.996142056865	0.995032237607	0.995983511257	0.996142056865	0.99566642004
alpha_rarefaction_18922_9.txt	18922	9	0.997357573195	0.994662297854	0.996406299546	0.999312969031	0.995507874432	0.997727512948	0.996723390762	0.994873691999	0.994767994927	0.994345206638	0.995137934679	0.993605327132	0.995349328824	0.994609449318	0.996670542226	0.997093330515	0.994345206638	0.994133812493	0.995930662721	0.995296480287	0.995455025896	0.994345206638	0.995296480287	0.996089208329	0.995877814185	0.996300602473	0.995243631751	0.995137934679	0.992336962266	0.991967022513	0.99228411373	0.991174294472	0.993446781524	0.991967022513	0.99201987105	0.991121445936	0.997727512948	0.994820843463	0.992601204947	0.992971144699	0.995930662721	0.996670542226	0.996353451009	0.99471514639	0.995877814185	0.996406299546	0.995719268576
alpha_rarefaction_21286_0.txt	21286	0	0.998120830593	0.995067180306	0.996899370478	0.999483228413	0.996241661186	0.997510100536	0.996852391243	0.995630931128	0.994785304895	0.995161138777	0.995302076482	0.994503429484	0.995818848069	0.994691346425	0.996946349713	0.997087287419	0.994691346425	0.994973221836	0.996335619656	0.995630931128	0.995818848069	0.995489993423	0.99591280654	0.996805412008	0.996617495067	0.996899370478	0.995302076482	0.995583951893	0.993516865545	0.993141031664	0.993516865545	0.992342384666	0.993939678662	0.992577280842	0.992953114723	0.991966550785	0.997932913652	0.995536972658	0.994080616368	0.99328196937	0.996664474302	0.996805412008	0.996382598891	0.995583951893	0.996429578126	0.996570515832	0.996476557362
alpha_rarefaction_21286_1.txt	21286	1	0.997885934417	0.995161138777	0.996711453538	0.999389269943	0.995677910364	0.99736916283	0.996852391243	0.995677910364	0.995114159541	0.994879263366	0.995536972658	0.994268533308	0.99591280654	0.99483228413	0.996993328949	0.997181245889	0.995302076482	0.99483228413	0.996288640421	0.995630931128	0.995818848069	0.995536972658	0.995771868834	0.996617495067	0.99610072348	0.996617495067	0.995771868834	0.995724889599	0.993328948605	0.99337592784	0.992859156253	0.992248426196	0.994456450249	0.992483322372	0.992436343136	0.992671239312	0.997698017476	0.995536972658	0.993939678662	0.993704782486	0.996570515832	0.996664474302	0.996476557362	0.995677910364	0.996147702715	0.996429578126	0.996335619656
alpha_rarefaction_21286_2.txt	21286	2	0.998026872123	0.994973221836	0.996617495067	0.999483228413	0.996288640421	0.997416142065	0.996805412008	0.995536972658	0.994879263366	0.995114159541	0.995067180306	0.994362491779	0.995677910364	0.99483228413	0.997087287419	0.997228225124	0.994597387955	0.994691346425	0.996335619656	0.995443014188	0.99610072348	0.995161138777	0.995724889599	0.996852391243	0.995959785775	0.996617495067	0.995489993423	0.995865827304	0.992953114723	0.993234990134	0.992530301607	0.991966550785	0.994033637132	0.992483322372	0.992812177018	0.99210748849	0.997744996711	0.995443014188	0.993657803251	0.993234990134	0.996382598891	0.996711453538	0.996758432773	0.995489993423	0.996570515832	0.996335619656	0.996570515832
alpha_rarefaction_21286_3.txt	21286	3	0.997885934417	0.995255097247	0.996711453538	0.999436249178	0.99591280654	0.9974631213	0.996852391243	0.995396034953	0.995161138777	0.995208118012	0.995161138777	0.994550408719	0.995677910364	0.994926242601	0.997087287419	0.997181245889	0.994550408719	0.994879263366	0.996241661186	0.996053744245	0.995865827304	0.995443014188	0.99600676501	0.996617495067	0.996335619656	0.996946349713	0.995396034953	0.995818848069	0.99337592784	0.993422907075	0.993141031664	0.992530301607	0.993845720192	0.992624260077	0.992577280842	0.992530301607	0.997791975947	0.995630931128	0.993845720192	0.992765197783	0.996664474302	0.996523536597	0.996429578126	0.995677910364	0.996194681951	0.996429578126	0.996288640421
alpha_rarefaction_21286_4.txt	21286	4	0.997885934417	0.995020201071	0.996570515832	0.999389269943	0.99600676501	0.997557079771	0.997040308184	0.995630931128	0.995161138777	0.99483228413	0.994926242601	0.994080616368	0.995865827304	0.99464436719	0.996899370478	0.997181245889	0.995067180306	0.994785304895	0.996194681951	0.995771868834	0.996053744245	0.995067180306	0.996194681951	0.996570515832	0.996476557362	0.996805412008	0.995302076482	0.995536972658	0.99337592784	0.99337592784	0.993141031664	0.992154467725	0.993892699427	0.992624260077	0.992859156253	0.992060509255	0.997791975947	0.995489993423	0.993892699427	0.993141031664	0.996805412008	0.996805412008	0.996711453538	0.995677910364	0.996241661186	0.996288640421	0.996335619656
alpha_rarefaction_21286_5.txt	21286	5	0.998026872123	0.994926242601	0.996852391243	0.999671145354	0.995677910364	0.997510100536	0.997181245889	0.995161138777	0.995067180306	0.99483228413	0.995396034953	0.994362491779	0.995818848069	0.994879263366	0.997040308184	0.997181245889	0.99464436719	0.994785304895	0.99591280654	0.995771868834	0.995724889599	0.995255097247	0.99591280654	0.996852391243	0.996382598891	0.996946349713	0.995349055717	0.995630931128	0.99337592784	0.992765197783	0.993141031664	0.992154467725	0.993892699427	0.992718218547	0.992671239312	0.992248426196	0.997744996711	0.995630931128	0.993751761721	0.993000093958	0.996288640421	0.996899370478	0.996617495067	0.995161138777	0.996476557362	0.996241661186	0.996335619656
alpha_rarefaction_21286_6.txt	21286	6	0.997885934417	0.995161138777	0.996758432773	0.999483228413	0.995630931128	0.997416142065	0.996758432773	0.995396034953	0.994926242601	0.994926242601	0.995067180306	0.994127595603	0.995489993423	0.99473832566	0.997087287419	0.997087287419	0.99464436719	0.994926242601	0.996335619656	0.995677910364	0.995865827304	0.995208118012	0.99591280654	0.996617495067	0.996523536597	0.996805412008	0.995630931128	0.995724889599	0.993000093958	0.992812177018	0.992812177018	0.992530301607	0.993939678662	0.992342384666	0.992812177018	0.992389363901	0.997838955182	0.995536972658	0.993657803251	0.993234990134	0.996429578126	0.996570515832	0.996617495067	0.995489993423	0.996711453538	0.996570515832	0.99600676501
alpha_rarefaction_21286_7.txt	21286	7	0.997698017476	0.995349055717	0.996617495067	0.999436249178	0.995677910364	0.997322183595	0.996758432773	0.995443014188	0.994973221836	0.994926242601	0.995020201071	0.994268533308	0.995818848069	0.994926242601	0.997040308184	0.9974631213	0.994785304895	0.994926242601	0.996288640421	0.995489993423	0.996194681951	0.995349055717	0.995959785775	0.996429578126	0.996382598891	0.996758432773	0.995489993423	0.99591280654	0.993328948605	0.993000093958	0.992765197783	0.992530301607	0.993892699427	0.992248426196	0.993047073194	0.991966550785	0.997744996711	0.995443014188	0.993751761721	0.993000093958	0.996617495067	0.996476557362	0.996523536597	0.995583951893	0.996335619656	0.996617495067	0.996523536597
alpha_rarefaction_21286_8.txt	21286	8	0.997744996711	0.995396034953	0.996523536597	0.999530207648	0.99610072348	0.997557079771	0.996899370478	0.995020201071	0.99473832566	0.995067180306	0.995255097247	0.994268533308	0.995865827304	0.99483228413	0.996852391243	0.997134266654	0.995161138777	0.99483228413	0.996194681951	0.99591280654	0.995677910364	0.995396034953	0.996194681951	0.996476557362	0.996476557362	0.997040308184	0.995443014188	0.995771868834	0.993047073194	0.99346988631	0.992718218547	0.992577280842	0.994268533308	0.992154467725	0.993141031664	0.992342384666	0.997932913652	0.995255097247	0.993328948605	0.993422907075	0.996429578126	0.996382598891	0.996523536597	0.995443014188	0.996335619656	0.996664474302	0.996523536597
alpha_rarefaction_21286_9.txt	21286	9	0.997932913652	0.995255097247	0.996852391243	0.999577186883	0.995865827304	0.997557079771	0.99727520436	0.995302076482	0.995443014188	0.995349055717	0.995396034953	0.994597387955	0.995771868834	0.99483228413	0.996805412008	0.997134266654	0.994926242601	0.994879263366	0.996335619656	0.995630931128	0.99600676501	0.995677910364	0.99600676501	0.996476557362	0.996476557362	0.996664474302	0.995161138777	0.995771868834	0.993234990134	0.993047073194	0.992765197783	0.992342384666	0.994033637132	0.992483322372	0.992906135488	0.99220144696	0.998073851358	0.995583951893	0.993939678662	0.993563844781	0.996758432773	0.996805412008	0.996664474302	0.995349055717	0.996852391243	0.996382598891	0.996523536597
alpha_rarefaction_23650_0.txt	23650	0	0.998266384778	0.995517970402	0.996955602537	0.999492600423	0.996279069767	0.997632135307	0.997167019027	0.995856236786	0.995306553911	0.995433403805	0.995602536998	0.994630021142	0.996236786469	0.995179704017	0.997251585624	0.997420718816	0.995095137421	0.995221987315	0.996575052854	0.995898520085	0.996152219873	0.9955602537	0.996194503171	0.996786469345	0.99665961945	0.997082452431	0.995729386892	0.996109936575	0.99378435518	0.99378435518	0.993488372093	0.992727272727	0.994545454545	0.993150105708	0.993488372093	0.992938689218	0.998012684989	0.995898520085	0.994207188161	0.993826638478	0.996786469345	0.996955602537	0.996701902748	0.995856236786	0.996701902748	0.996744186047	0.996575052854
alpha_rarefaction_23650_1.txt	23650	1	0.998266384778	0.995517970402	0.996955602537	0.999492600423	0.996279069767	0.997632135307	0.997167019027	0.995856236786	0.995306553911	0.995433403805	0.995602536998	0.994630021142	0.996236786469	0.995179704017	0.997251585624	0.997420718816	0.995137420719	0.995221987315	0.996575052854	0.995898520085	0.996152219873	0.9955602537	0.996194503171	0.996786469345	0.99665961945	0.997082452431	0.995729386892	0.996109936575	0.99378435518	0.99378435518	0.993488372093	0.992769556025	0.994545454545	0.993150105708	0.993488372093	0.992938689218	0.998012684989	0.995898520085	0.994207188161	0.993826638478	0.996786469345	0.996955602537	0.996701902748	0.995856236786	0.996701902748	0.996744186047	0.996575052854
alpha_rarefaction_23650_2.txt	23650	2	0.998266384778	0.995517970402	0.996955602537	0.999492600423	0.996321353066	0.997632135307	0.997167019027	0.995856236786	0.995306553911	0.995433403805	0.9955602537	0.994630021142	0.996236786469	0.995179704017	0.997251585624	0.997420718816	0.995095137421	0.995264270613	0.996575052854	0.995898520085	0.996152219873	0.9955602537	0.996194503171	0.996786469345	0.99665961945	0.997082452431	0.995729386892	0.996109936575	0.99378435518	0.99378435518	0.993488372093	0.992727272727	0.994545454545	0.993150105708	0.993488372093	0.992938689218	0.998012684989	0.995898520085	0.994207188161	0.993826638478	0.996786469345	0.996955602537	0.996701902748	0.995856236786	0.996701902748	0.996744186047	0.996575052854
alpha_rarefaction_23650_3.txt	23650	3	0.998266384778	0.995517970402	0.996955602537	0.999492600423	0.996279069767	0.997632135307	0.997167019027	0.995856236786	0.995306553911	0.995433403805	0.995602536998	0.994630021142	0.996236786469	0.995179704017	0.997251585624	0.997420718816	0.995095137421	0.995221987315	0.996575052854	0.995898520085	0.996152219873	0.9955602537	0.996194503171	0.996786469345	0.99665961945	0.997082452431	0.995729386892	0.996109936575	0.99378435518	0.99378435518	0.993488372093	0.992727272727	0.994545454545	0.993150105708	0.993488372093	0.992938689218	0.998012684989	0.995898520085	0.994207188161	0.993826638478	0.996786469345	0.996955602537	0.996701902748	0.995856236786	0.996701902748	0.996744186047	0.996575052854
alpha_rarefaction_23650_4.txt	23650	4	0.998266384778	0.995517970402	0.996955602537	0.999492600423	0.996321353066	0.997632135307	0.997167019027	0.995856236786	0.995306553911	0.995433403805	0.995602536998	0.994630021142	0.996236786469	0.995179704017	0.997251585624	0.997420718816	0.995095137421	0.995221987315	0.996575052854	0.995898520085	0.996152219873	0.9955602537	0.996194503171	0.996786469345	0.99665961945	0.997082452431	0.995729386892	0.996109936575	0.99378435518	0.99378435518	0.993488372093	0.992684989429	0.994545454545	0.993150105708	0.993488372093	0.992938689218	0.998012684989	0.995898520085	0.994207188161	0.993826638478	0.996786469345	0.996955602537	0.996701902748	0.995856236786	0.996701902748	0.996744186047	0.996575052854
alpha_rarefaction_23650_5.txt	23650	5	0.998308668076	0.995517970402	0.996955602537	0.999492600423	0.996279069767	0.997632135307	0.997167019027	0.995856236786	0.995306553911	0.995433403805	0.995602536998	0.994630021142	0.996236786469	0.995179704017	0.997251585624	0.997420718816	0.995095137421	0.995264270613	0.996575052854	0.995898520085	0.996152219873	0.9955602537	0.996194503171	0.996786469345	0.99665961945	0.997082452431	0.995729386892	0.996109936575	0.99378435518	0.99378435518	0.993488372093	0.992727272727	0.994545454545	0.993150105708	0.993488372093	0.99289640592	0.998012684989	0.995898520085	0.994207188161	0.993826638478	0.996786469345	0.996955602537	0.996701902748	0.995856236786	0.996701902748	0.996744186047	0.996575052854
alpha_rarefaction_23650_6.txt	23650	6	0.998266384778	0.995517970402	0.996955602537	0.999492600423	0.996236786469	0.997632135307	0.997167019027	0.995856236786	0.995306553911	0.995433403805	0.995602536998	0.994630021142	0.996236786469	0.995179704017	0.997251585624	0.997420718816	0.995095137421	0.995221987315	0.996575052854	0.995898520085	0.996152219873	0.9955602537	0.996194503171	0.996786469345	0.99665961945	0.997082452431	0.995729386892	0.996109936575	0.99378435518	0.99378435518	0.993488372093	0.992727272727	0.994545454545	0.993150105708	0.993488372093	0.992938689218	0.998012684989	0.995898520085	0.994207188161	0.993826638478	0.996786469345	0.996955602537	0.996701902748	0.995898520085	0.996701902748	0.996744186047	0.996575052854
alpha_rarefaction_23650_7.txt	23650	7	0.998266384778	0.995517970402	0.996955602537	0.999492600423	0.996236786469	0.997632135307	0.997167019027	0.995856236786	0.995306553911	0.995433403805	0.995602536998	0.994630021142	0.996236786469	0.995179704017	0.997251585624	0.997420718816	0.995095137421	0.995221987315	0.996575052854	0.995898520085	0.996152219873	0.9955602537	0.996194503171	0.996786469345	0.99665961945	0.997082452431	0.995729386892	0.996109936575	0.99378435518	0.99378435518	0.993488372093	0.992727272727	0.994545454545	0.993150105708	0.993488372093	0.992938689218	0.998012684989	0.995898520085	0.994207188161	0.99378435518	0.996786469345	0.996955602537	0.99665961945	0.995856236786	0.996701902748	0.996744186047	0.996575052854
alpha_rarefaction_23650_8.txt	23650	8	0.998266384778	0.995517970402	0.996955602537	0.999492600423	0.996279069767	0.997632135307	0.997124735729	0.995856236786	0.995306553911	0.995433403805	0.995602536998	0.994630021142	0.996236786469	0.995179704017	0.997251585624	0.997420718816	0.995095137421	0.995221987315	0.996575052854	0.995898520085	0.996152219873	0.9955602537	0.996194503171	0.996786469345	0.99665961945	0.997082452431	0.995687103594	0.996109936575	0.99378435518	0.99378435518	0.993488372093	0.992727272727	0.994545454545	0.993150105708	0.993488372093	0.992938689218	0.998012684989	0.995898520085	0.994207188161	0.993826638478	0.996786469345	0.996913319239	0.996701902748	0.995856236786	0.996701902748	0.996744186047	0.996575052854
alpha_rarefaction_23650_9.txt	23650	9	0.998266384778	0.995517970402	0.996955602537	0.999492600423	0.996279069767	0.997632135307	0.997167019027	0.995856236786	0.995306553911	0.995433403805	0.995602536998	0.994630021142	0.996236786469	0.995179704017	0.997251585624	0.997420718816	0.995095137421	0.995221987315	0.996575052854	0.995898520085	0.996109936575	0.9955602537	0.996194503171	0.996786469345	0.99665961945	0.997082452431	0.995729386892	0.996109936575	0.99378435518	0.99378435518	0.993488372093	0.992727272727	0.994545454545	0.993150105708	0.993488372093	0.992938689218	0.998012684989	0.995898520085	0.994249471459	0.993826638478	0.996744186047	0.996955602537	0.996701902748	0.995856236786	0.996701902748	0.996744186047	0.996575052854
[truncated: 21 more columns]
