# Supplementary material for: Characterization of Esophageal Microbiota in Patients With Esophagitis and Esophageal Squamous Cell Carcinoma
Source: Front Cell Infect Microbiol. 2021 Nov 11;11:774330. doi: 10.3389/fcimb.2021.774330 (PMC8632060; doi:10.3389/fcimb.2021.774330)
Supplement: Supplementary file 2 [file DataSheet_1.zip › 16S_V3_V4-68╕÷╤∙▒╛JZD 2020.7.21/2.Alpha_diversity_analysis/Alpha_diversity_index/Alpha_detail/alpha_div_collated/observed_species.txt]

	sequences per sample	iteration	ES1	ES10	ES11	ES12	ES13	ES14	ES15	ES2	ES3	ES4	ES5	ES6	ES7	ES8	ES9	ESC1	ESC10	ESC11	ESC12	ESC13	ESC14	ESC15	ESC16	ESC17	ESC18	ESC19	ESC2	ESC20	ESC21	ESC22	ESC23	ESC24	ESC25	ESC26	ESC27	ESC28	ESC29	ESC3	ESC30	ESC31	ESC32	ESC4	ESC5	ESC6	ESC7	ESC8	ESC9
alpha_rarefaction_10_0.txt	10	0	6.0	9.0	7.0	8.0	7.0	9.0	8.0	8.0	8.0	8.0	9.0	9.0	9.0	9.0	10.0	8.0	6.0	8.0	8.0	8.0	7.0	6.0	5.0	9.0	8.0	7.0	6.0	8.0	2.0	4.0	5.0	6.0	7.0	7.0	9.0	6.0	7.0	6.0	8.0	9.0	3.0	4.0	5.0	5.0	9.0	7.0	8.0
alpha_rarefaction_10_1.txt	10	1	7.0	6.0	8.0	7.0	6.0	9.0	7.0	8.0	9.0	10.0	8.0	9.0	9.0	10.0	10.0	7.0	7.0	4.0	7.0	7.0	8.0	9.0	6.0	7.0	10.0	7.0	5.0	5.0	2.0	5.0	6.0	5.0	6.0	9.0	9.0	6.0	6.0	5.0	9.0	10.0	4.0	6.0	4.0	6.0	9.0	8.0	9.0
alpha_rarefaction_10_2.txt	10	2	9.0	8.0	6.0	6.0	8.0	8.0	6.0	6.0	9.0	10.0	8.0	9.0	10.0	9.0	8.0	8.0	6.0	6.0	9.0	7.0	9.0	5.0	7.0	10.0	9.0	8.0	4.0	6.0	5.0	7.0	7.0	7.0	6.0	8.0	10.0	3.0	5.0	7.0	8.0	7.0	5.0	6.0	4.0	4.0	8.0	6.0	7.0
alpha_rarefaction_10_3.txt	10	3	10.0	5.0	8.0	8.0	5.0	10.0	9.0	8.0	10.0	8.0	10.0	9.0	9.0	8.0	10.0	9.0	7.0	7.0	9.0	9.0	9.0	5.0	7.0	10.0	9.0	7.0	6.0	5.0	6.0	6.0	9.0	10.0	8.0	6.0	8.0	6.0	8.0	8.0	8.0	8.0	3.0	7.0	5.0	7.0	7.0	8.0	5.0
alpha_rarefaction_10_4.txt	10	4	7.0	9.0	9.0	6.0	7.0	10.0	7.0	7.0	10.0	8.0	9.0	10.0	8.0	9.0	6.0	9.0	7.0	5.0	8.0	8.0	8.0	6.0	9.0	9.0	8.0	8.0	5.0	7.0	3.0	6.0	9.0	7.0	6.0	7.0	7.0	6.0	7.0	7.0	8.0	6.0	4.0	8.0	6.0	5.0	6.0	7.0	9.0
alpha_rarefaction_10_5.txt	10	5	10.0	9.0	8.0	8.0	5.0	9.0	6.0	9.0	10.0	10.0	8.0	9.0	10.0	8.0	10.0	10.0	7.0	9.0	8.0	9.0	8.0	5.0	10.0	8.0	8.0	7.0	7.0	8.0	3.0	3.0	8.0	7.0	5.0	9.0	8.0	4.0	7.0	5.0	8.0	9.0	3.0	4.0	5.0	7.0	9.0	6.0	5.0
alpha_rarefaction_10_6.txt	10	6	7.0	9.0	10.0	4.0	8.0	8.0	9.0	10.0	10.0	8.0	10.0	10.0	10.0	10.0	7.0	10.0	5.0	6.0	8.0	9.0	6.0	8.0	7.0	8.0	9.0	6.0	3.0	9.0	2.0	7.0	7.0	6.0	4.0	6.0	7.0	8.0	6.0	6.0	7.0	9.0	3.0	6.0	4.0	6.0	9.0	5.0	8.0
alpha_rarefaction_10_7.txt	10	7	8.0	10.0	8.0	7.0	8.0	9.0	10.0	9.0	9.0	10.0	8.0	10.0	9.0	8.0	10.0	7.0	5.0	8.0	5.0	9.0	8.0	2.0	8.0	10.0	9.0	7.0	5.0	7.0	2.0	7.0	6.0	8.0	7.0	8.0	8.0	6.0	7.0	5.0	9.0	6.0	4.0	7.0	4.0	5.0	9.0	9.0	8.0
alpha_rarefaction_10_8.txt	10	8	7.0	9.0	8.0	6.0	5.0	8.0	8.0	8.0	9.0	9.0	9.0	8.0	10.0	9.0	9.0	10.0	7.0	7.0	7.0	8.0	9.0	5.0	6.0	7.0	7.0	8.0	2.0	4.0	3.0	7.0	9.0	5.0	7.0	7.0	8.0	5.0	6.0	8.0	10.0	8.0	3.0	6.0	2.0	5.0	7.0	4.0	10.0
alpha_rarefaction_10_9.txt	10	9	7.0	6.0	8.0	8.0	6.0	9.0	9.0	9.0	9.0	8.0	9.0	9.0	9.0	9.0	8.0	9.0	5.0	8.0	8.0	9.0	8.0	10.0	9.0	9.0	9.0	8.0	5.0	7.0	4.0	5.0	7.0	7.0	9.0	6.0	8.0	5.0	7.0	6.0	4.0	10.0	4.0	4.0	4.0	6.0	8.0	7.0	7.0
alpha_rarefaction_2374_0.txt	2374	0	223.0	190.0	192.0	31.0	130.0	178.0	100.0	181.0	265.0	304.0	239.0	204.0	176.0	256.0	269.0	124.0	112.0	114.0	126.0	124.0	162.0	134.0	137.0	141.0	130.0	145.0	144.0	176.0	136.0	160.0	144.0	158.0	149.0	171.0	194.0	140.0	127.0	110.0	173.0	188.0	63.0	104.0	90.0	158.0	156.0	148.0	162.0
alpha_rarefaction_2374_1.txt	2374	1	218.0	203.0	185.0	31.0	145.0	180.0	105.0	198.0	252.0	300.0	237.0	221.0	171.0	261.0	275.0	123.0	113.0	103.0	118.0	130.0	172.0	119.0	136.0	141.0	130.0	150.0	141.0	177.0	131.0	170.0	129.0	153.0	152.0	160.0	175.0	140.0	132.0	105.0	176.0	186.0	70.0	106.0	95.0	170.0	156.0	151.0	145.0
alpha_rarefaction_2374_2.txt	2374	2	218.0	213.0	184.0	29.0	138.0	184.0	101.0	190.0	257.0	304.0	237.0	207.0	173.0	257.0	269.0	117.0	104.0	111.0	121.0	117.0	164.0	121.0	144.0	151.0	129.0	143.0	134.0	191.0	123.0	167.0	136.0	157.0	165.0	169.0	165.0	137.0	135.0	107.0	168.0	208.0	58.0	107.0	87.0	164.0	160.0	161.0	163.0
alpha_rarefaction_2374_3.txt	2374	3	211.0	209.0	183.0	33.0	142.0	180.0	107.0	181.0	258.0	289.0	233.0	195.0	176.0	247.0	262.0	126.0	105.0	115.0	123.0	129.0	172.0	120.0	155.0	140.0	133.0	141.0	143.0	186.0	133.0	171.0	134.0	151.0	163.0	161.0	184.0	151.0	140.0	111.0	173.0	193.0	59.0	110.0	86.0	152.0	152.0	146.0	165.0
alpha_rarefaction_2374_4.txt	2374	4	213.0	201.0	184.0	29.0	141.0	179.0	99.0	200.0	261.0	311.0	242.0	206.0	169.0	252.0	268.0	125.0	109.0	111.0	120.0	124.0	171.0	125.0	148.0	144.0	134.0	152.0	149.0	189.0	128.0	160.0	124.0	150.0	160.0	158.0	192.0	142.0	126.0	111.0	182.0	195.0	71.0	112.0	89.0	155.0	159.0	157.0	171.0
alpha_rarefaction_2374_5.txt	2374	5	229.0	205.0	189.0	29.0	137.0	176.0	101.0	198.0	251.0	294.0	234.0	204.0	178.0	251.0	276.0	125.0	111.0	109.0	129.0	129.0	166.0	118.0	146.0	149.0	145.0	143.0	133.0	189.0	140.0	163.0	129.0	158.0	164.0	161.0	174.0	141.0	125.0	99.0	169.0	194.0	59.0	105.0	98.0	168.0	164.0	147.0	161.0
alpha_rarefaction_2374_6.txt	2374	6	213.0	200.0	181.0	32.0	141.0	182.0	105.0	191.0	244.0	306.0	234.0	202.0	177.0	253.0	276.0	130.0	110.0	105.0	119.0	130.0	163.0	121.0	141.0	143.0	141.0	134.0	141.0	191.0	142.0	165.0	133.0	157.0	168.0	156.0	180.0	143.0	137.0	102.0	179.0	208.0	67.0	90.0	89.0	161.0	154.0	154.0	159.0
alpha_rarefaction_2374_7.txt	2374	7	209.0	207.0	178.0	29.0	144.0	179.0	98.0	195.0	270.0	310.0	237.0	202.0	178.0	245.0	263.0	116.0	98.0	111.0	131.0	120.0	171.0	123.0	155.0	139.0	133.0	154.0	145.0	200.0	122.0	165.0	132.0	165.0	150.0	160.0	181.0	141.0	126.0	109.0	174.0	187.0	64.0	106.0	84.0	167.0	167.0	150.0	168.0
alpha_rarefaction_2374_8.txt	2374	8	222.0	195.0	184.0	31.0	141.0	178.0	92.0	193.0	245.0	318.0	232.0	201.0	185.0	253.0	260.0	125.0	100.0	108.0	125.0	127.0	169.0	116.0	139.0	144.0	139.0	143.0	148.0	178.0	134.0	168.0	142.0	161.0	149.0	174.0	183.0	117.0	132.0	105.0	178.0	191.0	73.0	110.0	90.0	169.0	160.0	157.0	170.0
alpha_rarefaction_2374_9.txt	2374	9	215.0	200.0	187.0	28.0	144.0	182.0	100.0	200.0	249.0	300.0	236.0	201.0	178.0	248.0	263.0	124.0	108.0	114.0	129.0	127.0	158.0	116.0	145.0	147.0	131.0	147.0	151.0	190.0	133.0	157.0	145.0	139.0	151.0	174.0	169.0	131.0	132.0	107.0	174.0	190.0	70.0	104.0	90.0	172.0	157.0	159.0	162.0
alpha_rarefaction_4738_0.txt	4738	0	266.0	258.0	230.0	35.0	178.0	202.0	116.0	243.0	299.0	360.0	293.0	251.0	209.0	305.0	311.0	141.0	140.0	141.0	145.0	163.0	217.0	170.0	190.0	187.0	172.0	184.0	191.0	233.0	208.0	226.0	189.0	209.0	213.0	242.0	241.0	214.0	157.0	137.0	219.0	252.0	96.0	128.0	123.0	217.0	192.0	183.0	198.0
alpha_rarefaction_4738_1.txt	4738	1	262.0	240.0	212.0	36.0	166.0	203.0	119.0	237.0	310.0	370.0	289.0	255.0	213.0	310.0	314.0	137.0	132.0	161.0	155.0	162.0	223.0	168.0	181.0	173.0	166.0	182.0	186.0	245.0	219.0	228.0	203.0	220.0	208.0	235.0	235.0	206.0	161.0	140.0	231.0	266.0	92.0	133.0	126.0	212.0	213.0	189.0	198.0
alpha_rarefaction_4738_2.txt	4738	2	263.0	245.0	224.0	31.0	180.0	202.0	114.0	241.0	308.0	371.0	290.0	252.0	208.0	311.0	301.0	144.0	134.0	140.0	138.0	161.0	213.0	175.0	168.0	189.0	154.0	191.0	191.0	241.0	207.0	231.0	179.0	211.0	202.0	226.0	240.0	212.0	149.0	144.0	239.0	256.0	96.0	125.0	127.0	212.0	211.0	183.0	194.0
alpha_rarefaction_4738_3.txt	4738	3	263.0	252.0	223.0	32.0	184.0	204.0	125.0	239.0	311.0	372.0	287.0	255.0	211.0	308.0	309.0	143.0	154.0	142.0	148.0	170.0	221.0	171.0	185.0	180.0	164.0	185.0	197.0	235.0	201.0	242.0	182.0	217.0	203.0	246.0	232.0	209.0	160.0	161.0	244.0	260.0	95.0	135.0	121.0	214.0	198.0	196.0	192.0
alpha_rarefaction_4738_4.txt	4738	4	259.0	249.0	221.0	30.0	176.0	202.0	121.0	240.0	309.0	370.0	294.0	247.0	209.0	316.0	315.0	137.0	150.0	145.0	151.0	164.0	210.0	158.0	183.0	182.0	169.0	176.0	204.0	238.0	206.0	240.0	176.0	222.0	221.0	240.0	238.0	194.0	157.0	149.0	233.0	241.0	107.0	136.0	129.0	217.0	188.0	181.0	200.0
alpha_rarefaction_4738_5.txt	4738	5	263.0	242.0	232.0	34.0	177.0	201.0	121.0	241.0	321.0	363.0	305.0	246.0	223.0	309.0	310.0	140.0	152.0	151.0	143.0	166.0	210.0	166.0	180.0	189.0	162.0	173.0	180.0	232.0	204.0	241.0	179.0	225.0	196.0	240.0	234.0	226.0	158.0	141.0	242.0	256.0	101.0	126.0	124.0	220.0	197.0	184.0	200.0
alpha_rarefaction_4738_6.txt	4738	6	266.0	241.0	229.0	35.0	167.0	204.0	118.0	232.0	310.0	381.0	282.0	254.0	215.0	310.0	311.0	143.0	135.0	141.0	147.0	148.0	215.0	164.0	170.0	170.0	166.0	172.0	186.0	237.0	195.0	237.0	171.0	212.0	210.0	237.0	244.0	207.0	151.0	148.0	228.0	256.0	96.0	129.0	122.0	216.0	195.0	191.0	199.0
alpha_rarefaction_4738_7.txt	4738	7	257.0	249.0	238.0	37.0	170.0	205.0	122.0	235.0	300.0	370.0	288.0	248.0	208.0	308.0	313.0	151.0	128.0	140.0	145.0	168.0	212.0	170.0	178.0	178.0	164.0	177.0	190.0	244.0	195.0	242.0	174.0	216.0	204.0	225.0	240.0	187.0	160.0	152.0	241.0	260.0	89.0	131.0	116.0	228.0	205.0	174.0	197.0
alpha_rarefaction_4738_8.txt	4738	8	266.0	252.0	233.0	33.0	192.0	199.0	123.0	243.0	313.0	371.0	285.0	237.0	208.0	303.0	312.0	140.0	147.0	141.0	149.0	155.0	215.0	177.0	173.0	183.0	168.0	178.0	190.0	248.0	214.0	229.0	181.0	215.0	208.0	236.0	252.0	222.0	159.0	149.0	237.0	251.0	97.0	133.0	116.0	212.0	200.0	173.0	200.0
alpha_rarefaction_4738_9.txt	4738	9	266.0	241.0	222.0	35.0	177.0	196.0	125.0	244.0	309.0	375.0	300.0	254.0	211.0	311.0	313.0	145.0	143.0	153.0	150.0	171.0	203.0	174.0	187.0	174.0	163.0	182.0	193.0	225.0	204.0	228.0	184.0	231.0	214.0	230.0	238.0	205.0	158.0	139.0	231.0	254.0	101.0	143.0	122.0	211.0	198.0	191.0	194.0
alpha_rarefaction_7102_0.txt	7102	0	301.0	266.0	251.0	41.0	207.0	220.0	131.0	267.0	338.0	407.0	325.0	281.0	245.0	342.0	340.0	158.0	160.0	172.0	168.0	181.0	250.0	190.0	201.0	208.0	186.0	211.0	214.0	257.0	231.0	273.0	227.0	249.0	244.0	289.0	291.0	273.0	174.0	165.0	256.0	288.0	116.0	152.0	147.0	237.0	226.0	209.0	219.0
alpha_rarefaction_7102_1.txt	7102	1	282.0	281.0	258.0	39.0	195.0	213.0	132.0	265.0	336.0	407.0	324.0	285.0	241.0	331.0	342.0	151.0	173.0	179.0	163.0	191.0	241.0	203.0	213.0	205.0	172.0	205.0	208.0	255.0	248.0	275.0	215.0	273.0	243.0	290.0	281.0	258.0	173.0	179.0	272.0	305.0	125.0	148.0	143.0	234.0	235.0	207.0	212.0
alpha_rarefaction_7102_2.txt	7102	2	294.0	283.0	261.0	38.0	203.0	209.0	130.0	270.0	343.0	408.0	331.0	277.0	241.0	325.0	342.0	159.0	183.0	174.0	171.0	185.0	251.0	201.0	197.0	209.0	176.0	201.0	219.0	265.0	249.0	283.0	238.0	262.0	239.0	280.0	288.0	257.0	174.0	167.0	266.0	286.0	121.0	158.0	143.0	242.0	234.0	198.0	211.0
alpha_rarefaction_7102_3.txt	7102	3	290.0	276.0	249.0	35.0	197.0	214.0	136.0	259.0	335.0	404.0	317.0	278.0	238.0	331.0	336.0	156.0	165.0	169.0	168.0	187.0	243.0	193.0	204.0	201.0	180.0	204.0	229.0	265.0	262.0	288.0	215.0	261.0	253.0	285.0	292.0	261.0	177.0	167.0	267.0	291.0	125.0	150.0	150.0	237.0	223.0	207.0	220.0
alpha_rarefaction_7102_4.txt	7102	4	298.0	283.0	246.0	39.0	193.0	219.0	134.0	268.0	335.0	413.0	328.0	291.0	243.0	339.0	325.0	164.0	165.0	171.0	165.0	184.0	237.0	200.0	197.0	197.0	186.0	217.0	224.0	269.0	243.0	286.0	231.0	271.0	234.0	301.0	284.0	253.0	180.0	164.0	263.0	311.0	116.0	152.0	129.0	233.0	233.0	209.0	232.0
alpha_rarefaction_7102_5.txt	7102	5	283.0	275.0	249.0	34.0	195.0	214.0	133.0	282.0	330.0	397.0	325.0	281.0	249.0	348.0	329.0	157.0	178.0	177.0	164.0	188.0	241.0	195.0	200.0	200.0	183.0	203.0	214.0	265.0	248.0	281.0	215.0	269.0	248.0	284.0	286.0	252.0	174.0	171.0	272.0	303.0	111.0	145.0	141.0	232.0	239.0	203.0	220.0
alpha_rarefaction_7102_6.txt	7102	6	306.0	276.0	240.0	36.0	198.0	218.0	138.0	264.0	341.0	405.0	323.0	285.0	233.0	328.0	338.0	150.0	175.0	173.0	164.0	187.0	227.0	200.0	211.0	202.0	188.0	202.0	221.0	263.0	246.0	288.0	222.0	268.0	248.0	274.0	304.0	250.0	174.0	161.0	260.0	301.0	114.0	149.0	150.0	235.0	234.0	217.0	224.0
alpha_rarefaction_7102_7.txt	7102	7	303.0	272.0	241.0	40.0	204.0	215.0	128.0	269.0	329.0	400.0	324.0	291.0	241.0	336.0	339.0	158.0	179.0	178.0	165.0	182.0	239.0	197.0	203.0	220.0	188.0	196.0	224.0	264.0	255.0	279.0	228.0	255.0	242.0	275.0	280.0	245.0	172.0	167.0	250.0	299.0	122.0	153.0	142.0	236.0	230.0	201.0	224.0
alpha_rarefaction_7102_8.txt	7102	8	289.0	282.0	245.0	35.0	194.0	212.0	139.0	277.0	327.0	403.0	326.0	282.0	231.0	334.0	340.0	158.0	173.0	175.0	170.0	181.0	238.0	206.0	210.0	203.0	191.0	206.0	206.0	264.0	254.0	290.0	229.0	250.0	240.0	291.0	297.0	261.0	172.0	166.0	262.0	296.0	111.0	146.0	141.0	242.0	231.0	213.0	213.0
alpha_rarefaction_7102_9.txt	7102	9	295.0	271.0	245.0	37.0	198.0	209.0	128.0	269.0	330.0	409.0	336.0	267.0	253.0	358.0	333.0	155.0	174.0	170.0	166.0	184.0	249.0	206.0	205.0	204.0	181.0	199.0	211.0	262.0	238.0	277.0	236.0	257.0	254.0	281.0	283.0	256.0	177.0	168.0	280.0	304.0	119.0	136.0	151.0	239.0	227.0	215.0	223.0
alpha_rarefaction_9466_0.txt	9466	0	307.0	298.0	264.0	40.0	221.0	226.0	146.0	307.0	351.0	430.0	337.0	316.0	267.0	351.0	350.0	162.0	217.0	204.0	197.0	200.0	273.0	218.0	220.0	216.0	203.0	222.0	241.0	279.0	274.0	325.0	241.0	301.0	279.0	315.0	341.0	278.0	177.0	190.0	288.0	339.0	141.0	161.0	154.0	256.0	258.0	215.0	236.0
alpha_rarefaction_9466_1.txt	9466	1	321.0	302.0	263.0	36.0	219.0	224.0	136.0	296.0	361.0	434.0	334.0	295.0	257.0	372.0	350.0	169.0	194.0	186.0	190.0	209.0	255.0	229.0	220.0	216.0	210.0	218.0	246.0	275.0	276.0	316.0	246.0	292.0	273.0	320.0	326.0	299.0	190.0	192.0	293.0	340.0	121.0	166.0	164.0	261.0	240.0	216.0	236.0
alpha_rarefaction_9466_2.txt	9466	2	311.0	300.0	269.0	40.0	215.0	230.0	142.0	301.0	351.0	422.0	354.0	294.0	255.0	363.0	354.0	164.0	190.0	199.0	189.0	190.0	272.0	222.0	232.0	219.0	191.0	217.0	245.0	293.0	275.0	317.0	251.0	300.0	270.0	314.0	326.0	293.0	188.0	187.0	291.0	334.0	150.0	164.0	153.0	263.0	246.0	228.0	232.0
alpha_rarefaction_9466_3.txt	9466	3	306.0	296.0	268.0	38.0	222.0	222.0	147.0	294.0	361.0	439.0	342.0	302.0	255.0	367.0	348.0	175.0	190.0	188.0	179.0	196.0	257.0	213.0	228.0	222.0	192.0	210.0	226.0	288.0	285.0	317.0	262.0	280.0	271.0	321.0	313.0	284.0	184.0	189.0	282.0	330.0	131.0	162.0	163.0	259.0	252.0	223.0	234.0
alpha_rarefaction_9466_4.txt	9466	4	301.0	292.0	266.0	39.0	203.0	228.0	143.0	299.0	354.0	437.0	351.0	315.0	262.0	369.0	358.0	158.0	198.0	193.0	182.0	209.0	274.0	214.0	226.0	212.0	193.0	213.0	245.0	287.0	287.0	315.0	250.0	308.0	266.0	306.0	319.0	297.0	184.0	177.0	281.0	327.0	131.0	165.0	153.0	270.0	252.0	223.0	232.0
alpha_rarefaction_9466_5.txt	9466	5	320.0	304.0	275.0	36.0	216.0	228.0	150.0	308.0	369.0	420.0	344.0	309.0	261.0	377.0	356.0	165.0	197.0	202.0	193.0	206.0	258.0	225.0	222.0	217.0	206.0	219.0	226.0	293.0	298.0	315.0	264.0	314.0	273.0	327.0	310.0	301.0	178.0	193.0	285.0	327.0	131.0	169.0	154.0	263.0	242.0	217.0	229.0
alpha_rarefaction_9466_6.txt	9466	6	314.0	282.0	273.0	41.0	212.0	223.0	144.0	298.0	355.0	433.0	343.0	309.0	269.0	365.0	362.0	168.0	196.0	196.0	186.0	196.0	260.0	232.0	217.0	219.0	202.0	217.0	243.0	284.0	288.0	326.0	252.0	292.0	269.0	309.0	323.0	293.0	190.0	190.0	281.0	343.0	136.0	167.0	152.0	252.0	245.0	230.0	238.0
alpha_rarefaction_9466_7.txt	9466	7	318.0	295.0	265.0	42.0	230.0	222.0	144.0	292.0	349.0	425.0	344.0	303.0	255.0	345.0	356.0	161.0	198.0	182.0	191.0	202.0	255.0	239.0	221.0	224.0	203.0	209.0	227.0	294.0	277.0	319.0	254.0	296.0	273.0	321.0	328.0	305.0	179.0	198.0	286.0	334.0	131.0	165.0	153.0	269.0	251.0	240.0	243.0
alpha_rarefaction_9466_8.txt	9466	8	312.0	292.0	269.0	41.0	211.0	225.0	151.0	301.0	365.0	430.0	343.0	301.0	256.0	368.0	358.0	153.0	185.0	189.0	181.0	214.0	260.0	229.0	222.0	225.0	184.0	224.0	244.0	301.0	294.0	330.0	272.0	301.0	269.0	324.0	323.0	293.0	187.0	189.0	302.0	335.0	141.0	153.0	153.0	261.0	241.0	225.0	248.0
alpha_rarefaction_9466_9.txt	9466	9	302.0	307.0	266.0	39.0	210.0	226.0	148.0	291.0	368.0	427.0	346.0	295.0	265.0	353.0	354.0	165.0	193.0	195.0	187.0	200.0	261.0	225.0	219.0	214.0	196.0	218.0	229.0	283.0	280.0	314.0	260.0	302.0	272.0	313.0	331.0	283.0	188.0	186.0	300.0	329.0	135.0	168.0	157.0	270.0	258.0	216.0	236.0
alpha_rarefaction_11830_0.txt	11830	0	318.0	315.0	283.0	42.0	225.0	237.0	155.0	320.0	373.0	459.0	361.0	331.0	273.0	379.0	374.0	166.0	215.0	204.0	199.0	224.0	267.0	239.0	232.0	230.0	215.0	227.0	256.0	296.0	331.0	351.0	297.0	327.0	281.0	345.0	336.0	325.0	186.0	205.0	307.0	359.0	156.0	174.0	173.0	276.0	272.0	235.0	246.0
alpha_rarefaction_11830_1.txt	11830	1	328.0	324.0	287.0	40.0	239.0	235.0	151.0	306.0	374.0	451.0	366.0	319.0	266.0	384.0	362.0	177.0	216.0	224.0	193.0	214.0	278.0	234.0	232.0	233.0	224.0	236.0	265.0	310.0	316.0	352.0	277.0	333.0	299.0	345.0	363.0	328.0	190.0	207.0	315.0	368.0	145.0	180.0	176.0	278.0	257.0	246.0	251.0
alpha_rarefaction_11830_2.txt	11830	2	329.0	314.0	280.0	45.0	226.0	233.0	155.0	313.0	376.0	445.0	377.0	321.0	275.0	376.0	369.0	175.0	210.0	217.0	199.0	220.0	267.0	247.0	243.0	231.0	224.0	226.0	257.0	304.0	300.0	348.0	274.0	325.0	294.0	342.0	369.0	335.0	195.0	206.0	315.0	365.0	153.0	177.0	170.0	273.0	267.0	236.0	245.0
alpha_rarefaction_11830_3.txt	11830	3	313.0	311.0	276.0	40.0	239.0	246.0	149.0	309.0	366.0	444.0	352.0	324.0	267.0	383.0	365.0	175.0	212.0	224.0	204.0	215.0	276.0	239.0	239.0	237.0	216.0	228.0	266.0	310.0	312.0	363.0	270.0	330.0	288.0	347.0	349.0	323.0	200.0	215.0	326.0	371.0	149.0	176.0	176.0	277.0	266.0	244.0	260.0
alpha_rarefaction_11830_4.txt	11830	4	320.0	311.0	289.0	41.0	247.0	231.0	153.0	311.0	370.0	445.0	361.0	327.0	285.0	385.0	379.0	178.0	208.0	238.0	193.0	217.0	283.0	233.0	238.0	231.0	217.0	236.0	259.0	303.0	321.0	351.0	273.0	338.0	284.0	364.0	359.0	319.0	196.0	204.0	307.0	372.0	141.0	167.0	180.0	281.0	270.0	241.0	252.0
alpha_rarefaction_11830_5.txt	11830	5	317.0	313.0	276.0	42.0	232.0	243.0	153.0	311.0	380.0	457.0	366.0	326.0	272.0	386.0	382.0	171.0	218.0	223.0	195.0	221.0	280.0	227.0	238.0	239.0	224.0	243.0	269.0	312.0	309.0	354.0	287.0	347.0	290.0	334.0	353.0	336.0	193.0	208.0	312.0	350.0	148.0	183.0	166.0	277.0	255.0	241.0	256.0
alpha_rarefaction_11830_6.txt	11830	6	326.0	307.0	276.0	43.0	240.0	240.0	157.0	316.0	379.0	453.0	366.0	324.0	268.0	381.0	380.0	176.0	215.0	217.0	197.0	208.0	271.0	257.0	236.0	238.0	214.0	221.0	258.0	300.0	311.0	353.0	278.0	337.0	297.0	366.0	340.0	335.0	192.0	217.0	310.0	353.0	145.0	170.0	171.0	263.0	249.0	239.0	261.0
alpha_rarefaction_11830_7.txt	11830	7	333.0	315.0	279.0	40.0	228.0	243.0	147.0	311.0	364.0	440.0	361.0	326.0	273.0	376.0	371.0	175.0	217.0	212.0	203.0	218.0	270.0	242.0	235.0	225.0	227.0	226.0	258.0	296.0	321.0	358.0	282.0	339.0	303.0	351.0	366.0	325.0	186.0	204.0	318.0	355.0	162.0	177.0	176.0	266.0	265.0	237.0	255.0
alpha_rarefaction_11830_8.txt	11830	8	326.0	311.0	272.0	38.0	235.0	243.0	163.0	299.0	383.0	452.0	367.0	328.0	264.0	382.0	382.0	172.0	215.0	220.0	202.0	216.0	282.0	245.0	236.0	232.0	208.0	239.0	259.0	308.0	324.0	356.0	288.0	322.0	292.0	354.0	372.0	326.0	189.0	213.0	312.0	364.0	152.0	175.0	180.0	283.0	257.0	234.0	250.0
alpha_rarefaction_11830_9.txt	11830	9	328.0	333.0	269.0	40.0	231.0	239.0	160.0	315.0	381.0	446.0	362.0	332.0	275.0	371.0	367.0	170.0	217.0	211.0	197.0	216.0	274.0	237.0	231.0	232.0	221.0	227.0	250.0	304.0	308.0	334.0	278.0	323.0	301.0	339.0	368.0	311.0	193.0	208.0	325.0	365.0	146.0	173.0	166.0	274.0	267.0	237.0	250.0
alpha_rarefaction_14194_0.txt	14194	0	329.0	322.0	293.0	45.0	250.0	241.0	159.0	325.0	397.0	458.0	388.0	351.0	288.0	403.0	382.0	187.0	235.0	234.0	210.0	234.0	290.0	252.0	243.0	244.0	221.0	244.0	274.0	317.0	331.0	377.0	308.0	358.0	318.0	375.0	386.0	352.0	200.0	232.0	340.0	380.0	155.0	191.0	188.0	293.0	276.0	249.0	270.0
alpha_rarefaction_14194_1.txt	14194	1	335.0	335.0	291.0	46.0	249.0	242.0	163.0	333.0	394.0	465.0	380.0	340.0	291.0	409.0	379.0	178.0	236.0	232.0	214.0	239.0	287.0	257.0	259.0	241.0	230.0	242.0	274.0	309.0	329.0	377.0	300.0	353.0	317.0	371.0	377.0	355.0	204.0	217.0	330.0	384.0	161.0	196.0	192.0	285.0	276.0	247.0	268.0
alpha_rarefaction_14194_2.txt	14194	2	334.0	330.0	295.0	43.0	247.0	246.0	158.0	318.0	388.0	463.0	388.0	345.0	292.0	402.0	385.0	177.0	226.0	242.0	213.0	238.0	293.0	255.0	248.0	247.0	234.0	245.0	275.0	317.0	337.0	361.0	317.0	356.0	307.0	364.0	377.0	341.0	203.0	227.0	338.0	373.0	162.0	188.0	178.0	294.0	276.0	254.0	267.0
alpha_rarefaction_14194_3.txt	14194	3	328.0	326.0	291.0	45.0	255.0	246.0	166.0	325.0	392.0	470.0	376.0	335.0	294.0	401.0	392.0	184.0	236.0	222.0	204.0	234.0	292.0	248.0	255.0	240.0	224.0	237.0	273.0	319.0	322.0	373.0	310.0	364.0	313.0	381.0	390.0	351.0	201.0	225.0	329.0	381.0	162.0	181.0	182.0	299.0	276.0	265.0	264.0
alpha_rarefaction_14194_4.txt	14194	4	331.0	330.0	285.0	44.0	252.0	248.0	171.0	318.0	397.0	475.0	382.0	350.0	280.0	397.0	378.0	184.0	242.0	230.0	218.0	235.0	289.0	257.0	243.0	248.0	222.0	243.0	264.0	318.0	334.0	375.0	306.0	369.0	313.0	366.0	384.0	346.0	201.0	220.0	334.0	393.0	162.0	186.0	178.0	288.0	271.0	251.0	260.0
alpha_rarefaction_14194_5.txt	14194	5	332.0	329.0	288.0	44.0	253.0	243.0	167.0	337.0	396.0	473.0	386.0	347.0	286.0	413.0	381.0	185.0	238.0	226.0	213.0	232.0	295.0	249.0	250.0	241.0	225.0	253.0	275.0	316.0	330.0	364.0	315.0	378.0	311.0	384.0	386.0	348.0	198.0	217.0	338.0	386.0	165.0	191.0	177.0	292.0	268.0	254.0	274.0
alpha_rarefaction_14194_6.txt	14194	6	326.0	322.0	288.0	46.0	256.0	243.0	166.0	323.0	407.0	476.0	393.0	351.0	280.0	400.0	381.0	184.0	236.0	236.0	214.0	232.0	293.0	251.0	253.0	243.0	224.0	241.0	269.0	314.0	345.0	364.0	299.0	359.0	305.0	375.0	388.0	346.0	200.0	238.0	332.0	386.0	157.0	189.0	177.0	289.0	274.0	250.0	261.0
alpha_rarefaction_14194_7.txt	14194	7	337.0	338.0	292.0	39.0	253.0	250.0	167.0	324.0	395.0	476.0	381.0	347.0	279.0	400.0	378.0	188.0	243.0	230.0	209.0	236.0	291.0	260.0	246.0	252.0	225.0	236.0	272.0	322.0	346.0	380.0	305.0	369.0	328.0	372.0	384.0	334.0	205.0	226.0	342.0	393.0	174.0	195.0	182.0	298.0	264.0	252.0	266.0
alpha_rarefaction_14194_8.txt	14194	8	335.0	334.0	290.0	44.0	249.0	245.0	156.0	324.0	394.0	485.0	388.0	343.0	287.0	400.0	384.0	192.0	225.0	231.0	210.0	225.0	284.0	256.0	256.0	246.0	229.0	246.0	274.0	324.0	334.0	379.0	318.0	359.0	303.0	374.0	384.0	355.0	200.0	223.0	331.0	385.0	170.0	190.0	176.0	292.0	275.0	247.0	273.0
alpha_rarefaction_14194_9.txt	14194	9	332.0	325.0	297.0	44.0	243.0	250.0	170.0	329.0	401.0	472.0	387.0	350.0	285.0	410.0	378.0	189.0	236.0	236.0	219.0	223.0	289.0	254.0	254.0	259.0	220.0	239.0	271.0	319.0	334.0	362.0	312.0	354.0	302.0	381.0	390.0	348.0	201.0	217.0	336.0	380.0	159.0	183.0	181.0	291.0	276.0	249.0	253.0
alpha_rarefaction_16558_0.txt	16558	0	339.0	350.0	292.0	44.0	259.0	251.0	178.0	338.0	405.0	483.0	391.0	367.0	292.0	421.0	393.0	194.0	247.0	255.0	226.0	246.0	304.0	268.0	264.0	256.0	237.0	253.0	282.0	321.0	351.0	403.0	341.0	371.0	334.0	404.0	404.0	387.0	209.0	234.0	362.0	395.0	169.0	198.0	200.0	311.0	284.0	259.0	274.0
alpha_rarefaction_16558_1.txt	16558	1	343.0	343.0	298.0	43.0	257.0	253.0	169.0	347.0	413.0	490.0	397.0	365.0	298.0	410.0	395.0	195.0	256.0	253.0	222.0	244.0	304.0	264.0	259.0	252.0	232.0	248.0	290.0	334.0	355.0	396.0	327.0	370.0	343.0	396.0	409.0	366.0	206.0	238.0	345.0	404.0	169.0	196.0	193.0	308.0	284.0	259.0	278.0
alpha_rarefaction_16558_2.txt	16558	2	341.0	345.0	305.0	47.0	263.0	248.0	174.0	343.0	412.0	488.0	400.0	363.0	294.0	412.0	400.0	201.0	250.0	245.0	224.0	253.0	310.0	267.0	262.0	261.0	235.0	260.0	286.0	329.0	347.0	401.0	339.0	379.0	316.0	392.0	417.0	374.0	198.0	235.0	357.0	414.0	172.0	202.0	190.0	305.0	289.0	261.0	280.0
alpha_rarefaction_16558_3.txt	16558	3	343.0	344.0	303.0	43.0	263.0	251.0	174.0	342.0	410.0	477.0	395.0	355.0	304.0	408.0	391.0	198.0	253.0	254.0	221.0	244.0	306.0	272.0	264.0	254.0	235.0	254.0	285.0	327.0	359.0	398.0	329.0	385.0	333.0	407.0	412.0	379.0	206.0	232.0	348.0	395.0	176.0	194.0	194.0	305.0	281.0	260.0	281.0
alpha_rarefaction_16558_4.txt	16558	4	340.0	353.0	305.0	44.0	255.0	255.0	177.0	345.0	418.0	477.0	404.0	353.0	306.0	421.0	381.0	189.0	250.0	248.0	224.0	245.0	305.0	272.0	265.0	258.0	242.0	261.0	291.0	322.0	367.0	386.0	340.0	367.0	338.0	394.0	401.0	370.0	212.0	241.0	348.0	396.0	172.0	199.0	186.0	306.0	287.0	253.0	273.0
alpha_rarefaction_16558_5.txt	16558	5	339.0	351.0	305.0	44.0	265.0	254.0	166.0	345.0	404.0	483.0	399.0	363.0	306.0	418.0	391.0	195.0	246.0	250.0	229.0	245.0	304.0	274.0	257.0	256.0	238.0	242.0	287.0	336.0	357.0	400.0	331.0	383.0	335.0	399.0	415.0	373.0	210.0	232.0	346.0	416.0	169.0	198.0	189.0	303.0	281.0	271.0	276.0
alpha_rarefaction_16558_6.txt	16558	6	343.0	342.0	301.0	42.0	258.0	249.0	178.0	352.0	409.0	477.0	393.0	363.0	298.0	424.0	395.0	192.0	242.0	237.0	230.0	245.0	298.0	268.0	267.0	252.0	248.0	251.0	289.0	331.0	353.0	399.0	335.0	382.0	338.0	382.0	397.0	375.0	209.0	225.0	353.0	402.0	179.0	194.0	193.0	309.0	292.0	261.0	275.0
alpha_rarefaction_16558_7.txt	16558	7	336.0	353.0	304.0	46.0	262.0	253.0	179.0	340.0	408.0	488.0	401.0	354.0	308.0	412.0	391.0	196.0	240.0	253.0	221.0	244.0	307.0	270.0	257.0	246.0	239.0	248.0	282.0	333.0	357.0	389.0	331.0	381.0	334.0	407.0	417.0	382.0	207.0	229.0	350.0	397.0	178.0	195.0	196.0	314.0	282.0	263.0	269.0
alpha_rarefaction_16558_8.txt	16558	8	335.0	345.0	297.0	44.0	256.0	258.0	182.0	335.0	415.0	480.0	396.0	353.0	301.0	419.0	390.0	192.0	253.0	248.0	227.0	243.0	311.0	263.0	264.0	245.0	243.0	247.0	278.0	338.0	361.0	400.0	324.0	380.0	325.0	407.0	408.0	378.0	208.0	234.0	356.0	405.0	175.0	204.0	190.0	305.0	280.0	264.0	282.0
alpha_rarefaction_16558_9.txt	16558	9	335.0	354.0	309.0	42.0	262.0	254.0	175.0	341.0	406.0	489.0	396.0	357.0	302.0	413.0	389.0	198.0	254.0	249.0	216.0	243.0	296.0	271.0	262.0	252.0	238.0	247.0	287.0	331.0	364.0	394.0	328.0	388.0	330.0	389.0	400.0	367.0	209.0	244.0	356.0	395.0	173.0	201.0	190.0	297.0	286.0	262.0	273.0
alpha_rarefaction_18922_0.txt	18922	0	354.0	360.0	309.0	45.0	275.0	263.0	182.0	356.0	420.0	495.0	411.0	382.0	314.0	430.0	395.0	199.0	267.0	259.0	231.0	258.0	316.0	286.0	273.0	260.0	249.0	257.0	296.0	344.0	391.0	426.0	351.0	398.0	341.0	426.0	433.0	398.0	215.0	247.0	372.0	428.0	180.0	207.0	201.0	307.0	302.0	270.0	292.0
alpha_rarefaction_18922_1.txt	18922	1	352.0	358.0	305.0	46.0	275.0	258.0	180.0	349.0	431.0	502.0	404.0	374.0	315.0	427.0	404.0	200.0	275.0	260.0	237.0	251.0	308.0	286.0	270.0	268.0	241.0	258.0	300.0	350.0	381.0	413.0	353.0	404.0	344.0	415.0	441.0	395.0	215.0	255.0	372.0	423.0	184.0	203.0	197.0	317.0	288.0	275.0	288.0
alpha_rarefaction_18922_2.txt	18922	2	351.0	363.0	311.0	47.0	267.0	257.0	184.0	356.0	433.0	497.0	404.0	376.0	306.0	433.0	397.0	200.0	261.0	261.0	233.0	252.0	314.0	290.0	271.0	258.0	247.0	265.0	294.0	343.0	383.0	418.0	352.0	395.0	351.0	422.0	427.0	388.0	212.0	245.0	363.0	421.0	182.0	211.0	193.0	315.0	288.0	267.0	287.0
alpha_rarefaction_18922_3.txt	18922	3	353.0	359.0	304.0	48.0	267.0	260.0	180.0	349.0	428.0	506.0	395.0	375.0	315.0	424.0	399.0	205.0	258.0	254.0	237.0	265.0	318.0	276.0	272.0	263.0	247.0	267.0	305.0	343.0	385.0	423.0	356.0	391.0	349.0	420.0	435.0	394.0	210.0	252.0	372.0	423.0	180.0	209.0	200.0	313.0	299.0	278.0	285.0
alpha_rarefaction_18922_4.txt	18922	4	350.0	363.0	312.0	47.0	273.0	261.0	181.0	353.0	425.0	492.0	404.0	373.0	309.0	432.0	400.0	195.0	268.0	261.0	232.0	258.0	316.0	275.0	271.0	261.0	244.0	253.0	298.0	350.0	377.0	417.0	362.0	397.0	341.0	415.0	427.0	393.0	216.0	251.0	376.0	421.0	184.0	213.0	198.0	313.0	297.0	273.0	288.0
alpha_rarefaction_18922_5.txt	18922	5	351.0	361.0	308.0	46.0	269.0	258.0	188.0	354.0	423.0	504.0	408.0	370.0	310.0	430.0	399.0	201.0	254.0	270.0	235.0	261.0	317.0	281.0	270.0	263.0	244.0	254.0	303.0	350.0	382.0	414.0	349.0	394.0	344.0	422.0	441.0	392.0	212.0	243.0	360.0	425.0	189.0	212.0	202.0	320.0	295.0	275.0	287.0
alpha_rarefaction_18922_6.txt	18922	6	346.0	366.0	307.0	49.0	280.0	262.0	186.0	350.0	418.0	498.0	412.0	370.0	315.0	429.0	402.0	195.0	265.0	266.0	234.0	253.0	315.0	273.0	268.0	263.0	248.0	255.0	305.0	347.0	371.0	413.0	344.0	395.0	351.0	424.0	435.0	405.0	215.0	246.0	368.0	417.0	179.0	207.0	203.0	319.0	297.0	277.0	282.0
alpha_rarefaction_18922_7.txt	18922	7	349.0	360.0	309.0	48.0	269.0	261.0	189.0	351.0	426.0	492.0	407.0	369.0	309.0	432.0	406.0	202.0	263.0	264.0	238.0	251.0	311.0	283.0	277.0	261.0	239.0	263.0	302.0	346.0	382.0	418.0	353.0	391.0	348.0	431.0	427.0	397.0	211.0	244.0	373.0	426.0	183.0	203.0	201.0	312.0	295.0	267.0	282.0
alpha_rarefaction_18922_8.txt	18922	8	351.0	351.0	309.0	45.0	269.0	257.0	183.0	360.0	417.0	503.0	410.0	376.0	307.0	432.0	404.0	198.0	270.0	253.0	238.0	261.0	314.0	280.0	281.0	263.0	249.0	256.0	295.0	346.0	368.0	409.0	350.0	393.0	339.0	421.0	426.0	395.0	220.0	241.0	374.0	418.0	184.0	211.0	204.0	319.0	299.0	269.0	285.0
alpha_rarefaction_18922_9.txt	18922	9	351.0	359.0	310.0	47.0	270.0	254.0	182.0	357.0	422.0	504.0	403.0	376.0	313.0	427.0	403.0	197.0	259.0	267.0	233.0	261.0	319.0	291.0	275.0	264.0	247.0	266.0	294.0	345.0	377.0	421.0	350.0	408.0	348.0	419.0	429.0	397.0	207.0	249.0	376.0	420.0	188.0	206.0	201.0	321.0	298.0	268.0	287.0
alpha_rarefaction_21286_0.txt	21286	0	354.0	376.0	316.0	48.0	275.0	267.0	192.0	366.0	435.0	508.0	417.0	387.0	324.0	446.0	411.0	211.0	279.0	270.0	243.0	264.0	327.0	292.0	283.0	269.0	253.0	268.0	313.0	355.0	389.0	427.0	363.0	417.0	363.0	441.0	443.0	419.0	218.0	259.0	381.0	439.0	189.0	211.0	214.0	327.0	307.0	281.0	294.0
alpha_rarefaction_21286_1.txt	21286	1	353.0	372.0	316.0	49.0	284.0	266.0	195.0	367.0	434.0	513.0	415.0	392.0	322.0	444.0	410.0	208.0	269.0	274.0	243.0	268.0	328.0	293.0	289.0	271.0	259.0	271.0	309.0	355.0	396.0	431.0	371.0	422.0	361.0	433.0	447.0	411.0	221.0	262.0	387.0	430.0	191.0	214.0	209.0	327.0	309.0	280.0	296.0
alpha_rarefaction_21286_2.txt	21286	2	349.0	375.0	320.0	47.0	278.0	267.0	191.0	365.0	438.0	510.0	422.0	389.0	324.0	442.0	405.0	210.0	278.0	280.0	243.0	266.0	322.0	296.0	287.0	267.0	260.0	271.0	314.0	355.0	395.0	435.0	372.0	418.0	367.0	438.0	445.0	418.0	221.0	263.0	386.0	439.0	193.0	215.0	206.0	327.0	303.0	282.0	292.0
alpha_rarefaction_21286_3.txt	21286	3	353.0	373.0	317.0	49.0	288.0	265.0	190.0	368.0	433.0	504.0	422.0	382.0	321.0	443.0	407.0	208.0	278.0	275.0	248.0	263.0	324.0	291.0	282.0	270.0	254.0	266.0	309.0	354.0	398.0	429.0	372.0	413.0	361.0	435.0	448.0	410.0	220.0	257.0	383.0	444.0	191.0	216.0	212.0	329.0	306.0	281.0	298.0
alpha_rarefaction_21286_4.txt	21286	4	355.0	375.0	320.0	49.0	281.0	267.0	188.0	366.0	434.0	511.0	426.0	391.0	322.0	442.0	410.0	209.0	274.0	276.0	244.0	268.0	327.0	296.0	283.0	270.0	256.0	269.0	311.0	360.0	393.0	428.0	363.0	415.0	364.0	432.0	447.0	416.0	219.0	258.0	382.0	441.0	189.0	216.0	208.0	330.0	305.0	282.0	292.0
alpha_rarefaction_21286_5.txt	21286	5	352.0	375.0	316.0	44.0	285.0	266.0	188.0	367.0	436.0	512.0	419.0	385.0	319.0	444.0	409.0	209.0	273.0	276.0	246.0	268.0	329.0	292.0	283.0	268.0	255.0	267.0	310.0	359.0	394.0	436.0	365.0	425.0	366.0	439.0	451.0	412.0	223.0	260.0	389.0	447.0	195.0	211.0	212.0	330.0	302.0	284.0	294.0
alpha_rarefaction_21286_6.txt	21286	6	355.0	372.0	320.0	47.0	282.0	269.0	194.0	368.0	435.0	511.0	425.0	392.0	324.0	443.0	403.0	207.0	280.0	279.0	242.0	268.0	324.0	297.0	282.0	269.0	257.0	268.0	310.0	356.0	397.0	438.0	371.0	417.0	362.0	445.0	448.0	415.0	219.0	258.0	385.0	440.0	191.0	217.0	209.0	328.0	303.0	277.0	299.0
alpha_rarefaction_21286_7.txt	21286	7	356.0	368.0	319.0	49.0	283.0	267.0	190.0	368.0	435.0	508.0	425.0	390.0	326.0	443.0	404.0	203.0	272.0	273.0	246.0	267.0	324.0	292.0	286.0	273.0	258.0	270.0	311.0	352.0	391.0	429.0	370.0	412.0	365.0	440.0	446.0	420.0	223.0	259.0	377.0	444.0	189.0	215.0	212.0	326.0	307.0	278.0	292.0
alpha_rarefaction_21286_8.txt	21286	8	355.0	370.0	320.0	47.0	278.0	266.0	190.0	372.0	437.0	508.0	422.0	389.0	322.0	444.0	409.0	206.0	272.0	274.0	243.0	258.0	327.0	292.0	282.0	275.0	256.0	266.0	311.0	356.0	398.0	432.0	373.0	413.0	358.0	443.0	446.0	409.0	219.0	265.0	395.0	439.0	194.0	220.0	207.0	328.0	303.0	275.0	292.0
alpha_rarefaction_21286_9.txt	21286	9	356.0	373.0	313.0	46.0	280.0	265.0	187.0	368.0	427.0	506.0	415.0	385.0	326.0	439.0	411.0	210.0	274.0	277.0	244.0	268.0	325.0	288.0	283.0	273.0	256.0	270.0	314.0	356.0	398.0	435.0	369.0	416.0	363.0	432.0	448.0	413.0	218.0	256.0	377.0	437.0	190.0	214.0	210.0	327.0	295.0	281.0	292.0
alpha_rarefaction_23650_0.txt	23650	0	358.0	382.0	325.0	49.0	291.0	271.0	197.0	376.0	446.0	520.0	431.0	402.0	332.0	454.0	415.0	213.0	289.0	288.0	252.0	277.0	335.0	306.0	294.0	279.0	265.0	276.0	322.0	364.0	411.0	449.0	387.0	437.0	376.0	456.0	463.0	432.0	224.0	269.0	399.0	455.0	200.0	222.0	218.0	337.0	313.0	288.0	304.0
alpha_rarefaction_23650_1.txt	23650	1	358.0	382.0	325.0	49.0	291.0	271.0	197.0	376.0	446.0	520.0	431.0	402.0	332.0	454.0	415.0	213.0	288.0	288.0	252.0	277.0	335.0	306.0	294.0	279.0	265.0	276.0	322.0	364.0	411.0	449.0	387.0	436.0	376.0	456.0	463.0	432.0	224.0	269.0	399.0	455.0	200.0	222.0	218.0	337.0	313.0	288.0	304.0
alpha_rarefaction_23650_2.txt	23650	2	358.0	382.0	325.0	49.0	290.0	271.0	197.0	376.0	446.0	520.0	431.0	402.0	332.0	454.0	415.0	213.0	289.0	287.0	252.0	277.0	335.0	306.0	294.0	279.0	265.0	276.0	322.0	364.0	411.0	449.0	387.0	437.0	376.0	456.0	463.0	432.0	224.0	269.0	399.0	455.0	200.0	222.0	218.0	337.0	313.0	288.0	304.0
alpha_rarefaction_23650_3.txt	23650	3	358.0	382.0	325.0	49.0	291.0	271.0	197.0	376.0	446.0	520.0	431.0	402.0	332.0	454.0	415.0	213.0	289.0	288.0	252.0	277.0	335.0	306.0	294.0	279.0	265.0	276.0	322.0	364.0	411.0	449.0	387.0	437.0	376.0	456.0	463.0	432.0	224.0	269.0	399.0	455.0	200.0	222.0	218.0	337.0	313.0	288.0	304.0
alpha_rarefaction_23650_4.txt	23650	4	358.0	382.0	325.0	49.0	290.0	271.0	197.0	376.0	446.0	520.0	431.0	402.0	332.0	454.0	415.0	213.0	289.0	288.0	252.0	277.0	335.0	306.0	294.0	279.0	265.0	276.0	322.0	364.0	411.0	449.0	387.0	437.0	376.0	456.0	463.0	432.0	224.0	269.0	399.0	455.0	200.0	222.0	218.0	337.0	313.0	288.0	304.0
alpha_rarefaction_23650_5.txt	23650	5	357.0	382.0	325.0	49.0	291.0	271.0	197.0	376.0	446.0	520.0	431.0	402.0	332.0	454.0	415.0	213.0	289.0	287.0	252.0	277.0	335.0	306.0	294.0	279.0	265.0	276.0	322.0	364.0	411.0	449.0	387.0	437.0	376.0	456.0	463.0	432.0	224.0	269.0	399.0	455.0	200.0	222.0	218.0	337.0	313.0	288.0	304.0
alpha_rarefaction_23650_6.txt	23650	6	358.0	382.0	325.0	49.0	291.0	271.0	197.0	376.0	446.0	520.0	431.0	402.0	332.0	454.0	415.0	213.0	289.0	288.0	252.0	277.0	335.0	306.0	294.0	279.0	265.0	276.0	322.0	364.0	411.0	449.0	387.0	437.0	376.0	456.0	463.0	432.0	224.0	269.0	399.0	455.0	200.0	222.0	218.0	336.0	313.0	288.0	304.0
alpha_rarefaction_23650_7.txt	23650	7	358.0	382.0	325.0	49.0	291.0	271.0	197.0	376.0	446.0	520.0	431.0	402.0	332.0	454.0	415.0	213.0	289.0	288.0	252.0	277.0	335.0	306.0	294.0	279.0	265.0	276.0	322.0	364.0	411.0	449.0	387.0	437.0	376.0	456.0	463.0	432.0	224.0	269.0	399.0	455.0	200.0	222.0	218.0	337.0	313.0	288.0	304.0
alpha_rarefaction_23650_8.txt	23650	8	358.0	382.0	325.0	49.0	291.0	271.0	197.0	376.0	446.0	520.0	431.0	402.0	332.0	454.0	415.0	213.0	289.0	288.0	252.0	277.0	335.0	306.0	294.0	279.0	265.0	276.0	322.0	364.0	411.0	449.0	387.0	437.0	376.0	456.0	463.0	432.0	224.0	269.0	399.0	455.0	200.0	222.0	218.0	337.0	313.0	288.0	304.0
alpha_rarefaction_23650_9.txt	23650	9	358.0	382.0	325.0	49.0	291.0	271.0	197.0	376.0	446.0	520.0	431.0	402.0	332.0	454.0	415.0	213.0	289.0	288.0	252.0	277.0	335.0	306.0	294.0	279.0	265.0	276.0	322.0	364.0	411.0	449.0	387.0	437.0	376.0	456.0	463.0	432.0	224.0	269.0	398.0	455.0	200.0	222.0	218.0	337.0	313.0	288.0	304.0
[truncated: 21 more columns]
