# Supplementary material for: Characterization of Esophageal Microbiota in Patients With Esophagitis and Esophageal Squamous Cell Carcinoma
Source: Front Cell Infect Microbiol. 2021 Nov 11;11:774330. doi: 10.3389/fcimb.2021.774330 (PMC8632060; doi:10.3389/fcimb.2021.774330)
Supplement: Supplementary file 2 [file DataSheet_1.zip › 16S_V3_V4-68╕÷╤∙▒╛JZD 2020.7.21/2.Alpha_diversity_analysis/Alpha_diversity_index/Alpha_detail/alpha_div_collated/shannon.txt]

	sequences per sample	iteration	ES1	ES10	ES11	ES12	ES13	ES14	ES15	ES2	ES3	ES4	ES5	ES6	ES7	ES8	ES9	ESC1	ESC10	ESC11	ESC12	ESC13	ESC14	ESC15	ESC16	ESC17	ESC18	ESC19	ESC2	ESC20	ESC21	ESC22	ESC23	ESC24	ESC25	ESC26	ESC27	ESC28	ESC29	ESC3	ESC30	ESC31	ESC32	ESC4	ESC5	ESC6	ESC7	ESC8	ESC9
alpha_rarefaction_10_0.txt	10	0	2.16096404744	3.12192809489	2.72192809489	2.92192809489	2.52192809489	3.12192809489	2.84643934467	2.92192809489	2.92192809489	2.92192809489	3.12192809489	3.12192809489	3.12192809489	3.12192809489	3.32192809489	2.92192809489	2.16096404744	2.92192809489	2.92192809489	2.92192809489	2.72192809489	2.32192809489	1.77095059445	3.12192809489	2.92192809489	2.72192809489	2.16096404744	2.84643934467	0.721928094887	1.84643934467	1.96096404744	2.37095059445	2.72192809489	2.52192809489	3.12192809489	2.32192809489	2.64643934467	2.32192809489	2.84643934467	3.12192809489	1.15677964945	1.57095059445	1.77095059445	1.77095059445	3.12192809489	2.72192809489	2.84643934467
alpha_rarefaction_10_1.txt	10	1	2.72192809489	2.32192809489	2.92192809489	2.72192809489	2.16096404744	3.12192809489	2.72192809489	2.84643934467	3.12192809489	3.32192809489	2.92192809489	3.12192809489	3.12192809489	3.32192809489	3.32192809489	2.72192809489	2.72192809489	1.57095059445	2.64643934467	2.72192809489	2.92192809489	3.12192809489	2.16096404744	2.64643934467	3.32192809489	2.72192809489	1.77095059445	2.17095059445	0.881290899231	2.12192809489	2.44643934467	1.96096404744	2.32192809489	3.12192809489	3.12192809489	2.37095059445	2.16096404744	2.04643934467	3.12192809489	3.32192809489	1.68547529723	2.16096404744	1.35677964945	2.32192809489	3.12192809489	2.84643934467	3.12192809489
alpha_rarefaction_10_2.txt	10	2	3.12192809489	2.84643934467	2.32192809489	2.32192809489	2.92192809489	2.92192809489	2.37095059445	2.32192809489	3.12192809489	3.32192809489	2.84643934467	3.12192809489	3.32192809489	3.12192809489	2.84643934467	2.84643934467	2.32192809489	2.32192809489	3.12192809489	2.64643934467	3.12192809489	1.96096404744	2.64643934467	3.32192809489	3.12192809489	2.92192809489	1.35677964945	2.44643934467	1.77095059445	2.64643934467	2.72192809489	2.64643934467	2.32192809489	2.92192809489	3.32192809489	1.36096404744	2.12192809489	2.64643934467	2.92192809489	2.64643934467	2.04643934467	2.32192809489	1.57095059445	1.35677964945	2.84643934467	2.32192809489	2.72192809489
alpha_rarefaction_10_3.txt	10	3	3.32192809489	2.04643934467	2.84643934467	2.92192809489	1.77095059445	3.32192809489	3.12192809489	2.92192809489	3.32192809489	2.92192809489	3.32192809489	3.12192809489	3.12192809489	2.84643934467	3.32192809489	3.12192809489	2.52192809489	2.72192809489	3.12192809489	3.12192809489	3.12192809489	1.96096404744	2.64643934467	3.32192809489	3.12192809489	2.72192809489	2.32192809489	2.17095059445	2.37095059445	2.32192809489	3.12192809489	3.32192809489	2.84643934467	2.44643934467	2.92192809489	2.32192809489	2.84643934467	2.92192809489	2.92192809489	2.92192809489	1.29546184424	2.52192809489	1.77095059445	2.52192809489	2.52192809489	2.84643934467	1.96096404744
alpha_rarefaction_10_4.txt	10	4	2.64643934467	3.12192809489	3.12192809489	2.52192809489	2.52192809489	3.32192809489	2.72192809489	2.64643934467	3.32192809489	2.92192809489	3.12192809489	3.32192809489	2.92192809489	3.12192809489	2.32192809489	3.12192809489	2.64643934467	1.96096404744	2.84643934467	2.84643934467	2.92192809489	2.32192809489	3.12192809489	3.12192809489	2.92192809489	2.92192809489	1.77095059445	2.64643934467	1.29546184424	2.52192809489	3.12192809489	2.52192809489	2.32192809489	2.64643934467	2.52192809489	2.32192809489	2.52192809489	2.72192809489	2.92192809489	2.32192809489	1.84643934467	2.84643934467	2.32192809489	1.96096404744	2.37095059445	2.52192809489	3.12192809489
alpha_rarefaction_10_5.txt	10	5	3.32192809489	3.12192809489	2.92192809489	2.84643934467	2.04643934467	3.12192809489	2.16096404744	3.12192809489	3.32192809489	3.32192809489	2.92192809489	3.12192809489	3.32192809489	2.92192809489	3.32192809489	3.32192809489	2.64643934467	3.12192809489	2.84643934467	3.12192809489	2.92192809489	1.77095059445	3.32192809489	2.84643934467	2.92192809489	2.72192809489	2.52192809489	2.84643934467	0.921928094887	1.36096404744	2.84643934467	2.64643934467	1.96096404744	3.12192809489	2.92192809489	1.72192809489	2.64643934467	2.12192809489	2.84643934467	3.12192809489	1.36096404744	1.35677964945	1.77095059445	2.64643934467	3.12192809489	2.37095059445	1.96096404744
alpha_rarefaction_10_6.txt	10	6	2.52192809489	3.12192809489	3.32192809489	1.84643934467	2.84643934467	2.92192809489	3.12192809489	3.32192809489	3.32192809489	2.92192809489	3.32192809489	3.32192809489	3.32192809489	3.32192809489	2.64643934467	3.32192809489	1.96096404744	2.44643934467	2.92192809489	3.12192809489	2.44643934467	2.84643934467	2.52192809489	2.92192809489	3.12192809489	2.32192809489	0.921928094887	3.12192809489	0.881290899231	2.52192809489	2.64643934467	2.16096404744	1.84643934467	2.44643934467	2.64643934467	2.92192809489	2.16096404744	2.32192809489	2.64643934467	3.12192809489	1.36096404744	2.16096404744	1.35677964945	2.16096404744	3.12192809489	1.77095059445	2.92192809489
alpha_rarefaction_10_7.txt	10	7	2.84643934467	3.32192809489	2.84643934467	2.72192809489	2.84643934467	3.12192809489	3.32192809489	3.12192809489	3.12192809489	3.32192809489	2.92192809489	3.32192809489	3.12192809489	2.92192809489	3.32192809489	2.72192809489	2.17095059445	2.84643934467	2.12192809489	3.12192809489	2.92192809489	0.721928094887	2.84643934467	3.32192809489	3.12192809489	2.52192809489	1.77095059445	2.64643934467	0.721928094887	2.64643934467	2.44643934467	2.84643934467	2.64643934467	2.92192809489	2.92192809489	2.44643934467	2.64643934467	1.96096404744	3.12192809489	2.37095059445	1.57095059445	2.52192809489	1.57095059445	1.96096404744	3.12192809489	3.12192809489	2.92192809489
alpha_rarefaction_10_8.txt	10	8	2.52192809489	3.12192809489	2.84643934467	2.44643934467	1.96096404744	2.92192809489	2.84643934467	2.92192809489	3.12192809489	3.12192809489	3.12192809489	2.84643934467	3.32192809489	3.12192809489	3.12192809489	3.32192809489	2.64643934467	2.52192809489	2.52192809489	2.92192809489	3.12192809489	2.04643934467	2.32192809489	2.64643934467	2.64643934467	2.92192809489	0.468995593589	1.68547529723	0.921928094887	2.64643934467	3.12192809489	1.77095059445	2.52192809489	2.52192809489	2.92192809489	1.96096404744	2.37095059445	2.92192809489	3.32192809489	2.84643934467	1.52192809489	2.16096404744	0.468995593589	1.96096404744	2.64643934467	1.35677964945	3.32192809489
alpha_rarefaction_10_9.txt	10	9	2.72192809489	2.16096404744	2.92192809489	2.92192809489	2.37095059445	3.12192809489	3.12192809489	3.12192809489	3.12192809489	2.92192809489	3.12192809489	3.12192809489	3.12192809489	3.12192809489	2.84643934467	3.12192809489	1.77095059445	2.84643934467	2.92192809489	3.12192809489	2.92192809489	3.32192809489	3.12192809489	3.12192809489	3.12192809489	2.92192809489	1.77095059445	2.52192809489	1.68547529723	2.17095059445	2.72192809489	2.64643934467	3.12192809489	2.44643934467	2.92192809489	2.12192809489	2.52192809489	2.44643934467	1.57095059445	3.32192809489	1.57095059445	1.35677964945	1.35677964945	2.16096404744	2.92192809489	2.52192809489	2.52192809489
alpha_rarefaction_2374_0.txt	2374	0	5.393328173	5.42904837365	5.51895787545	3.66138180468	4.30698301269	5.98278308269	5.47476509498	5.29414809881	6.33517674319	6.70343547567	6.36740633484	6.26719780906	6.48710892955	6.66793646101	6.2988947447	5.72618569555	3.48716677642	4.72352757411	5.27994015439	4.87536163849	5.12699115977	3.70686948437	4.44606148508	4.97550035235	5.15137257841	4.97583543147	3.38338209808	5.05695447556	2.2933898126	3.80936009527	4.81385703285	4.14345551779	4.29542484133	4.5030767424	5.16008349876	3.24295178913	4.27624095317	3.80889674987	4.8337006624	5.23271991454	2.06771001792	3.98934269145	2.73460387204	3.73558460612	4.99705239146	4.66334457755	4.82181874759
alpha_rarefaction_2374_1.txt	2374	1	5.36424353602	5.52393926341	5.44360537016	3.61556876669	4.30086509875	5.96707317607	5.50492197981	5.3438801678	6.42346027432	6.72646902865	6.29014743019	6.29747436391	6.5021427481	6.61235418933	6.31744634679	5.74811224901	3.45667601079	4.70204054681	5.32280923315	4.8916946457	5.15200691637	3.5128126883	4.5425400738	5.02782774281	5.10773436939	4.97218641835	3.55433089021	4.94135537012	2.3020309266	3.82939968494	4.78077781403	4.07419346862	4.29244081408	4.47532081091	5.03889642257	3.29290699253	4.38972276863	3.78911461789	4.88071133629	5.17927357649	2.13753800551	4.03958483968	2.79135617025	3.84367778712	5.0767940328	4.68521159045	4.71909838542
alpha_rarefaction_2374_2.txt	2374	2	5.31429554288	5.6084152686	5.4668999857	3.70316621569	4.39388549298	5.93270797135	5.5197285712	5.30577469787	6.34780724819	6.78533426813	6.34300284178	6.26466048027	6.49642022199	6.61326635342	6.28891317745	5.68327491153	3.42754663403	4.70326198671	5.28157208957	4.92821721819	5.07051513771	3.53857365138	4.61828318496	5.06692968872	5.19906668017	4.9928904751	3.42701180117	5.0837113312	2.21870075032	3.76195503104	4.73793233707	4.14129876435	4.29197201663	4.43424725494	4.88317048746	3.23947178184	4.34732257531	3.74813730849	4.83704140142	5.21541708543	2.10361636255	3.94495937391	2.81288636665	3.7895084436	5.02819183522	4.79823532761	4.77582181013
alpha_rarefaction_2374_3.txt	2374	3	5.27478253912	5.49592952299	5.35290170151	3.64188341438	4.36027230576	5.92841320992	5.52889955084	5.18679397207	6.38859361493	6.7729198862	6.30416731535	6.16488010146	6.45063362986	6.60245962364	6.37191096458	5.80286487135	3.51277610858	4.73375740171	5.33734720268	4.94709573408	5.10173001245	3.56127763482	4.62190908835	5.09419219479	5.17655721068	5.0224532041	3.4649864536	4.98448408115	2.27933838955	3.84210998128	4.80399198379	4.09344637607	4.27571720538	4.38070650674	5.11925751123	3.30378676262	4.43085565242	3.87072639751	4.7869063045	5.13594273435	2.07961226836	4.1455838997	2.82829875676	3.63455508564	5.05565341382	4.64585931413	4.82962860987
alpha_rarefaction_2374_4.txt	2374	4	5.23846598332	5.41482964514	5.41543207108	3.63339786923	4.36278734854	5.98223872024	5.50359318571	5.27745078402	6.37600509913	6.76149413226	6.35374866342	6.21476104976	6.45149221044	6.60220951289	6.30021490748	5.7340909807	3.3927071032	4.74185591949	5.34539546775	4.93831025414	5.13262145219	3.58841883369	4.58021239509	5.03476252119	5.08320257007	5.00634203162	3.52548504934	4.97248838599	2.32794032092	3.77453705955	4.72028075657	4.09294325887	4.32256527823	4.40014739006	5.10062465412	3.25954076162	4.47179256787	3.79046475024	4.89529508598	5.24265161067	2.12643733627	4.13452402468	2.81189369749	3.72781523136	5.04326561416	4.77785862487	4.85737185404
alpha_rarefaction_2374_5.txt	2374	5	5.44312733917	5.54051293767	5.39648468015	3.64294332509	4.37627801611	5.97239447069	5.47312166499	5.32354171493	6.34343577951	6.74318499169	6.30050782771	6.2139358249	6.52317455853	6.65814038247	6.37739944793	5.78205845199	3.49492300115	4.68849328347	5.24023067153	4.90925462167	5.07941544077	3.53547994747	4.60392450264	5.08769182865	5.2170134336	4.9937519266	3.32058066244	4.92945933025	2.30310947343	3.7967822794	4.74649033612	4.09412290204	4.34959024717	4.49917601143	5.02776506263	3.30724635747	4.32386214036	3.70324083877	4.87542427467	5.23432177438	2.09366918546	3.93938456062	2.80323160105	3.67486330152	5.05194555741	4.67871726846	4.84033088124
alpha_rarefaction_2374_6.txt	2374	6	5.33472007938	5.39652411365	5.38335338304	3.68502461052	4.20722987051	5.99169886835	5.50034520115	5.3603722975	6.40160878939	6.73053242944	6.24917934379	6.27481254121	6.51317336092	6.62068591995	6.33970584628	5.78545881019	3.48156585916	4.70366754139	5.27807270595	4.93957184544	5.0838704526	3.5252006279	4.62806372213	5.03918328463	5.10028320625	4.9619656525	3.41274345034	4.93413226132	2.35812692607	3.76209620491	4.73009688474	4.1531492172	4.34025400117	4.35347225661	5.06379642478	3.18961049465	4.44174002077	3.73264214449	4.85932044415	5.3083414824	2.09156184101	3.99118860311	2.86922648861	3.68321254195	4.96438935153	4.74861471362	4.7216082138
alpha_rarefaction_2374_7.txt	2374	7	5.28734971637	5.49926117931	5.43812317349	3.65761998057	4.34403129523	6.02772656286	5.52447372965	5.33179633071	6.37640264979	6.70772481753	6.31484700297	6.19943365934	6.45767602817	6.59986592935	6.23359093391	5.71787996165	3.45397532042	4.739716913	5.25569286515	4.90843802585	5.18051851467	3.51427398622	4.7039265367	5.07587214315	5.09560816233	5.0502242082	3.48631905569	4.97972232106	2.25396306251	3.77903371665	4.68051049069	4.16673387596	4.15940585968	4.42567939209	5.05043103622	3.21713661334	4.44394417953	3.84759181159	4.88063226582	5.25579012387	2.09640441132	4.00941744131	2.7405364908	3.80424728379	5.0782905581	4.79712032778	4.80833140912
alpha_rarefaction_2374_8.txt	2374	8	5.27885488835	5.39994900283	5.4825225147	3.63320970362	4.28637817249	5.94427412632	5.45235587448	5.26512644819	6.30305555379	6.79420676615	6.32072899847	6.23145533085	6.52384659107	6.59539910219	6.31275418241	5.80231844565	3.38400532112	4.75214163257	5.30976353158	4.93980807346	5.19466259848	3.61781032062	4.60631533213	5.00400867658	5.18432218492	5.00999430225	3.53835648996	4.96098282622	2.25332536452	3.84000013245	4.79167974994	4.12925658087	4.15022980299	4.543064505	4.99105787882	3.17166693641	4.47021772915	3.82750564701	4.87592064715	5.17043782305	2.18831268525	4.00799035951	2.84731334706	3.71595943283	5.01933253838	4.75447694643	4.81319820515
alpha_rarefaction_2374_9.txt	2374	9	5.27575448559	5.43926322803	5.46649806089	3.66140295194	4.33735560597	6.0468029267	5.48464229427	5.24274963626	6.38402143913	6.76491719946	6.25695110353	6.24099351865	6.50310329086	6.62770475387	6.29936379303	5.76483912138	3.41630209531	4.72061782451	5.26852937249	4.90999682569	5.09887257561	3.54268747497	4.59443971779	5.05981284894	5.12521914687	5.05256237772	3.44273289577	5.02374659583	2.2520352463	3.81335852445	4.76358293511	3.86539471659	4.17643346879	4.42879049144	5.00111723659	3.20675113155	4.42938394928	3.80908426363	4.87486577945	5.18391548343	2.13617876148	4.06215020123	2.74420157193	3.7766266294	4.99540613081	4.72666608898	4.89928448903
alpha_rarefaction_4738_0.txt	4738	0	5.41602122728	5.52018073098	5.4572224397	3.67172596481	4.39478888553	5.9592321526	5.48064430488	5.3378547999	6.41665368995	6.7563754672	6.35057630085	6.32617139045	6.57431111037	6.67011513186	6.37805392813	5.74056304421	3.48308896893	4.71955679626	5.29683143024	4.93824846652	5.14948425069	3.58829388566	4.66934796689	5.10858329835	5.22076710543	5.06767834396	3.5427928046	5.01861073347	2.35353077008	3.83573301039	4.75768413205	4.11002056314	4.2806175121	4.61146565964	5.13352031025	3.27146552843	4.44128474549	3.7505199369	4.88203362598	5.2290978803	2.15268471928	4.05946842627	2.88874734595	3.7616010424	5.07781767853	4.72922370738	4.86694488789
alpha_rarefaction_4738_1.txt	4738	1	5.38512419588	5.47989980119	5.42632695047	3.6657000716	4.38374713192	5.99151746682	5.48216057997	5.37377637192	6.4325271118	6.83705516323	6.3402483345	6.30456639262	6.50431571742	6.65550041906	6.37900140469	5.76849256104	3.50179160584	4.77972863575	5.32540301486	4.90868838341	5.16727167459	3.61812654926	4.66106654401	5.0691104677	5.17443821918	5.02397727012	3.45475907504	4.98716252225	2.41237526646	3.77288170405	4.8375451665	4.0917312273	4.33226034451	4.52757079068	5.07191028404	3.30668680662	4.49466825782	3.78748235455	4.92531091909	5.26825145013	2.16874813905	4.07208273533	2.86243338135	3.73778547915	5.13960622573	4.74933691319	4.83504339803
alpha_rarefaction_4738_2.txt	4738	2	5.36103557101	5.49629762624	5.48053870036	3.64030465446	4.38981578037	5.95491279138	5.49351572655	5.34248878611	6.4227067461	6.79709479168	6.3184335797	6.29387722538	6.50107545933	6.66673244696	6.38361042836	5.77382389521	3.47681575436	4.75307886533	5.27837962438	4.97071162693	5.15300622375	3.6791444225	4.62252382949	5.07710218651	5.15855233185	5.03098643958	3.53951551056	5.02122603792	2.33237590895	3.80423203437	4.80009312959	4.13394139063	4.28245921636	4.61540326624	5.14052511805	3.33368377053	4.4980605796	3.78889148795	4.95806181523	5.26665232587	2.17595367922	4.12733651576	2.8439586201	3.7545864364	5.10378809838	4.74098869326	4.81048928097
alpha_rarefaction_4738_3.txt	4738	3	5.39048785276	5.55073441766	5.47668016962	3.63360556263	4.33285599527	6.0208395468	5.51889142679	5.3547457392	6.41268896723	6.81198355097	6.36594950862	6.3258748274	6.49948935355	6.63313354278	6.32288380363	5.73781075893	3.54032942356	4.72391113676	5.30170811494	4.97633299258	5.1537800648	3.57165032433	4.67549311444	5.08719081448	5.18806134411	5.08127567546	3.47245987511	4.97147388826	2.29296278415	3.79351078176	4.81405097402	4.12563430356	4.34178644086	4.58700672776	5.05090415411	3.29296384857	4.44485581115	3.85005062572	4.90764313293	5.30340889195	2.16773107232	4.08690716875	2.81701065284	3.80154844091	5.04431462335	4.74434430867	4.88660823251
alpha_rarefaction_4738_4.txt	4738	4	5.33782889994	5.51147156554	5.46211221202	3.62417498455	4.38529679677	5.96860610205	5.50417992917	5.34931322079	6.4513647424	6.85342864615	6.37312623253	6.30069203069	6.56622659011	6.69303205308	6.37994083562	5.7406063665	3.48628901393	4.73304213911	5.27634885721	4.93225287206	5.14450236063	3.58971974616	4.64154183649	5.11015054692	5.20849345238	5.00963735761	3.55931188017	4.99163341441	2.30953312307	3.82021327433	4.7990566731	4.16358620694	4.33486407856	4.56308242139	5.13099121734	3.31819003549	4.49121498753	3.81925940255	4.93000561937	5.23708109909	2.19127755234	4.03354517444	2.80034366041	3.83382791529	5.02045200844	4.71273877122	4.86778611481
alpha_rarefaction_4738_5.txt	4738	5	5.37110387942	5.46181696716	5.48707698812	3.65619002951	4.36741194875	5.98081698721	5.47400402514	5.31444858375	6.43428525379	6.80003427559	6.4358652742	6.26578113062	6.52729894557	6.63905984684	6.36327809874	5.77971055154	3.49417355042	4.75687003803	5.26376371512	4.92092212848	5.1369722798	3.63559431681	4.64643236867	5.12022800612	5.18555060693	5.02484086086	3.46940736675	4.97257839344	2.36207926327	3.80636921805	4.78299697341	4.13461443124	4.28412603221	4.53457349267	5.08292143118	3.36259225633	4.46830415485	3.78043359128	4.93280180132	5.23281197413	2.14868541103	4.0753176802	2.86121625227	3.79666271729	5.08061594616	4.74851876775	4.87150013295
alpha_rarefaction_4738_6.txt	4738	6	5.35928613263	5.44743470965	5.50452410153	3.66100429424	4.30332455415	5.98433544274	5.50594950356	5.35003980777	6.36267921023	6.80407622642	6.31668299569	6.29648789589	6.53897016799	6.68949460323	6.38112582946	5.70915796352	3.44306317726	4.74389431959	5.28122557951	4.89261732151	5.13746391216	3.60493002115	4.62286295508	5.06951952361	5.15226687485	5.01598625482	3.4314790558	5.0247752549	2.35493631759	3.85515488468	4.72976916042	4.17787816673	4.27776031739	4.58624562874	5.13165860204	3.27611546685	4.38677334922	3.83742765488	4.92221002194	5.27994628831	2.13843242543	4.02783363305	2.8814967806	3.81791444347	5.06475438305	4.75891807808	4.81699265835
alpha_rarefaction_4738_7.txt	4738	7	5.30749839314	5.50896864301	5.47162177654	3.63450816317	4.36043866196	6.0088867501	5.52181147557	5.30497379266	6.42355959756	6.84210705978	6.36374338153	6.25327716303	6.5254512321	6.66858490139	6.34976664458	5.80087159874	3.40196487229	4.75576080471	5.26076034427	4.98149209733	5.16707609767	3.62816737687	4.65370772269	5.09590746033	5.20935931402	5.04068876201	3.48840843589	4.99682214536	2.33994175547	3.79884672985	4.74820717892	4.17654917082	4.28926004425	4.45220208602	5.14480534678	3.25713302822	4.39103368494	3.8757208555	4.9420676307	5.21883881892	2.10955048024	4.07865035605	2.85417239969	3.85713757306	5.07039678179	4.72080507307	4.89389007074
alpha_rarefaction_4738_8.txt	4738	8	5.39585600151	5.5942049478	5.49203882439	3.62292347665	4.38681483361	5.96252904587	5.50832546542	5.35106769758	6.38800875996	6.74598361989	6.3313182975	6.25553275154	6.50610662903	6.69351691243	6.36571027102	5.74375187497	3.40923009474	4.69991420111	5.31446016693	4.86405860699	5.15629839616	3.60972292927	4.70913262596	5.11903881076	5.15988089588	5.00510246144	3.45070457413	5.09461226081	2.37972263622	3.81875618333	4.75305329694	4.20761708267	4.25597718884	4.57388086727	5.13728337297	3.37136994495	4.44846118328	3.85661311637	4.8977774712	5.15065191523	2.1836362648	4.09022400667	2.85213860942	3.78780786344	5.10609134691	4.73688803296	4.86004090292
alpha_rarefaction_4738_9.txt	4738	9	5.36279068418	5.51091358417	5.47141828067	3.64599565971	4.3021436386	5.96738662829	5.53310151834	5.376989392	6.43872248648	6.81955902505	6.35106500362	6.34715978628	6.51816362095	6.69972026775	6.32572970697	5.75537889451	3.45720535572	4.72545398566	5.32774341267	4.90260831822	5.1327067173	3.6968896634	4.58509747875	5.03109082682	5.17891418548	5.04817313598	3.54175452868	4.99447132398	2.32765070715	3.79633596668	4.78906229431	4.16394993377	4.31801736287	4.51464422837	5.10287753803	3.27460779092	4.45724071106	3.81759833196	4.98003863069	5.2787096958	2.13000305175	4.08884798159	2.90664435946	3.81649550668	5.04364301541	4.74431560457	4.83413948053
alpha_rarefaction_7102_0.txt	7102	0	5.41996173795	5.49808555332	5.51013702409	3.6462737927	4.40351900527	5.98840176529	5.50498016476	5.37402804537	6.43974026552	6.82901921426	6.42162865184	6.30322501362	6.55737848921	6.69851836464	6.399073532	5.78630791564	3.5090296303	4.73931353544	5.34287848715	4.91062757134	5.1740484334	3.61755108566	4.63041567854	5.10154710699	5.20412132152	5.04401536565	3.51605604396	5.01536091841	2.29775601142	3.79629093863	4.81366017832	4.1295500405	4.32886899234	4.5737168423	5.10282353083	3.34026058419	4.41200650206	3.80894231554	4.90967694146	5.29630439364	2.12210675714	4.09772747556	2.78557593041	3.79935406617	5.07747521662	4.75618136978	4.87331768426
alpha_rarefaction_7102_1.txt	7102	1	5.31759598623	5.51644705709	5.52112678063	3.67822582581	4.35865195634	5.97852331145	5.51455803262	5.3173828106	6.43476794757	6.84783420048	6.39141693937	6.33205885732	6.56372090407	6.67927650226	6.37132064042	5.80340160264	3.47644273455	4.76026236261	5.28771682064	4.9495818774	5.15222142415	3.63204979176	4.62592865729	5.1294079957	5.15349991573	5.07619714566	3.49999483309	5.04546008998	2.34029778894	3.79591435721	4.81859722373	4.19259188862	4.35386719403	4.57020493899	5.10141892616	3.29369524609	4.41952411077	3.8168059623	4.974320383	5.28875761905	2.15348887884	4.12387961086	2.83225493532	3.77733617938	5.12344372354	4.73882655042	4.8302956049
alpha_rarefaction_7102_2.txt	7102	2	5.36263336299	5.49201221435	5.51300816927	3.65054807772	4.43793546153	6.00903184594	5.50077913132	5.37094017062	6.44528288243	6.8533327285	6.38384080608	6.31006377724	6.57576521105	6.6811728878	6.45078073633	5.74246811117	3.49412030225	4.73727663462	5.30455739684	4.92115074064	5.23333378734	3.60269192286	4.64187320349	5.13310855956	5.17786442554	5.05863969463	3.49160439485	5.04456295204	2.35529155656	3.85268079735	4.85512999987	4.14728796818	4.33274147896	4.63119168208	5.14552301638	3.30746826453	4.40842759077	3.81177616732	4.9492735423	5.27946525626	2.17758888871	4.05536226779	2.8506615444	3.78923752844	5.06639291574	4.67619723519	4.88263389373
alpha_rarefaction_7102_3.txt	7102	3	5.38519779622	5.55057210677	5.48635086321	3.63319524559	4.3228592823	5.98744942376	5.51081753378	5.31686522926	6.42864365794	6.85298604188	6.33110358766	6.28533615237	6.54848903655	6.70235444747	6.41446436033	5.74222232599	3.47423104027	4.71957249948	5.33809500613	4.96646377912	5.16448946506	3.60454826415	4.66031095499	5.09931909937	5.16170377311	5.08418561567	3.55288961805	5.07957903767	2.36042890911	3.83637874218	4.76235176139	4.13586263434	4.35528399358	4.60580336592	5.10673650132	3.31867904773	4.45444649714	3.81458888814	4.91460251308	5.26147300986	2.20064346978	4.07316554467	2.88137147312	3.7746266141	5.08100740039	4.74889574201	4.83265256775
alpha_rarefaction_7102_4.txt	7102	4	5.41086171468	5.51278240441	5.47461141964	3.64949365657	4.31953925158	6.0362140987	5.51435781711	5.3332706187	6.42586529138	6.85979895298	6.38398561897	6.32230142866	6.57963375856	6.67874751874	6.40910718671	5.77256806104	3.44404546561	4.73653441004	5.29426888811	4.93027721072	5.1644670565	3.62795506888	4.60891479632	5.08830195821	5.1835907003	5.06586406885	3.53031987989	5.10258335302	2.32417923577	3.83292905525	4.82694919659	4.1355580524	4.28985511533	4.55483303904	5.11188946711	3.35110117092	4.41600369488	3.77192876149	4.88633763312	5.29903083131	2.17029194781	4.07114976036	2.87033786941	3.81148518114	5.10601019952	4.74081047307	4.89233176785
alpha_rarefaction_7102_5.txt	7102	5	5.39292444444	5.56384407695	5.48744165066	3.63375841242	4.40256330145	5.99788561868	5.50883293491	5.42802901979	6.41745883793	6.8399990494	6.40291239048	6.29459133565	6.55550117381	6.69033554839	6.4036100098	5.7763570096	3.50218463159	4.72023462682	5.34064533471	4.90917278816	5.19902818529	3.62701951267	4.62745005665	5.15162902519	5.17052169382	5.08711544542	3.54637801325	5.00565512447	2.3666778544	3.77165259957	4.84317844719	4.20617851509	4.36055749079	4.57181634711	5.14310912933	3.30162737787	4.41502218359	3.79604099346	4.92192795236	5.29462531233	2.1152947318	4.07670038129	2.93690593988	3.74432684389	5.09495233184	4.75882931337	4.92031651133
alpha_rarefaction_7102_6.txt	7102	6	5.44392652322	5.54802179596	5.47763452564	3.65090980586	4.39651920396	5.9728752564	5.53784442427	5.35971988697	6.42273795556	6.85131790946	6.37283845991	6.29169809366	6.50568340027	6.68078731539	6.390374307	5.77143984678	3.48207577331	4.75440739567	5.29868519501	4.93471086983	5.1552500538	3.6365493993	4.59601834923	5.08963149159	5.19665030046	5.01848166954	3.5366913807	5.0656634242	2.34513437433	3.8286049443	4.75253233373	4.11188557802	4.28514186158	4.54372193281	5.14445170262	3.31207681451	4.4436744693	3.81286315232	4.92052271568	5.23111198063	2.1517326541	4.01987997672	2.88454812682	3.78298411214	5.10845365568	4.79146452647	4.90377417938
alpha_rarefaction_7102_7.txt	7102	7	5.39614156901	5.50133535439	5.46223802931	3.66359016866	4.38230997324	5.99124053608	5.52153180964	5.33810462806	6.4195101839	6.75808552415	6.35608635745	6.32128333831	6.54451910508	6.6638436748	6.38747499823	5.79008199638	3.47486948099	4.77334284403	5.34323651756	4.92718904074	5.17346436883	3.59481773733	4.69043477501	5.18421460092	5.14431748296	5.05045746404	3.62524955127	5.03300870398	2.35559534121	3.86879111805	4.80603448752	4.09294368666	4.28776799912	4.58858027887	5.09935923269	3.31124714946	4.40697145826	3.77143676323	4.88717904634	5.31435236601	2.15879839668	4.08296962173	2.86062872662	3.79613980643	5.10181879283	4.76419352971	4.84374339957
alpha_rarefaction_7102_8.txt	7102	8	5.42786799124	5.5480680092	5.46386680985	3.63022581332	4.34893927906	5.98479420815	5.50159005134	5.38020301241	6.40955450813	6.82652832209	6.40430280455	6.34084226366	6.53212306787	6.69462610905	6.47063494686	5.78459088649	3.44341053996	4.7582161401	5.33841449238	4.93000065622	5.19037881563	3.67979554648	4.67964099906	5.12825588491	5.20714372648	5.03602774087	3.46816440606	5.07495324708	2.36105416987	3.78861831926	4.78632616254	4.10246089761	4.35090249775	4.59400730843	5.13494319017	3.33251804714	4.4024474246	3.79521207	4.95210238839	5.23873472534	2.13110838669	4.0571578106	2.8050329983	3.77384549044	5.06693474486	4.75306895427	4.86945581965
alpha_rarefaction_7102_9.txt	7102	9	5.32245566967	5.45587388518	5.50706373314	3.64277512699	4.37508079723	5.99858090143	5.49458937685	5.37169144789	6.40668018071	6.84092320733	6.39986228155	6.30062433064	6.59684015734	6.71363531808	6.40954058951	5.78178827799	3.46472576827	4.7476072023	5.30935126204	4.9532844026	5.17912706519	3.61349389447	4.63747715895	5.06549080503	5.1403122084	5.00836246312	3.47312365549	5.04707032467	2.3313974252	3.79076312258	4.80891160184	4.12528723491	4.32554320579	4.5745236281	5.13034388257	3.33584406054	4.47712983491	3.80266597853	4.92078068259	5.24991825414	2.16322150233	4.04939885809	2.87826475231	3.8275762805	5.0533520605	4.77540011495	4.86355464501
alpha_rarefaction_9466_0.txt	9466	0	5.35024252892	5.52078434388	5.48869359671	3.66690699195	4.36636263985	5.98871713004	5.51393735557	5.40368156784	6.43092889547	6.81514834687	6.35598401002	6.3182400185	6.56086433637	6.70070112632	6.41680047263	5.75878736755	3.49610566544	4.77845378981	5.31737833622	4.93194446528	5.23029662129	3.63050429961	4.66773663191	5.10168714923	5.18136369874	5.03126365606	3.51763083041	5.03011744786	2.33350074251	3.85860641687	4.81698808187	4.16778804066	4.35439974719	4.54341790541	5.16858543529	3.30017445361	4.43223038012	3.79573731118	4.92045294712	5.31460115962	2.17631526492	4.02830637923	2.83008722252	3.84199515113	5.11456488138	4.72332212276	4.85527016572
alpha_rarefaction_9466_1.txt	9466	1	5.36078652071	5.53865171629	5.47746691493	3.64934352108	4.36952822304	5.98716265494	5.52392099595	5.33509233382	6.43606131179	6.85620891097	6.38784458911	6.30148714011	6.55290236216	6.72147998858	6.39348013975	5.78407585292	3.49331899607	4.74839758965	5.30832731335	4.94630599735	5.16720913359	3.63320168514	4.6522643577	5.11673809371	5.2022282846	5.05868180336	3.50489055133	5.01761079057	2.34887756397	3.83008207453	4.78477124532	4.16177637044	4.31409819076	4.5595706188	5.14553850712	3.32074014605	4.45324823106	3.83018145529	4.94797499189	5.28155198856	2.13670016949	4.06191943722	2.88658452864	3.8173568191	5.07350962758	4.71291373046	4.8755010291
alpha_rarefaction_9466_2.txt	9466	2	5.40056373763	5.48808638478	5.51640785942	3.65446673858	4.38573456268	5.95930484255	5.5089400509	5.32295665546	6.43010216578	6.85086207713	6.3888735731	6.3231824503	6.54720451641	6.68673496942	6.38989317845	5.78075824743	3.476783085	4.76421283638	5.33273112453	4.94875166374	5.19175272492	3.6280566036	4.71512246999	5.10481007138	5.2077399073	5.06223411794	3.53744351231	5.07980224006	2.33049732327	3.85108895583	4.79762243518	4.17367351625	4.31400547578	4.58111626326	5.15678155707	3.3156505843	4.46411583879	3.77459782131	4.91959448931	5.26821139985	2.1770499785	4.06624879408	2.8546042005	3.7793377973	5.12346808406	4.77603055309	4.86836827463
alpha_rarefaction_9466_3.txt	9466	3	5.38529798007	5.50867526162	5.48225605412	3.64182835668	4.41408123406	6.00201197079	5.52026377699	5.31854994534	6.46940099582	6.88399513764	6.38862920032	6.32229899901	6.55662415756	6.7046983856	6.37242753203	5.74644978525	3.47466004598	4.7092348161	5.29954604619	4.92890178588	5.15717906721	3.63876535244	4.63639776408	5.13307803767	5.182966251	5.05886485106	3.4991615252	5.04664513921	2.37675424735	3.85672763878	4.81797427438	4.13248849308	4.35337392752	4.56795230908	5.1374303055	3.31921012124	4.473345434	3.83841904326	4.91156798105	5.27436362113	2.15952419076	4.06599821283	2.91407337911	3.80304748748	5.11216793236	4.76208816558	4.88528909375
alpha_rarefaction_9466_4.txt	9466	4	5.3603244705	5.53209436608	5.51853385013	3.62646388365	4.37536629897	6.01553423384	5.51528660256	5.36142476475	6.45042159897	6.84383789607	6.39020838638	6.31596246183	6.56066014257	6.72551781076	6.43580732873	5.7562858637	3.50238638243	4.72256552081	5.28748960558	4.93155748635	5.17691386716	3.63069731827	4.68418739782	5.0846274445	5.17712341812	5.03600345465	3.50507270247	5.00614978428	2.36518717413	3.85028161467	4.79530069151	4.18543351343	4.34425254144	4.57880633437	5.09898927807	3.3427861334	4.42596198976	3.79150533242	4.93058443956	5.2693221632	2.1605713514	4.02727867541	2.88150212486	3.84798227999	5.13865023184	4.73187238288	4.8564706985
alpha_rarefaction_9466_5.txt	9466	5	5.40617890322	5.5350674162	5.53935578277	3.64118691273	4.37816852799	5.99385995143	5.52011782647	5.39905200502	6.44133516994	6.82575768364	6.40467127526	6.31152562262	6.57196814581	6.68880391569	6.39581458169	5.75668390781	3.48729202203	4.73995954746	5.34554545721	4.9544473635	5.21565640996	3.6778773468	4.67368448328	5.11796145905	5.17842177598	5.03667445031	3.5182000006	5.10426657346	2.41400843056	3.85865604596	4.81137184962	4.18312852474	4.3818952186	4.57902131759	5.1122900063	3.35592201426	4.41917687334	3.78258653216	4.92109652598	5.25643739131	2.16373900239	4.07550665897	2.84868118875	3.8021307702	5.08723234712	4.79120091155	4.87218841432
alpha_rarefaction_9466_6.txt	9466	6	5.38072827141	5.4762493571	5.49160466738	3.64910098091	4.37856812797	5.96612303553	5.51279073682	5.35045742981	6.43420237935	6.81476710058	6.39093022671	6.32286565534	6.57180910582	6.69494467173	6.43368161623	5.79635242465	3.49704339373	4.74808423742	5.34306739385	4.91152019704	5.1464118765	3.67789625263	4.65151812049	5.1230165323	5.20140948398	5.05163304468	3.50709536308	5.0066365307	2.38701665197	3.83148774561	4.79402261214	4.15308240164	4.31885182381	4.56703566283	5.13521848937	3.32934348471	4.47007934521	3.81023244258	4.91653242986	5.33392859452	2.16233748469	4.07003732173	2.86180007794	3.82162413676	5.05281329523	4.80627762766	4.90063329931
alpha_rarefaction_9466_7.txt	9466	7	5.39254265344	5.50739971848	5.49688721544	3.65960892377	4.3996293839	5.97420220939	5.506869567	5.36835343703	6.4524499249	6.85120821754	6.39896901136	6.33436731361	6.53835874237	6.67618912228	6.42900544788	5.76129989706	3.50568318198	4.75744705403	5.34130552268	4.91768949924	5.17749804599	3.64845036661	4.67588032309	5.11723155323	5.20763979171	5.04391978025	3.48364996448	5.05398309305	2.31859308897	3.85131067607	4.78855568054	4.11565602426	4.35962252165	4.56006895023	5.17724507131	3.31877782956	4.45018989658	3.87075291643	4.97134742576	5.30746358603	2.13368019122	4.07515619844	2.82136387053	3.87019880872	5.12384515729	4.78645989551	4.86462588446
alpha_rarefaction_9466_8.txt	9466	8	5.39822737942	5.50606238677	5.51407254468	3.66375122733	4.40961615842	5.97325697243	5.51438951682	5.34993997941	6.45626043398	6.80674844549	6.42312511675	6.33318650499	6.54835996834	6.73961778677	6.42829482267	5.75530029055	3.47457786554	4.74685838601	5.33314384208	4.92017675984	5.16354415736	3.6518994354	4.67458773323	5.12849394653	5.15917086484	5.05033813352	3.55415354836	5.07145563283	2.36996501282	3.85626515269	4.81304780737	4.15653206983	4.33405493439	4.56545884961	5.14098496696	3.32443670237	4.4510369647	3.81710802143	4.92222305291	5.29028017452	2.16277595882	4.03150447037	2.8817361751	3.80098335379	5.11832716929	4.72404637597	4.91011574479
alpha_rarefaction_9466_9.txt	9466	9	5.373835457	5.56031539225	5.52709186196	3.65585161794	4.41579291253	6.01000107782	5.52985029741	5.37205884204	6.46660725833	6.84845307766	6.39793497495	6.2948249061	6.5457166787	6.73453181	6.38787053569	5.7789395606	3.4756729055	4.74360299447	5.32109523725	4.92242347921	5.18244119231	3.64899137087	4.67994985	5.0525769471	5.16691803382	5.03525756602	3.52123876994	5.03266418623	2.37029110761	3.83211097726	4.81047832908	4.17649287552	4.36051508854	4.56100849874	5.13292124462	3.3458969398	4.44538772578	3.7884774693	4.96334451221	5.31038094052	2.15723518734	4.09989677973	2.86297591955	3.84840557209	5.09362045006	4.75054898423	4.87412828089
alpha_rarefaction_11830_0.txt	11830	0	5.39119025864	5.49934806914	5.53118132141	3.6461915743	4.38980808273	6.00790741659	5.51245888402	5.3590659666	6.41587451428	6.87781194008	6.38854007478	6.31942483162	6.58266661268	6.70156494647	6.4515707306	5.7555907726	3.50438304501	4.75885715261	5.33769257203	4.964122325	5.14432353495	3.64632513539	4.67376864627	5.12201304097	5.16682747827	5.0645978177	3.54518914167	5.02729903438	2.4012566359	3.85701948645	4.81315631254	4.16955345881	4.33478575217	4.59879824634	5.11133628343	3.34677698508	4.41241761432	3.82527839822	4.94174074385	5.30545282108	2.1698292849	4.07184656077	2.89231682822	3.82615511657	5.09766196241	4.76090432275	4.90768568338
alpha_rarefaction_11830_1.txt	11830	1	5.41968399235	5.54716968049	5.51190278838	3.65207276976	4.42961809636	5.9939959006	5.5188039692	5.36482174409	6.47339828261	6.86222801697	6.40912674653	6.31607072594	6.54113123088	6.71119256092	6.41540967488	5.76677983957	3.51147613693	4.75795017553	5.32868483931	4.91452874835	5.16282057708	3.61344319261	4.67891453745	5.12281134249	5.22537897987	5.03697560773	3.55734918971	5.07866568847	2.37197725517	3.8970021244	4.79626605173	4.17403710248	4.33020222621	4.56436190632	5.1544872703	3.36434722899	4.43078452313	3.80067732748	4.93751307915	5.31835495927	2.13725457435	4.07713317654	2.8463852478	3.83779869664	5.10773788102	4.77873669907	4.888509537
alpha_rarefaction_11830_2.txt	11830	2	5.38317525442	5.53076942815	5.5001336884	3.6656881388	4.41138148537	5.99141798725	5.50889864225	5.36220748321	6.43885891317	6.85562751924	6.40423486238	6.31465136022	6.55466443336	6.6911151585	6.42759126623	5.80208338505	3.49093131315	4.75456363403	5.3495624229	4.93427006501	5.15969344911	3.64709223469	4.67727778167	5.10068076856	5.20186186836	5.05422474166	3.55064763474	5.03778987812	2.36503361683	3.84542573672	4.81119594429	4.16460435836	4.33818190236	4.55587961235	5.16683975998	3.34080406905	4.44585874939	3.80802868651	4.92241063085	5.31085837096	2.15023010335	4.06219132304	2.86652552448	3.79813849504	5.09838104268	4.76431117306	4.88109585337
alpha_rarefaction_11830_3.txt	11830	3	5.39003449615	5.54202934359	5.47883002831	3.65429041338	4.39760001778	6.01375091368	5.52070184388	5.33970211	6.44827753871	6.86167384607	6.3935527634	6.31885444536	6.55990134886	6.72483989855	6.4419278422	5.7779187496	3.47210662845	4.75628326722	5.33262052792	4.93446445981	5.19858644255	3.63419586695	4.69940891553	5.13950346332	5.15992529041	5.0595405438	3.59801822187	5.06177698525	2.33799851098	3.86967339933	4.81189858664	4.19338333487	4.32999485241	4.58658430609	5.14818915101	3.33122905601	4.47287080541	3.82241737217	4.95033248784	5.29787769446	2.16768285406	4.08260766694	2.88229585627	3.84890234376	5.09971938428	4.76365942456	4.87883820963
alpha_rarefaction_11830_4.txt	11830	4	5.42991397099	5.54438317571	5.53296457752	3.65651620622	4.40147212211	6.0067755262	5.52049674785	5.36478324465	6.42826629817	6.84995464526	6.41713203453	6.34502106085	6.58145090922	6.69824933245	6.40931090841	5.76256704451	3.44732588304	4.80181019471	5.33266943902	4.93225150119	5.17638081476	3.58179630806	4.65915238596	5.09960839208	5.20859166089	5.05902737043	3.55417508537	5.05892051435	2.4156187193	3.89114628176	4.79512476555	4.14937485359	4.31956201705	4.61148419087	5.1548205834	3.32359635359	4.45891916191	3.83549195643	4.91583706229	5.34354601267	2.13868381579	4.07730549477	2.86882242903	3.82471822915	5.10411656234	4.77442173244	4.89704501448
alpha_rarefaction_11830_5.txt	11830	5	5.3636468547	5.54908916443	5.51192916427	3.64469385122	4.38800377644	5.98026583334	5.51610293028	5.36914433883	6.42924562631	6.85746532319	6.41703696943	6.32914653982	6.54513760851	6.70851089275	6.4443388085	5.75186404775	3.49172299951	4.75471606898	5.31703180302	4.95217831164	5.16508938758	3.60040465087	4.65205056063	5.14947857656	5.20337588087	5.06268410659	3.54220368755	5.05286165141	2.34750340015	3.88619488408	4.80972475519	4.19071332321	4.3415810876	4.56657050366	5.1751523502	3.34318513149	4.45093746533	3.83690509492	4.94481974115	5.29072228119	2.1600475727	4.10697157734	2.83738637765	3.79492269273	5.10334693038	4.73132861757	4.87420512541
alpha_rarefaction_11830_6.txt	11830	6	5.4098154412	5.52311498913	5.53045766548	3.64970546907	4.40306237968	6.00725185043	5.5088159919	5.34727226284	6.45897244733	6.87039804782	6.4075965633	6.32063962816	6.5461843689	6.70018969734	6.4296197578	5.78053636472	3.48341900575	4.74576344873	5.31447439815	4.9461580907	5.16646921752	3.64726844031	4.68429415496	5.12412974883	5.19562544234	4.99170359426	3.5355396723	5.05088861008	2.37179332472	3.84277485736	4.81237581567	4.15385019506	4.35385313334	4.58410559564	5.13483587585	3.35603179112	4.45470462306	3.82274326586	4.93082983223	5.28345814643	2.14864558319	4.07461776597	2.84345333593	3.80501070805	5.10626910073	4.77429434311	4.87949759381
alpha_rarefaction_11830_7.txt	11830	7	5.4505772519	5.53805391742	5.51778869698	3.65171377851	4.39619746476	6.01155174689	5.49209624287	5.38426576882	6.45407156424	6.86078153186	6.3901419619	6.31241512608	6.55519712981	6.70715054559	6.41972302538	5.77122563451	3.45913345701	4.7444716094	5.31123883298	4.94139882115	5.17689463956	3.63385480152	4.69206313904	5.0920223067	5.18753761613	5.0186569927	3.50621434189	5.03043676291	2.3778878255	3.864849453	4.811863738	4.17473375652	4.32702442162	4.59314619765	5.16344549393	3.31875253135	4.41226929764	3.81887828343	4.93332939036	5.30903465298	2.18934036244	4.08374164924	2.84454726288	3.78604708307	5.09826468956	4.77262499574	4.88377470511
alpha_rarefaction_11830_8.txt	11830	8	5.38045488785	5.54742698966	5.5058735402	3.63935999055	4.38973495933	6.02192048969	5.52411600661	5.36172748944	6.44201166136	6.84092071883	6.4249841215	6.30433906608	6.55687113743	6.68848557153	6.43736322051	5.76574667619	3.45499348809	4.73455517447	5.34378821809	4.94198094818	5.21130672267	3.64013867123	4.68461901349	5.13327827153	5.15119312906	5.06875423173	3.53021811312	5.0425150191	2.36324119546	3.90475784491	4.83350118676	4.1239157523	4.34377573472	4.58229047369	5.14674019064	3.33147457575	4.45850477211	3.8103347242	4.9394221307	5.2737194773	2.17229532607	4.10708202356	2.87182341269	3.80341808586	5.11326905003	4.76693192515	4.88227088402
alpha_rarefaction_11830_9.txt	11830	9	5.42398104965	5.51513794557	5.52269734733	3.6382640961	4.3982873123	6.01326146813	5.52354040569	5.37184826759	6.47096913185	6.84026988068	6.41334821094	6.33297926097	6.56485401596	6.67845125333	6.42925602201	5.76895159954	3.48457609126	4.76217286961	5.32703615902	4.94584995715	5.19979988717	3.61257903773	4.67530693422	5.1435568008	5.17585795155	5.06506824664	3.55311240353	5.04521084547	2.36628963084	3.83566678376	4.79534122967	4.11431932536	4.34398781801	4.52251118945	5.15919658886	3.3520560323	4.42642733792	3.81081305051	4.96570717383	5.29745491363	2.14954598521	4.06718038642	2.81277589017	3.83173044798	5.11004825916	4.74219638669	4.89190108955
alpha_rarefaction_14194_0.txt	14194	0	5.39875379157	5.53106050273	5.50442582202	3.64822346251	4.40513308697	6.00241788899	5.51883474418	5.39183763636	6.45375808451	6.85239504485	6.41964955495	6.34439110875	6.55028642319	6.71831081168	6.42681328867	5.7845201637	3.47523252653	4.74455748526	5.32267501858	4.94163350513	5.18459303346	3.61565585253	4.65560754002	5.12412297738	5.17524215524	5.07702574571	3.54179210382	5.05403428617	2.37723150231	3.84670494179	4.8188825176	4.16521578801	4.35143915691	4.58099421407	5.14629928771	3.35660587017	4.44813314049	3.82922888641	4.98357694706	5.25906118878	2.13746269934	4.10363312424	2.85876930034	3.80946019278	5.09712986332	4.75853855046	4.91464173961
alpha_rarefaction_14194_1.txt	14194	1	5.40970284251	5.5334082769	5.49532644514	3.64488170225	4.36438049484	6.00056196392	5.52642991021	5.3901184718	6.44943902452	6.86186889926	6.42643870023	6.32249176186	6.55003525801	6.731323443	6.42550810753	5.77824353326	3.51009313018	4.76170129947	5.32217754079	4.94152022768	5.17600632416	3.64135228757	4.69459081173	5.11086028325	5.18738197542	5.04690047613	3.59251811758	5.06351041094	2.38416342647	3.8807939803	4.80552104983	4.17293371144	4.36026494034	4.58313138842	5.14196027999	3.34014767303	4.47168124294	3.80567718348	4.96193641065	5.28625211931	2.16410677439	4.06230335646	2.87735936252	3.79696307918	5.07514045673	4.75874709569	4.89147131002
alpha_rarefaction_14194_2.txt	14194	2	5.41146791644	5.52636112327	5.51492597033	3.65648051032	4.42290041505	6.00516307126	5.49820821531	5.35918482176	6.45339650673	6.85937717486	6.39876055221	6.32910979876	6.55521018725	6.71388803033	6.39382508989	5.78755280789	3.46466569261	4.76020244395	5.32163541563	4.95985809609	5.20746834003	3.6269082681	4.66806630676	5.13672641604	5.18253361282	5.07360127258	3.55343378996	5.06710064248	2.3838903117	3.86456116254	4.85314521543	4.14945469757	4.35896994607	4.55720460574	5.1464664809	3.32274364652	4.47020199608	3.80757085735	4.95209715345	5.29705474339	2.18652928271	4.10501524141	2.87620169643	3.822977522	5.10148233135	4.76719224263	4.88107100819
alpha_rarefaction_14194_3.txt	14194	3	5.38954542216	5.54528038914	5.52635346439	3.65033614551	4.42075547963	5.99621840929	5.51702337768	5.36064343593	6.44486080132	6.86414330608	6.39735396708	6.33055669138	6.55660425322	6.71364328116	6.43481768274	5.76662634603	3.47736890676	4.7613581079	5.32305027262	4.92480159104	5.19011789558	3.62199773042	4.67403188449	5.09459328668	5.18944703245	5.0520970917	3.54515483002	5.05439991214	2.36374389421	3.87103836447	4.81115668294	4.14058812188	4.35371291152	4.59533491995	5.15036367285	3.35330354865	4.44436987943	3.79160435579	4.95331684871	5.30214421001	2.16661509097	4.08500360334	2.82805693712	3.81099997637	5.10792228114	4.75119448833	4.87415161344
alpha_rarefaction_14194_4.txt	14194	4	5.40730577998	5.53160348027	5.4951189096	3.65790183318	4.41167458211	5.98478304473	5.53454488706	5.38272914938	6.46068299281	6.86024799367	6.41338385067	6.35272792381	6.54713964622	6.7067845857	6.4291078968	5.77193026681	3.5042580134	4.76956711232	5.33678250921	4.94507869287	5.21537331249	3.65325226625	4.67755640056	5.12651952347	5.17849702787	5.05336316701	3.55349650979	5.05241916458	2.35771427275	3.87668046855	4.80117293298	4.17196931285	4.33443280705	4.57717465402	5.14340840891	3.33593477833	4.44394080352	3.79699027751	4.92760516643	5.3107334506	2.15333082097	4.0948601609	2.85883904417	3.80400033122	5.09256746633	4.76211679674	4.87797570849
alpha_rarefaction_14194_5.txt	14194	5	5.39826737046	5.54292644988	5.50894076228	3.65406208067	4.4106172512	6.02998629376	5.52512845368	5.37801797572	6.45518064717	6.86341528446	6.41437471208	6.34136532521	6.55175405751	6.72281704679	6.39336168012	5.77433769474	3.47588852576	4.74558696041	5.33165156896	4.95685567396	5.19994024827	3.63102271648	4.66271768671	5.13940400208	5.1886247501	5.05157350461	3.53512519515	5.06142419521	2.37424792752	3.84019603806	4.84063395769	4.19722133868	4.35093086453	4.57773522969	5.13257513941	3.33601235599	4.43704292466	3.79633031204	4.92787498773	5.29589008435	2.17879063141	4.07484472067	2.85960170496	3.80188823023	5.09521514133	4.76446282313	4.89218876235
alpha_rarefaction_14194_6.txt	14194	6	5.41234613703	5.53576688048	5.50634495009	3.65527185523	4.40695459554	6.01224548452	5.50766995192	5.37552406865	6.48315970059	6.86473295643	6.40739182095	6.33053384912	6.56686399425	6.71509526886	6.4013158897	5.77332028899	3.51170316336	4.75548839526	5.31930532399	4.93506254806	5.18217524631	3.61649167404	4.68397332009	5.11449116355	5.16850081823	5.06234304425	3.5476669648	5.04992100829	2.39116725714	3.85988341804	4.81259201361	4.1726346746	4.33739365742	4.57232349109	5.14190534602	3.30819232895	4.45441920505	3.84411409403	4.91095377913	5.30772156251	2.14164410823	4.0925579288	2.85414500441	3.81514970777	5.11005393023	4.74297814779	4.86649025143
alpha_rarefaction_14194_7.txt	14194	7	5.41392642089	5.55504687219	5.52097238375	3.65078860674	4.39447761801	5.99000557541	5.51998679741	5.39497177181	6.45086866114	6.84025291217	6.41087267755	6.32186507649	6.5531835725	6.71780001646	6.41754870113	5.77138203016	3.48108639209	4.74627401852	5.31541370429	4.96114996041	5.19833004234	3.64321584362	4.63926737199	5.11968300126	5.20274592948	5.04318703421	3.52213591684	5.05486537808	2.41464441379	3.87779660829	4.82398455315	4.1665438632	4.33334038324	4.5678323459	5.14355797542	3.32632408368	4.45867729683	3.83899596922	4.95796099613	5.28243666221	2.1639034367	4.10400568182	2.88817133969	3.83905929695	5.10204696562	4.76342959303	4.88791635255
alpha_rarefaction_14194_8.txt	14194	8	5.40926938042	5.51438425438	5.48092223451	3.66125864316	4.4095579755	6.00344230464	5.51764243123	5.35331838959	6.45197016583	6.87483275882	6.39209798768	6.32191296117	6.55842426831	6.70271839753	6.43833405567	5.787255252	3.47271500401	4.75794299511	5.30347619761	4.94598567607	5.15572946949	3.64544699832	4.67501851241	5.11836563982	5.1880029273	5.05421663804	3.52567013303	5.05241482696	2.35592313139	3.87512846838	4.82731023254	4.15273900108	4.35445049312	4.58095136947	5.1478537606	3.35526309801	4.43572999697	3.84839162018	4.95821622025	5.32761108135	2.17221882491	4.08060001439	2.8503364745	3.82531717056	5.10756101416	4.75870780992	4.87824066407
alpha_rarefaction_14194_9.txt	14194	9	5.41235248531	5.53324411277	5.50666407166	3.66636850874	4.38669726638	6.00559420194	5.51894281062	5.38107696654	6.4407622589	6.87430181124	6.40136742931	6.32019897707	6.55336079257	6.7107973453	6.404559623	5.7732565796	3.48836750079	4.75328153042	5.33038365518	4.95386269963	5.17620603837	3.62170627984	4.66031676368	5.13661299454	5.19754359352	5.02482260229	3.53804156637	5.04937717827	2.38693797595	3.84633127489	4.82372639299	4.14549078695	4.33064980312	4.56694180164	5.15925522606	3.36336891366	4.44559824554	3.80780733506	4.92092160268	5.29193113213	2.18056368206	4.08772488228	2.85102854639	3.81243070957	5.15005174605	4.78291522621	4.86265770467
alpha_rarefaction_16558_0.txt	16558	0	5.41327100984	5.53798706319	5.51761362319	3.64453412354	4.3890679796	6.00733483589	5.52436512463	5.36264818468	6.46645902303	6.84789653731	6.40997584344	6.33113642733	6.5475465165	6.71842524474	6.41905775829	5.77499579537	3.47425670616	4.76698420804	5.33083960425	4.97586524388	5.17413033211	3.62225827084	4.68887488094	5.12033095023	5.17130997328	5.05737282307	3.56541769681	5.04437469934	2.3626961175	3.8877962262	4.82427355332	4.16012714757	4.34443941394	4.5694963254	5.15021572704	3.34646625641	4.45514138181	3.82459443975	4.9532910618	5.28469463903	2.16609131398	4.09510513971	2.90242045789	3.83519952568	5.11459957864	4.7444952764	4.91227106839
alpha_rarefaction_16558_1.txt	16558	1	5.4157449244	5.54484012995	5.51511453531	3.65234564163	4.40044569253	6.00548823276	5.51893906117	5.38104536896	6.46294720154	6.87065956847	6.41347025484	6.32876102226	6.56737976945	6.71336395233	6.42549033879	5.77482983919	3.50857220051	4.76786307608	5.33191516037	4.94664968199	5.18236969571	3.59475177063	4.67494700572	5.1259636515	5.20646731979	5.05920833024	3.54728659683	5.08120369813	2.35946547865	3.87443956475	4.82393056182	4.1606833344	4.35334374789	4.58364837977	5.14888516607	3.32691673351	4.4514798259	3.83443898747	4.96028833732	5.29467132651	2.15374096249	4.08943796505	2.85901199851	3.80206429192	5.1092233797	4.77070846251	4.89142608796
alpha_rarefaction_16558_2.txt	16558	2	5.41992328973	5.54097970413	5.4951013839	3.65877323892	4.40514609383	6.01370553016	5.51005616385	5.38701784072	6.46862513832	6.87172449389	6.40784978749	6.32752191464	6.55145449086	6.70242993723	6.41507895604	5.78241635256	3.47565776133	4.76410280747	5.3123656204	4.9468827082	5.18677519098	3.65082087938	4.69202912989	5.12536245898	5.18335854354	5.06873479625	3.53621540636	5.04391245024	2.37949493083	3.85303246853	4.83685899244	4.17250506438	4.3396100441	4.59109727321	5.15951080299	3.33312110627	4.4390588085	3.82844717269	4.9410377132	5.30841651907	2.15376956096	4.0913301312	2.85700828584	3.79651047809	5.10317962404	4.74671763556	4.88684605361
alpha_rarefaction_16558_3.txt	16558	3	5.42314705201	5.51277114848	5.53148759742	3.64822189974	4.3985987903	6.01621142546	5.51817060034	5.38665811325	6.46559179231	6.87564705934	6.41427872338	6.31976548068	6.5763163213	6.71034842083	6.42285323835	5.79020884228	3.50007615725	4.75727587205	5.33963250786	4.9399826563	5.18672294698	3.64157465811	4.66549250747	5.11055139533	5.19792655354	5.04375767418	3.5339414341	5.05875202688	2.38095375257	3.88084522248	4.82471723373	4.18193920803	4.33968255473	4.60132555415	5.14349189238	3.34776464926	4.46082495125	3.81610249054	4.95199353248	5.28268740425	2.15186705712	4.08680830326	2.84905194924	3.83308735725	5.09773765149	4.75877386567	4.89088283277
alpha_rarefaction_16558_4.txt	16558	4	5.39903493964	5.53960608842	5.51017236362	3.65918670733	4.3969560405	6.01809450326	5.5196240908	5.36741807894	6.45935242295	6.86940354629	6.41955710127	6.3294564976	6.56333693159	6.7149465652	6.4277095417	5.77701516893	3.47579311184	4.76664970519	5.335390602	4.94807362831	5.19909528983	3.66171480242	4.68100423099	5.13018506095	5.21066937652	5.06241705831	3.55027031485	5.04060150859	2.3901268222	3.86008469726	4.84579787147	4.19721694483	4.34044717056	4.58575441018	5.14977179513	3.32941910519	4.44415617179	3.82531314651	4.93059891808	5.29526150309	2.1623242252	4.06530463894	2.87862154837	3.81970943021	5.0966462381	4.76184210305	4.88280728059
alpha_rarefaction_16558_5.txt	16558	5	5.40898660007	5.54127099676	5.51394768104	3.64214392703	4.41186714598	6.01314122511	5.51804508876	5.39519821453	6.45776642581	6.85268644578	6.42630732675	6.33300664094	6.57268912261	6.72575046821	6.43497529223	5.77571538863	3.49267353172	4.78593645027	5.3179427086	4.95003866635	5.19556044372	3.64586113494	4.67768666405	5.13930325263	5.19310176381	5.05456264887	3.55010663546	5.0609638966	2.35935101401	3.86586312387	4.82983760296	4.16820180097	4.35545693373	4.59007591378	5.15344884153	3.33541988739	4.44192424192	3.8176793833	4.95573817868	5.32027552446	2.14999654848	4.09227947594	2.85599873188	3.83135184856	5.10716370203	4.78562447162	4.89682609217
alpha_rarefaction_16558_6.txt	16558	6	5.39831620056	5.53881992312	5.52879513918	3.64473617313	4.39949921198	5.9930114883	5.51736931864	5.38630028667	6.47340774965	6.85038919755	6.39237686103	6.3321839629	6.56231518241	6.7292289227	6.44115089671	5.76551303013	3.47018779899	4.73614799547	5.33943651485	4.94934380297	5.18135134224	3.66307124851	4.68174511305	5.12222148104	5.21965349259	5.0881120487	3.54128206155	5.05580377048	2.3708125052	3.88301706343	4.82872359364	4.18201221571	4.35362014541	4.57231228825	5.13119761858	3.34901155851	4.44067139831	3.8274374134	4.9347182986	5.31574562103	2.17492673457	4.08756801402	2.8652403348	3.81054008351	5.1097690824	4.769276704	4.8822760798
alpha_rarefaction_16558_7.txt	16558	7	5.4146715792	5.53372696093	5.53098382164	3.65487321027	4.39463755346	6.00409762573	5.51434381317	5.39202289732	6.45391868991	6.8653042427	6.41328117611	6.33139115488	6.55837293489	6.6966428944	6.4111779569	5.77080891584	3.49530345573	4.76932759164	5.32859968409	4.94480269648	5.18051961079	3.64756059948	4.67962422598	5.12158528275	5.19098855618	5.05652748746	3.52708264921	5.06280635772	2.37743441192	3.86120933096	4.82182327404	4.18268619923	4.3654345162	4.58870510445	5.1749888984	3.33451572875	4.45014463314	3.82869470074	4.94568891777	5.28484991796	2.17332323656	4.07059356098	2.87386443592	3.82190230492	5.09971213281	4.7560001476	4.89399106976
alpha_rarefaction_16558_8.txt	16558	8	5.40941298545	5.54093065226	5.51892130588	3.64740799145	4.39655729733	6.0109602295	5.51705577533	5.3550281398	6.4451867067	6.86438824851	6.40826651293	6.31715213855	6.55951232394	6.7217832819	6.42525169296	5.78298194954	3.48563714838	4.75189862207	5.33530593277	4.94772064873	5.18604184859	3.6498212495	4.67329160253	5.11228817561	5.20504239708	5.04350065855	3.54761301017	5.0655760744	2.3916678097	3.89608838743	4.81074182837	4.19528426191	4.3338012759	4.61526045749	5.14423699714	3.33065462193	4.42111081776	3.82234096659	4.94063474228	5.31956604749	2.17668964505	4.1005374546	2.87271140803	3.81015913296	5.11464792427	4.77374584629	4.87755333442
alpha_rarefaction_16558_9.txt	16558	9	5.43071530758	5.5438382763	5.51449654972	3.65340084299	4.40068952831	6.01945230855	5.52487503746	5.36648449298	6.45653370587	6.87781176694	6.41800023531	6.31072236176	6.55850536732	6.72540299974	6.410282961	5.78886535878	3.49910209465	4.75183502272	5.33639910518	4.93863094234	5.19372826424	3.66295283788	4.69391984032	5.09808589698	5.19871688296	5.05514168826	3.54350380776	5.06061431912	2.37357269757	3.86515327281	4.816688005	4.16426178443	4.32792794329	4.57306215914	5.14628415187	3.3400612336	4.46923655364	3.83641072388	4.94822583727	5.29064510909	2.16971817687	4.08619003547	2.85942164348	3.80765818387	5.09584512384	4.78832107376	4.87746884586
alpha_rarefaction_18922_0.txt	18922	0	5.41297141173	5.52931298742	5.51422017931	3.64937037112	4.39193729796	6.00747063011	5.52687224705	5.37751228623	6.46370604192	6.86491604328	6.41053862702	6.33219883653	6.56738546262	6.72760811806	6.4245761672	5.78197595431	3.497475086	4.753482675	5.33556017319	4.94678573936	5.19139596196	3.64125254557	4.67523237241	5.10975697599	5.20072187377	5.05736646814	3.53662348102	5.0650804429	2.39965580915	3.86576883409	4.82928126112	4.18306472523	4.33381733507	4.58273391825	5.1607567625	3.3460370286	4.46014903579	3.82148742257	4.94464889241	5.31484565823	2.1655434952	4.08686440163	2.87617462033	3.82011514765	5.11437782485	4.77406240772	4.86677950696
alpha_rarefaction_18922_1.txt	18922	1	5.41849177141	5.51617765515	5.5046562199	3.65915541536	4.40315846851	6.00539247549	5.51384964816	5.36087423359	6.48198849768	6.87773045282	6.42115922801	6.32888760659	6.56686442341	6.70863407252	6.43898960554	5.78712785957	3.505860323	4.76109416888	5.34276281178	4.94599430204	5.181931713	3.65767899067	4.67170085339	5.12323353813	5.19108405915	5.06197678644	3.5368262917	5.06590219291	2.38947235859	3.87665789408	4.83462396449	4.18384377235	4.34815773876	4.58360473647	5.16696663871	3.35365935091	4.42662003297	3.81972615486	4.9350522757	5.30043473706	2.1638581899	4.0659199023	2.88963130748	3.82277681564	5.09744399039	4.77074524994	4.87617981604
alpha_rarefaction_18922_2.txt	18922	2	5.40745853961	5.53545622466	5.50892220205	3.65593675339	4.4064895676	6.02006957155	5.52066106382	5.37083801486	6.47643105441	6.8705412623	6.41038324278	6.32759549616	6.5551557544	6.72634770051	6.43346224646	5.78688897846	3.49356633389	4.75980472735	5.32301174406	4.94903332437	5.18927369581	3.65713890084	4.66709492773	5.12804763057	5.19846902009	5.07265602234	3.54324964677	5.0640507426	2.37341561659	3.85553476144	4.82776059821	4.1606821381	4.36207556867	4.58608061479	5.1492304834	3.33438109697	4.46230594262	3.83208752264	4.9527089179	5.30168596305	2.15307783129	4.10160905426	2.88086931536	3.83026810639	5.1167398129	4.75889592233	4.90045575714
alpha_rarefaction_18922_3.txt	18922	3	5.41876245584	5.5450136082	5.50468322629	3.65150848238	4.41430845009	6.01173968717	5.51950632627	5.37725380406	6.44859262021	6.87016224307	6.40407290504	6.33804912813	6.56449514888	6.71841810823	6.42588922414	5.7858373561	3.4875687815	4.75884330983	5.32819083328	4.95495432332	5.1896803501	3.64185949772	4.67166434402	5.12624446893	5.19949279046	5.06943420098	3.5376027016	5.05192528227	2.39911702399	3.84829048061	4.82888865873	4.16824455736	4.35271848181	4.59110835888	5.15841286914	3.33093781778	4.45159216979	3.83205409555	4.95610980747	5.3035336591	2.17606278438	4.08479264238	2.86639834614	3.83107251894	5.11535668829	4.76876111395	4.89590329456
alpha_rarefaction_18922_4.txt	18922	4	5.41045371035	5.52651104058	5.50651947985	3.65283793807	4.37573857284	6.00958752442	5.51762473227	5.3617313247	6.47016109848	6.86462617334	6.41233831178	6.33242540074	6.56258806086	6.71874314683	6.42646027244	5.78396212211	3.47699002006	4.76175725549	5.33774872928	4.94598531886	5.20667005094	3.63694944956	4.66758310832	5.12372970814	5.17885135052	5.05462866128	3.51387334173	5.06350584719	2.3844170695	3.88033020598	4.84341746165	4.16144727187	4.34246250818	4.57199113969	5.16061491987	3.34774935176	4.46452609751	3.84395660321	4.95616697461	5.30799792434	2.17445697377	4.07303141045	2.87199700522	3.81876235278	5.11908272483	4.75723518743	4.88437721337
alpha_rarefaction_18922_5.txt	18922	5	5.41369069687	5.54200002838	5.51937115914	3.65705779733	4.4054217608	6.0211266896	5.54016112818	5.38133055625	6.45407939363	6.87721336752	6.41150127967	6.32688247347	6.56935122758	6.71369613759	6.43600042696	5.79569968113	3.48831906378	4.76973765145	5.32330522272	4.94851505714	5.19346943478	3.63209060327	4.6779854267	5.11918806255	5.19675989891	5.05135696432	3.53786592821	5.05965342945	2.37782565482	3.85685331415	4.82394775392	4.1677515291	4.35087143349	4.59058185476	5.16562867503	3.34952746054	4.44522687918	3.83925137025	4.94448730892	5.30002287213	2.17390434335	4.09732499681	2.89905611927	3.80806738126	5.11003475102	4.77570353472	4.89965256167
alpha_rarefaction_18922_6.txt	18922	6	5.41081081817	5.55059179288	5.50810714545	3.6507958526	4.40096057293	6.01785641516	5.52387410503	5.37920323509	6.46611553334	6.87561951522	6.40842942647	6.33527052269	6.55729441234	6.72833779223	6.42646555131	5.7718212357	3.49688292417	4.76709730159	5.33796407959	4.95112543982	5.18592738212	3.63077621993	4.69065665419	5.12563472519	5.20005890426	5.05762832469	3.55013404405	5.08153509761	2.37236914258	3.86781001904	4.81898092353	4.1686011651	4.34202396182	4.58599090145	5.16091811264	3.35423902894	4.44431664343	3.81991612652	4.94069228683	5.28787911706	2.15972109201	4.09005639588	2.87265194113	3.81745310719	5.10581104947	4.75948223609	4.8839221243
alpha_rarefaction_18922_7.txt	18922	7	5.40510230672	5.53538235169	5.51635678532	3.65165117163	4.40749529051	6.01751170624	5.52669857601	5.38555017788	6.46624151773	6.86437546216	6.40117559584	6.3160017907	6.56057260915	6.71648147393	6.42709674933	5.78693907406	3.48143663532	4.76950388419	5.33602627663	4.94941007841	5.19126070932	3.62769570367	4.67824950319	5.13723027576	5.19911746385	5.07286076408	3.55760918979	5.05373988582	2.37961259592	3.88135722928	4.82648190716	4.17314980624	4.34649676718	4.59009980145	5.16157752521	3.34014239422	4.46329728744	3.81322357556	4.9364043452	5.29314416584	2.17792081804	4.0866399717	2.85729142063	3.81231813934	5.10428441314	4.78222521737	4.89648087469
alpha_rarefaction_18922_8.txt	18922	8	5.40672196525	5.53556900489	5.52146685667	3.65088342414	4.38064946464	6.01527775878	5.52156788458	5.37614022577	6.47687745268	6.87146018	6.40912693272	6.32856417713	6.56354706695	6.733948961	6.43184376486	5.77783812499	3.49887595595	4.75726939574	5.33302050294	4.94292777519	5.18961810134	3.64465830877	4.67839036306	5.10467309934	5.2083898176	5.0600528788	3.54200333369	5.07760365417	2.37320209264	3.86925264002	4.8327817088	4.16907806376	4.34657368723	4.58021053228	5.15822299367	3.35138513682	4.45335375906	3.82297760314	4.95573652725	5.30224478252	2.17741630649	4.09950478589	2.86681025028	3.81662836163	5.11255107475	4.76168074546	4.89391413724
alpha_rarefaction_18922_9.txt	18922	9	5.41894155999	5.53598205677	5.53255846203	3.65538608962	4.40608229254	6.00520201649	5.52265896376	5.37704014162	6.47544401481	6.87790968092	6.39365615133	6.31535363126	6.5705871508	6.71768523526	6.42115324791	5.78291691877	3.49339031848	4.76531831777	5.33763435195	4.9535989981	5.20860830681	3.65378951274	4.68260928576	5.11124499245	5.19198460532	5.07708955647	3.54829710124	5.03932524959	2.38149381533	3.8615335301	4.83485264177	4.16797700233	4.33356775773	4.58720097879	5.15458239805	3.34388603421	4.45353212188	3.80457648463	4.96022222155	5.30949547258	2.16652344567	4.08028332456	2.87496679891	3.81522018981	5.12163232594	4.76346040802	4.90281705057
alpha_rarefaction_21286_0.txt	21286	0	5.40820467146	5.54068827859	5.52116758208	3.65538599514	4.39833577943	6.01186462209	5.52180277462	5.3826638151	6.47216144395	6.87291939121	6.41311209283	6.33017244072	6.56551649389	6.71478153178	6.42816068134	5.79028747799	3.48999133966	4.76169891381	5.33306049949	4.95269221722	5.19401527749	3.64524033666	4.68114530683	5.1285477022	5.20363896832	5.07048066291	3.53567254439	5.06279454513	2.3791829355	3.86366094718	4.82429538732	4.18252941306	4.35762355144	4.59190527778	5.15514790745	3.35885998488	4.44888396222	3.82106205202	4.94383676015	5.30187778931	2.16434031319	4.08573451656	2.87556653551	3.82957772192	5.1103866919	4.76979984979	4.89447968422
alpha_rarefaction_21286_1.txt	21286	1	5.40303142732	5.54238602966	5.50932851182	3.65724056998	4.39070987644	6.00793161785	5.52881928781	5.39072022876	6.47022823714	6.86931838364	6.41023015143	6.34399057562	6.5691592956	6.7255458265	6.43819689545	5.78217581312	3.48821841784	4.75884153695	5.33101331862	4.9512867368	5.19529378275	3.65658208294	4.68593872047	5.12995729886	5.19651367692	5.06778046129	3.54118029598	5.05741462804	2.38560358302	3.87594440478	4.82874352755	4.17563721045	4.34436540923	4.57949724385	5.1539566617	3.35414894993	4.45186827806	3.83214302286	4.96173341545	5.30021334914	2.17277723692	4.07825806244	2.8739134295	3.8295187784	5.11728382674	4.77496514154	4.88953251425
alpha_rarefaction_21286_2.txt	21286	2	5.41526464591	5.53200565658	5.51313692652	3.65406554656	4.39000565968	6.00970399063	5.52171005728	5.38559836382	6.46389467845	6.87820633367	6.41205087675	6.32962777401	6.56571850451	6.7248204119	6.42961414555	5.78068361404	3.48970828607	4.7701336936	5.33028190212	4.9518106587	5.19708760282	3.64855602546	4.68410285709	5.12459780849	5.1986392262	5.06442563461	3.55580371461	5.05322290642	2.39130030654	3.88635116133	4.82025376261	4.17248611201	4.35346500313	4.59758907658	5.16028172497	3.35842537926	4.45192965328	3.83736028839	4.96138602212	5.29279109919	2.17327531984	4.08841746812	2.86344507814	3.83825783618	5.10962224389	4.77125289249	4.88603736765
alpha_rarefaction_21286_3.txt	21286	3	5.41130135451	5.53029148955	5.52430517964	3.65678002424	4.40068878936	6.0130467788	5.5236076107	5.38983316732	6.46051270642	6.86549778154	6.40554891547	6.32839093812	6.5651513463	6.72111442798	6.42252213363	5.78341239824	3.49694006026	4.76705246164	5.32809872473	4.95876291389	5.19794657965	3.64639934704	4.67751946525	5.12017560243	5.19679206745	5.0625335044	3.53535069287	5.05788600705	2.3920288597	3.86579619562	4.83257887579	4.1756695744	4.35074725542	4.58355246229	5.15381858053	3.3542190272	4.44478702235	3.82484083575	4.94478343178	5.30718485932	2.16852968101	4.08778779746	2.87110282364	3.82943944486	5.10364977179	4.77273706639	4.90333273421
alpha_rarefaction_21286_4.txt	21286	4	5.41638596984	5.53454522341	5.51669320357	3.6555966124	4.39876448352	6.01223018021	5.5239359646	5.38382418841	6.46459478396	6.86592802267	6.40813055655	6.33814820151	6.56646177066	6.72267423658	6.43071950385	5.78501853396	3.49577721746	4.76089142224	5.33323193692	4.94942608042	5.19177047025	3.66286606692	4.68229657203	5.12619217726	5.19911801851	5.07094914923	3.53368881893	5.07059491284	2.37890466548	3.86067729103	4.829312496	4.17279119112	4.36175688869	4.59583972026	5.1505337678	3.34603655674	4.4525536666	3.81245980448	4.9411175042	5.31369133497	2.17046461149	4.08606453665	2.87084195193	3.82073369481	5.11324730561	4.77970339118	4.88333536343
alpha_rarefaction_21286_5.txt	21286	5	5.41392228972	5.5460475456	5.51535685425	3.65509125328	4.39398440167	6.01110992491	5.53011431885	5.38691347495	6.46128423518	6.87099023707	6.41731951645	6.3268237301	6.56689707938	6.72415080333	6.43122673959	5.78237013505	3.48820869109	4.76025294705	5.33588183144	4.95592240678	5.19059794835	3.64537376	4.67587733338	5.11818244915	5.19989691625	5.05664573647	3.54386610961	5.06944125224	2.38734541479	3.87941394856	4.83127886584	4.18728829553	4.35865159289	4.59633914963	5.15767372351	3.34395251665	4.46093721594	3.81957561032	4.95066909609	5.31312006411	2.16582598405	4.07342772656	2.87533503295	3.82026417859	5.10454958955	4.77574255652	4.89845349356
alpha_rarefaction_21286_6.txt	21286	6	5.41245412637	5.5474521823	5.51912916056	3.6579419073	4.38924411332	6.01876090713	5.52616092727	5.38593803193	6.47138783835	6.87698422768	6.41936200629	6.33099960714	6.56487623976	6.72136919451	6.42403135802	5.78868273887	3.49360319108	4.77599842543	5.33636251533	4.95073147637	5.19942527035	3.63907052549	4.68055826381	5.11817289843	5.20095407364	5.05620672897	3.54040619549	5.06584563336	2.3808449051	3.86666602668	4.82562073562	4.17516214953	4.35133343073	4.60030398934	5.15303845413	3.36020448451	4.4556869528	3.81593255735	4.95409105074	5.31074616582	2.1705162294	4.09239928299	2.87529904841	3.82712130643	5.10902281992	4.77536490763	4.89222295854
alpha_rarefaction_21286_7.txt	21286	7	5.41289923991	5.5442510005	5.5181587187	3.6543965257	4.3978546363	6.00432361653	5.51731431557	5.39403079407	6.47147792177	6.88152778814	6.41953583058	6.32969039417	6.56997909418	6.72542161718	6.42250547145	5.78489537406	3.49103631059	4.7684447789	5.34308604542	4.9574487346	5.19650812843	3.64485749408	4.68652262432	5.12074098309	5.20219260335	5.06457308597	3.54349917632	5.05613555346	2.38365125032	3.86767820966	4.83414584824	4.17344593029	4.35696599132	4.59394723354	5.16097441014	3.35016848234	4.45752026949	3.82680875963	4.9415147827	5.31698324621	2.16648691675	4.08926108399	2.89040143229	3.82413293798	5.11484514158	4.75735902008	4.88753464175
alpha_rarefaction_21286_8.txt	21286	8	5.41321848007	5.54751024369	5.52496738785	3.66057924928	4.39509374863	6.01622153783	5.51847584211	5.39230617291	6.46221749483	6.86267121637	6.4136629301	6.32949017854	6.56325652825	6.72631249567	6.43313756113	5.78081662325	3.47857301426	4.75974567107	5.34621841625	4.94600821502	5.19139406327	3.64038883921	4.68034960565	5.12923271018	5.20447864439	5.06246517053	3.54441204933	5.06479473194	2.39063558321	3.86663594591	4.82680609047	4.16798921373	4.34381633687	4.60085566312	5.17096383054	3.35290556034	4.4545875796	3.83512806689	4.95684339567	5.29986771187	2.16772487397	4.0835830085	2.88232976089	3.84001472557	5.11383111336	4.76563769801	4.8933414045
alpha_rarefaction_21286_9.txt	21286	9	5.42282509274	5.5433835184	5.51440055263	3.65284836428	4.40401665035	6.00380017853	5.52612451193	5.3788445999	6.46423974975	6.86906318634	6.40568988352	6.33687905067	6.5702851134	6.72427629549	6.43316142633	5.78227599613	3.49056189332	4.76939597688	5.33051843532	4.94998042337	5.19582686522	3.64988963189	4.67890418283	5.1216167615	5.19064456324	5.06970582942	3.53413208563	5.06753798475	2.39067103817	3.8695619744	4.8305433995	4.18302870704	4.35095239737	4.58792980846	5.15675280756	3.35270683525	4.47643506255	3.82311922732	4.94539492236	5.30420999042	2.1666421592	4.09574088015	2.8760835079	3.83006479281	5.10396353008	4.77085025225	4.89310347869
alpha_rarefaction_23650_0.txt	23650	0	5.41974525072	5.54044548194	5.51998245939	3.65402389228	4.4013001579	6.01220843169	5.52330578069	5.38394972992	6.4658481271	6.87321852557	6.41697125594	6.33522677583	6.56874398959	6.72447809035	6.43329548271	5.7835778146	3.49531787054	4.76623416838	5.33460671443	4.9539245781	5.19547229423	3.6498480314	4.68081183765	5.12556875187	5.20092310687	5.06693949196	3.54487807044	5.06295483502	2.38843012663	3.87301911603	4.83152688034	4.17898881461	4.35240606272	4.59496957444	5.16151227475	3.35029989491	4.45557543831	3.83058244203	4.95385923835	5.30955721025	2.17119602227	4.09058485914	2.87437121888	3.82719259176	5.11449557192	4.76972062723	4.89196506567
alpha_rarefaction_23650_1.txt	23650	1	5.41851622174	5.54017372584	5.52070361293	3.65375276582	4.40134446447	6.01186969052	5.52298357387	5.38442432293	6.46549096185	6.87369012101	6.41708821814	6.33502871275	6.56865513134	6.72379762522	6.432644384	5.78384575296	3.49413989102	4.76608045006	5.33484941539	4.95394610833	5.19559508581	3.6494530935	4.68062587435	5.12531543273	5.20081203082	5.06633183127	3.54513558545	5.06345990886	2.38923146785	3.87311177098	4.83124922753	4.17875307761	4.35320358164	4.59522410136	5.16130709348	3.35108174767	4.45575931608	3.83030545255	4.9541246633	5.30923409344	2.17093784021	4.09028358041	2.87484455084	3.82690220523	5.11431971571	4.76998075029	4.89183024157
alpha_rarefaction_23650_2.txt	23650	2	5.41926954906	5.54039599711	5.52083626267	3.65388850122	4.40150530237	6.01188464017	5.52297990973	5.38430116093	6.46567167996	6.87337674402	6.41695265805	6.33506805819	6.56882776583	6.72405522394	6.43279697134	5.78388501502	3.49487922194	4.76538175163	5.33512582494	4.95446489694	5.1952889201	3.64908157483	4.68093558923	5.12522365007	5.20072432915	5.06659108301	3.54566369887	5.06339604197	2.3889462699	3.87338262579	4.83161923932	4.17885585127	4.35309776388	4.59464380177	5.16171718776	3.35112045259	4.45548732972	3.83023327143	4.95415108302	5.30997990625	2.17090972596	4.090424396	2.87450145246	3.82692731132	5.11407779741	4.7701324456	4.89127135642
alpha_rarefaction_23650_3.txt	23650	3	5.41851746286	5.53998210953	5.52007816914	3.65368467788	4.40189591872	6.01237770439	5.5230565714	5.38425914525	6.46650702053	6.87348443064	6.41693723058	6.3350461859	6.56863043468	6.72399414496	6.43261236063	5.78358983861	3.49461449631	4.76620532517	5.33466411962	4.95405020548	5.19545519244	3.64958989714	4.68094523463	5.12559895545	5.2011688061	5.06641820283	3.54522705431	5.06315238664	2.38881435787	3.87300147511	4.83187596227	4.17935107428	4.35269399347	4.59463619181	5.16158041361	3.35071197118	4.45483834353	3.82988644914	4.95400678429	5.30920099729	2.17133113715	4.09004170733	2.87411803783	3.82648427073	5.1137842514	4.7700076273	4.89183933682
alpha_rarefaction_23650_4.txt	23650	4	5.41895249221	5.53985079755	5.52024700169	3.65399443083	4.40163366548	6.01229567779	5.52339269875	5.38451870952	6.46593887343	6.87372710166	6.41703216071	6.33497988877	6.56886143925	6.72396847213	6.43262006265	5.78324348253	3.49529309471	4.76594823661	5.33455555108	4.95397088069	5.19543553306	3.64897514415	4.68067750035	5.12543127747	5.20087678596	5.06656330051	3.54483588974	5.06328300052	2.38923146785	3.87313854291	4.83145262323	4.17881230088	4.35219274451	4.59553872404	5.1615503031	3.35099353042	4.45487340253	3.83029125803	4.95392287516	5.30936781595	2.171163238	4.08986373301	2.87514786996	3.82685558694	5.11360355445	4.77006920134	4.89150859442
alpha_rarefaction_23650_5.txt	23650	5	5.41845900202	5.540403663	5.52046903019	3.65400809946	4.401241887	6.01216505911	5.52327040792	5.38369401874	6.46596410477	6.87380585579	6.41691309147	6.33507607303	6.56885376562	6.72413068363	6.43317472409	5.78329245028	3.49540925683	4.76558817517	5.33465276879	4.95382796882	5.19554837713	3.64930320472	4.68079806077	5.12567802371	5.20059130358	5.06630014695	3.54504288847	5.0635626534	2.38901403026	3.87295821406	4.8315699014	4.17880931474	4.352521373	4.59446642202	5.16151009234	3.35076204105	4.45540887731	3.83044487803	4.9536704808	5.30960973322	2.17062093847	4.08950775097	2.87429648981	3.82681661805	5.11393060265	4.77001096745	4.8913352865
alpha_rarefaction_23650_6.txt	23650	6	5.41891962569	5.54065711983	5.52032191131	3.65369489964	4.40078218751	6.01199689933	5.52329237897	5.38431591198	6.46610125315	6.8738661379	6.41703620049	6.33488897303	6.56876693531	6.7237402981	6.43300975152	5.78355151021	3.49452644251	4.76556197114	5.33485501709	4.95415664484	5.19553709792	3.64953736998	4.68010516608	5.12541509149	5.20102873557	5.06626977574	3.54463756059	5.06325540364	2.38870293547	3.87248626762	4.83166637599	4.17896556267	4.35317114017	4.59420395305	5.16114339163	3.35095718121	4.45475355535	3.83073082121	4.95364876832	5.30993100102	2.17048779696	4.09012512021	2.87464887768	3.82604338739	5.11419496227	4.77037507333	4.89230581533
alpha_rarefaction_23650_7.txt	23650	7	5.41842133966	5.5407281113	5.52060054775	3.6539598609	4.40089692193	6.01225727752	5.52337088516	5.38407729068	6.46596401538	6.8735014279	6.4167264245	6.3350166146	6.56881524604	6.72382074012	6.43232035618	5.78335122784	3.49519704607	4.76596389193	5.33471587369	4.95435400436	5.1955953328	3.649378974	4.68044241256	5.12547211708	5.20111798206	5.06672122351	3.54566369887	5.0634944281	2.38926533664	3.87333393965	4.83131685688	4.17904176529	4.35299583807	4.59427568691	5.16128408513	3.35074741084	4.45527377865	3.83062217679	4.95378115515	5.30912123307	2.17133113715	4.08980604425	2.87381821708	3.82730000279	5.11422644	4.77043794696	4.89127486418
alpha_rarefaction_23650_8.txt	23650	8	5.41923717768	5.54036143909	5.52015259982	3.65401696359	4.4019815752	6.01203373833	5.52295259406	5.38410611851	6.46590460481	6.87351848639	6.41721052165	6.33499428521	6.56868127892	6.72363858789	6.43269122963	5.78386322086	3.4949360997	4.76605503564	5.33479458847	4.95422772895	5.1954112806	3.64999069904	4.68097625622	5.12519455313	5.20075303761	5.06636548681	3.54473821052	5.06349020913	2.38880299507	3.87302081264	4.83142121262	4.17885315599	4.35265432332	4.59497671576	5.16106466354	3.35105428533	4.45534394249	3.83023153251	4.95390483654	5.3096755357	2.17129837176	4.09024944508	2.87489175183	3.82617551108	5.11418358757	4.77050863918	4.89172176285
alpha_rarefaction_23650_9.txt	23650	9	5.41958802936	5.54054070627	5.52006232271	3.65395530513	4.40125566165	6.01234138251	5.52323909959	5.3840496233	6.46613779865	6.8737234445	6.41703777316	6.33496556346	6.56879444941	6.72374533358	6.43286947073	5.78387843207	3.49504275655	4.76594367111	5.33496967175	4.95426382795	5.19489493764	3.6496298066	4.68061564848	5.12517910359	5.20127598116	5.06655363418	3.54512739761	5.06373464572	2.38923146785	3.87358766174	4.83121932385	4.17932877016	4.35243421099	4.59468373534	5.16111976696	3.3512748062	4.45588702948	3.83026971755	4.95353535441	5.30939027139	2.17078181551	4.08994643564	2.87466928797	3.82676627395	5.11422313893	4.76987054952	4.89204399915
[truncated: 21 more columns]
