# Supplementary material for: Characterization of Esophageal Microbiota in Patients With Esophagitis and Esophageal Squamous Cell Carcinoma
Source: Front Cell Infect Microbiol. 2021 Nov 11;11:774330. doi: 10.3389/fcimb.2021.774330 (PMC8632060; doi:10.3389/fcimb.2021.774330)
Supplement: Supplementary file 2 [file DataSheet_1.zip › 16S_V3_V4-68╕÷╤∙▒╛JZD 2020.7.21/2.Alpha_diversity_analysis/Alpha_diversity_index/Alpha_detail/alpha_div_collated/simpson.txt]

	sequences per sample	iteration	ES1	ES10	ES11	ES12	ES13	ES14	ES15	ES2	ES3	ES4	ES5	ES6	ES7	ES8	ES9	ESC1	ESC10	ESC11	ESC12	ESC13	ESC14	ESC15	ESC16	ESC17	ESC18	ESC19	ESC2	ESC20	ESC21	ESC22	ESC23	ESC24	ESC25	ESC26	ESC27	ESC28	ESC29	ESC3	ESC30	ESC31	ESC32	ESC4	ESC5	ESC6	ESC7	ESC8	ESC9
alpha_rarefaction_10_0.txt	10	0	0.7	0.88	0.84	0.86	0.78	0.88	0.84	0.86	0.86	0.86	0.88	0.88	0.88	0.88	0.9	0.86	0.7	0.86	0.86	0.86	0.84	0.76	0.6	0.88	0.86	0.84	0.7	0.84	0.32	0.7	0.68	0.78	0.84	0.78	0.88	0.76	0.82	0.76	0.84	0.88	0.46	0.58	0.6	0.6	0.88	0.84	0.84
alpha_rarefaction_10_1.txt	10	1	0.84	0.76	0.86	0.84	0.7	0.88	0.84	0.84	0.88	0.9	0.86	0.88	0.88	0.9	0.9	0.84	0.84	0.58	0.82	0.84	0.86	0.88	0.7	0.82	0.9	0.84	0.6	0.76	0.42	0.74	0.8	0.68	0.76	0.88	0.88	0.78	0.7	0.72	0.88	0.9	0.64	0.7	0.48	0.76	0.88	0.84	0.88
alpha_rarefaction_10_2.txt	10	2	0.88	0.84	0.76	0.76	0.86	0.86	0.78	0.76	0.88	0.9	0.84	0.88	0.9	0.88	0.84	0.84	0.76	0.76	0.88	0.82	0.88	0.68	0.82	0.9	0.88	0.86	0.48	0.8	0.6	0.82	0.84	0.82	0.76	0.86	0.9	0.58	0.74	0.82	0.86	0.82	0.72	0.76	0.58	0.48	0.84	0.76	0.84
alpha_rarefaction_10_3.txt	10	3	0.9	0.72	0.84	0.86	0.6	0.9	0.88	0.86	0.9	0.86	0.9	0.88	0.88	0.84	0.9	0.88	0.78	0.84	0.88	0.88	0.88	0.68	0.82	0.9	0.88	0.84	0.76	0.76	0.78	0.76	0.88	0.9	0.84	0.8	0.86	0.76	0.84	0.86	0.86	0.86	0.54	0.78	0.6	0.78	0.78	0.84	0.68
alpha_rarefaction_10_4.txt	10	4	0.82	0.88	0.88	0.82	0.78	0.9	0.84	0.82	0.9	0.86	0.88	0.9	0.86	0.88	0.76	0.88	0.82	0.68	0.84	0.84	0.86	0.76	0.88	0.88	0.86	0.86	0.6	0.82	0.54	0.82	0.88	0.78	0.76	0.82	0.78	0.76	0.78	0.84	0.86	0.76	0.7	0.84	0.76	0.68	0.78	0.78	0.88
alpha_rarefaction_10_5.txt	10	5	0.9	0.88	0.86	0.84	0.72	0.88	0.7	0.88	0.9	0.9	0.86	0.88	0.9	0.86	0.9	0.9	0.82	0.88	0.84	0.88	0.86	0.6	0.9	0.84	0.86	0.84	0.78	0.84	0.34	0.58	0.84	0.82	0.68	0.88	0.86	0.66	0.82	0.74	0.84	0.88	0.58	0.48	0.6	0.82	0.88	0.78	0.68
alpha_rarefaction_10_6.txt	10	6	0.78	0.88	0.9	0.7	0.84	0.86	0.88	0.9	0.9	0.86	0.9	0.9	0.9	0.9	0.82	0.9	0.68	0.8	0.86	0.88	0.8	0.84	0.78	0.86	0.88	0.76	0.34	0.88	0.42	0.78	0.82	0.7	0.7	0.8	0.82	0.86	0.7	0.76	0.82	0.88	0.58	0.7	0.48	0.7	0.88	0.6	0.86
alpha_rarefaction_10_7.txt	10	7	0.84	0.9	0.84	0.84	0.84	0.88	0.9	0.88	0.88	0.9	0.86	0.9	0.88	0.86	0.9	0.84	0.76	0.84	0.74	0.88	0.86	0.32	0.84	0.9	0.88	0.78	0.6	0.82	0.32	0.82	0.8	0.84	0.82	0.86	0.86	0.8	0.82	0.68	0.88	0.78	0.58	0.78	0.58	0.68	0.88	0.88	0.86
alpha_rarefaction_10_8.txt	10	8	0.78	0.88	0.84	0.8	0.68	0.86	0.84	0.86	0.88	0.88	0.88	0.84	0.9	0.88	0.88	0.9	0.82	0.78	0.78	0.86	0.88	0.72	0.76	0.82	0.82	0.86	0.18	0.64	0.34	0.82	0.88	0.6	0.78	0.78	0.86	0.68	0.78	0.86	0.9	0.84	0.64	0.7	0.18	0.68	0.82	0.48	0.9
alpha_rarefaction_10_9.txt	10	9	0.84	0.7	0.86	0.86	0.78	0.88	0.88	0.88	0.88	0.86	0.88	0.88	0.88	0.88	0.84	0.88	0.6	0.84	0.86	0.88	0.86	0.9	0.88	0.88	0.88	0.86	0.6	0.78	0.64	0.76	0.84	0.82	0.88	0.8	0.86	0.74	0.78	0.8	0.58	0.9	0.58	0.48	0.48	0.7	0.86	0.78	0.78
alpha_rarefaction_2374_0.txt	2374	0	0.913391281142	0.918455977385	0.936774336412	0.898502380109	0.840429065508	0.966924396491	0.964777436551	0.928369609267	0.972491232951	0.974740395282	0.974878084614	0.974096662169	0.981730612952	0.979276336101	0.951642655019	0.968423364886	0.811870949609	0.929144289193	0.93663096917	0.93509296514	0.942418179534	0.786428232275	0.859367026528	0.924122532149	0.936405272224	0.931538238244	0.681408888343	0.932712146257	0.60807228548	0.827540918218	0.935294885835	0.814955474535	0.86428090327	0.882142545365	0.936082695929	0.788410887677	0.838939323718	0.842485533748	0.914102794313	0.930403010996	0.637396209569	0.762176811555	0.594947440291	0.75293423773	0.926819184808	0.86884665312	0.891749570076
alpha_rarefaction_2374_1.txt	2374	1	0.908404656171	0.921644124179	0.936041885946	0.897571912512	0.835569483786	0.967013823583	0.965609250452	0.929186873522	0.975877751746	0.975714156947	0.97348735139	0.974217672639	0.981869012022	0.97821527656	0.953484072396	0.967392469245	0.807173543208	0.92998426509	0.939756658947	0.93425476359	0.941252078648	0.756397763187	0.874668285818	0.930597479434	0.933213931605	0.930828144551	0.708149717985	0.927623673764	0.620753543903	0.827259151905	0.935513485393	0.80593611357	0.866867546412	0.881006608378	0.931906237824	0.797087799661	0.847206006662	0.841438314115	0.915750098121	0.92545506679	0.647733555529	0.774514201519	0.614284984269	0.767371390002	0.930951639106	0.873217579663	0.885592940654
alpha_rarefaction_2374_2.txt	2374	2	0.908297485608	0.922787158554	0.935106095308	0.902499629161	0.844286850882	0.966230271922	0.966525523273	0.927558022923	0.97388516	0.975637860024	0.974139601368	0.974019655507	0.981162821893	0.979706082959	0.953398548868	0.967158610303	0.813608390248	0.929742599021	0.937196985881	0.939098021319	0.936977321715	0.766646391794	0.877509725196	0.930723458075	0.942922448968	0.932953102588	0.691914797274	0.933160346324	0.604188949508	0.820789882531	0.93141367908	0.818069808491	0.857452860922	0.876803535067	0.923708399546	0.792099045472	0.842608318565	0.846578597542	0.909195660089	0.922589851161	0.644261513206	0.75520185327	0.60880189699	0.759639850132	0.927598832905	0.87793592336	0.888585909271
alpha_rarefaction_2374_3.txt	2374	3	0.907728984811	0.915293736058	0.930716360686	0.89721739797	0.838260103664	0.965186600983	0.965379295073	0.923123929625	0.97471732877	0.976644269675	0.973249588884	0.971584896474	0.980431081166	0.979416154649	0.956110815781	0.9706402341	0.818448454153	0.930652129323	0.941186427806	0.939870572028	0.939177866937	0.762895067244	0.873271874683	0.934183789707	0.936916993915	0.934237020119	0.693469835035	0.928040645323	0.616470979844	0.82693054283	0.936114634176	0.809840741705	0.850131550091	0.872286402327	0.935625624127	0.798627932907	0.844556196765	0.851201836236	0.905902826819	0.922712281108	0.639785545317	0.781618687139	0.620407546227	0.745761617182	0.932051734282	0.869918003874	0.88943120821
alpha_rarefaction_2374_4.txt	2374	4	0.90157164565	0.909642795548	0.930545668499	0.898416856581	0.841053280803	0.96749822033	0.965481497464	0.925343282925	0.974159474055	0.974924217637	0.974053368101	0.973089897649	0.981502786789	0.979116644866	0.953581306615	0.96805926887	0.805109977579	0.932739826071	0.941705956625	0.941280113331	0.94078648998	0.769723109593	0.870669617288	0.931883171312	0.93236650345	0.931551723281	0.701572213441	0.928006577859	0.62161197301	0.824691316842	0.932656786629	0.812193525904	0.862228338594	0.877152371699	0.931460876712	0.794400018737	0.858393974601	0.845430594995	0.913653529638	0.924775136997	0.646437927307	0.782436661133	0.611451352017	0.760433338136	0.932640462636	0.877158759348	0.896011906578
alpha_rarefaction_2374_5.txt	2374	5	0.910851835633	0.920422308795	0.931668830187	0.898654973956	0.842926636427	0.967405954283	0.963643628781	0.928368544659	0.973552647361	0.975127912679	0.973424539504	0.973690336693	0.981178081278	0.980345912508	0.956591308964	0.969112521283	0.814149920971	0.931329929899	0.934076264276	0.939518186702	0.937896078622	0.756891386539	0.871855590861	0.931141849111	0.936687748276	0.931825327598	0.6696258044	0.924928440583	0.61610581922	0.82730422032	0.931643634459	0.817925376641	0.860842218672	0.882548870841	0.931658538974	0.801808627443	0.839182054396	0.839588734742	0.913306467353	0.926481703998	0.642899879273	0.750958679715	0.601470649816	0.738625193315	0.929412925338	0.874382615941	0.891197393271
alpha_rarefaction_2374_6.txt	2374	6	0.909645279634	0.914286971537	0.931154979279	0.900604981373	0.825426606263	0.966752994566	0.965292706937	0.929488512522	0.975728706593	0.974510794773	0.971465305482	0.973347177972	0.982332826343	0.979718858257	0.955325489773	0.969478746516	0.814762425575	0.931614890037	0.933379655621	0.942441246046	0.938829385175	0.760818726317	0.876732916054	0.929898741562	0.93268056288	0.934503881916	0.682652350761	0.926134286844	0.619638544212	0.818598209045	0.930846242891	0.813852185534	0.859314860724	0.872919489357	0.930602092736	0.787306534069	0.846246084903	0.844540227642	0.911121181516	0.928730866328	0.640219195738	0.766486700559	0.619716260613	0.745318740157	0.925335120929	0.875334020834	0.885475124009
alpha_rarefaction_2374_7.txt	2374	7	0.907989813828	0.918761165079	0.938328309565	0.899284157423	0.842071756015	0.968394620464	0.967225680622	0.925635340451	0.973067186006	0.974177927265	0.973375922394	0.973037022106	0.980068759497	0.979612042564	0.948930742976	0.967668557647	0.813892995517	0.93284912585	0.931548174587	0.937398196838	0.942620455099	0.765515777849	0.87920848507	0.93229411009	0.930559863276	0.933616708387	0.690534000393	0.927728360241	0.605889128859	0.823231738952	0.930091790522	0.819115253778	0.847235460823	0.875644886438	0.931664926624	0.788564191263	0.852927211316	0.855649414572	0.913521518217	0.927301807208	0.646640202872	0.766518283937	0.599332561611	0.767460817094	0.930647161151	0.876973872385	0.887413775605
alpha_rarefaction_2374_8.txt	2374	8	0.90248259543	0.910864256062	0.939564319726	0.896309642015	0.835479701825	0.966299116588	0.963866131902	0.925548042576	0.972552625359	0.975846523238	0.973689272085	0.973737889194	0.981492850446	0.979273142276	0.953926239683	0.970475929563	0.809115743498	0.933795562571	0.93909766645	0.937486204452	0.942861411429	0.771276727877	0.875027413662	0.926246780447	0.937353838161	0.934384645794	0.697625355845	0.928492394084	0.608994236211	0.824474491632	0.932037539506	0.814277673959	0.847270947764	0.882844477061	0.929126190853	0.796583530227	0.849983569546	0.850080803765	0.911867826758	0.919965946731	0.651809230721	0.761173240859	0.614782866053	0.753920064955	0.928171237266	0.879695365902	0.889432982557
alpha_rarefaction_2374_9.txt	2374	9	0.904710465596	0.911655259981	0.935614623175	0.900056353263	0.840775063184	0.96913878162	0.965365100297	0.922789642639	0.974516117814	0.976073639661	0.972469940786	0.973307787467	0.981350192942	0.979882453056	0.955664035192	0.968713648065	0.811013585111	0.931237308983	0.934534400686	0.939050468818	0.941004734668	0.769498122386	0.87144039365	0.931201112303	0.933853761154	0.935342438336	0.679940793587	0.931016225339	0.606001622463	0.826542670563	0.931503106172	0.781792573151	0.850364344425	0.874669350426	0.92953783937	0.794438344634	0.851154993474	0.851856570301	0.908804593997	0.920357012823	0.641483595452	0.771608530777	0.59370007431	0.753804732397	0.92615486927	0.871102912839	0.899890984117
alpha_rarefaction_4738_0.txt	4738	0	0.909435687964	0.917025901431	0.932375959991	0.899756617816	0.843712520008	0.965930770696	0.965066754143	0.925689854585	0.974706178244	0.974450038051	0.9727627201	0.974195679703	0.982104487024	0.979526068479	0.95572819454	0.968514178406	0.812009580623	0.929650717433	0.937565672118	0.936698002784	0.939265819352	0.763505180981	0.876032066792	0.932194033635	0.937043235217	0.93316549543	0.69511414587	0.92833304319	0.612507107334	0.823526623702	0.932385938322	0.810418125923	0.85471924273	0.886161320033	0.933226523615	0.790865229989	0.848726185867	0.843608282086	0.910295606274	0.925955438556	0.647873608758	0.772634641095	0.625343339224	0.747874660046	0.928267738577	0.872128935717	0.894661076188
alpha_rarefaction_4738_1.txt	4738	1	0.907583816644	0.914401956751	0.934274872015	0.899460920669	0.843680892262	0.966938582125	0.964072039273	0.930857560929	0.974438723337	0.975676927301	0.973001576398	0.974303748592	0.981263367177	0.979129162545	0.954558057048	0.968659666036	0.816952596335	0.933985322231	0.937568433978	0.93858711466	0.940272294398	0.763284143131	0.879209808842	0.930116758945	0.935038214335	0.931730753982	0.6883082114	0.927743341647	0.618652066468	0.8199762979	0.934126533433	0.801583382943	0.860712388686	0.877996194336	0.932516191178	0.795879341309	0.852036229894	0.845774025371	0.91289433785	0.921750997521	0.651662701765	0.77424302332	0.613179486476	0.747098933904	0.932651076831	0.87344821362	0.888936721523
alpha_rarefaction_4738_2.txt	4738	2	0.907670592487	0.918163074794	0.935080444057	0.898261828198	0.841999187122	0.965306590456	0.964467697915	0.927487468731	0.974578063602	0.975559414635	0.972873372663	0.973494256491	0.980541809118	0.979451587365	0.954168100309	0.969147980609	0.815072660959	0.93338412779	0.935531161704	0.940842128371	0.940505626977	0.772405763128	0.873284907543	0.930857471837	0.937008489243	0.930421008948	0.697746287036	0.927238188641	0.612630321903	0.820314135678	0.933730963884	0.811230201699	0.857689578043	0.887163251375	0.933884380723	0.79816776461	0.853058474267	0.844449580117	0.913887449059	0.925931383651	0.646650817751	0.783420949613	0.60610814622	0.750623066587	0.929768408283	0.872284223493	0.888977347585
alpha_rarefaction_4738_3.txt	4738	3	0.912018026568	0.915921157643	0.934179008763	0.897405473578	0.834090112525	0.968064529866	0.965160479181	0.928551586457	0.9736353786	0.975396910388	0.973516173182	0.974124673187	0.981049367614	0.978916142997	0.952276582942	0.967730344871	0.816045459138	0.929482867651	0.93698291977	0.939861668259	0.940142397911	0.762384667867	0.878327172011	0.93236357617	0.935365806505	0.933454421568	0.69247826283	0.926741944859	0.607153109114	0.818830126221	0.934965782343	0.811928684868	0.861335321635	0.88419443063	0.931685584216	0.792616872538	0.845575706043	0.845873897773	0.912986637411	0.929722703964	0.651434001982	0.771398931713	0.602900736454	0.761553526351	0.926313678456	0.870144049681	0.894920156425
alpha_rarefaction_4738_4.txt	4738	4	0.90278504127	0.915253054928	0.934661621432	0.897792044811	0.841778505642	0.965401919154	0.965275051803	0.929887613702	0.975084998452	0.977564168241	0.973615867399	0.973267071276	0.982518765944	0.979908808746	0.954131127029	0.967887325399	0.811280360631	0.931596848344	0.935713800798	0.93812472593	0.939983813722	0.765480801424	0.869726474347	0.931942258962	0.938860895117	0.932203655597	0.704089030945	0.926218617035	0.608856730946	0.8207984411	0.932733754431	0.813654134299	0.857653941147	0.881208325991	0.934402808473	0.798978147633	0.854090340601	0.846134047117	0.914784429741	0.924685606846	0.649337127	0.764020579595	0.602386139671	0.767161437457	0.924599365556	0.86935406878	0.892609281879
alpha_rarefaction_4738_5.txt	4738	5	0.904582299047	0.912704125915	0.935134523047	0.89874256993	0.840703162293	0.965862436947	0.963456768257	0.925755515567	0.973946221429	0.975642894065	0.974790192227	0.9727937242	0.981105228449	0.978840414593	0.95336386465	0.968528344073	0.814570804366	0.930294497966	0.934881144714	0.937764793277	0.939980250032	0.766449055898	0.876171852518	0.93271584689	0.935831669833	0.931407705517	0.683172489171	0.925179088768	0.615097642423	0.821754935398	0.932605550696	0.803886595556	0.853726487889	0.879804588642	0.933084866952	0.798762366226	0.848397435498	0.847571015871	0.91062702941	0.923687239194	0.647153208898	0.773517634295	0.61060899714	0.750303314534	0.928531629795	0.872151386961	0.891335619203
alpha_rarefaction_4738_6.txt	4738	6	0.904592722839	0.90992017157	0.93628996032	0.899102324399	0.833510211129	0.966758348522	0.965094372738	0.928067459219	0.972783745869	0.973754405834	0.972137827122	0.973434831966	0.981570824501	0.979953622143	0.953731013775	0.966489824508	0.806238630716	0.931503925137	0.933796446681	0.939170045193	0.939854184511	0.764613577551	0.870409544559	0.930702094968	0.932505678294	0.931956424629	0.681315094132	0.928077170274	0.612865792696	0.823120452175	0.930290310631	0.813651194255	0.853512399234	0.885301579908	0.934772273996	0.793742909371	0.846168882183	0.847345701593	0.912594007905	0.927097601085	0.641591447573	0.766488523761	0.619180561641	0.763512664729	0.929684037931	0.874770966122	0.887386427439
alpha_rarefaction_4738_7.txt	4738	7	0.90422860285	0.915444157785	0.93442615064	0.897474876434	0.837968475958	0.966807527439	0.965536092069	0.925181494259	0.974747695228	0.976690084265	0.973672886434	0.971884359697	0.981213208245	0.979580236561	0.953433089322	0.968700292098	0.810376787124	0.934279504811	0.933639644337	0.938954531062	0.941463992213	0.769876701684	0.876349858816	0.931867065111	0.936442486237	0.931867777849	0.690951132728	0.927323895376	0.612043471312	0.817792557983	0.932633080199	0.813328145789	0.855480268652	0.874289689836	0.934208498295	0.791488697491	0.839793619606	0.85367641805	0.914676093576	0.923581397611	0.640021820472	0.777002031838	0.615077507577	0.763571109239	0.927792966025	0.871532552256	0.895748446989
alpha_rarefaction_4738_8.txt	4738	8	0.907397792045	0.921638652205	0.935710860754	0.895650267339	0.840508763024	0.964880462268	0.964580221416	0.926891798008	0.973611769156	0.973931788486	0.972744456191	0.973466459711	0.98143246425	0.980385630419	0.953876946866	0.967826475399	0.803546174103	0.929443310696	0.937618058356	0.935588715292	0.940156474485	0.763560596355	0.88026804648	0.93192586599	0.934262220916	0.930484798993	0.686024153619	0.931955088245	0.619124700806	0.823171234753	0.930881526742	0.819552129741	0.852691503326	0.882407596646	0.934428823407	0.801367066982	0.843911908443	0.849729008131	0.908955569878	0.918406296612	0.654146237073	0.774070897111	0.621297215101	0.751621166962	0.930233202504	0.873863294371	0.88988876121
alpha_rarefaction_4738_9.txt	4738	9	0.907148957416	0.917285605313	0.935893678032	0.897451623359	0.832146298012	0.965583667325	0.96572897677	0.930409070588	0.974513917188	0.974976929564	0.972745079836	0.97492507788	0.981413309419	0.980342420683	0.952294223206	0.968448071964	0.810006163401	0.928313442897	0.938020666193	0.936833244805	0.939755381216	0.779045362384	0.86616955572	0.928355939896	0.933969285628	0.932140311014	0.698353539751	0.92898029832	0.612305135223	0.82430261712	0.932758522074	0.812743255227	0.856723907244	0.877183940375	0.933820056125	0.793500667568	0.852981498571	0.846084066369	0.916179792419	0.925844785992	0.640984283951	0.773120461084	0.622740509404	0.759436961983	0.928913657324	0.869957668713	0.889778375923
alpha_rarefaction_7102_0.txt	7102	0	0.908774750287	0.913318668846	0.936993208588	0.89757522859	0.841131372832	0.965376818822	0.965068601298	0.928091301224	0.974393123145	0.975397992371	0.974485552715	0.973286545704	0.981475345651	0.980139776033	0.954735007079	0.968763246355	0.813964295936	0.930187917921	0.938389684178	0.936628089977	0.940386733886	0.766597729777	0.873332788246	0.931323957039	0.936516984162	0.931606836727	0.700190196343	0.927271766966	0.612505383794	0.818605402344	0.933175284452	0.809395158499	0.855210168823	0.882517456341	0.932392626856	0.79535117725	0.845050846573	0.846023200893	0.913144634791	0.927242424245	0.641182738455	0.77233201114	0.599040960931	0.755131744454	0.928425213454	0.870458113623	0.89592279724
alpha_rarefaction_7102_1.txt	7102	1	0.90313928252	0.913169734712	0.936077636398	0.90052659081	0.836963080751	0.966450564138	0.964960548712	0.925879534174	0.974169008203	0.976243260988	0.973888190435	0.973954489123	0.981959104019	0.979491103644	0.952794779153	0.969643527975	0.810903255385	0.930770727797	0.935105163121	0.93737779649	0.939519022053	0.765680135319	0.873530455087	0.932756080069	0.934529371707	0.934330277381	0.693132478974	0.928710155064	0.61281788377	0.819974676439	0.93427892762	0.80975516196	0.859943427235	0.880694242427	0.933849968766	0.792177841313	0.848304716382	0.844558364694	0.915860343242	0.924863165773	0.644514842302	0.78005156547	0.611766700628	0.752521868059	0.929789649966	0.873237979536	0.890640512733
alpha_rarefaction_7102_2.txt	7102	2	0.904880772992	0.913881533603	0.935454817325	0.898658569768	0.845813757311	0.966876668025	0.964745315891	0.92765365851	0.974323652271	0.976015180813	0.973106325886	0.973468153354	0.982157722516	0.979459936916	0.956210311492	0.967121560785	0.813384023809	0.92946485777	0.936688520121	0.93659268045	0.942786889133	0.760994856221	0.876691974631	0.932654173594	0.935985801613	0.933820665698	0.688966209161	0.929141572362	0.612591548297	0.822370033754	0.935695903463	0.8095401274	0.860066190833	0.885101994901	0.9339648019	0.791757962841	0.844112315687	0.846529402477	0.913474621441	0.926974017655	0.647099817036	0.765578585714	0.607155373116	0.753050076684	0.928428623554	0.86605139211	0.894474496061
alpha_rarefaction_7102_3.txt	7102	3	0.906611676293	0.91633216626	0.933584099925	0.897323912152	0.833688314166	0.966055389064	0.964338007206	0.925864505943	0.974486861242	0.975701530921	0.972575064033	0.97312991902	0.981563373813	0.980012769635	0.955020702082	0.967348015215	0.808973099149	0.930310364301	0.937146861348	0.938776492611	0.940125623325	0.762332210194	0.874862812868	0.931536176283	0.935318611588	0.933856471747	0.695860122775	0.929080864652	0.61720937879	0.820882238859	0.930795074325	0.806576116088	0.858624630549	0.883794261214	0.931746928392	0.794038328413	0.848281281858	0.845725372278	0.91283324508	0.924446776706	0.649898835023	0.76962332115	0.617206285909	0.757789124335	0.929135029729	0.87336696855	0.889638498474
alpha_rarefaction_7102_4.txt	7102	4	0.909568312273	0.912703145801	0.932859334724	0.898422915999	0.832440177925	0.967347697996	0.964863797038	0.926050396043	0.973921419084	0.975813826306	0.973116992362	0.973390077926	0.982102685089	0.979379720262	0.955054010036	0.968236980694	0.809104467302	0.929251409303	0.936012329018	0.936542639216	0.941180771699	0.762465957487	0.872622178925	0.930530632968	0.935352355717	0.932779395637	0.695882050511	0.931087827442	0.612699918102	0.820174524158	0.933113030301	0.810085545133	0.854449002788	0.878878641759	0.932989592613	0.800167269369	0.843602981569	0.841890714861	0.908708015424	0.926548151682	0.650336041561	0.768015498666	0.618481346079	0.757684878372	0.93062873282	0.869787037671	0.892939792464
alpha_rarefaction_7102_5.txt	7102	5	0.907698506876	0.916055155116	0.934549158217	0.897787765053	0.840205808257	0.966182950595	0.964609585981	0.929779895494	0.973609394936	0.975811328209	0.973616492703	0.972819718879	0.981510834482	0.979261358072	0.954634210868	0.968392893637	0.809255225443	0.928336590508	0.937572965235	0.93657749361	0.941559292796	0.768197225273	0.874171236663	0.933305978516	0.935046596637	0.934269331758	0.696780810114	0.927260862576	0.616272513302	0.815281228962	0.935648637891	0.811282648832	0.861647922087	0.879915351802	0.933877923655	0.793362652791	0.842258688439	0.843005817551	0.911967158993	0.925824417442	0.641233057255	0.770873915836	0.628054488005	0.75261584407	0.928323029412	0.873061605994	0.898008350938
alpha_rarefaction_7102_6.txt	7102	6	0.907690774672	0.917336282092	0.935086645485	0.898855364258	0.840845638177	0.966185290082	0.965354018735	0.928195666144	0.974139586177	0.976545451359	0.973356095883	0.973584929452	0.980900664502	0.979063334359	0.954340030267	0.968663481105	0.812485621076	0.930692017931	0.935264525816	0.937473477551	0.941411191361	0.76506266931	0.870404265765	0.929882793278	0.936674205631	0.930539634046	0.694582247289	0.929417988721	0.618297557552	0.820191455701	0.931207617117	0.802337044606	0.853366097785	0.878120132429	0.934192644161	0.794126158314	0.848985982982	0.846830839453	0.913964803486	0.922319746676	0.649034969465	0.764656788109	0.617622556019	0.749183062969	0.928554519687	0.877352265151	0.89319380526
alpha_rarefaction_7102_7.txt	7102	7	0.905677824382	0.914305298003	0.933482510668	0.899021824719	0.838936458021	0.966403734741	0.965742849437	0.926478403242	0.973687430713	0.973333652667	0.972959969154	0.974117737746	0.981064230343	0.979352201549	0.953856866684	0.968786403313	0.810940964746	0.933248522297	0.938899930299	0.93698813309	0.941645893474	0.760661261209	0.876744870833	0.934830570769	0.932618446849	0.932385410133	0.707712282094	0.928010529437	0.615077709437	0.824835020553	0.93164748036	0.798840819785	0.853265618793	0.883378070408	0.931415871129	0.793896650655	0.842057254627	0.844471684711	0.911116537312	0.929512004385	0.641862379309	0.770340473105	0.610757747212	0.753846652245	0.929566090156	0.872926470869	0.890257629881
alpha_rarefaction_7102_8.txt	7102	8	0.910944049697	0.917115180726	0.934149224864	0.897115380574	0.838370183164	0.965486100631	0.964520011379	0.928327708387	0.973353597786	0.975280581836	0.97412753187	0.974545189812	0.981585856682	0.979461919533	0.95750868723	0.968664789631	0.805435397996	0.931922588193	0.938292892852	0.936594623414	0.941217727666	0.769921070461	0.87550165148	0.93078884891	0.935645663967	0.931190645921	0.689280414186	0.929406330938	0.618030459489	0.81797044966	0.932069936234	0.809142533535	0.861111148561	0.882506789866	0.932319349359	0.795932202772	0.844620658497	0.843432159352	0.91459071544	0.925166506062	0.642563115201	0.769057799688	0.602968008266	0.754001415271	0.926536771465	0.872474474014	0.893151496229
alpha_rarefaction_7102_9.txt	7102	9	0.904940092871	0.911202027725	0.936111459831	0.89760116121	0.839727759824	0.966435060078	0.964964236378	0.928454833741	0.973641235754	0.975041993795	0.97404021745	0.974182133122	0.982487471253	0.979556648938	0.954860942864	0.968580369831	0.809723321142	0.930507277748	0.936340095139	0.939047555906	0.94020314362	0.761667399309	0.875785958652	0.927778008202	0.93309578154	0.930151596391	0.692294228818	0.929134276334	0.612231306922	0.818914492219	0.932286001754	0.807911209879	0.85780830813	0.880209016923	0.934062544881	0.797250642586	0.849836009879	0.847389699325	0.911114475391	0.924149463571	0.64905943495	0.769668088625	0.611820905356	0.759503690878	0.927492194242	0.873321804552	0.892250754009
alpha_rarefaction_9466_0.txt	9466	0	0.902908511202	0.914273772371	0.934551913508	0.89905926842	0.837786187214	0.966628639093	0.964847893351	0.929107985706	0.974207109243	0.974262708722	0.973000861691	0.973525072597	0.981605790631	0.97969201683	0.9557302707	0.968254907117	0.813575638438	0.931855952575	0.934727885525	0.937471566926	0.942265063408	0.767769122571	0.875018218818	0.930597810688	0.93470697155	0.931385510896	0.695353780758	0.927416118778	0.608084472282	0.82239772006	0.934839218404	0.810316205465	0.857754056028	0.878894960018	0.933624065115	0.79423715305	0.843833428514	0.843683526426	0.911971114698	0.926731180514	0.648340191495	0.762667250978	0.607757973213	0.761528878985	0.929668332925	0.86904092885	0.891718775647
alpha_rarefaction_9466_1.txt	9466	1	0.904323943145	0.914416598973	0.934580349372	0.897954666805	0.839071090954	0.965801075108	0.965562137964	0.925685258558	0.974242888434	0.975696711024	0.973597479145	0.973025770972	0.981278488037	0.979977803956	0.954536857232	0.968343116327	0.812156992395	0.931061667925	0.936412543046	0.938697991888	0.93937482794	0.765671140621	0.874396357281	0.932985262589	0.935852218147	0.932832905285	0.690771008758	0.927443795757	0.611395710309	0.820193494223	0.93201469344	0.809512434753	0.855781758809	0.878084671824	0.933843561413	0.79603631291	0.848088429197	0.846587511103	0.912367074055	0.924178157784	0.642783122882	0.765755510765	0.618370353599	0.75828136497	0.927185663289	0.86900526126	0.891122582276
alpha_rarefaction_9466_2.txt	9466	2	0.906697244074	0.91271928593	0.937383446997	0.898699802498	0.841086979414	0.964904898999	0.965493168719	0.9233353045	0.974233491653	0.975727713704	0.973169490381	0.974171173811	0.981513407554	0.979485176054	0.953672398048	0.96856033597	0.812085992016	0.930246759461	0.935802578146	0.939991176401	0.941771877502	0.765543982759	0.876801486736	0.930476813187	0.938930411549	0.933047245629	0.69384453725	0.929630009237	0.609781472843	0.822504231788	0.932823262983	0.811770876221	0.857155943125	0.881725957823	0.934814621605	0.793926947686	0.848560991289	0.842495425152	0.911545447229	0.924754731748	0.643248386287	0.769327827519	0.611422583763	0.751814348719	0.929978315087	0.873715592884	0.891964431154
alpha_rarefaction_9466_3.txt	9466	3	0.905077314971	0.912462090909	0.934140821093	0.897518218706	0.841193580423	0.966862688125	0.96536172539	0.92383076706	0.974710383853	0.976251188045	0.973587033318	0.973529090223	0.981570636404	0.979365763283	0.953105310145	0.967352302807	0.809638208766	0.92917211148	0.934725742791	0.937428198886	0.939638451162	0.769209910198	0.871644640628	0.931223667531	0.936369509808	0.932183009647	0.688945399526	0.928699571708	0.61621083501	0.823344071852	0.933217838491	0.807085409237	0.859064337771	0.880732242685	0.934141021974	0.794885530917	0.851614833414	0.846933473337	0.912798500122	0.924759976982	0.643212741017	0.769593838997	0.620508266288	0.755828738248	0.928870923454	0.873046479602	0.894053261846
alpha_rarefaction_9466_4.txt	9466	4	0.905659580571	0.916195916226	0.935512617153	0.895411130136	0.840138328647	0.966142461713	0.965300478914	0.926871909023	0.974672261047	0.975488039996	0.97350538623	0.973637164361	0.981857695778	0.979375561826	0.955557981507	0.96841637104	0.814608860231	0.930140560215	0.933672990871	0.937601001442	0.939977784314	0.766064912604	0.875515109867	0.930772064054	0.935707360411	0.930923283031	0.689115791506	0.927068928935	0.615139802893	0.823215396221	0.932407371737	0.807652430179	0.858999475432	0.881086798175	0.932536292889	0.797414068449	0.843002226345	0.843962662149	0.913867835909	0.924099947999	0.647635165101	0.763638400451	0.615894201445	0.761411497347	0.931601145809	0.867719598636	0.891753081709
alpha_rarefaction_9466_5.txt	9466	5	0.906915445803	0.914848806245	0.936916732783	0.898097939811	0.837569525575	0.965840246961	0.964978912597	0.927125064098	0.97410142336	0.975341932333	0.973491525421	0.97337530443	0.981711811316	0.979150864935	0.954554311584	0.967691903801	0.810672747448	0.929927469799	0.936985233305	0.939058350615	0.941688243922	0.769245644748	0.876387448062	0.931762721333	0.935638592047	0.931500928362	0.693764921295	0.929639919381	0.617604303931	0.822266276731	0.93301334133	0.809610375546	0.860331162193	0.879522111428	0.932673182333	0.79702402393	0.844827076692	0.840773403709	0.911544241941	0.923324970273	0.648626603585	0.769448869661	0.611298818564	0.756311366725	0.929290185042	0.874323749852	0.892400522131
alpha_rarefaction_9466_6.txt	9466	6	0.905971549226	0.911389652622	0.934826540562	0.898926709084	0.83961076972	0.965135131286	0.965352864293	0.927530598797	0.974357792536	0.974760202415	0.973436796427	0.974382858058	0.981782276011	0.979618650516	0.956393893226	0.969089680509	0.812846238446	0.929657105892	0.938024615459	0.935333542637	0.938595162984	0.770321029294	0.873382576333	0.931711675163	0.937451010074	0.931819124337	0.693097615945	0.927123747209	0.618280626619	0.819819587168	0.932538725785	0.80603466613	0.854588657822	0.879411001751	0.933781689973	0.795247452055	0.848461287205	0.842938145211	0.910826359144	0.928184913823	0.64582198819	0.769022019224	0.613816352264	0.756465554281	0.927696816911	0.875850224512	0.894585195522
alpha_rarefaction_9466_7.txt	9466	7	0.905602909725	0.913091050252	0.934734001244	0.898691878847	0.839069796385	0.966206319645	0.964453273202	0.926193845363	0.974104682101	0.975535425662	0.973508064648	0.974212175915	0.981110082549	0.979151177417	0.955271123014	0.968714501206	0.813533319444	0.93250234395	0.937876030259	0.936766786054	0.940101683434	0.76553480918	0.876588329359	0.931954004968	0.936371518621	0.931554385107	0.691045881333	0.928774009388	0.609462674224	0.820744533942	0.932556247098	0.80251551596	0.857343767138	0.878028201859	0.93512509481	0.79550524972	0.847192766452	0.849844064777	0.913972495065	0.925427215371	0.64407244601	0.768572893283	0.601905095729	0.762924914723	0.929977578522	0.875689608754	0.890705731264
alpha_rarefaction_9466_8.txt	9466	8	0.908037992814	0.914104585678	0.935592858072	0.898648309925	0.84433132397	0.966071840777	0.964869655492	0.924524767302	0.974675006425	0.974527046189	0.974223202067	0.974381340288	0.981506108867	0.979814174979	0.955767545341	0.968122771864	0.813316077481	0.930302492861	0.9374736427	0.935967791853	0.940708077111	0.769671312218	0.876386957018	0.93151608374	0.936084637808	0.932545466468	0.696282566597	0.928970158815	0.617015208366	0.821995845864	0.932681864869	0.807894358222	0.856854576538	0.878212320729	0.934517964569	0.796928895476	0.842644121952	0.844277398501	0.910400580074	0.925113304864	0.645620214087	0.762955270119	0.612089264149	0.751500996215	0.930202744137	0.866831859542	0.893109275989
alpha_rarefaction_9466_9.txt	9466	9	0.905898026672	0.917434059263	0.936970010967	0.898856847032	0.843662166048	0.966610782978	0.96569619275	0.927758933872	0.974705919825	0.975818512051	0.973219018781	0.97373597564	0.98156378412	0.980001396348	0.953654698174	0.968278365589	0.810229625626	0.930872214541	0.935718877606	0.936867226703	0.940368699319	0.766905444593	0.877646839876	0.927295322158	0.935312226899	0.932257447328	0.69854966828	0.927962627508	0.614194076064	0.821250420009	0.933849453931	0.807930472215	0.85969119902	0.879367187308	0.932854354944	0.796285762842	0.845624843285	0.843476105326	0.912845037623	0.927183743757	0.644918044671	0.774065724521	0.610950668955	0.75733699967	0.928965181423	0.871039273678	0.894016567529
alpha_rarefaction_11830_0.txt	11830	0	0.906700459954	0.911859743092	0.936294204528	0.898022235259	0.839529485405	0.966837367068	0.964646395935	0.927001169713	0.973813756307	0.97599320895	0.973281347692	0.973141925374	0.982047261536	0.979422760736	0.955890685815	0.968131425113	0.811107968694	0.931529994162	0.937704533583	0.938754359627	0.939007237642	0.766536185708	0.87550878928	0.932086683068	0.93507091517	0.932911441247	0.695172466522	0.927127744484	0.6165008228	0.822424642137	0.932066232746	0.809449577667	0.859232891434	0.882610967289	0.932348807315	0.796025906599	0.844534440785	0.846995724868	0.91251845495	0.924594334075	0.644510717841	0.768967158727	0.615134667011	0.756582438304	0.929529806951	0.872772533403	0.894167642618
alpha_rarefaction_11830_1.txt	11830	1	0.908182443735	0.914639314778	0.934565887978	0.898455650598	0.842421226605	0.966293225599	0.965276668841	0.926134496234	0.97492962074	0.976150237694	0.973583643744	0.973861916742	0.981339317422	0.979275492698	0.95497676652	0.968047751715	0.810271677734	0.929644605995	0.937324137596	0.936217748049	0.94040424755	0.761970404912	0.876561959401	0.931474016587	0.935737687113	0.931028096684	0.696454605931	0.929223180747	0.617791436732	0.825038553358	0.931968211254	0.808212068834	0.855591376567	0.878596344809	0.933262255009	0.797084364364	0.845003454832	0.843315967471	0.911551987904	0.927847935925	0.642628588006	0.768350762314	0.606920554574	0.757406339028	0.929567606462	0.872947039955	0.892677427261
alpha_rarefaction_11830_2.txt	11830	2	0.90468026544	0.914945469382	0.935036716973	0.899301287827	0.841196108008	0.965950471922	0.964700158415	0.925911700628	0.973921395595	0.975361921387	0.973278689579	0.973555733557	0.981490343976	0.979206038776	0.95500180423	0.96911511273	0.810311820958	0.930364254381	0.937708420716	0.938131689495	0.939595052194	0.764812113564	0.876053916822	0.929697582475	0.936435141684	0.932712854478	0.694131343655	0.927411276545	0.613354603002	0.821670509736	0.933280132963	0.809351984903	0.858129903129	0.87859421546	0.933899773417	0.795986806613	0.846517135897	0.844414168314	0.910751367106	0.926406524096	0.643333788261	0.768818232941	0.612461248356	0.752373830734	0.928359665564	0.874060517803	0.89331387385
alpha_rarefaction_11830_3.txt	11830	3	0.905057445968	0.916019432807	0.932851162103	0.898914475212	0.839852646216	0.966573899473	0.965137775288	0.925484101697	0.974307322173	0.976019861535	0.973523007326	0.97370061501	0.981466320921	0.979814189322	0.956120369649	0.968484311059	0.809649422039	0.930015612842	0.935336354912	0.9373454025	0.940361589123	0.765695507432	0.876486560452	0.932679113591	0.934125098518	0.932686101856	0.70180081444	0.928351405406	0.607503110064	0.822215237133	0.933519748994	0.809901356852	0.85717952767	0.880284703917	0.933861816706	0.795268215756	0.847857310776	0.845471254151	0.911925824354	0.92531458268	0.648593708132	0.770259373243	0.615097467719	0.761546850315	0.929599389491	0.871570337459	0.891779599554
alpha_rarefaction_11830_4.txt	11830	4	0.909271784201	0.914125198555	0.93514279855	0.898433571111	0.840633402621	0.966458228682	0.965148064758	0.926680695597	0.97400072455	0.975734800345	0.974248900849	0.9742165176	0.981973863317	0.978941227834	0.95397568684	0.968224616271	0.81025318527	0.933124604766	0.937181099673	0.937550448771	0.93984855901	0.757994725218	0.874099989353	0.93101590652	0.937417157262	0.932993514061	0.699353221069	0.928979277436	0.62069160958	0.824582258239	0.931916892523	0.805214060275	0.858563747196	0.880849281416	0.933860630559	0.793788089796	0.846413126505	0.845877616759	0.911679920314	0.927064021225	0.644435533255	0.768916954688	0.610574902697	0.759840841907	0.929226682025	0.872986025614	0.895575899489
alpha_rarefaction_11830_5.txt	11830	5	0.905016516743	0.916012244469	0.935636836017	0.897816731678	0.83995192531	0.965041625908	0.965195196247	0.9268407826	0.973858729865	0.975468588892	0.973630961015	0.97406999269	0.981218116041	0.979504704932	0.95520453537	0.967728092182	0.809344196346	0.930999114677	0.936968279136	0.938231583099	0.939621547579	0.764284663902	0.873057423102	0.932939494344	0.935870164038	0.932212243183	0.693530624392	0.928462746045	0.612117665805	0.823737178356	0.932701150206	0.809336307752	0.858280629573	0.880091118973	0.934743038352	0.794264220726	0.847711386084	0.847123057059	0.913968912939	0.925664724767	0.641956814237	0.772381619291	0.607351068854	0.753305856638	0.929347097405	0.86878689293	0.889902228599
alpha_rarefaction_11830_6.txt	11830	6	0.906541001751	0.914491475103	0.93569202759	0.898141550237	0.839932775463	0.966638851752	0.965269523376	0.925525959832	0.97451062495	0.976298163115	0.973755349274	0.973769640204	0.981098543826	0.979579432207	0.954970707165	0.968760683364	0.810633495512	0.930731517004	0.935785904712	0.938536880247	0.940019149847	0.765768462632	0.87525076653	0.930476709713	0.936093174009	0.929552558112	0.694096302293	0.928497501588	0.615177368311	0.821175600523	0.933141768174	0.805079053855	0.858313698786	0.87896497936	0.933025482873	0.79709321045	0.847717859876	0.843700893683	0.911128419016	0.925543351895	0.642576140291	0.770677125722	0.608805371103	0.753644037216	0.930092169356	0.871248677196	0.891792761501
alpha_rarefaction_11830_7.txt	11830	7	0.91085156082	0.914923204112	0.936462594561	0.898808965272	0.840787187323	0.966572641871	0.964679851003	0.926843340676	0.97420760006	0.975890414287	0.973345942698	0.973718250018	0.981605828985	0.979652930462	0.954424607839	0.967892580792	0.808667820897	0.930086009965	0.934787783255	0.937626347903	0.94060037628	0.764784932215	0.877321036464	0.930201537847	0.935763310751	0.930251127376	0.690703363871	0.927509912547	0.612793884053	0.822339153791	0.932875370939	0.807908357979	0.856335462444	0.881048982879	0.934330959372	0.793783045097	0.843095444123	0.844471803637	0.911267384024	0.9257048537	0.646870307662	0.772723915658	0.607638802449	0.75357191089	0.928107444932	0.871737641382	0.890226575557
alpha_rarefaction_11830_8.txt	11830	8	0.906774358355	0.916791343126	0.933924325236	0.897802040602	0.840432329229	0.966595564524	0.965158882992	0.927723719157	0.974090671667	0.975212924146	0.974116195268	0.973240890068	0.981831254122	0.978991246091	0.955140111855	0.968540460125	0.8066524853	0.930584006019	0.937354548696	0.937282922552	0.941602856471	0.768273576998	0.874491646594	0.932236180492	0.934417533828	0.933068012682	0.693253037359	0.927364287965	0.611002287263	0.826094010028	0.933394260334	0.803464221584	0.857970173399	0.879707836217	0.932956857825	0.794595298713	0.847473141983	0.842267527648	0.913768982822	0.923134043926	0.644865418735	0.77378247346	0.611681635225	0.753120646179	0.930466320207	0.871717276806	0.892037479394
alpha_rarefaction_11830_9.txt	11830	9	0.907443845575	0.91262120674	0.936441301075	0.897368782463	0.840735268373	0.966513548874	0.965088600196	0.92719526913	0.974652047998	0.975338527134	0.973796878718	0.973856128916	0.981971433859	0.978770579833	0.955332110506	0.968571971627	0.809192941138	0.93089226139	0.936742825417	0.937566240249	0.941346634379	0.760842821916	0.874030764086	0.932362297953	0.93502929998	0.933201347063	0.697373141197	0.92770241138	0.614215602981	0.820581926689	0.933029512915	0.802745473526	0.857852616205	0.877215826634	0.93319761713	0.797208409641	0.844590075378	0.843671011348	0.9129650894	0.923607073725	0.645685989672	0.768715895588	0.604511903988	0.759944079589	0.928803127427	0.870004251552	0.892869668858
alpha_rarefaction_14194_0.txt	14194	0	0.906498595153	0.914025605327	0.934763698089	0.897721183156	0.840889165055	0.966463134921	0.964973669779	0.927987351901	0.97433571578	0.975313610037	0.973915930438	0.973963699423	0.981219969048	0.979459803064	0.955414929126	0.968829327711	0.809292026517	0.930474386721	0.935575741051	0.937290322002	0.940265132558	0.760430182144	0.87399449116	0.93146848193	0.935252009886	0.932934707839	0.69426355642	0.928310656202	0.614511320207	0.820148660019	0.932564796017	0.806271740125	0.857976682898	0.880940560194	0.932879910499	0.79694553079	0.846616856944	0.844293151947	0.914719486563	0.922564539701	0.64283055537	0.772620138153	0.609726003575	0.754873791503	0.927429451453	0.871641263103	0.894419157039
alpha_rarefaction_14194_1.txt	14194	1	0.906753005699	0.914327169381	0.934175688886	0.898038521299	0.838558868494	0.966204416034	0.965467739268	0.927922349549	0.974046689596	0.975764318153	0.973660279011	0.973444018135	0.981382415363	0.979831700297	0.954517225613	0.968838271987	0.810653055431	0.931766174432	0.935522105177	0.937008840379	0.939933370406	0.765702053485	0.876243356096	0.930158736178	0.93450356956	0.932317274847	0.701008344503	0.928210144778	0.614269070303	0.822127121925	0.932030224148	0.809017910768	0.858401799068	0.880515622712	0.932897044595	0.795609786082	0.847494885036	0.843708378964	0.91355879553	0.923817165183	0.646633272321	0.766821835128	0.612037498296	0.753510131919	0.926618272145	0.872848740343	0.892720250907
alpha_rarefaction_14194_2.txt	14194	2	0.908437080812	0.913096145168	0.935407000984	0.898623393552	0.842439046249	0.966262588572	0.964435236285	0.927686939386	0.974473126065	0.975558510465	0.97332537991	0.973471416804	0.981328392334	0.979410356407	0.953317531184	0.969104039082	0.809257043578	0.930522870454	0.935540817674	0.939375608938	0.941085544027	0.765336221683	0.875721977281	0.931991786594	0.93459816446	0.932427574347	0.696829134093	0.928933975937	0.612407410117	0.822401426287	0.934400943674	0.806977345211	0.858300562969	0.879507153128	0.933302822863	0.793583892711	0.847766151719	0.843593989518	0.912082354683	0.925987288725	0.648621601719	0.773216168416	0.613801922986	0.754035332649	0.929147844393	0.871044726561	0.89243447087
alpha_rarefaction_14194_3.txt	14194	3	0.905461803683	0.915906662977	0.93580044985	0.898099671953	0.84213099983	0.965850873925	0.965145576577	0.926378226047	0.973906678424	0.975588569585	0.973320902808	0.973927376332	0.981407858403	0.979407606613	0.954560855016	0.968138235977	0.807733955503	0.93134329185	0.936106759035	0.936783079312	0.940345333229	0.763494812687	0.874433197467	0.930138346009	0.935229207442	0.932466637305	0.696445860457	0.928563964845	0.614103328206	0.821710354408	0.933134886887	0.804486796214	0.858753484818	0.880217265097	0.933484934673	0.796049405678	0.844070468266	0.842379980277	0.913045457629	0.924826389223	0.646874539447	0.771476462091	0.603342252527	0.755550707403	0.928528028909	0.870026419266	0.891779275364
alpha_rarefaction_14194_4.txt	14194	4	0.907248365704	0.913888353876	0.93442100625	0.898710791337	0.842257043637	0.965014857127	0.965539492016	0.92697947794	0.974348740075	0.975648866512	0.973932320005	0.97396762061	0.981291711869	0.979376832745	0.954627733581	0.96818483357	0.812731502627	0.931601822123	0.935511393886	0.937392143797	0.941173537436	0.765631630962	0.876488445137	0.931624823107	0.93481572578	0.931909828834	0.698150077563	0.928111350735	0.61012461451	0.822239774136	0.931552911527	0.806630116709	0.856766416156	0.87935549752	0.932928910439	0.794897241984	0.845105611845	0.843217386862	0.910677289356	0.924372693064	0.64318217163	0.771841330969	0.613495921539	0.752978438895	0.928658390985	0.872158998689	0.893586197773
alpha_rarefaction_14194_5.txt	14194	5	0.906643639342	0.914736302993	0.935575304261	0.89838750689	0.840012675657	0.967105663506	0.965126923642	0.926697688579	0.974041408404	0.975488286483	0.973645259378	0.973816252887	0.981431752823	0.97961935068	0.953557666625	0.967919423848	0.810759036662	0.930546467062	0.936194266018	0.938537269209	0.940659445079	0.76497379486	0.873030286311	0.932597386536	0.935617533949	0.931468749961	0.694889635875	0.928804139995	0.614445851285	0.820914889626	0.933813192575	0.810288633271	0.858621921568	0.879849060729	0.9330764761	0.795202598172	0.844946223063	0.842197401895	0.910713791134	0.924491916985	0.646126317516	0.76775751955	0.611870346557	0.75214369276	0.928810354331	0.873309852012	0.89261752575
alpha_rarefaction_14194_6.txt	14194	6	0.908858881345	0.915244627731	0.935305089845	0.898218647697	0.839606728629	0.966670501157	0.964327190227	0.927992603312	0.974718900073	0.975277415997	0.973503937834	0.973355458884	0.981684277228	0.97964385065	0.95429950546	0.968563282658	0.813473033723	0.931172576298	0.936265572049	0.937159731603	0.940225037186	0.763944875544	0.875678645689	0.931158430246	0.93441622141	0.932797575512	0.69521677202	0.928223049949	0.615029581927	0.823166544064	0.932720352957	0.808758864289	0.856812338709	0.879039549166	0.933010639876	0.794487899904	0.84612725463	0.846621979304	0.90978215695	0.925593144964	0.643291329518	0.77244996859	0.608919341076	0.757676576137	0.929492055071	0.871371564894	0.89212743701
alpha_rarefaction_14194_7.txt	14194	7	0.907109317456	0.915598229403	0.935215845627	0.898027085332	0.84025088525	0.965756805159	0.964997216752	0.928828888141	0.97418056585	0.975427453495	0.973339754284	0.973735446666	0.981661037994	0.979718263848	0.954857266928	0.968384426922	0.808485026498	0.930364940948	0.934842389848	0.938849534627	0.940502071488	0.765416958415	0.873056543369	0.930364077295	0.937091423543	0.931895911104	0.692368382499	0.927877102036	0.619507735647	0.823085757697	0.933161153872	0.804956435222	0.855166780566	0.878805032437	0.933425203588	0.794853513311	0.8460935225	0.845790270848	0.912816668811	0.924611508208	0.646425409733	0.772676404697	0.61839160716	0.755974513202	0.928500044543	0.871389264832	0.891254759601
alpha_rarefaction_14194_8.txt	14194	8	0.90643525062	0.913282416413	0.933360330288	0.899349845453	0.841234110335	0.966059054179	0.965122019677	0.927074807441	0.974130027217	0.975607857851	0.973043064415	0.973699232772	0.981541615532	0.979393450634	0.95614282045	0.968676192972	0.809736401172	0.930489416281	0.934876390008	0.938110336388	0.940017829784	0.765131307429	0.874740906367	0.931467747328	0.934882812813	0.932429261946	0.693233694034	0.927878531532	0.61244008998	0.823413946109	0.932967447263	0.804063308081	0.858816471977	0.879407425941	0.932999730044	0.796658976442	0.845025351612	0.847256824348	0.914236634646	0.926129354798	0.646030997942	0.770279001249	0.610031746918	0.756657633511	0.929167222003	0.869940887767	0.89076063055
alpha_rarefaction_14194_9.txt	14194	9	0.907373466441	0.914776586979	0.935524854971	0.899356853953	0.838220703392	0.966275483815	0.964833539482	0.92599084261	0.973899709632	0.975973878267	0.973492084931	0.973746435915	0.981415432745	0.979449498782	0.953787745961	0.968387742558	0.809725481412	0.929758070343	0.935990781261	0.937952962798	0.940551994644	0.762611096394	0.874297901645	0.93183775842	0.935453141932	0.931074070139	0.693349919985	0.927979886756	0.615809123713	0.822272811373	0.933540625447	0.806561550546	0.858468866246	0.878231496879	0.933440937968	0.797285591959	0.844479443046	0.845340912811	0.911880617087	0.924891659605	0.647452085534	0.772468829993	0.612053699248	0.754989124019	0.930814100443	0.87410027385	0.890588197618
alpha_rarefaction_16558_0.txt	16558	0	0.90647986826	0.914559400294	0.935548309827	0.897731365284	0.838675328257	0.966245355155	0.965220499403	0.926477368765	0.974423943471	0.975054696882	0.973631318132	0.97381047877	0.981375792051	0.979346309067	0.954344959891	0.968384464608	0.809440222068	0.930755573081	0.935900160604	0.939149752339	0.939905268958	0.763340256647	0.874881242247	0.931428322738	0.934542632142	0.932358615812	0.698753196606	0.928220785607	0.61306199085	0.823074426904	0.93310947834	0.806334965529	0.856825468111	0.87860519387	0.932749968009	0.795093642145	0.84688348975	0.844633893041	0.912933335129	0.925113347918	0.645273293724	0.771258558696	0.616895364687	0.755608410051	0.928196486581	0.871006047241	0.894146934279
alpha_rarefaction_16558_1.txt	16558	1	0.907866619748	0.915174294779	0.93509139184	0.898452749467	0.84035018114	0.966135166985	0.965066600706	0.926666567068	0.974414803069	0.975649297194	0.973743030917	0.973698984829	0.981612581722	0.979473224246	0.95402999899	0.967991026095	0.812406694766	0.931197996272	0.93573573549	0.937462461798	0.939741638979	0.760995061396	0.874360815608	0.931853646884	0.936756907361	0.93186933803	0.694336208448	0.929218147204	0.613942978275	0.821506858854	0.933179078163	0.807462991839	0.858125827113	0.880043089301	0.933047326523	0.79392986395	0.845803755111	0.845342897924	0.912342221739	0.925539219176	0.643225238143	0.771271375684	0.611192971896	0.753003752846	0.92936286173	0.873625432675	0.8916914925
alpha_rarefaction_16558_2.txt	16558	2	0.907835864811	0.914835844576	0.934601486704	0.898745183982	0.840337947736	0.966541911239	0.964386147725	0.927339148944	0.974364797117	0.975567989194	0.973364721849	0.973660993436	0.981233966272	0.97932184226	0.953932613219	0.968209221284	0.810194279725	0.930628555775	0.934192079842	0.936939481973	0.940074756673	0.767719727575	0.876506898903	0.9314356905	0.935286301983	0.932313650577	0.693231321289	0.9276429196	0.61501958344	0.821542523201	0.933131778588	0.808130715368	0.85723340142	0.880500466861	0.933518126541	0.794940283264	0.844279970537	0.844799682285	0.911252216	0.92535973027	0.644939701868	0.769485430075	0.607105942777	0.75408864492	0.928852925033	0.87110427921	0.891517460116
alpha_rarefaction_16558_3.txt	16558	3	0.907555926314	0.912544682014	0.936131019591	0.898238033904	0.83987039391	0.966590538471	0.964983045903	0.927166881905	0.974468514786	0.976034186184	0.973814228305	0.973482255897	0.98174482941	0.979449742238	0.954415529924	0.968585371087	0.810514835748	0.930424724075	0.937212709241	0.937549890147	0.940239174492	0.763769877439	0.873213093299	0.930999052097	0.935504701428	0.93142685648	0.69613697712	0.928503065741	0.614407154602	0.822300928567	0.932915180962	0.808116833337	0.858115191274	0.880743734327	0.9325319406	0.795232382217	0.846724543042	0.843385998342	0.912876975394	0.924582394862	0.643140173314	0.770473060389	0.608329713525	0.756118551003	0.929060725112	0.871523191214	0.893109443909
alpha_rarefaction_16558_4.txt	16558	4	0.906092316662	0.91509430714	0.935099518264	0.898630225004	0.841004139355	0.966435129748	0.964745614288	0.926284355274	0.974059180873	0.975658320879	0.973561747488	0.973631201415	0.981667351188	0.979244801726	0.954370134295	0.96848374703	0.80958978035	0.931242392512	0.936007912306	0.937900092295	0.940726417022	0.76712900081	0.874390221004	0.931513248966	0.936458177422	0.93271183072	0.696307566352	0.927892818053	0.616124193396	0.822083127297	0.934189533952	0.810717974441	0.856787826869	0.879748860262	0.933479245181	0.794524143289	0.845511437313	0.845001420373	0.91089048075	0.92516139886	0.644378985969	0.766755958598	0.614720583592	0.755088676419	0.927887908643	0.872320901039	0.8918099384
alpha_rarefaction_16558_5.txt	16558	5	0.907505074163	0.914247605342	0.935234501507	0.897643360644	0.840933255645	0.966280961143	0.964963532275	0.928157167532	0.974110069498	0.975457494642	0.973794116502	0.973468935566	0.981741823947	0.979725858254	0.954264257361	0.968490859474	0.811509607686	0.932005554097	0.935726653447	0.937865886911	0.940556294658	0.763425430898	0.875201112558	0.931862123458	0.935305910444	0.932367085092	0.697204901456	0.928132372458	0.611336190984	0.82188839223	0.933267644503	0.805983406544	0.856911466676	0.87984318221	0.933246066443	0.795022670897	0.844363182483	0.843426703406	0.912550459507	0.92605316802	0.644353833449	0.771882535224	0.611547835431	0.75614889743	0.929190645755	0.872198435697	0.893353769123
alpha_rarefaction_16558_6.txt	16558	6	0.904896652834	0.914514610134	0.935852744311	0.898131427488	0.840910539593	0.966086773187	0.965014253119	0.92714509959	0.974463182277	0.975311503524	0.97326827711	0.97345386448	0.981553588559	0.979765542043	0.955204887187	0.967873448278	0.808959347911	0.929820983361	0.936854242068	0.938055975182	0.940048181665	0.768053071408	0.876000376179	0.931536227631	0.936924666205	0.933520942339	0.695577574288	0.928782559255	0.613840398597	0.823165677735	0.933522875465	0.810024237604	0.85732805893	0.879364233885	0.932649970695	0.795424965314	0.844559157668	0.845161672853	0.911088797571	0.926099030518	0.645965243332	0.770680058039	0.610955233899	0.756713545234	0.92852488453	0.87239940783	0.892587587485
alpha_rarefaction_16558_7.txt	16558	7	0.907871222776	0.914100177146	0.936423366568	0.898926832152	0.839232797964	0.966327567712	0.964674635745	0.928427141314	0.97409781421	0.975134203063	0.973755614472	0.973891334492	0.981326304031	0.97915057461	0.954101393337	0.967985970788	0.812613787249	0.93084910719	0.936371033571	0.937447609556	0.939954450596	0.766263872311	0.875458356889	0.931195610868	0.935292611997	0.932126866858	0.692061969856	0.928104914778	0.61422500309	0.822317757704	0.932639991389	0.808768128945	0.859092448363	0.879439085974	0.934030237093	0.794532940835	0.845665642392	0.847184400839	0.912270535599	0.923625249576	0.64481451556	0.769737918186	0.611558515039	0.755254363535	0.92880294826	0.870859932111	0.893205370717
alpha_rarefaction_16558_8.txt	16558	8	0.907754585991	0.915091673712	0.935187617736	0.898264565144	0.839223475191	0.966557179286	0.96483157638	0.925553611844	0.973884280406	0.975655745809	0.97352555062	0.973247895399	0.981374004821	0.979676063851	0.955014893749	0.968575224001	0.808960340006	0.92933005695	0.936125234804	0.937637427918	0.94043151686	0.768839882781	0.874772644347	0.931511673286	0.935992140917	0.931532507275	0.697410301541	0.928351443026	0.616463898307	0.824843134867	0.932532867041	0.811184543467	0.85621336754	0.880989139174	0.933034990992	0.793835629539	0.843262234523	0.845076316231	0.911962059788	0.925916762288	0.64661596265	0.771636160167	0.613375609505	0.755677506532	0.929106667853	0.872249338911	0.891143695717
alpha_rarefaction_16558_9.txt	16558	9	0.908319343217	0.914157835358	0.935117427033	0.898767841675	0.839364790333	0.966534266274	0.965082393979	0.926472459355	0.974213896589	0.97580595333	0.973748728167	0.973406543019	0.981364134938	0.97948189778	0.954420475808	0.968587800261	0.811397070586	0.930141546679	0.937179795039	0.937675032686	0.940603448337	0.767137980726	0.877108173969	0.930332247714	0.936158521041	0.932383877754	0.694793950749	0.928935859777	0.611951187596	0.82232829871	0.933026616545	0.807262559522	0.85658354289	0.879696629392	0.932721810025	0.794985408985	0.848129998434	0.84754610691	0.912444691995	0.92466356426	0.645138361545	0.770811999345	0.610681109368	0.755142081754	0.928169342577	0.872133971423	0.891547573109
alpha_rarefaction_18922_0.txt	18922	0	0.90692279626	0.913783810956	0.935212515409	0.898399407149	0.839398342905	0.966391917214	0.965133109883	0.926840868237	0.97421680743	0.975688712615	0.973596969679	0.97340142842	0.981574210701	0.979819981162	0.954354064144	0.968446675671	0.810869942317	0.930364046256	0.93680455731	0.937561809075	0.940169469017	0.76482025504	0.873989689994	0.930471597858	0.935878470644	0.931952474056	0.693727433449	0.928330039549	0.616336084112	0.82164200005	0.932949803744	0.808832986236	0.85571039744	0.879185878049	0.933422183969	0.794495001319	0.846239114171	0.844443660427	0.912210995845	0.925557745329	0.645290395528	0.770303001588	0.613166847727	0.754680061576	0.928692957781	0.873029439746	0.890624751251
alpha_rarefaction_18922_1.txt	18922	1	0.906930761804	0.913069140777	0.934701061566	0.898974981947	0.839692660263	0.966273484209	0.964817253158	0.926324766895	0.974672832035	0.975729517874	0.973649002669	0.973586814448	0.981545957039	0.97938063616	0.9546923484	0.968563952387	0.810538053957	0.930713284531	0.936885704196	0.937924542971	0.940032200237	0.766042005274	0.874437430657	0.931496935427	0.935299170027	0.932659899276	0.693770663004	0.928619625619	0.614935377261	0.823178394862	0.932925342933	0.809187195995	0.857640455472	0.8801512506	0.933003434311	0.796645938414	0.842322747736	0.844051728846	0.911290215817	0.924889907634	0.644647515793	0.76715599164	0.615032293243	0.755546803263	0.928300121278	0.872070429576	0.891382405204
alpha_rarefaction_18922_2.txt	18922	2	0.906694297981	0.914271574846	0.934988251269	0.898714062898	0.841252733855	0.96656262899	0.96480251746	0.9272568752	0.974398104554	0.975400366623	0.973652488292	0.973532776108	0.981353141716	0.979620501818	0.954722674444	0.968630726661	0.809985091026	0.930605503905	0.935923375979	0.937426858458	0.940727800031	0.767314794202	0.874061357547	0.931792409073	0.935827761521	0.932423379594	0.695264420369	0.928637925144	0.614182605417	0.820325272154	0.933259817581	0.806609700104	0.856865490706	0.879188743634	0.933156315781	0.795143165349	0.846145114048	0.845892747066	0.912646028504	0.924595445043	0.642001575435	0.771790603252	0.61417970073	0.755842857847	0.928863557838	0.871376209507	0.893902723458
alpha_rarefaction_18922_3.txt	18922	3	0.90679698982	0.915057052344	0.934693676959	0.898403188827	0.841721511151	0.966100471027	0.965047684171	0.927420001276	0.973906497539	0.975364627807	0.973502572955	0.973895403871	0.981621976036	0.979450717307	0.955003149853	0.96838364956	0.810064763225	0.930701872465	0.935837805033	0.93771785777	0.940415205493	0.765504755581	0.874852666761	0.931612692769	0.93609351799	0.932415229714	0.693427412851	0.927989520919	0.615345055359	0.820836385256	0.933052841911	0.808609682877	0.858227861281	0.879698370876	0.933178341125	0.794011164341	0.846085847272	0.845287198138	0.912727968593	0.925528983347	0.646800536442	0.769296293114	0.612640512952	0.756610806678	0.929024326649	0.871375678843	0.892620734494
alpha_rarefaction_18922_4.txt	18922	4	0.906162237621	0.914008739822	0.934540795489	0.898558628656	0.836990637112	0.966484504095	0.965072994045	0.926139911531	0.974455365979	0.975523234861	0.973617989555	0.973800459725	0.981572428787	0.979294517792	0.954538461462	0.968598082453	0.808098575362	0.930810658559	0.936605491325	0.937649536193	0.940915029419	0.764931990509	0.874011804713	0.931565446927	0.934335646421	0.931826706718	0.690886605386	0.928260388519	0.615288950223	0.822684547887	0.933427161037	0.8061334991	0.85686650176	0.878337240379	0.933053065349	0.796084227909	0.846800523036	0.846405373956	0.912051506213	0.925634401123	0.645785996486	0.767536745764	0.612558539348	0.756113792478	0.929396327612	0.869899751784	0.891936904266
alpha_rarefaction_18922_5.txt	18922	5	0.907446204005	0.914713634613	0.935592135588	0.898647618195	0.840527623563	0.966770470479	0.965549708955	0.927030767702	0.974176080374	0.975698610893	0.973616553969	0.973797141679	0.981624126621	0.979272967253	0.954855189593	0.968827558271	0.811386300612	0.930830739998	0.935687939969	0.937241081414	0.940762790332	0.763058182848	0.875167048799	0.931297830341	0.936133915476	0.931905971143	0.694163661499	0.92821400291	0.613196129201	0.821030736711	0.932849435655	0.806844102717	0.85799525734	0.880437490695	0.933710043985	0.796375355697	0.845362876393	0.84553467184	0.911954562302	0.924696444343	0.645842961857	0.771294611278	0.616707012576	0.753735250854	0.928789661497	0.872678268737	0.893025362907
alpha_rarefaction_18922_6.txt	18922	6	0.907041011414	0.915171089218	0.93489325685	0.898462807517	0.839656904689	0.966349559065	0.964934865031	0.927257953286	0.974504935571	0.975914702809	0.9734359104	0.974009390472	0.981472066284	0.979661860085	0.954278776905	0.968200151578	0.810434540985	0.93070139766	0.937478567464	0.938150667227	0.940100398924	0.763192396121	0.876123517368	0.931364196841	0.935716774568	0.932378720039	0.694627104226	0.928949352222	0.615158663863	0.821614640138	0.932602738398	0.806801979177	0.856010356593	0.878988661009	0.933316766193	0.795581141797	0.844105532578	0.843788419017	0.911520920541	0.924700125475	0.644313728215	0.770280875697	0.612346525164	0.756169702107	0.928278051247	0.871217099719	0.892382472
alpha_rarefaction_18922_7.txt	18922	7	0.90627552598	0.914927972545	0.934944284371	0.898152899814	0.840537320747	0.966410847949	0.965207520131	0.927066947806	0.974323275361	0.975371917453	0.973267935732	0.973476430776	0.98149177905	0.979468893942	0.95436165543	0.968578660155	0.809271230809	0.931354929774	0.936899925987	0.937859489166	0.940794160946	0.763342132709	0.874827278684	0.931684728994	0.936156734022	0.932869751702	0.696974202619	0.927714022578	0.614832171516	0.823016575895	0.932821042344	0.807731573811	0.857222225307	0.879950257467	0.933349862861	0.794822527064	0.847161949823	0.843695016589	0.911859551125	0.924016150012	0.646404756152	0.769936178787	0.611167088392	0.75489545525	0.928761189983	0.87318718098	0.89334711838
alpha_rarefaction_18922_8.txt	18922	8	0.907231704081	0.914632029681	0.93571278621	0.898289045821	0.838198662702	0.966474075154	0.964755874899	0.92656142064	0.974562291957	0.975545846728	0.973564046175	0.973565649339	0.981546007312	0.979727617718	0.954705073161	0.968582123436	0.810424139973	0.930214438144	0.935964181239	0.937668768569	0.940481784259	0.76643489205	0.874436631868	0.929938900702	0.936330601852	0.932407761318	0.693776807533	0.928710748986	0.612612611204	0.822868330752	0.933098953809	0.807777579576	0.857808033538	0.879537188707	0.933311560101	0.795130166877	0.845219775897	0.844759991957	0.912303035305	0.925037555082	0.647004886722	0.771022660007	0.611969781742	0.75511867482	0.92895038562	0.871573929281	0.893274730241
alpha_rarefaction_18922_9.txt	18922	9	0.907374458249	0.913683046264	0.935937899412	0.898613611019	0.841066286498	0.966366445348	0.96501262684	0.927082270027	0.974454952619	0.975589707494	0.973429302238	0.973402813732	0.98158603054	0.979525842554	0.954466654261	0.968479241675	0.811032169056	0.930447634195	0.936992870369	0.93777467232	0.941043209881	0.765797073173	0.8745506855	0.930809446411	0.935593733166	0.932858300534	0.696357822563	0.92740539964	0.614444697512	0.820785871641	0.933215610487	0.807366985385	0.855262003223	0.880223057801	0.933142926294	0.795326959386	0.846852097979	0.843457575227	0.912818851764	0.925465432159	0.64347455312	0.769967946003	0.611720151869	0.755341045328	0.929304299324	0.871008889558	0.892586872553
alpha_rarefaction_21286_0.txt	21286	0	0.906739685308	0.914453196353	0.935394970625	0.898544618342	0.839941776647	0.966358656564	0.965087149417	0.927017005547	0.974402448009	0.975679622857	0.973557404436	0.973670286141	0.981549581844	0.979432938428	0.954260234453	0.968559578335	0.810315297277	0.930882787899	0.93615264156	0.938008438323	0.940560263156	0.765890959143	0.87486978524	0.931368744674	0.936004526533	0.932583561572	0.692609810089	0.928327643665	0.613608198687	0.821700158525	0.932918260483	0.808541196622	0.857681556072	0.879569637718	0.933014302407	0.796284030338	0.845078448172	0.844554053439	0.912182703998	0.925122682545	0.645882902356	0.770030265433	0.612543933398	0.75676480461	0.928512589919	0.871973409232	0.892904651469
alpha_rarefaction_21286_1.txt	21286	1	0.906614704563	0.915108888403	0.934797955168	0.898630763861	0.83923048463	0.966260116261	0.965157629305	0.927558575532	0.974275065995	0.975542715222	0.973485666531	0.973953569649	0.981604193053	0.979523171401	0.954985633924	0.96842555752	0.809890060821	0.93046479939	0.936089294853	0.937834311022	0.940442265513	0.766487970186	0.875236795341	0.931838069131	0.935937613235	0.932702728951	0.693629197253	0.928301340061	0.6142483796	0.822320352407	0.932673256025	0.807769343194	0.856264617669	0.879304924316	0.93281781329	0.796086512736	0.845531987818	0.844768119491	0.912326969933	0.925351756527	0.645147862497	0.768954161535	0.612949010672	0.756329768859	0.929176390665	0.872596662083	0.892175358764
alpha_rarefaction_21286_2.txt	21286	2	0.907424342663	0.913641386518	0.935021829343	0.898419593457	0.838758988437	0.966254775203	0.964986141633	0.92716245446	0.974286299872	0.975797673469	0.973449303199	0.973639837699	0.981533695509	0.979579173051	0.9546813349	0.968280324898	0.80943522343	0.93095960643	0.936178093244	0.938179206497	0.940428868728	0.766314244568	0.875621713434	0.931336949933	0.935710516769	0.932445369435	0.696167806279	0.92808885867	0.615454628737	0.82310359862	0.932597894146	0.807246917148	0.857127882634	0.880347750336	0.933045214329	0.795819764436	0.846381498457	0.845808698736	0.912775336257	0.924172795339	0.645981738404	0.770006318957	0.610720438997	0.757956487226	0.928699840331	0.872638944719	0.891819578125
alpha_rarefaction_21286_3.txt	21286	3	0.906489675264	0.913451871674	0.935287072437	0.89861052964	0.83931870036	0.966553768483	0.964943051218	0.927263272437	0.97419034623	0.975507411273	0.973264436399	0.973569406366	0.981581288303	0.979472524051	0.95423817721	0.968393211016	0.810871252803	0.93102262208	0.935891419709	0.93846889486	0.940453234544	0.766022071068	0.87492473192	0.931212490051	0.93584441399	0.932132979371	0.693992495099	0.928221740648	0.615026028739	0.821591788028	0.933063599043	0.808370922828	0.857598447453	0.879342907622	0.93306569574	0.795937148519	0.844846535926	0.845015988698	0.911589436109	0.925339644244	0.644655015316	0.769962160329	0.61098028365	0.756378028182	0.928323061832	0.872162513565	0.892895761477
alpha_rarefaction_21286_4.txt	21286	4	0.906854782889	0.913906554571	0.935077680914	0.89847479174	0.839921952937	0.966447362259	0.965065696905	0.92700523315	0.974311610305	0.975530002622	0.973376708959	0.973929579031	0.981543693439	0.979490855796	0.9545192007	0.968486485302	0.810339716062	0.930737330158	0.936148443754	0.937459505625	0.940418742789	0.766865048843	0.874688794017	0.93142979605	0.935713156399	0.932571193272	0.693759858941	0.928578103947	0.613619154476	0.821371295051	0.933152300324	0.807239638302	0.858199382628	0.880479210976	0.932913855214	0.79541398532	0.844897006712	0.843803096346	0.911599990215	0.925626909268	0.644415563792	0.76924829048	0.612116366299	0.754576714619	0.929196404181	0.873309706496	0.891913011318
alpha_rarefaction_21286_5.txt	21286	5	0.907161884865	0.915121715769	0.935123115215	0.898627470944	0.839189407043	0.966324297232	0.965181699376	0.927280509486	0.974264291184	0.975500194225	0.973551511617	0.973611997989	0.981619042076	0.979439365354	0.954585601962	0.968454642005	0.809665193474	0.930405222322	0.936503142939	0.937999574817	0.940314309667	0.765427483364	0.874792481158	0.931138443573	0.936301339249	0.932105448648	0.695217261373	0.928385993614	0.614565594273	0.822547550397	0.933316173678	0.808560826112	0.857470729968	0.880224844217	0.933021673949	0.795002498776	0.846457416512	0.843733786194	0.912398222288	0.925031527026	0.644433048031	0.768270051528	0.612253596163	0.755174489302	0.928480508261	0.87250161333	0.893408860535
alpha_rarefaction_21286_6.txt	21286	6	0.906743821317	0.914784562621	0.935082717398	0.898818301189	0.838833749999	0.966518623442	0.965026252533	0.92701022108	0.974389991427	0.975773890314	0.973527860885	0.973679608714	0.981531325139	0.979421744278	0.954409422106	0.968700251195	0.810209870982	0.931402287397	0.936513961891	0.937833909339	0.940614070999	0.764108873387	0.875385126659	0.931206822351	0.935993985669	0.932139450437	0.694139179959	0.928479069265	0.613635800036	0.821480385046	0.932695631083	0.807665585428	0.857599211091	0.88045149486	0.933190645585	0.796179826748	0.845970674028	0.843930760862	0.912346612665	0.925250581008	0.645625229439	0.77043679936	0.613172928989	0.756053759783	0.928940355652	0.872448467602	0.892130533608
alpha_rarefaction_21286_7.txt	21286	7	0.907026760525	0.914834009336	0.935583090615	0.898481170111	0.83942620128	0.966269677195	0.964887769066	0.927741583996	0.974343254967	0.975861443929	0.973541394506	0.973513157527	0.981598821097	0.979566712054	0.954071924657	0.968491265769	0.810944654824	0.931018839199	0.936408778371	0.938290251937	0.940450868588	0.765357541996	0.875203181992	0.93126199415	0.936058837583	0.932235364353	0.693643543069	0.928039818051	0.614127375957	0.82193672323	0.933303531704	0.807739049245	0.857932629914	0.880320603639	0.933087766225	0.795889692562	0.845749739641	0.844139971407	0.911791835702	0.925632290052	0.64502496962	0.770731917062	0.615543943577	0.755872578754	0.928692614454	0.870977028341	0.892738831498
alpha_rarefaction_21286_8.txt	21286	8	0.907372481436	0.914696624979	0.935628891286	0.899129150733	0.839109330908	0.966539272588	0.964917811411	0.927651774777	0.97421151624	0.975479403827	0.973465092424	0.973580446023	0.981498060503	0.97952048763	0.954685011842	0.968524980642	0.809266106129	0.930360176461	0.937329435427	0.938018731998	0.94044068968	0.764952208703	0.874586832789	0.931554781209	0.935970679237	0.932299651262	0.695028130555	0.928409794426	0.615326178512	0.821575663331	0.932929216272	0.806747978513	0.857069881398	0.880554166758	0.933709716917	0.795864095213	0.845723572874	0.844788653871	0.911965009558	0.924743370355	0.644800040476	0.768968529421	0.615072632776	0.757929247833	0.929052182387	0.87195447717	0.892676186632
alpha_rarefaction_21286_9.txt	21286	9	0.90737556689	0.914466059032	0.935269164445	0.898490024789	0.84024564309	0.966064483478	0.965285152569	0.926426328733	0.974359269311	0.975614550238	0.973462421896	0.973668750035	0.981700632246	0.979631422718	0.954707514909	0.968410403924	0.810158614487	0.930763271806	0.935919493367	0.937888154178	0.940572273914	0.765941756572	0.874930611497	0.931132016648	0.935611963224	0.932413309848	0.69311275231	0.928524203408	0.61496005123	0.821777038854	0.933148027478	0.809184842602	0.857432420019	0.879771004413	0.933024092875	0.795907119417	0.847932568028	0.843966938801	0.912039881473	0.925009756699	0.644151914188	0.77126736028	0.612374877894	0.756252906186	0.928284178051	0.871920223776	0.892060896813
alpha_rarefaction_23650_0.txt	23650	0	0.907302953126	0.914414907321	0.935301243916	0.898461184737	0.839758740262	0.966355117128	0.964998200501	0.927054763576	0.97425187079	0.975616185653	0.973558278095	0.97371173518	0.981573135356	0.979503116717	0.954667902686	0.968453570167	0.810350450769	0.930804575178	0.936312002467	0.937856574695	0.940480931842	0.765644139115	0.874930928042	0.931323338503	0.935824852388	0.932442081268	0.694459175163	0.928282051947	0.614683103219	0.821907840289	0.933029785142	0.807857770785	0.857091098606	0.88009088853	0.933259577435	0.795286579746	0.845810526128	0.844934266009	0.912145912242	0.925157868671	0.645307267274	0.77046807164	0.61240448936	0.755924358487	0.928877769087	0.871978037715	0.892400913605
alpha_rarefaction_23650_1.txt	23650	1	0.90722862034	0.914406979873	0.935347764483	0.8984437136	0.83974387585	0.966346556772	0.964985603118	0.927075989255	0.974250415458	0.975621134498	0.973554727371	0.9737018804	0.981571376084	0.97949180303	0.954629910293	0.968461690706	0.810271204895	0.930790354402	0.936322883489	0.937866325778	0.940498088312	0.765549238588	0.874916975448	0.931308449061	0.935811618521	0.932409048447	0.69450240246	0.92829346218	0.614773827264	0.821935580993	0.933019340363	0.807863263144	0.857188330525	0.88011581154	0.93324175945	0.795353439205	0.845862721417	0.844898744463	0.912155638295	0.925139614444	0.64529937916	0.770428187673	0.612460710949	0.755851438124	0.928866480429	0.872022470042	0.892401789665
alpha_rarefaction_23650_2.txt	23650	2	0.907258656678	0.914432643064	0.935362668228	0.898454562439	0.83981258755	0.966344908349	0.964982206151	0.927073600651	0.974252117517	0.975617365652	0.973561317487	0.973700829128	0.981575137778	0.979498847266	0.954637051075	0.968459813435	0.810319659946	0.930769017874	0.936329723907	0.937890322667	0.94046396131	0.765531706663	0.874932805314	0.931315121419	0.935807227494	0.932422775769	0.694592847597	0.928291928181	0.614709753318	0.821948532376	0.933033246472	0.807825839297	0.85718790501	0.880068733155	0.933263921977	0.795358656231	0.845828991324	0.844919440931	0.912184973785	0.925199640637	0.645299336251	0.770430873065	0.612453609501	0.755881860644	0.92886693455	0.872007040661	0.892368860541
alpha_rarefaction_23650_3.txt	23650	3	0.907215390048	0.914385339406	0.935303561005	0.898432675245	0.839795259443	0.966361750153	0.964983393302	0.927067965262	0.97427025732	0.97561827747	0.973554409129	0.973702967429	0.981572627599	0.979490058061	0.954636478954	0.968451517684	0.81029887766	0.930803320088	0.93631109065	0.937865263779	0.940467268883	0.765577254625	0.874940507489	0.931321693656	0.935842949282	0.932403566815	0.694546931332	0.92829048	0.614767119149	0.82191158768	0.93306576796	0.807895462814	0.857104457625	0.880054408682	0.933256791922	0.795327790318	0.845770581373	0.844901319006	0.91215459775	0.925154421644	0.645359923836	0.770390502796	0.612355816188	0.755844461827	0.928844228509	0.871989272736	0.892399719303
alpha_rarefaction_23650_4.txt	23650	4	0.907217703561	0.914405406541	0.935329667589	0.898462843887	0.839819903544	0.96636453209	0.9650041148	0.927090717788	0.974255743332	0.975621252497	0.973556629673	0.973695540587	0.98157893523	0.979491645696	0.954630439505	0.968444809569	0.810364288939	0.930786556951	0.93629957672	0.937865764385	0.940468985246	0.765532740056	0.874938161794	0.931317148872	0.935814189488	0.932426147705	0.694506028275	0.92828401146	0.614773827264	0.82192272258	0.933024485874	0.807830494929	0.857085209338	0.880151465389	0.933257428407	0.795366873315	0.845743001578	0.844923238382	0.912131344618	0.925153570614	0.645289449289	0.770352206464	0.612556104931	0.755881857068	0.928849509898	0.872024765676	0.892412159354
alpha_rarefaction_23650_5.txt	23650	5	0.907214792897	0.914418415136	0.935336751159	0.898458771103	0.83975783202	0.966353940705	0.964990598447	0.927039534437	0.974259758905	0.97563474382	0.973556622521	0.973699127069	0.981576693232	0.979496655329	0.954661713055	0.968451796593	0.810375516808	0.930785080164	0.936306030957	0.937857375664	0.940482029598	0.765601830786	0.874927584712	0.931332034738	0.935823969177	0.932400584636	0.694464259886	0.928301593446	0.614748485891	0.821917423311	0.933030064051	0.80782313245	0.857112957194	0.880068025155	0.933244187387	0.795358902958	0.845781480273	0.844917828265	0.91212315614	0.925174950051	0.645274602756	0.77031100662	0.612402100756	0.755819374332	0.92884269451	0.872023489132	0.892349043709
alpha_rarefaction_23650_6.txt	23650	6	0.907215515199	0.91443558591	0.935321436202	0.898445315538	0.839729991195	0.966351312525	0.964993723657	0.927081309978	0.974253261759	0.975624838979	0.973562436698	0.973701583612	0.981576192626	0.979491817333	0.954645947553	0.968448624899	0.810318987704	0.93078015635	0.936343404744	0.937866890747	0.940474477605	0.765549077679	0.874864068583	0.93132789759	0.935838701286	0.93240498639	0.69441708138	0.928273881348	0.614703320535	0.821889389395	0.933039618467	0.80785907236	0.857149962678	0.880028720461	0.933237965574	0.795352684721	0.845765829195	0.844985992875	0.912132252859	0.925209134265	0.645256563074	0.770390127342	0.612453802592	0.755805679192	0.92887669636	0.872057583952	0.892461150767
alpha_rarefaction_23650_7.txt	23650	7	0.907228062522	0.914439705179	0.935346037393	0.898456536256	0.839731135436	0.966356132643	0.964997832199	0.927064486052	0.974257248725	0.975626962978	0.973557023006	0.973695880284	0.981574773051	0.979487855396	0.954621721815	0.968449440171	0.810357105248	0.930783277984	0.936300577931	0.937883621703	0.940482784083	0.765602342119	0.874890607834	0.931317474266	0.935843432009	0.932432276549	0.694592847597	0.928304185868	0.6147931864	0.821947713528	0.933028776779	0.807891429363	0.857125690456	0.880056039226	0.933258586951	0.795329731952	0.845776273974	0.844935324433	0.912169458586	0.925142131775	0.645359923836	0.770350336344	0.612352111707	0.755957627308	0.928860451707	0.872052631532	0.892367104846
alpha_rarefaction_23650_8.txt	23650	8	0.907241024632	0.914432364155	0.935322537534	0.898461266979	0.839829733293	0.966346324348	0.964993698626	0.927056683756	0.974251713457	0.975615931775	0.973560259063	0.97369493986	0.981572327235	0.979487587215	0.95464382713	0.968461111434	0.810319695703	0.930788359131	0.936328679787	0.937883460794	0.940483903294	0.765679396055	0.874952311055	0.931317156024	0.935809362219	0.932410639658	0.694462507766	0.928297070116	0.61474777074	0.821929877664	0.933034809077	0.807825074085	0.85709488533	0.880076589088	0.933232866548	0.795346037393	0.845801307832	0.844914885419	0.9121601652	0.925164347939	0.645342116579	0.77046679152	0.612504860791	0.755773726249	0.928862936857	0.872076303027	0.89238243053
alpha_rarefaction_23650_9.txt	23650	9	0.907297121071	0.914451422927	0.93531185318	0.898455663772	0.839748767482	0.966360595184	0.964989607963	0.927064750658	0.974257849452	0.975620834134	0.973560394942	0.973696109132	0.981574308203	0.97948981491	0.954657765422	0.968461393919	0.810308485713	0.930796415306	0.936334740691	0.93786725905	0.940470422699	0.765606393449	0.874936155796	0.931319086931	0.93585677315	0.932420304922	0.694503746944	0.92832279767	0.614773827264	0.82198117544	0.933012728792	0.807871219198	0.857085202187	0.88006769261	0.933231529216	0.795382431424	0.845865893112	0.844896470283	0.912146412848	0.925170977388	0.645317079145	0.770388403828	0.612411437051	0.755815580457	0.928851111836	0.871997429032	0.892419189287
[truncated: 21 more columns]
