# Supplementary material for: Characterization of Esophageal Microbiota in Patients With Esophagitis and Esophageal Squamous Cell Carcinoma
Source: Front Cell Infect Microbiol. 2021 Nov 11;11:774330. doi: 10.3389/fcimb.2021.774330 (PMC8632060; doi:10.3389/fcimb.2021.774330)
Supplement: Supplementary file 2 [file DataSheet_1.zip › 16S_V3_V4-68╕÷╤∙▒╛JZD 2020.7.21/2.Alpha_diversity_analysis/Alpha_diversity_index/Index_boxplot/alpha_box.txt]

SampleID	chao1	goods_coverage	observed_species	PD_whole_tree	shannon	simpson
ES	380.57	1.00	357.90	26.20	5.42	0.91
ES	545.68	1.00	382.00	32.53	5.54	0.91
ES	416.29	1.00	325.00	27.96	5.52	0.94
ES	62.20	1.00	49.00	7.28	3.65	0.90
ES	387.01	1.00	290.80	28.69	4.40	0.84
ES	361.59	1.00	271.00	25.02	6.01	0.97
ES	282.65	1.00	197.00	21.42	5.52	0.96
ES	481.62	1.00	376.00	29.59	5.38	0.93
ES	631.00	1.00	446.00	34.17	6.47	0.97
ES	660.59	1.00	520.00	40.81	6.87	0.98
ES	568.97	1.00	431.00	32.30	6.42	0.97
ES	607.15	0.99	402.00	33.06	6.34	0.97
ES	421.00	1.00	332.00	27.86	6.57	0.98
ES	642.90	1.00	454.00	42.07	6.72	0.98
ES	478.03	1.00	415.00	33.72	6.43	0.95
ESC	304.50	1.00	213.00	21.18	5.78	0.97
ESC	436.87	1.00	288.90	35.78	3.49	0.81
ESC	416.23	1.00	287.80	44.33	4.77	0.93
ESC	339.57	1.00	252.00	22.43	5.33	0.94
ESC	456.08	1.00	277.00	25.68	4.95	0.94
ESC	472.28	1.00	335.00	59.02	5.20	0.94
ESC	457.67	1.00	306.00	26.18	3.65	0.77
ESC	419.16	1.00	294.00	26.71	4.68	0.87
ESC	421.50	1.00	279.00	24.47	5.13	0.93
ESC	350.58	1.00	265.00	26.32	5.20	0.94
ESC	345.00	1.00	276.00	23.05	5.07	0.93
ESC	448.83	1.00	322.00	122.61	3.55	0.69
ESC	471.33	1.00	364.00	30.06	5.06	0.93
ESC	558.00	0.99	411.00	85.98	2.39	0.61
ESC	584.84	0.99	449.00	70.55	3.87	0.82
ESC	546.20	0.99	387.00	75.49	4.83	0.93
ESC	674.11	0.99	436.90	87.13	4.18	0.81
ESC	531.77	0.99	376.00	120.04	4.35	0.86
ESC	622.98	0.99	456.00	72.93	4.59	0.88
ESC	612.13	0.99	463.00	63.06	5.16	0.93
ESC	627.74	0.99	432.00	78.33	3.35	0.80
ESC	280.89	1.00	224.00	21.73	4.46	0.85
ESC	388.38	1.00	269.00	67.83	3.83	0.84
ESC	581.30	0.99	398.90	102.98	4.95	0.91
ESC	641.29	0.99	455.00	98.43	5.31	0.93
ESC	292.50	1.00	200.00	18.27	2.17	0.65
ESC	304.97	1.00	222.00	21.24	4.09	0.77
ESC	355.52	1.00	218.00	22.08	2.87	0.61
ESC	472.42	1.00	336.90	68.00	3.83	0.76
ESC	403.73	1.00	313.00	93.82	5.11	0.93
ESC	376.67	1.00	288.00	25.95	4.77	0.87
ESC	405.25	1.00	304.00	26.02	4.89	0.89
Normal	428.08	1.00	303.00	26.91	4.39	0.83
Normal	400.31	1.00	315.00	28.41	5.55	0.96
Normal	284.17	1.00	230.00	22.58	5.56	0.96
Normal	317.62	1.00	245.00	24.45	5.14	0.96
Normal	331.95	1.00	238.00	21.88	5.33	0.96
Normal	321.85	1.00	238.90	24.49	3.78	0.75
Normal	273.09	1.00	190.00	20.28	3.43	0.70
Normal	276.24	1.00	200.00	21.52	4.98	0.95
Normal	233.49	1.00	188.00	17.95	5.09	0.94
Normal	226.38	1.00	207.00	18.93	3.51	0.72
Normal	170.27	1.00	128.00	15.74	5.54	0.97
Normal	379.61	1.00	245.00	29.93	5.10	0.94
Normal	471.69	1.00	388.00	34.12	5.53	0.94
Normal	387.57	1.00	295.00	28.29	4.63	0.85
Normal	360.00	1.00	304.00	26.91	6.21	0.97
Normal	365.70	1.00	220.00	23.81	4.57	0.91
Normal	298.52	1.00	213.90	25.46	4.59	0.93
Normal	260.90	1.00	183.00	17.65	4.53	0.90
Normal	321.75	1.00	224.00	23.59	4.57	0.87
Normal	305.96	1.00	227.00	21.26	5.33	0.95
Normal	243.14	1.00	156.00	17.28	1.91	0.39
