# Supplementary material for: Characterization of Esophageal Microbiota in Patients With Esophagitis and Esophageal Squamous Cell Carcinoma
Source: Front Cell Infect Microbiol. 2021 Nov 11;11:774330. doi: 10.3389/fcimb.2021.774330 (PMC8632060; doi:10.3389/fcimb.2021.774330)
Supplement: Supplementary file 2 [file DataSheet_1.zip › 16S_V3_V4-68╕÷╤∙▒╛JZD 2020.7.21/2.Alpha_diversity_analysis/Alpha_diversity_index/Turkey_group_test/PD_whole_tree.txt]

We used Tukey test
                 diff        lwr       upr        p adj
ESC-ES      23.853000   6.518337  41.18766 4.419488e-03
Normal-ES   -6.110095 -24.837736  12.61755 7.150175e-01
Normal-ESC -29.963095 -45.520616 -14.40557 5.512576e-05
