# Supplementary material for: Characterization of Esophageal Microbiota in Patients With Esophagitis and Esophageal Squamous Cell Carcinoma
Source: Front Cell Infect Microbiol. 2021 Nov 11;11:774330. doi: 10.3389/fcimb.2021.774330 (PMC8632060; doi:10.3389/fcimb.2021.774330)
Supplement: Supplementary file 2 [file DataSheet_1.zip › 16S_V3_V4-68╕÷╤∙▒╛JZD 2020.7.21/2.Alpha_diversity_analysis/Alpha_diversity_index/Turkey_group_test/chao1.txt]

We used Tukey test
                  diff        lwr       upr        p adj
ESC-ES       -5.557604  -91.78939  80.67418 0.9869147822
Normal-ES  -144.755238 -237.91643 -51.59404 0.0011744465
Normal-ESC -139.197634 -216.58898 -61.80629 0.0001630645
