# Supplementary material for: Characterization of Esophageal Microbiota in Patients With Esophagitis and Esophageal Squamous Cell Carcinoma
Source: Front Cell Infect Microbiol. 2021 Nov 11;11:774330. doi: 10.3389/fcimb.2021.774330 (PMC8632060; doi:10.3389/fcimb.2021.774330)
Supplement: Supplementary file 2 [file DataSheet_1.zip › 16S_V3_V4-68╕÷╤∙▒╛JZD 2020.7.21/2.Alpha_diversity_analysis/Alpha_diversity_index/Turkey_group_test/goods_coverage.txt]

We used Tukey test
                    diff           lwr         upr      p adj
ESC-ES     -0.0024583333 -0.0050596876 0.000143021 0.06782746
Normal-ES   0.0006666667 -0.0021437271 0.003477060 0.83705253
Normal-ESC  0.0031250000  0.0007903354 0.005459665 0.00576769
