# Supplementary material for: Characterization of Esophageal Microbiota in Patients With Esophagitis and Esophageal Squamous Cell Carcinoma
Source: Front Cell Infect Microbiol. 2021 Nov 11;11:774330. doi: 10.3389/fcimb.2021.774330 (PMC8632060; doi:10.3389/fcimb.2021.774330)
Supplement: Supplementary file 2 [file DataSheet_1.zip › 16S_V3_V4-68╕÷╤∙▒╛JZD 2020.7.21/2.Alpha_diversity_analysis/Alpha_diversity_index/Turkey_group_test/observed_species.txt]

We used Tukey test
                 diff        lwr       upr        p adj
ESC-ES      -24.93208  -87.94945  38.08528 0.6115273588
Normal-ES  -114.73238 -182.81369 -46.65107 0.0004149904
Normal-ESC  -89.80030 -146.35715 -33.24344 0.0009016693
