# Supplementary material for: Characterization of Esophageal Microbiota in Patients With Esophagitis and Esophageal Squamous Cell Carcinoma
Source: Front Cell Infect Microbiol. 2021 Nov 11;11:774330. doi: 10.3389/fcimb.2021.774330 (PMC8632060; doi:10.3389/fcimb.2021.774330)
Supplement: Supplementary file 2 [file DataSheet_1.zip › 16S_V3_V4-68╕÷╤∙▒╛JZD 2020.7.21/2.Alpha_diversity_analysis/Alpha_diversity_index/Turkey_group_test/shannon.txt]

We used Tukey test
                 diff        lwr        upr        p adj
ESC-ES     -1.4154583 -2.0998915 -0.7310251 1.580582e-05
Normal-ES  -1.0901905 -1.8296233 -0.3507576 2.150003e-03
Normal-ESC  0.3252679 -0.2889976  0.9395333 4.170660e-01
