# Supplementary material for: Characterization of Esophageal Microbiota in Patients With Esophagitis and Esophageal Squamous Cell Carcinoma
Source: Front Cell Infect Microbiol. 2021 Nov 11;11:774330. doi: 10.3389/fcimb.2021.774330 (PMC8632060; doi:10.3389/fcimb.2021.774330)
Supplement: Supplementary file 2 [file DataSheet_1.zip › 16S_V3_V4-68╕÷╤∙▒╛JZD 2020.7.21/2.Alpha_diversity_analysis/Alpha_diversity_index/Turkey_group_test/simpson.txt]

We used Tukey test
                  diff         lwr         upr      p adj
ESC-ES     -0.09275000 -0.17171000 -0.01379000 0.01737876
Normal-ES  -0.07019048 -0.15549554  0.01511458 0.12692106
Normal-ESC  0.02255952 -0.04830553  0.09342458 0.72653663
