# Supplementary material for: Characterization of Esophageal Microbiota in Patients With Esophagitis and Esophageal Squamous Cell Carcinoma
Source: Front Cell Infect Microbiol. 2021 Nov 11;11:774330. doi: 10.3389/fcimb.2021.774330 (PMC8632060; doi:10.3389/fcimb.2021.774330)
Supplement: Supplementary file 2 [file DataSheet_1.zip › 16S_V3_V4-68╕÷╤∙▒╛JZD 2020.7.21/2.Alpha_diversity_analysis/Alpha_diversity_index/alpha.txt]

SampleID	chao1	goods_coverage	observed_species	PD_whole_tree	shannon	simpson
ES1	380.57	1.00	357.90	26.20	5.42	0.91
ES10	545.68	1.00	382.00	32.53	5.54	0.91
ES11	416.29	1.00	325.00	27.96	5.52	0.94
ES12	62.20	1.00	49.00	7.28	3.65	0.90
ES13	387.01	1.00	290.80	28.69	4.40	0.84
ES14	361.59	1.00	271.00	25.02	6.01	0.97
ES15	282.65	1.00	197.00	21.42	5.52	0.96
ES2	481.62	1.00	376.00	29.59	5.38	0.93
ES3	631.00	1.00	446.00	34.17	6.47	0.97
ES4	660.59	1.00	520.00	40.81	6.87	0.98
ES5	568.97	1.00	431.00	32.30	6.42	0.97
ES6	607.15	0.99	402.00	33.06	6.34	0.97
ES7	421.00	1.00	332.00	27.86	6.57	0.98
ES8	642.90	1.00	454.00	42.07	6.72	0.98
ES9	478.03	1.00	415.00	33.72	6.43	0.95
ESC1	304.50	1.00	213.00	21.18	5.78	0.97
ESC10	436.87	1.00	288.90	35.78	3.49	0.81
ESC11	416.23	1.00	287.80	44.33	4.77	0.93
ESC12	339.57	1.00	252.00	22.43	5.33	0.94
ESC13	456.08	1.00	277.00	25.68	4.95	0.94
ESC14	472.28	1.00	335.00	59.02	5.20	0.94
ESC15	457.67	1.00	306.00	26.18	3.65	0.77
ESC16	419.16	1.00	294.00	26.71	4.68	0.87
ESC17	421.50	1.00	279.00	24.47	5.13	0.93
ESC18	350.58	1.00	265.00	26.32	5.20	0.94
ESC19	345.00	1.00	276.00	23.05	5.07	0.93
ESC2	448.83	1.00	322.00	122.61	3.55	0.69
ESC20	471.33	1.00	364.00	30.06	5.06	0.93
ESC21	558.00	0.99	411.00	85.98	2.39	0.61
ESC22	584.84	0.99	449.00	70.55	3.87	0.82
ESC23	546.20	0.99	387.00	75.49	4.83	0.93
ESC24	674.11	0.99	436.90	87.13	4.18	0.81
ESC25	531.77	0.99	376.00	120.04	4.35	0.86
ESC26	622.98	0.99	456.00	72.93	4.59	0.88
ESC27	612.13	0.99	463.00	63.06	5.16	0.93
ESC28	627.74	0.99	432.00	78.33	3.35	0.80
ESC29	280.89	1.00	224.00	21.73	4.46	0.85
ESC3	388.38	1.00	269.00	67.83	3.83	0.84
ESC30	581.30	0.99	398.90	102.98	4.95	0.91
ESC31	641.29	0.99	455.00	98.43	5.31	0.93
ESC32	292.50	1.00	200.00	18.27	2.17	0.65
ESC4	304.97	1.00	222.00	21.24	4.09	0.77
ESC5	355.52	1.00	218.00	22.08	2.87	0.61
ESC6	472.42	1.00	336.90	68.00	3.83	0.76
ESC7	403.73	1.00	313.00	93.82	5.11	0.93
ESC8	376.67	1.00	288.00	25.95	4.77	0.87
ESC9	405.25	1.00	304.00	26.02	4.89	0.89
Nor1	428.08	1.00	303.00	26.91	4.39	0.83
Nor10	400.31	1.00	315.00	28.41	5.55	0.96
Nor11	284.17	1.00	230.00	22.58	5.56	0.96
Nor12	317.62	1.00	245.00	24.45	5.14	0.96
Nor13	331.95	1.00	238.00	21.88	5.33	0.96
Nor14	321.85	1.00	238.90	24.49	3.78	0.75
Nor15	273.09	1.00	190.00	20.28	3.43	0.70
Nor16	276.24	1.00	200.00	21.52	4.98	0.95
Nor17	233.49	1.00	188.00	17.95	5.09	0.94
Nor18	226.38	1.00	207.00	18.93	3.51	0.72
Nor19	170.27	1.00	128.00	15.74	5.54	0.97
Nor2	379.61	1.00	245.00	29.93	5.10	0.94
Nor20	471.69	1.00	388.00	34.12	5.53	0.94
Nor21	387.57	1.00	295.00	28.29	4.63	0.85
Nor3	360.00	1.00	304.00	26.91	6.21	0.97
Nor4	365.70	1.00	220.00	23.81	4.57	0.91
Nor5	298.52	1.00	213.90	25.46	4.59	0.93
Nor6	260.90	1.00	183.00	17.65	4.53	0.90
Nor7	321.75	1.00	224.00	23.59	4.57	0.87
Nor8	305.96	1.00	227.00	21.26	5.33	0.95
Nor9	243.14	1.00	156.00	17.28	1.91	0.39
