# Supplementary material for: Characterization of Esophageal Microbiota in Patients With Esophagitis and Esophageal Squamous Cell Carcinoma
Source: Front Cell Infect Microbiol. 2021 Nov 11;11:774330. doi: 10.3389/fcimb.2021.774330 (PMC8632060; doi:10.3389/fcimb.2021.774330)
Supplement: Supplementary file 2 [file DataSheet_1.zip › 16S_V3_V4-68╕÷╤∙▒╛JZD 2020.7.21/2.Alpha_diversity_analysis/Rank_abundance/Plot_data.txt]

species	value	Sample
1	1	0.391486303686168	Nor1
2	2	0.0743997294555293	Nor1
3	3	0.0365657761244505	Nor1
4	4	0.0352130537707136	Nor1
5	5	0.0339026039905309	Nor1
6	6	0.0311126141359486	Nor1
7	7	0.0283648968549205	Nor1
8	8	0.0283648968549205	Nor1
9	9	0.0271812647954007	Nor1
10	10	0.0197835644234021	Nor1
11	11	0.018853567805208	Nor1
12	12	0.0171203922894826	Nor1
13	13	0.0100608725059182	Nor1
14	14	0.00951132904971255	Nor1
15	15	0.00836996956374704	Nor1
16	16	0.00786269868109571	Nor1
17	17	0.00680588434223876	Nor1
18	18	0.00667906662157592	Nor1
19	19	0.00659452147446737	Nor1
20	20	0.00646770375380453	Nor1
21	21	0.00629861345958742	Nor1
22	22	0.00625634088603314	Nor1
23	23	0.00600270544470747	Nor1
24	24	0.00600270544470747	Nor1
25	25	0.00587588772404464	Nor1
26	26	0.00557997970916469	Nor1
27	27	0.00507270882651336	Nor1
28	28	0.0049881636794048	Nor1
29	29	0.00486134595874197	Nor1
30	30	0.00477680081163341	Nor1
31	31	0.00473452823807913	Nor1
32	32	0.0046077105174163	Nor1
33	33	0.00452316537030774	Nor1
34	34	0.0042272573554278	Nor1
35	35	0.00401589448765641	Nor1
36	36	0.00388907676699357	Nor1
37	37	0.00380453161988502	Nor1
38	38	0.00363544132566791	Nor1
39	39	0.00363544132566791	Nor1
40	40	0.00308589786946229	Nor1
41	41	0.00291680757524518	Nor1
42	42	0.00278998985458235	Nor1
43	43	0.00274771728102807	Nor1
44	44	0.00270544470747379	Nor1
45	45	0.00257862698681096	Nor1
46	46	0.00257862698681096	Nor1
47	47	0.00253635441325668	Nor1
48	48	0.0024940818397024	Nor1
49	49	0.00245180926614812	Nor1
50	50	0.00236726411903957	Nor1
51	51	0.00232499154548529	Nor1
52	52	0.00228271897193101	Nor1
53	53	0.00215590125126818	Nor1
54	54	0.00202908353060534	Nor1
55	55	0.00202908353060534	Nor1
56	56	0.00190226580994251	Nor1
57	57	0.00185999323638823	Nor1
58	58	0.00181772066283395	Nor1
59	59	0.00181772066283395	Nor1
60	60	0.00177544808927968	Nor1
61	61	0.00164863036861684	Nor1
62	62	0.00164863036861684	Nor1
63	63	0.00160635779506256	Nor1
64	64	0.00160635779506256	Nor1
65	65	0.00160635779506256	Nor1
66	66	0.00160635779506256	Nor1
67	67	0.00147954007439973	Nor1
68	68	0.00143726750084545	Nor1
69	69	0.0013527223537369	Nor1
70	70	0.00126817720662834	Nor1
71	71	0.00118363205951978	Nor1
72	72	0.00118363205951978	Nor1
73	73	0.00114135948596551	Nor1
74	74	0.00105681433885695	Nor1
75	75	0.00105681433885695	Nor1
76	76	0.000972269191748394	Nor1
77	77	0.000972269191748394	Nor1
78	78	0.000929996618194116	Nor1
79	79	0.000929996618194116	Nor1
80	80	0.000803178897531282	Nor1
81	81	0.000760906323977004	Nor1
82	82	0.000676361176868448	Nor1
83	83	0.000676361176868448	Nor1
84	84	0.000591816029759892	Nor1
85	85	0.000549543456205614	Nor1
86	86	0.00042272573554278	Nor1
87	87	0.00042272573554278	Nor1
88	88	0.00042272573554278	Nor1
89	89	0.000380453161988502	Nor1
90	90	0.000380453161988502	Nor1
91	91	0.000380453161988502	Nor1
92	92	0.000380453161988502	Nor1
93	93	0.000338180588434224	Nor1
94	94	0.000338180588434224	Nor1
95	95	0.000338180588434224	Nor1
96	96	0.000338180588434224	Nor1
97	97	0.000338180588434224	Nor1
98	98	0.000338180588434224	Nor1
99	99	0.000295908014879946	Nor1
100	100	0.000295908014879946	Nor1
101	101	0.000295908014879946	Nor1
102	102	0.000295908014879946	Nor1
103	103	0.000253635441325668	Nor1
104	104	0.000253635441325668	Nor1
105	105	0.000253635441325668	Nor1
106	106	0.000253635441325668	Nor1
107	107	0.000253635441325668	Nor1
108	108	0.000253635441325668	Nor1
109	109	0.000253635441325668	Nor1
110	110	0.000253635441325668	Nor1
111	111	0.000253635441325668	Nor1
112	112	0.000253635441325668	Nor1
113	113	0.000253635441325668	Nor1
114	114	0.00021136286777139	Nor1
115	115	0.00021136286777139	Nor1
116	116	0.00021136286777139	Nor1
117	117	0.00021136286777139	Nor1
118	118	0.00021136286777139	Nor1
119	119	0.00021136286777139	Nor1
120	120	0.00021136286777139	Nor1
121	121	0.00021136286777139	Nor1
122	122	0.00021136286777139	Nor1
123	123	0.00021136286777139	Nor1
124	124	0.000169090294217112	Nor1
125	125	0.000169090294217112	Nor1
126	126	0.000169090294217112	Nor1
127	127	0.000169090294217112	Nor1
128	128	0.000169090294217112	Nor1
129	129	0.000169090294217112	Nor1
130	130	0.000169090294217112	Nor1
131	131	0.000169090294217112	Nor1
132	132	0.000169090294217112	Nor1
133	133	0.000169090294217112	Nor1
134	134	0.000169090294217112	Nor1
135	135	0.000169090294217112	Nor1
136	136	0.000169090294217112	Nor1
137	137	0.000169090294217112	Nor1
138	138	0.000169090294217112	Nor1
139	139	0.000126817720662834	Nor1
140	140	0.000126817720662834	Nor1
141	141	0.000126817720662834	Nor1
142	142	0.000126817720662834	Nor1
143	143	0.000126817720662834	Nor1
144	144	0.000126817720662834	Nor1
145	145	0.000126817720662834	Nor1
146	146	0.000126817720662834	Nor1
147	147	0.000126817720662834	Nor1
148	148	0.000126817720662834	Nor1
149	149	0.000126817720662834	Nor1
150	150	0.000126817720662834	Nor1
151	151	0.000126817720662834	Nor1
152	152	0.000126817720662834	Nor1
153	153	0.000126817720662834	Nor1
154	154	0.000126817720662834	Nor1
155	155	0.000126817720662834	Nor1
156	156	0.000126817720662834	Nor1
157	157	0.000126817720662834	Nor1
158	158	0.000126817720662834	Nor1
159	159	0.000126817720662834	Nor1
160	160	0.000126817720662834	Nor1
161	161	0.000126817720662834	Nor1
162	162	0.000126817720662834	Nor1
163	163	0.000126817720662834	Nor1
164	164	0.000126817720662834	Nor1
165	165	0.000126817720662834	Nor1
166	166	0.000126817720662834	Nor1
167	167	0.000126817720662834	Nor1
168	168	0.000126817720662834	Nor1
169	169	8.4545147108556e-05	Nor1
170	170	8.4545147108556e-05	Nor1
171	171	8.4545147108556e-05	Nor1
172	172	8.4545147108556e-05	Nor1
173	173	8.4545147108556e-05	Nor1
174	174	8.4545147108556e-05	Nor1
175	175	8.4545147108556e-05	Nor1
176	176	8.4545147108556e-05	Nor1
177	177	8.4545147108556e-05	Nor1
178	178	8.4545147108556e-05	Nor1
179	179	8.4545147108556e-05	Nor1
180	180	8.4545147108556e-05	Nor1
181	181	8.4545147108556e-05	Nor1
182	182	8.4545147108556e-05	Nor1
183	183	8.4545147108556e-05	Nor1
184	184	8.4545147108556e-05	Nor1
185	185	8.4545147108556e-05	Nor1
186	186	8.4545147108556e-05	Nor1
187	187	8.4545147108556e-05	Nor1
188	188	8.4545147108556e-05	Nor1
189	189	8.4545147108556e-05	Nor1
190	190	8.4545147108556e-05	Nor1
191	191	8.4545147108556e-05	Nor1
192	192	8.4545147108556e-05	Nor1
193	193	8.4545147108556e-05	Nor1
194	194	8.4545147108556e-05	Nor1
195	195	8.4545147108556e-05	Nor1
196	196	8.4545147108556e-05	Nor1
197	197	8.4545147108556e-05	Nor1
198	198	8.4545147108556e-05	Nor1
199	199	8.4545147108556e-05	Nor1
200	200	8.4545147108556e-05	Nor1
201	201	8.4545147108556e-05	Nor1
202	202	8.4545147108556e-05	Nor1
203	203	8.4545147108556e-05	Nor1
204	204	8.4545147108556e-05	Nor1
205	205	8.4545147108556e-05	Nor1
206	206	4.2272573554278e-05	Nor1
207	207	4.2272573554278e-05	Nor1
208	208	4.2272573554278e-05	Nor1
209	209	4.2272573554278e-05	Nor1
210	210	4.2272573554278e-05	Nor1
211	211	4.2272573554278e-05	Nor1
212	212	4.2272573554278e-05	Nor1
213	213	4.2272573554278e-05	Nor1
214	214	4.2272573554278e-05	Nor1
215	215	4.2272573554278e-05	Nor1
216	216	4.2272573554278e-05	Nor1
217	217	4.2272573554278e-05	Nor1
218	218	4.2272573554278e-05	Nor1
219	219	4.2272573554278e-05	Nor1
220	220	4.2272573554278e-05	Nor1
221	221	4.2272573554278e-05	Nor1
222	222	4.2272573554278e-05	Nor1
223	223	4.2272573554278e-05	Nor1
224	224	4.2272573554278e-05	Nor1
225	225	4.2272573554278e-05	Nor1
226	226	4.2272573554278e-05	Nor1
227	227	4.2272573554278e-05	Nor1
228	228	4.2272573554278e-05	Nor1
229	229	4.2272573554278e-05	Nor1
230	230	4.2272573554278e-05	Nor1
231	231	4.2272573554278e-05	Nor1
232	232	4.2272573554278e-05	Nor1
233	233	4.2272573554278e-05	Nor1
234	234	4.2272573554278e-05	Nor1
235	235	4.2272573554278e-05	Nor1
236	236	4.2272573554278e-05	Nor1
237	237	4.2272573554278e-05	Nor1
238	238	4.2272573554278e-05	Nor1
239	239	4.2272573554278e-05	Nor1
240	240	4.2272573554278e-05	Nor1
241	241	4.2272573554278e-05	Nor1
242	242	4.2272573554278e-05	Nor1
243	243	4.2272573554278e-05	Nor1
244	244	4.2272573554278e-05	Nor1
245	245	4.2272573554278e-05	Nor1
246	246	4.2272573554278e-05	Nor1
247	247	4.2272573554278e-05	Nor1
248	248	4.2272573554278e-05	Nor1
249	249	4.2272573554278e-05	Nor1
250	250	4.2272573554278e-05	Nor1
251	251	4.2272573554278e-05	Nor1
252	252	4.2272573554278e-05	Nor1
253	253	4.2272573554278e-05	Nor1
254	254	4.2272573554278e-05	Nor1
255	255	4.2272573554278e-05	Nor1
256	256	4.2272573554278e-05	Nor1
257	257	4.2272573554278e-05	Nor1
258	258	4.2272573554278e-05	Nor1
259	259	4.2272573554278e-05	Nor1
260	260	4.2272573554278e-05	Nor1
261	261	4.2272573554278e-05	Nor1
262	262	4.2272573554278e-05	Nor1
263	263	4.2272573554278e-05	Nor1
264	264	4.2272573554278e-05	Nor1
265	265	4.2272573554278e-05	Nor1
266	266	4.2272573554278e-05	Nor1
267	267	4.2272573554278e-05	Nor1
268	268	4.2272573554278e-05	Nor1
269	269	4.2272573554278e-05	Nor1
270	270	4.2272573554278e-05	Nor1
271	271	4.2272573554278e-05	Nor1
272	272	4.2272573554278e-05	Nor1
273	273	4.2272573554278e-05	Nor1
274	274	4.2272573554278e-05	Nor1
275	275	4.2272573554278e-05	Nor1
276	276	4.2272573554278e-05	Nor1
277	277	4.2272573554278e-05	Nor1
278	278	4.2272573554278e-05	Nor1
279	279	4.2272573554278e-05	Nor1
280	280	4.2272573554278e-05	Nor1
281	281	4.2272573554278e-05	Nor1
282	282	4.2272573554278e-05	Nor1
283	283	4.2272573554278e-05	Nor1
284	284	4.2272573554278e-05	Nor1
285	285	4.2272573554278e-05	Nor1
286	286	4.2272573554278e-05	Nor1
287	287	4.2272573554278e-05	Nor1
288	288	4.2272573554278e-05	Nor1
289	289	4.2272573554278e-05	Nor1
290	290	4.2272573554278e-05	Nor1
291	291	4.2272573554278e-05	Nor1
292	292	4.2272573554278e-05	Nor1
293	293	4.2272573554278e-05	Nor1
294	294	4.2272573554278e-05	Nor1
295	295	4.2272573554278e-05	Nor1
296	296	4.2272573554278e-05	Nor1
297	297	4.2272573554278e-05	Nor1
298	298	4.2272573554278e-05	Nor1
299	299	4.2272573554278e-05	Nor1
300	300	4.2272573554278e-05	Nor1
301	301	4.2272573554278e-05	Nor1
302	302	4.2272573554278e-05	Nor1
303	303	4.2272573554278e-05	Nor1
304	1	0.183378424078458	Nor2
305	2	0.0711870138654041	Nor2
306	3	0.0653533987149138	Nor2
307	4	0.058547514372675	Nor2
308	5	0.0578711531958066	Nor2
309	6	0.0485289144403111	Nor2
310	7	0.0371575921542103	Nor2
311	8	0.0361430503889077	Nor2
312	9	0.0278998985458235	Nor2
313	10	0.0273926276631721	Nor2
314	11	0.0270121745011836	Nor2
315	12	0.0173740277308083	Nor2
316	13	0.0153872167737572	Nor2
317	14	0.0139076766993575	Nor2
318	15	0.0129776800811633	Nor2
319	16	0.0121322286100778	Nor2
320	17	0.0118363205951978	Nor2
321	18	0.0117940480216436	Nor2
322	19	0.0115826851538722	Nor2
323	20	0.0111176868447751	Nor2
324	21	0.0108640514034494	Nor2
325	22	0.0102299628001353	Nor2
326	23	0.010187690226581	Nor2
327	24	0.00984950963814677	Nor2
328	25	0.00972269191748394	Nor2
329	26	0.00938451132904971	Nor2
330	27	0.00917314846127832	Nor2
331	28	0.0088349678728441	Nor2
332	29	0.0071017923571187	Nor2
333	30	0.00701724721001015	Nor2
334	31	0.0067213391951302	Nor2
335	32	0.00667906662157592	Nor2
336	33	0.00650997632735881	Nor2
337	34	0.00642543118025025	Nor2
338	35	0.00638315860669598	Nor2
339	36	0.00503043625295908	Nor2
340	37	0.00481907338518769	Nor2
341	38	0.00469225566452486	Nor2
342	39	0.00448089279675347	Nor2
343	40	0.00431180250253635	Nor2
344	41	0.00426952992898208	Nor2
345	42	0.00418498478187352	Nor2
346	43	0.00371998647277646	Nor2
347	44	0.00367771389922218	Nor2
348	45	0.00346635103145079	Nor2
349	46	0.00346635103145079	Nor2
350	47	0.00342407845789652	Nor2
351	48	0.00333953331078796	Nor2
352	49	0.00329726073723368	Nor2
353	50	0.00329726073723368	Nor2
354	51	0.00321271559012513	Nor2
355	52	0.0028745350016909	Nor2
356	53	0.00274771728102807	Nor2
357	54	0.0024940818397024	Nor2
358	55	0.00198681095705107	Nor2
359	56	0.00194453838349679	Nor2
360	57	0.00194453838349679	Nor2
361	58	0.00169090294217112	Nor2
362	59	0.00152181264795401	Nor2
363	60	0.00147954007439973	Nor2
364	61	0.00143726750084545	Nor2
365	62	0.00139499492729117	Nor2
366	63	0.0013527223537369	Nor2
367	64	0.00131044978018262	Nor2
368	65	0.00131044978018262	Nor2
369	66	0.00126817720662834	Nor2
370	67	0.00122590463307406	Nor2
371	68	0.00122590463307406	Nor2
372	69	0.00118363205951978	Nor2
373	70	0.00114135948596551	Nor2
374	71	0.000972269191748394	Nor2
375	72	0.000887724044639838	Nor2
376	73	0.000803178897531282	Nor2
377	74	0.000718633750422726	Nor2
378	75	0.000718633750422726	Nor2
379	76	0.000676361176868448	Nor2
380	77	0.000549543456205614	Nor2
381	78	0.000507270882651336	Nor2
382	79	0.000464998309097058	Nor2
383	80	0.000380453161988502	Nor2
384	81	0.000380453161988502	Nor2
385	82	0.000338180588434224	Nor2
386	83	0.000338180588434224	Nor2
387	84	0.000338180588434224	Nor2
388	85	0.000338180588434224	Nor2
389	86	0.000338180588434224	Nor2
390	87	0.000295908014879946	Nor2
391	88	0.000295908014879946	Nor2
392	89	0.000295908014879946	Nor2
393	90	0.000295908014879946	Nor2
394	91	0.000253635441325668	Nor2
395	92	0.000253635441325668	Nor2
396	93	0.000253635441325668	Nor2
397	94	0.000253635441325668	Nor2
398	95	0.000253635441325668	Nor2
399	96	0.000253635441325668	Nor2
400	97	0.00021136286777139	Nor2
401	98	0.00021136286777139	Nor2
402	99	0.00021136286777139	Nor2
403	100	0.00021136286777139	Nor2
404	101	0.000169090294217112	Nor2
405	102	0.000169090294217112	Nor2
406	103	0.000169090294217112	Nor2
407	104	0.000169090294217112	Nor2
408	105	0.000169090294217112	Nor2
409	106	0.000169090294217112	Nor2
410	107	0.000169090294217112	Nor2
411	108	0.000169090294217112	Nor2
412	109	0.000169090294217112	Nor2
413	110	0.000169090294217112	Nor2
414	111	0.000169090294217112	Nor2
415	112	0.000126817720662834	Nor2
416	113	0.000126817720662834	Nor2
417	114	0.000126817720662834	Nor2
418	115	0.000126817720662834	Nor2
419	116	0.000126817720662834	Nor2
420	117	0.000126817720662834	Nor2
421	118	0.000126817720662834	Nor2
422	119	0.000126817720662834	Nor2
423	120	0.000126817720662834	Nor2
424	121	0.000126817720662834	Nor2
425	122	0.000126817720662834	Nor2
426	123	0.000126817720662834	Nor2
427	124	8.4545147108556e-05	Nor2
428	125	8.4545147108556e-05	Nor2
429	126	8.4545147108556e-05	Nor2
430	127	8.4545147108556e-05	Nor2
431	128	8.4545147108556e-05	Nor2
432	129	8.4545147108556e-05	Nor2
433	130	8.4545147108556e-05	Nor2
434	131	8.4545147108556e-05	Nor2
435	132	8.4545147108556e-05	Nor2
436	133	8.4545147108556e-05	Nor2
437	134	8.4545147108556e-05	Nor2
438	135	8.4545147108556e-05	Nor2
439	136	8.4545147108556e-05	Nor2
440	137	8.4545147108556e-05	Nor2
441	138	8.4545147108556e-05	Nor2
442	139	8.4545147108556e-05	Nor2
443	140	8.4545147108556e-05	Nor2
444	141	8.4545147108556e-05	Nor2
445	142	8.4545147108556e-05	Nor2
446	143	8.4545147108556e-05	Nor2
447	144	8.4545147108556e-05	Nor2
448	145	8.4545147108556e-05	Nor2
449	146	8.4545147108556e-05	Nor2
450	147	8.4545147108556e-05	Nor2
451	148	8.4545147108556e-05	Nor2
452	149	8.4545147108556e-05	Nor2
453	150	8.4545147108556e-05	Nor2
454	151	8.4545147108556e-05	Nor2
455	152	8.4545147108556e-05	Nor2
456	153	8.4545147108556e-05	Nor2
457	154	4.2272573554278e-05	Nor2
458	155	4.2272573554278e-05	Nor2
459	156	4.2272573554278e-05	Nor2
460	157	4.2272573554278e-05	Nor2
461	158	4.2272573554278e-05	Nor2
462	159	4.2272573554278e-05	Nor2
463	160	4.2272573554278e-05	Nor2
464	161	4.2272573554278e-05	Nor2
465	162	4.2272573554278e-05	Nor2
466	163	4.2272573554278e-05	Nor2
467	164	4.2272573554278e-05	Nor2
468	165	4.2272573554278e-05	Nor2
469	166	4.2272573554278e-05	Nor2
470	167	4.2272573554278e-05	Nor2
471	168	4.2272573554278e-05	Nor2
472	169	4.2272573554278e-05	Nor2
473	170	4.2272573554278e-05	Nor2
474	171	4.2272573554278e-05	Nor2
475	172	4.2272573554278e-05	Nor2
476	173	4.2272573554278e-05	Nor2
477	174	4.2272573554278e-05	Nor2
478	175	4.2272573554278e-05	Nor2
479	176	4.2272573554278e-05	Nor2
480	177	4.2272573554278e-05	Nor2
481	178	4.2272573554278e-05	Nor2
482	179	4.2272573554278e-05	Nor2
483	180	4.2272573554278e-05	Nor2
484	181	4.2272573554278e-05	Nor2
485	182	4.2272573554278e-05	Nor2
486	183	4.2272573554278e-05	Nor2
487	184	4.2272573554278e-05	Nor2
488	185	4.2272573554278e-05	Nor2
489	186	4.2272573554278e-05	Nor2
490	187	4.2272573554278e-05	Nor2
491	188	4.2272573554278e-05	Nor2
492	189	4.2272573554278e-05	Nor2
493	190	4.2272573554278e-05	Nor2
494	191	4.2272573554278e-05	Nor2
495	192	4.2272573554278e-05	Nor2
496	193	4.2272573554278e-05	Nor2
497	194	4.2272573554278e-05	Nor2
498	195	4.2272573554278e-05	Nor2
499	196	4.2272573554278e-05	Nor2
500	197	4.2272573554278e-05	Nor2
501	198	4.2272573554278e-05	Nor2
502	199	4.2272573554278e-05	Nor2
503	200	4.2272573554278e-05	Nor2
504	201	4.2272573554278e-05	Nor2
505	202	4.2272573554278e-05	Nor2
506	203	4.2272573554278e-05	Nor2
507	204	4.2272573554278e-05	Nor2
508	205	4.2272573554278e-05	Nor2
509	206	4.2272573554278e-05	Nor2
510	207	4.2272573554278e-05	Nor2
511	208	4.2272573554278e-05	Nor2
512	209	4.2272573554278e-05	Nor2
513	210	4.2272573554278e-05	Nor2
514	211	4.2272573554278e-05	Nor2
515	212	4.2272573554278e-05	Nor2
516	213	4.2272573554278e-05	Nor2
517	214	4.2272573554278e-05	Nor2
518	215	4.2272573554278e-05	Nor2
519	216	4.2272573554278e-05	Nor2
520	217	4.2272573554278e-05	Nor2
521	218	4.2272573554278e-05	Nor2
522	219	4.2272573554278e-05	Nor2
523	220	4.2272573554278e-05	Nor2
524	221	4.2272573554278e-05	Nor2
525	222	4.2272573554278e-05	Nor2
526	223	4.2272573554278e-05	Nor2
527	224	4.2272573554278e-05	Nor2
528	225	4.2272573554278e-05	Nor2
529	226	4.2272573554278e-05	Nor2
530	227	4.2272573554278e-05	Nor2
531	228	4.2272573554278e-05	Nor2
532	229	4.2272573554278e-05	Nor2
533	230	4.2272573554278e-05	Nor2
534	231	4.2272573554278e-05	Nor2
535	232	4.2272573554278e-05	Nor2
536	233	4.2272573554278e-05	Nor2
537	234	4.2272573554278e-05	Nor2
538	235	4.2272573554278e-05	Nor2
539	236	4.2272573554278e-05	Nor2
540	237	4.2272573554278e-05	Nor2
541	238	4.2272573554278e-05	Nor2
542	239	4.2272573554278e-05	Nor2
543	240	4.2272573554278e-05	Nor2
544	241	4.2272573554278e-05	Nor2
545	242	4.2272573554278e-05	Nor2
546	243	4.2272573554278e-05	Nor2
547	244	4.2272573554278e-05	Nor2
548	245	4.2272573554278e-05	Nor2
549	1	0.127282718971931	Nor3
550	2	0.0659452147446737	Nor3
551	3	0.0532634426783903	Nor3
552	4	0.0423993912749408	Nor3
553	5	0.0342407845789652	Nor3
554	6	0.0315353398714914	Nor3
555	7	0.0292948934731146	Nor3
556	8	0.0269699019276294	Nor3
557	9	0.025997632735881	Nor3
558	10	0.0228271897193101	Nor3
559	11	0.0213053770713561	Nor3
560	12	0.0200371998647278	Nor3
561	13	0.0129776800811633	Nor3
562	14	0.0111176868447751	Nor3
563	15	0.0107795062563409	Nor3
564	16	0.0104835982414609	Nor3
565	17	0.0102722353736896	Nor3
566	18	0.0101454176530267	Nor3
567	19	0.00934223875549543	Nor3
568	20	0.00929996618194116	Nor3
569	21	0.00891951301995265	Nor3
570	22	0.00866587757862699	Nor3
571	23	0.00828542441663849	Nor3
572	24	0.00828542441663849	Nor3
573	25	0.00777815353398715	Nor3
574	26	0.00773588096043287	Nor3
575	27	0.00765133581332432	Nor3
576	28	0.00739770037199865	Nor3
577	29	0.00722861007778154	Nor3
578	30	0.00718633750422726	Nor3
579	31	0.00705951978356442	Nor3
580	32	0.00684815691579303	Nor3
581	33	0.00680588434223876	Nor3
582	34	0.00676361176868448	Nor3
583	35	0.00659452147446737	Nor3
584	36	0.00604497801826175	Nor3
585	37	0.00583361515049036	Nor3
586	38	0.00574907000338181	Nor3
587	39	0.00562225228271897	Nor3
588	40	0.00557997970916469	Nor3
589	41	0.00528407169428475	Nor3
590	42	0.00490361853229625	Nor3
591	43	0.00473452823807913	Nor3
592	44	0.0046077105174163	Nor3
593	45	0.00418498478187352	Nor3
594	46	0.00410043963476496	Nor3
595	47	0.00410043963476496	Nor3
596	48	0.00410043963476496	Nor3
597	49	0.00376225904633074	Nor3
598	50	0.00376225904633074	Nor3
599	51	0.00376225904633074	Nor3
600	52	0.00367771389922218	Nor3
601	53	0.00359316875211363	Nor3
602	54	0.00346635103145079	Nor3
603	55	0.00342407845789652	Nor3
604	56	0.00333953331078796	Nor3
605	57	0.00329726073723368	Nor3
606	58	0.00321271559012513	Nor3
607	59	0.00321271559012513	Nor3
608	60	0.00291680757524518	Nor3
609	61	0.00291680757524518	Nor3
610	62	0.00291680757524518	Nor3
611	63	0.00291680757524518	Nor3
612	64	0.00283226242813662	Nor3
613	65	0.00283226242813662	Nor3
614	66	0.00278998985458235	Nor3
615	67	0.00274771728102807	Nor3
616	68	0.00274771728102807	Nor3
617	69	0.00274771728102807	Nor3
618	70	0.00270544470747379	Nor3
619	71	0.00270544470747379	Nor3
620	72	0.00257862698681096	Nor3
621	73	0.0024940818397024	Nor3
622	74	0.0024940818397024	Nor3
623	75	0.00245180926614812	Nor3
624	76	0.00245180926614812	Nor3
625	77	0.00245180926614812	Nor3
626	78	0.00240953669259385	Nor3
627	79	0.00228271897193101	Nor3
628	80	0.00228271897193101	Nor3
629	81	0.00219817382482246	Nor3
630	82	0.0021136286777139	Nor3
631	83	0.0021136286777139	Nor3
632	84	0.0021136286777139	Nor3
633	85	0.0021136286777139	Nor3
634	86	0.00207135610415962	Nor3
635	87	0.00207135610415962	Nor3
636	88	0.00207135610415962	Nor3
637	89	0.00202908353060534	Nor3
638	90	0.00198681095705107	Nor3
639	91	0.00198681095705107	Nor3
640	92	0.00198681095705107	Nor3
641	93	0.00194453838349679	Nor3
642	94	0.00190226580994251	Nor3
643	95	0.00185999323638823	Nor3
644	96	0.00181772066283395	Nor3
645	97	0.0017331755157254	Nor3
646	98	0.0017331755157254	Nor3
647	99	0.0017331755157254	Nor3
648	100	0.00169090294217112	Nor3
649	101	0.00169090294217112	Nor3
650	102	0.00160635779506256	Nor3
651	103	0.00160635779506256	Nor3
652	104	0.00156408522150829	Nor3
653	105	0.00156408522150829	Nor3
654	106	0.00156408522150829	Nor3
655	107	0.00152181264795401	Nor3
656	108	0.00152181264795401	Nor3
657	109	0.00147954007439973	Nor3
658	110	0.00143726750084545	Nor3
659	111	0.00143726750084545	Nor3
660	112	0.00139499492729117	Nor3
661	113	0.00139499492729117	Nor3
662	114	0.0013527223537369	Nor3
663	115	0.0013527223537369	Nor3
664	116	0.0013527223537369	Nor3
665	117	0.0013527223537369	Nor3
666	118	0.0013527223537369	Nor3
667	119	0.0013527223537369	Nor3
668	120	0.0013527223537369	Nor3
669	121	0.00131044978018262	Nor3
670	122	0.00126817720662834	Nor3
671	123	0.00126817720662834	Nor3
672	124	0.00122590463307406	Nor3
673	125	0.00118363205951978	Nor3
674	126	0.00118363205951978	Nor3
675	127	0.00118363205951978	Nor3
676	128	0.00118363205951978	Nor3
677	129	0.00114135948596551	Nor3
678	130	0.00114135948596551	Nor3
679	131	0.00114135948596551	Nor3
680	132	0.00109908691241123	Nor3
681	133	0.00109908691241123	Nor3
682	134	0.00109908691241123	Nor3
683	135	0.00109908691241123	Nor3
684	136	0.00109908691241123	Nor3
685	137	0.00109908691241123	Nor3
686	138	0.00105681433885695	Nor3
687	139	0.00105681433885695	Nor3
688	140	0.00105681433885695	Nor3
689	141	0.00101454176530267	Nor3
690	142	0.00101454176530267	Nor3
691	143	0.00101454176530267	Nor3
692	144	0.00101454176530267	Nor3
693	145	0.00101454176530267	Nor3
694	146	0.00101454176530267	Nor3
695	147	0.000972269191748394	Nor3
696	148	0.000972269191748394	Nor3
697	149	0.000929996618194116	Nor3
698	150	0.000929996618194116	Nor3
699	151	0.000929996618194116	Nor3
700	152	0.000929996618194116	Nor3
701	153	0.000929996618194116	Nor3
702	154	0.000929996618194116	Nor3
703	155	0.00084545147108556	Nor3
704	156	0.00084545147108556	Nor3
705	157	0.000760906323977004	Nor3
706	158	0.000760906323977004	Nor3
707	159	0.000760906323977004	Nor3
708	160	0.000718633750422726	Nor3
709	161	0.000718633750422726	Nor3
710	162	0.000718633750422726	Nor3
711	163	0.000718633750422726	Nor3
712	164	0.000718633750422726	Nor3
713	165	0.000676361176868448	Nor3
714	166	0.000676361176868448	Nor3
715	167	0.000676361176868448	Nor3
716	168	0.000676361176868448	Nor3
717	169	0.00063408860331417	Nor3
718	170	0.00063408860331417	Nor3
719	171	0.00063408860331417	Nor3
720	172	0.000591816029759892	Nor3
721	173	0.000591816029759892	Nor3
722	174	0.000591816029759892	Nor3
723	175	0.000591816029759892	Nor3
724	176	0.000591816029759892	Nor3
725	177	0.000591816029759892	Nor3
726	178	0.000591816029759892	Nor3
727	179	0.000591816029759892	Nor3
728	180	0.000549543456205614	Nor3
729	181	0.000549543456205614	Nor3
730	182	0.000549543456205614	Nor3
731	183	0.000549543456205614	Nor3
732	184	0.000549543456205614	Nor3
733	185	0.000507270882651336	Nor3
734	186	0.000507270882651336	Nor3
735	187	0.000507270882651336	Nor3
736	188	0.000464998309097058	Nor3
737	189	0.000464998309097058	Nor3
738	190	0.000464998309097058	Nor3
739	191	0.00042272573554278	Nor3
740	192	0.00042272573554278	Nor3
741	193	0.00042272573554278	Nor3
742	194	0.00042272573554278	Nor3
743	195	0.00042272573554278	Nor3
744	196	0.000380453161988502	Nor3
745	197	0.000380453161988502	Nor3
746	198	0.000380453161988502	Nor3
747	199	0.000338180588434224	Nor3
748	200	0.000338180588434224	Nor3
749	201	0.000338180588434224	Nor3
750	202	0.000338180588434224	Nor3
751	203	0.000338180588434224	Nor3
752	204	0.000295908014879946	Nor3
753	205	0.000295908014879946	Nor3
754	206	0.000295908014879946	Nor3
755	207	0.000295908014879946	Nor3
756	208	0.000253635441325668	Nor3
757	209	0.000253635441325668	Nor3
758	210	0.000253635441325668	Nor3
759	211	0.000253635441325668	Nor3
760	212	0.00021136286777139	Nor3
761	213	0.00021136286777139	Nor3
762	214	0.00021136286777139	Nor3
763	215	0.00021136286777139	Nor3
764	216	0.000169090294217112	Nor3
765	217	0.000169090294217112	Nor3
766	218	0.000169090294217112	Nor3
767	219	0.000169090294217112	Nor3
768	220	0.000169090294217112	Nor3
769	221	0.000169090294217112	Nor3
770	222	0.000126817720662834	Nor3
771	223	0.000126817720662834	Nor3
772	224	0.000126817720662834	Nor3
773	225	0.000126817720662834	Nor3
774	226	0.000126817720662834	Nor3
775	227	0.000126817720662834	Nor3
776	228	0.000126817720662834	Nor3
777	229	0.000126817720662834	Nor3
778	230	0.000126817720662834	Nor3
779	231	0.000126817720662834	Nor3
780	232	0.000126817720662834	Nor3
781	233	0.000126817720662834	Nor3
782	234	0.000126817720662834	Nor3
783	235	0.000126817720662834	Nor3
784	236	8.4545147108556e-05	Nor3
785	237	8.4545147108556e-05	Nor3
786	238	8.4545147108556e-05	Nor3
787	239	8.4545147108556e-05	Nor3
788	240	8.4545147108556e-05	Nor3
789	241	8.4545147108556e-05	Nor3
790	242	8.4545147108556e-05	Nor3
791	243	8.4545147108556e-05	Nor3
792	244	8.4545147108556e-05	Nor3
793	245	8.4545147108556e-05	Nor3
794	246	8.4545147108556e-05	Nor3
795	247	8.4545147108556e-05	Nor3
796	248	8.4545147108556e-05	Nor3
797	249	8.4545147108556e-05	Nor3
798	250	8.4545147108556e-05	Nor3
799	251	8.4545147108556e-05	Nor3
800	252	8.4545147108556e-05	Nor3
801	253	8.4545147108556e-05	Nor3
802	254	8.4545147108556e-05	Nor3
803	255	8.4545147108556e-05	Nor3
804	256	4.2272573554278e-05	Nor3
805	257	4.2272573554278e-05	Nor3
806	258	4.2272573554278e-05	Nor3
807	259	4.2272573554278e-05	Nor3
808	260	4.2272573554278e-05	Nor3
809	261	4.2272573554278e-05	Nor3
810	262	4.2272573554278e-05	Nor3
811	263	4.2272573554278e-05	Nor3
812	264	4.2272573554278e-05	Nor3
813	265	4.2272573554278e-05	Nor3
814	266	4.2272573554278e-05	Nor3
815	267	4.2272573554278e-05	Nor3
816	268	4.2272573554278e-05	Nor3
817	269	4.2272573554278e-05	Nor3
818	270	4.2272573554278e-05	Nor3
819	271	4.2272573554278e-05	Nor3
820	272	4.2272573554278e-05	Nor3
821	273	4.2272573554278e-05	Nor3
822	274	4.2272573554278e-05	Nor3
823	275	4.2272573554278e-05	Nor3
824	276	4.2272573554278e-05	Nor3
825	277	4.2272573554278e-05	Nor3
826	278	4.2272573554278e-05	Nor3
827	279	4.2272573554278e-05	Nor3
828	280	4.2272573554278e-05	Nor3
829	281	4.2272573554278e-05	Nor3
830	282	4.2272573554278e-05	Nor3
831	283	4.2272573554278e-05	Nor3
832	284	4.2272573554278e-05	Nor3
833	285	4.2272573554278e-05	Nor3
834	286	4.2272573554278e-05	Nor3
835	287	4.2272573554278e-05	Nor3
836	288	4.2272573554278e-05	Nor3
837	289	4.2272573554278e-05	Nor3
838	290	4.2272573554278e-05	Nor3
839	291	4.2272573554278e-05	Nor3
840	292	4.2272573554278e-05	Nor3
841	293	4.2272573554278e-05	Nor3
842	294	4.2272573554278e-05	Nor3
843	295	4.2272573554278e-05	Nor3
844	296	4.2272573554278e-05	Nor3
845	297	4.2272573554278e-05	Nor3
846	298	4.2272573554278e-05	Nor3
847	299	4.2272573554278e-05	Nor3
848	300	4.2272573554278e-05	Nor3
849	301	4.2272573554278e-05	Nor3
850	302	4.2272573554278e-05	Nor3
851	303	4.2272573554278e-05	Nor3
852	304	4.2272573554278e-05	Nor3
853	1	0.199526547176192	Nor4
854	2	0.16659621237741	Nor4
855	3	0.074357456881975	Nor4
856	4	0.0642543118025025	Nor4
857	5	0.0347057828880622	Nor4
858	6	0.0322117010483598	Nor4
859	7	0.0322117010483598	Nor4
860	8	0.0268430842069665	Nor4
861	9	0.0244335475143727	Nor4
862	10	0.0232076428812986	Nor4
863	11	0.0210940142035847	Nor4
864	12	0.0202908353060534	Nor4
865	13	0.0172472100101454	Nor4
866	14	0.0160213053770714	Nor4
867	15	0.0158944876564085	Nor4
868	16	0.0153872167737572	Nor4
869	17	0.0150913087588772	Nor4
870	18	0.0148799458911059	Nor4
871	19	0.0132735880960433	Nor4
872	20	0.0129776800811633	Nor4
873	21	0.012766317213392	Nor4
874	22	0.00968041934392966	Nor4
875	23	0.00828542441663849	Nor4
876	24	0.00743997294555293	Nor4
877	25	0.00731315522489009	Nor4
878	26	0.00701724721001015	Nor4
879	27	0.00659452147446737	Nor4
880	28	0.00642543118025025	Nor4
881	29	0.00625634088603314	Nor4
882	30	0.00519952654717619	Nor4
883	31	0.00490361853229625	Nor4
884	32	0.00469225566452486	Nor4
885	33	0.00448089279675347	Nor4
886	34	0.00431180250253635	Nor4
887	35	0.00418498478187352	Nor4
888	36	0.00405816706121069	Nor4
889	37	0.00388907676699357	Nor4
890	38	0.00388907676699357	Nor4
891	39	0.0038468041934393	Nor4
892	40	0.00376225904633074	Nor4
893	41	0.00363544132566791	Nor4
894	42	0.00308589786946229	Nor4
895	43	0.00304362529590801	Nor4
896	44	0.0028745350016909	Nor4
897	45	0.0017331755157254	Nor4
898	46	0.00156408522150829	Nor4
899	47	0.00139499492729117	Nor4
900	48	0.0013527223537369	Nor4
901	49	0.00122590463307406	Nor4
902	50	0.00109908691241123	Nor4
903	51	0.00105681433885695	Nor4
904	52	0.00101454176530267	Nor4
905	53	0.00084545147108556	Nor4
906	54	0.000718633750422726	Nor4
907	55	0.00063408860331417	Nor4
908	56	0.00063408860331417	Nor4
909	57	0.000549543456205614	Nor4
910	58	0.000380453161988502	Nor4
911	59	0.000338180588434224	Nor4
912	60	0.000338180588434224	Nor4
913	61	0.000295908014879946	Nor4
914	62	0.000295908014879946	Nor4
915	63	0.000253635441325668	Nor4
916	64	0.000253635441325668	Nor4
917	65	0.000253635441325668	Nor4
918	66	0.000253635441325668	Nor4
919	67	0.000253635441325668	Nor4
920	68	0.00021136286777139	Nor4
921	69	0.00021136286777139	Nor4
922	70	0.00021136286777139	Nor4
923	71	0.00021136286777139	Nor4
924	72	0.000169090294217112	Nor4
925	73	0.000169090294217112	Nor4
926	74	0.000169090294217112	Nor4
927	75	0.000169090294217112	Nor4
928	76	0.000169090294217112	Nor4
929	77	0.000169090294217112	Nor4
930	78	0.000169090294217112	Nor4
931	79	0.000169090294217112	Nor4
932	80	0.000169090294217112	Nor4
933	81	0.000169090294217112	Nor4
934	82	0.000169090294217112	Nor4
935	83	0.000169090294217112	Nor4
936	84	0.000169090294217112	Nor4
937	85	0.000126817720662834	Nor4
938	86	0.000126817720662834	Nor4
939	87	0.000126817720662834	Nor4
940	88	0.000126817720662834	Nor4
941	89	0.000126817720662834	Nor4
942	90	0.000126817720662834	Nor4
943	91	0.000126817720662834	Nor4
944	92	0.000126817720662834	Nor4
945	93	0.000126817720662834	Nor4
946	94	0.000126817720662834	Nor4
947	95	0.000126817720662834	Nor4
948	96	0.000126817720662834	Nor4
949	97	0.000126817720662834	Nor4
950	98	8.4545147108556e-05	Nor4
951	99	8.4545147108556e-05	Nor4
952	100	8.4545147108556e-05	Nor4
953	101	8.4545147108556e-05	Nor4
954	102	8.4545147108556e-05	Nor4
955	103	8.4545147108556e-05	Nor4
956	104	8.4545147108556e-05	Nor4
957	105	8.4545147108556e-05	Nor4
958	106	8.4545147108556e-05	Nor4
959	107	8.4545147108556e-05	Nor4
960	108	8.4545147108556e-05	Nor4
961	109	8.4545147108556e-05	Nor4
962	110	8.4545147108556e-05	Nor4
963	111	8.4545147108556e-05	Nor4
964	112	8.4545147108556e-05	Nor4
965	113	8.4545147108556e-05	Nor4
966	114	8.4545147108556e-05	Nor4
967	115	8.4545147108556e-05	Nor4
968	116	8.4545147108556e-05	Nor4
969	117	8.4545147108556e-05	Nor4
970	118	8.4545147108556e-05	Nor4
971	119	8.4545147108556e-05	Nor4
972	120	8.4545147108556e-05	Nor4
973	121	8.4545147108556e-05	Nor4
974	122	8.4545147108556e-05	Nor4
975	123	8.4545147108556e-05	Nor4
976	124	8.4545147108556e-05	Nor4
977	125	8.4545147108556e-05	Nor4
978	126	8.4545147108556e-05	Nor4
979	127	4.2272573554278e-05	Nor4
980	128	4.2272573554278e-05	Nor4
981	129	4.2272573554278e-05	Nor4
982	130	4.2272573554278e-05	Nor4
983	131	4.2272573554278e-05	Nor4
984	132	4.2272573554278e-05	Nor4
985	133	4.2272573554278e-05	Nor4
986	134	4.2272573554278e-05	Nor4
987	135	4.2272573554278e-05	Nor4
988	136	4.2272573554278e-05	Nor4
989	137	4.2272573554278e-05	Nor4
990	138	4.2272573554278e-05	Nor4
991	139	4.2272573554278e-05	Nor4
992	140	4.2272573554278e-05	Nor4
993	141	4.2272573554278e-05	Nor4
994	142	4.2272573554278e-05	Nor4
995	143	4.2272573554278e-05	Nor4
996	144	4.2272573554278e-05	Nor4
997	145	4.2272573554278e-05	Nor4
998	146	4.2272573554278e-05	Nor4
999	147	4.2272573554278e-05	Nor4
1000	148	4.2272573554278e-05	Nor4
1001	149	4.2272573554278e-05	Nor4
1002	150	4.2272573554278e-05	Nor4
1003	151	4.2272573554278e-05	Nor4
1004	152	4.2272573554278e-05	Nor4
1005	153	4.2272573554278e-05	Nor4
1006	154	4.2272573554278e-05	Nor4
1007	155	4.2272573554278e-05	Nor4
1008	156	4.2272573554278e-05	Nor4
1009	157	4.2272573554278e-05	Nor4
1010	158	4.2272573554278e-05	Nor4
1011	159	4.2272573554278e-05	Nor4
1012	160	4.2272573554278e-05	Nor4
1013	161	4.2272573554278e-05	Nor4
1014	162	4.2272573554278e-05	Nor4
1015	163	4.2272573554278e-05	Nor4
1016	164	4.2272573554278e-05	Nor4
1017	165	4.2272573554278e-05	Nor4
1018	166	4.2272573554278e-05	Nor4
1019	167	4.2272573554278e-05	Nor4
1020	168	4.2272573554278e-05	Nor4
1021	169	4.2272573554278e-05	Nor4
1022	170	4.2272573554278e-05	Nor4
1023	171	4.2272573554278e-05	Nor4
1024	172	4.2272573554278e-05	Nor4
1025	173	4.2272573554278e-05	Nor4
1026	174	4.2272573554278e-05	Nor4
1027	175	4.2272573554278e-05	Nor4
1028	176	4.2272573554278e-05	Nor4
1029	177	4.2272573554278e-05	Nor4
1030	178	4.2272573554278e-05	Nor4
1031	179	4.2272573554278e-05	Nor4
1032	180	4.2272573554278e-05	Nor4
1033	181	4.2272573554278e-05	Nor4
1034	182	4.2272573554278e-05	Nor4
1035	183	4.2272573554278e-05	Nor4
1036	184	4.2272573554278e-05	Nor4
1037	185	4.2272573554278e-05	Nor4
1038	186	4.2272573554278e-05	Nor4
1039	187	4.2272573554278e-05	Nor4
1040	188	4.2272573554278e-05	Nor4
1041	189	4.2272573554278e-05	Nor4
1042	190	4.2272573554278e-05	Nor4
1043	191	4.2272573554278e-05	Nor4
1044	192	4.2272573554278e-05	Nor4
1045	193	4.2272573554278e-05	Nor4
1046	194	4.2272573554278e-05	Nor4
1047	195	4.2272573554278e-05	Nor4
1048	196	4.2272573554278e-05	Nor4
1049	197	4.2272573554278e-05	Nor4
1050	198	4.2272573554278e-05	Nor4
1051	199	4.2272573554278e-05	Nor4
1052	200	4.2272573554278e-05	Nor4
1053	201	4.2272573554278e-05	Nor4
1054	202	4.2272573554278e-05	Nor4
1055	203	4.2272573554278e-05	Nor4
1056	204	4.2272573554278e-05	Nor4
1057	205	4.2272573554278e-05	Nor4
1058	206	4.2272573554278e-05	Nor4
1059	207	4.2272573554278e-05	Nor4
1060	208	4.2272573554278e-05	Nor4
1061	209	4.2272573554278e-05	Nor4
1062	210	4.2272573554278e-05	Nor4
1063	211	4.2272573554278e-05	Nor4
1064	212	4.2272573554278e-05	Nor4
1065	213	4.2272573554278e-05	Nor4
1066	214	4.2272573554278e-05	Nor4
1067	215	4.2272573554278e-05	Nor4
1068	216	4.2272573554278e-05	Nor4
1069	217	4.2272573554278e-05	Nor4
1070	218	4.2272573554278e-05	Nor4
1071	219	4.2272573554278e-05	Nor4
1072	220	4.2272573554278e-05	Nor4
1073	1	0.154759891782212	Nor5
1074	2	0.147869462292864	Nor5
1075	3	0.101200541088941	Nor5
1076	4	0.0703415623943186	Nor5
1077	5	0.0429489347311464	Nor5
1078	6	0.0385525870815015	Nor5
1079	7	0.0383834967872844	Nor5
1080	8	0.0338180588434224	Nor5
1081	9	0.03102806898884	Nor5
1082	10	0.0247717281028069	Nor5
1083	11	0.0207135610415962	Nor5
1084	12	0.020375380453162	Nor5
1085	13	0.0178812986134596	Nor5
1086	14	0.0172472100101454	Nor5
1087	15	0.0166553939803855	Nor5
1088	16	0.0163594859655056	Nor5
1089	17	0.0143304024349002	Nor5
1090	18	0.0142035847142374	Nor5
1091	19	0.0128931349340548	Nor5
1092	20	0.0127240446398377	Nor5
1093	21	0.0122590463307406	Nor5
1094	22	0.010948596550558	Nor5
1095	23	0.0107795062563409	Nor5
1096	24	0.0107372336827866	Nor5
1097	25	0.0104835982414609	Nor5
1098	26	0.0100608725059182	Nor5
1099	27	0.00976496449103821	Nor5
1100	28	0.00963814677037538	Nor5
1101	29	0.00841224213730132	Nor5
1102	30	0.00705951978356442	Nor5
1103	31	0.00612952316537031	Nor5
1104	32	0.00464998309097058	Nor5
1105	33	0.00388907676699357	Nor5
1106	34	0.00342407845789652	Nor5
1107	35	0.00253635441325668	Nor5
1108	36	0.0021136286777139	Nor5
1109	37	0.00169090294217112	Nor5
1110	38	0.00164863036861684	Nor5
1111	39	0.00139499492729117	Nor5
1112	40	0.0013527223537369	Nor5
1113	41	0.0013527223537369	Nor5
1114	42	0.00131044978018262	Nor5
1115	43	0.00101454176530267	Nor5
1116	44	0.000929996618194116	Nor5
1117	45	0.000760906323977004	Nor5
1118	46	0.000676361176868448	Nor5
1119	47	0.000549543456205614	Nor5
1120	48	0.000507270882651336	Nor5
1121	49	0.000464998309097058	Nor5
1122	50	0.00042272573554278	Nor5
1123	51	0.00042272573554278	Nor5
1124	52	0.000380453161988502	Nor5
1125	53	0.000295908014879946	Nor5
1126	54	0.000295908014879946	Nor5
1127	55	0.000295908014879946	Nor5
1128	56	0.000295908014879946	Nor5
1129	57	0.000253635441325668	Nor5
1130	58	0.000253635441325668	Nor5
1131	59	0.000253635441325668	Nor5
1132	60	0.000253635441325668	Nor5
1133	61	0.000253635441325668	Nor5
1134	62	0.000253635441325668	Nor5
1135	63	0.00021136286777139	Nor5
1136	64	0.00021136286777139	Nor5
1137	65	0.00021136286777139	Nor5
1138	66	0.00021136286777139	Nor5
1139	67	0.00021136286777139	Nor5
1140	68	0.00021136286777139	Nor5
1141	69	0.00021136286777139	Nor5
1142	70	0.00021136286777139	Nor5
1143	71	0.00021136286777139	Nor5
1144	72	0.00021136286777139	Nor5
1145	73	0.00021136286777139	Nor5
1146	74	0.00021136286777139	Nor5
1147	75	0.00021136286777139	Nor5
1148	76	0.00021136286777139	Nor5
1149	77	0.00021136286777139	Nor5
1150	78	0.000169090294217112	Nor5
1151	79	0.000169090294217112	Nor5
1152	80	0.000169090294217112	Nor5
1153	81	0.000169090294217112	Nor5
1154	82	0.000169090294217112	Nor5
1155	83	0.000169090294217112	Nor5
1156	84	0.000169090294217112	Nor5
1157	85	0.000169090294217112	Nor5
1158	86	0.000126817720662834	Nor5
1159	87	0.000126817720662834	Nor5
1160	88	0.000126817720662834	Nor5
1161	89	0.000126817720662834	Nor5
1162	90	0.000126817720662834	Nor5
1163	91	0.000126817720662834	Nor5
1164	92	0.000126817720662834	Nor5
1165	93	0.000126817720662834	Nor5
1166	94	0.000126817720662834	Nor5
1167	95	0.000126817720662834	Nor5
1168	96	0.000126817720662834	Nor5
1169	97	8.4545147108556e-05	Nor5
1170	98	8.4545147108556e-05	Nor5
1171	99	8.4545147108556e-05	Nor5
1172	100	8.4545147108556e-05	Nor5
1173	101	8.4545147108556e-05	Nor5
1174	102	8.4545147108556e-05	Nor5
1175	103	8.4545147108556e-05	Nor5
1176	104	8.4545147108556e-05	Nor5
1177	105	8.4545147108556e-05	Nor5
1178	106	8.4545147108556e-05	Nor5
1179	107	8.4545147108556e-05	Nor5
1180	108	8.4545147108556e-05	Nor5
1181	109	8.4545147108556e-05	Nor5
1182	110	8.4545147108556e-05	Nor5
1183	111	8.4545147108556e-05	Nor5
1184	112	8.4545147108556e-05	Nor5
1185	113	8.4545147108556e-05	Nor5
1186	114	8.4545147108556e-05	Nor5
1187	115	8.4545147108556e-05	Nor5
1188	116	8.4545147108556e-05	Nor5
1189	117	8.4545147108556e-05	Nor5
1190	118	8.4545147108556e-05	Nor5
1191	119	8.4545147108556e-05	Nor5
1192	120	8.4545147108556e-05	Nor5
1193	121	8.4545147108556e-05	Nor5
1194	122	8.4545147108556e-05	Nor5
1195	123	8.4545147108556e-05	Nor5
1196	124	8.4545147108556e-05	Nor5
1197	125	8.4545147108556e-05	Nor5
1198	126	8.4545147108556e-05	Nor5
1199	127	8.4545147108556e-05	Nor5
1200	128	8.4545147108556e-05	Nor5
1201	129	8.4545147108556e-05	Nor5
1202	130	8.4545147108556e-05	Nor5
1203	131	8.4545147108556e-05	Nor5
1204	132	8.4545147108556e-05	Nor5
1205	133	8.4545147108556e-05	Nor5
1206	134	4.2272573554278e-05	Nor5
1207	135	4.2272573554278e-05	Nor5
1208	136	4.2272573554278e-05	Nor5
1209	137	4.2272573554278e-05	Nor5
1210	138	4.2272573554278e-05	Nor5
1211	139	4.2272573554278e-05	Nor5
1212	140	4.2272573554278e-05	Nor5
1213	141	4.2272573554278e-05	Nor5
1214	142	4.2272573554278e-05	Nor5
1215	143	4.2272573554278e-05	Nor5
1216	144	4.2272573554278e-05	Nor5
1217	145	4.2272573554278e-05	Nor5
1218	146	4.2272573554278e-05	Nor5
1219	147	4.2272573554278e-05	Nor5
1220	148	4.2272573554278e-05	Nor5
1221	149	4.2272573554278e-05	Nor5
1222	150	4.2272573554278e-05	Nor5
1223	151	4.2272573554278e-05	Nor5
1224	152	4.2272573554278e-05	Nor5
1225	153	4.2272573554278e-05	Nor5
1226	154	4.2272573554278e-05	Nor5
1227	155	4.2272573554278e-05	Nor5
1228	156	4.2272573554278e-05	Nor5
1229	157	4.2272573554278e-05	Nor5
1230	158	4.2272573554278e-05	Nor5
1231	159	4.2272573554278e-05	Nor5
1232	160	4.2272573554278e-05	Nor5
1233	161	4.2272573554278e-05	Nor5
1234	162	4.2272573554278e-05	Nor5
1235	163	4.2272573554278e-05	Nor5
1236	164	4.2272573554278e-05	Nor5
1237	165	4.2272573554278e-05	Nor5
1238	166	4.2272573554278e-05	Nor5
1239	167	4.2272573554278e-05	Nor5
1240	168	4.2272573554278e-05	Nor5
1241	169	4.2272573554278e-05	Nor5
1242	170	4.2272573554278e-05	Nor5
1243	171	4.2272573554278e-05	Nor5
1244	172	4.2272573554278e-05	Nor5
1245	173	4.2272573554278e-05	Nor5
1246	174	4.2272573554278e-05	Nor5
1247	175	4.2272573554278e-05	Nor5
1248	176	4.2272573554278e-05	Nor5
1249	177	4.2272573554278e-05	Nor5
1250	178	4.2272573554278e-05	Nor5
1251	179	4.2272573554278e-05	Nor5
1252	180	4.2272573554278e-05	Nor5
1253	181	4.2272573554278e-05	Nor5
1254	182	4.2272573554278e-05	Nor5
1255	183	4.2272573554278e-05	Nor5
1256	184	4.2272573554278e-05	Nor5
1257	185	4.2272573554278e-05	Nor5
1258	186	4.2272573554278e-05	Nor5
1259	187	4.2272573554278e-05	Nor5
1260	188	4.2272573554278e-05	Nor5
1261	189	4.2272573554278e-05	Nor5
1262	190	4.2272573554278e-05	Nor5
1263	191	4.2272573554278e-05	Nor5
1264	192	4.2272573554278e-05	Nor5
1265	193	4.2272573554278e-05	Nor5
1266	194	4.2272573554278e-05	Nor5
1267	195	4.2272573554278e-05	Nor5
1268	196	4.2272573554278e-05	Nor5
1269	197	4.2272573554278e-05	Nor5
1270	198	4.2272573554278e-05	Nor5
1271	199	4.2272573554278e-05	Nor5
1272	200	4.2272573554278e-05	Nor5
1273	201	4.2272573554278e-05	Nor5
1274	202	4.2272573554278e-05	Nor5
1275	203	4.2272573554278e-05	Nor5
1276	204	4.2272573554278e-05	Nor5
1277	205	4.2272573554278e-05	Nor5
1278	206	4.2272573554278e-05	Nor5
1279	207	4.2272573554278e-05	Nor5
1280	208	4.2272573554278e-05	Nor5
1281	209	4.2272573554278e-05	Nor5
1282	210	4.2272573554278e-05	Nor5
1283	211	4.2272573554278e-05	Nor5
1284	212	4.2272573554278e-05	Nor5
1285	213	4.2272573554278e-05	Nor5
1286	214	4.2272573554278e-05	Nor5
1287	1	0.266063577950626	Nor6
1288	2	0.0991714575583361	Nor6
1289	3	0.0519107203246534	Nor6
1290	4	0.0431180250253635	Nor6
1291	5	0.0418921203922895	Nor6
1292	6	0.0391021305377071	Nor6
1293	7	0.0386371322286101	Nor6
1294	8	0.0259553601623267	Nor6
1295	9	0.0233767331755157	Nor6
1296	10	0.0229540074399729	Nor6
1297	11	0.0227849171457558	Nor6
1298	12	0.0207558336151505	Nor6
1299	13	0.0207558336151505	Nor6
1300	14	0.0200371998647278	Nor6
1301	15	0.017796753466351	Nor6
1302	16	0.0164017585390599	Nor6
1303	17	0.015049036185323	Nor6
1304	18	0.0146263104497802	Nor6
1305	19	0.012766317213392	Nor6
1306	20	0.0127240446398377	Nor6
1307	21	0.0125126817720663	Nor6
1308	22	0.0123858640514034	Nor6
1309	23	0.0119208657423064	Nor6
1310	24	0.0116249577274264	Nor6
1311	25	0.0113290497125465	Nor6
1312	26	0.0108640514034494	Nor6
1313	27	0.00896178559350693	Nor6
1314	28	0.0084545147108556	Nor6
1315	29	0.00786269868109571	Nor6
1316	30	0.00739770037199865	Nor6
1317	31	0.00676361176868448	Nor6
1318	32	0.00591816029759892	Nor6
1319	33	0.00511498140006764	Nor6
1320	34	0.00507270882651336	Nor6
1321	35	0.00490361853229625	Nor6
1322	36	0.00464998309097058	Nor6
1323	37	0.00393134934054785	Nor6
1324	38	0.00359316875211363	Nor6
1325	39	0.00270544470747379	Nor6
1326	40	0.00245180926614812	Nor6
1327	41	0.00219817382482246	Nor6
1328	42	0.00202908353060534	Nor6
1329	43	0.00131044978018262	Nor6
1330	44	0.00118363205951978	Nor6
1331	45	0.000972269191748394	Nor6
1332	46	0.000887724044639838	Nor6
1333	47	0.000887724044639838	Nor6
1334	48	0.000760906323977004	Nor6
1335	49	0.000718633750422726	Nor6
1336	50	0.000676361176868448	Nor6
1337	51	0.000591816029759892	Nor6
1338	52	0.000549543456205614	Nor6
1339	53	0.000464998309097058	Nor6
1340	54	0.000464998309097058	Nor6
1341	55	0.00042272573554278	Nor6
1342	56	0.00042272573554278	Nor6
1343	57	0.00042272573554278	Nor6
1344	58	0.000380453161988502	Nor6
1345	59	0.000380453161988502	Nor6
1346	60	0.000338180588434224	Nor6
1347	61	0.000295908014879946	Nor6
1348	62	0.000253635441325668	Nor6
1349	63	0.000253635441325668	Nor6
1350	64	0.00021136286777139	Nor6
1351	65	0.00021136286777139	Nor6
1352	66	0.00021136286777139	Nor6
1353	67	0.00021136286777139	Nor6
1354	68	0.00021136286777139	Nor6
1355	69	0.00021136286777139	Nor6
1356	70	0.000169090294217112	Nor6
1357	71	0.000169090294217112	Nor6
1358	72	0.000169090294217112	Nor6
1359	73	0.000169090294217112	Nor6
1360	74	0.000169090294217112	Nor6
1361	75	0.000169090294217112	Nor6
1362	76	0.000169090294217112	Nor6
1363	77	0.000126817720662834	Nor6
1364	78	0.000126817720662834	Nor6
1365	79	0.000126817720662834	Nor6
1366	80	0.000126817720662834	Nor6
1367	81	0.000126817720662834	Nor6
1368	82	0.000126817720662834	Nor6
1369	83	0.000126817720662834	Nor6
1370	84	8.4545147108556e-05	Nor6
1371	85	8.4545147108556e-05	Nor6
1372	86	8.4545147108556e-05	Nor6
1373	87	8.4545147108556e-05	Nor6
1374	88	8.4545147108556e-05	Nor6
1375	89	8.4545147108556e-05	Nor6
1376	90	8.4545147108556e-05	Nor6
1377	91	8.4545147108556e-05	Nor6
1378	92	8.4545147108556e-05	Nor6
1379	93	8.4545147108556e-05	Nor6
1380	94	8.4545147108556e-05	Nor6
1381	95	8.4545147108556e-05	Nor6
1382	96	8.4545147108556e-05	Nor6
1383	97	8.4545147108556e-05	Nor6
1384	98	8.4545147108556e-05	Nor6
1385	99	8.4545147108556e-05	Nor6
1386	100	8.4545147108556e-05	Nor6
1387	101	8.4545147108556e-05	Nor6
1388	102	8.4545147108556e-05	Nor6
1389	103	8.4545147108556e-05	Nor6
1390	104	8.4545147108556e-05	Nor6
1391	105	8.4545147108556e-05	Nor6
1392	106	8.4545147108556e-05	Nor6
1393	107	8.4545147108556e-05	Nor6
1394	108	8.4545147108556e-05	Nor6
1395	109	8.4545147108556e-05	Nor6
1396	110	8.4545147108556e-05	Nor6
1397	111	8.4545147108556e-05	Nor6
1398	112	8.4545147108556e-05	Nor6
1399	113	8.4545147108556e-05	Nor6
1400	114	4.2272573554278e-05	Nor6
1401	115	4.2272573554278e-05	Nor6
1402	116	4.2272573554278e-05	Nor6
1403	117	4.2272573554278e-05	Nor6
1404	118	4.2272573554278e-05	Nor6
1405	119	4.2272573554278e-05	Nor6
1406	120	4.2272573554278e-05	Nor6
1407	121	4.2272573554278e-05	Nor6
1408	122	4.2272573554278e-05	Nor6
1409	123	4.2272573554278e-05	Nor6
1410	124	4.2272573554278e-05	Nor6
1411	125	4.2272573554278e-05	Nor6
1412	126	4.2272573554278e-05	Nor6
1413	127	4.2272573554278e-05	Nor6
1414	128	4.2272573554278e-05	Nor6
1415	129	4.2272573554278e-05	Nor6
1416	130	4.2272573554278e-05	Nor6
1417	131	4.2272573554278e-05	Nor6
1418	132	4.2272573554278e-05	Nor6
1419	133	4.2272573554278e-05	Nor6
1420	134	4.2272573554278e-05	Nor6
1421	135	4.2272573554278e-05	Nor6
1422	136	4.2272573554278e-05	Nor6
1423	137	4.2272573554278e-05	Nor6
1424	138	4.2272573554278e-05	Nor6
1425	139	4.2272573554278e-05	Nor6
1426	140	4.2272573554278e-05	Nor6
1427	141	4.2272573554278e-05	Nor6
1428	142	4.2272573554278e-05	Nor6
1429	143	4.2272573554278e-05	Nor6
1430	144	4.2272573554278e-05	Nor6
1431	145	4.2272573554278e-05	Nor6
1432	146	4.2272573554278e-05	Nor6
1433	147	4.2272573554278e-05	Nor6
1434	148	4.2272573554278e-05	Nor6
1435	149	4.2272573554278e-05	Nor6
1436	150	4.2272573554278e-05	Nor6
1437	151	4.2272573554278e-05	Nor6
1438	152	4.2272573554278e-05	Nor6
1439	153	4.2272573554278e-05	Nor6
1440	154	4.2272573554278e-05	Nor6
1441	155	4.2272573554278e-05	Nor6
1442	156	4.2272573554278e-05	Nor6
1443	157	4.2272573554278e-05	Nor6
1444	158	4.2272573554278e-05	Nor6
1445	159	4.2272573554278e-05	Nor6
1446	160	4.2272573554278e-05	Nor6
1447	161	4.2272573554278e-05	Nor6
1448	162	4.2272573554278e-05	Nor6
1449	163	4.2272573554278e-05	Nor6
1450	164	4.2272573554278e-05	Nor6
1451	165	4.2272573554278e-05	Nor6
1452	166	4.2272573554278e-05	Nor6
1453	167	4.2272573554278e-05	Nor6
1454	168	4.2272573554278e-05	Nor6
1455	169	4.2272573554278e-05	Nor6
1456	170	4.2272573554278e-05	Nor6
1457	171	4.2272573554278e-05	Nor6
1458	172	4.2272573554278e-05	Nor6
1459	173	4.2272573554278e-05	Nor6
1460	174	4.2272573554278e-05	Nor6
1461	175	4.2272573554278e-05	Nor6
1462	176	4.2272573554278e-05	Nor6
1463	177	4.2272573554278e-05	Nor6
1464	178	4.2272573554278e-05	Nor6
1465	179	4.2272573554278e-05	Nor6
1466	180	4.2272573554278e-05	Nor6
1467	181	4.2272573554278e-05	Nor6
1468	182	4.2272573554278e-05	Nor6
1469	183	4.2272573554278e-05	Nor6
1470	1	0.34574737910044	Nor7
1471	2	0.0454007439972946	Nor7
1472	3	0.0382144064930673	Nor7
1473	4	0.0371575921542103	Nor7
1474	5	0.0316621575921542	Nor7
1475	6	0.0307744335475144	Nor7
1476	7	0.0303517078119716	Nor7
1477	8	0.0294639837673318	Nor7
1478	9	0.0284071694284748	Nor7
1479	10	0.0191072032465336	Nor7
1480	11	0.0182617517754481	Nor7
1481	12	0.0175008454514711	Nor7
1482	13	0.0173740277308083	Nor7
1483	14	0.0172472100101454	Nor7
1484	15	0.0170781197159283	Nor7
1485	16	0.0159790328035171	Nor7
1486	17	0.014288129861346	Nor7
1487	18	0.0138231315522489	Nor7
1488	19	0.0122167737571863	Nor7
1489	20	0.00984950963814677	Nor7
1490	21	0.00946905647615827	Nor7
1491	22	0.00938451132904971	Nor7
1492	23	0.00887724044639838	Nor7
1493	24	0.0088349678728441	Nor7
1494	25	0.00879269529928982	Nor7
1495	26	0.00841224213730132	Nor7
1496	27	0.00811633412242137	Nor7
1497	28	0.00786269868109571	Nor7
1498	29	0.00760906323977004	Nor7
1499	30	0.00760906323977004	Nor7
1500	31	0.00676361176868448	Nor7
1501	32	0.00608725059181603	Nor7
1502	33	0.00566452485627325	Nor7
1503	34	0.00553770713561042	Nor7
1504	35	0.00545316198850186	Nor7
1505	36	0.00532634426783903	Nor7
1506	37	0.00515725397362191	Nor7
1507	38	0.00439634764964491	Nor7
1508	39	0.00439634764964491	Nor7
1509	40	0.00376225904633074	Nor7
1510	41	0.00367771389922218	Nor7
1511	42	0.00350862360500507	Nor7
1512	43	0.00350862360500507	Nor7
1513	44	0.00350862360500507	Nor7
1514	45	0.00346635103145079	Nor7
1515	46	0.00321271559012513	Nor7
1516	47	0.00321271559012513	Nor7
1517	48	0.00312817044301657	Nor7
1518	49	0.00240953669259385	Nor7
1519	50	0.00240953669259385	Nor7
1520	51	0.00228271897193101	Nor7
1521	52	0.00177544808927968	Nor7
1522	53	0.00164863036861684	Nor7
1523	54	0.00160635779506256	Nor7
1524	55	0.00139499492729117	Nor7
1525	56	0.00109908691241123	Nor7
1526	57	0.00109908691241123	Nor7
1527	58	0.00109908691241123	Nor7
1528	59	0.00109908691241123	Nor7
1529	60	0.00105681433885695	Nor7
1530	61	0.00084545147108556	Nor7
1531	62	0.00084545147108556	Nor7
1532	63	0.00084545147108556	Nor7
1533	64	0.000760906323977004	Nor7
1534	65	0.000718633750422726	Nor7
1535	66	0.000676361176868448	Nor7
1536	67	0.00063408860331417	Nor7
1537	68	0.000591816029759892	Nor7
1538	69	0.000591816029759892	Nor7
1539	70	0.000549543456205614	Nor7
1540	71	0.000549543456205614	Nor7
1541	72	0.000549543456205614	Nor7
1542	73	0.000464998309097058	Nor7
1543	74	0.000464998309097058	Nor7
1544	75	0.000464998309097058	Nor7
1545	76	0.00042272573554278	Nor7
1546	77	0.00042272573554278	Nor7
1547	78	0.000380453161988502	Nor7
1548	79	0.000380453161988502	Nor7
1549	80	0.000380453161988502	Nor7
1550	81	0.000338180588434224	Nor7
1551	82	0.000338180588434224	Nor7
1552	83	0.000338180588434224	Nor7
1553	84	0.000338180588434224	Nor7
1554	85	0.000295908014879946	Nor7
1555	86	0.000295908014879946	Nor7
1556	87	0.000295908014879946	Nor7
1557	88	0.000295908014879946	Nor7
1558	89	0.000295908014879946	Nor7
1559	90	0.000253635441325668	Nor7
1560	91	0.000253635441325668	Nor7
1561	92	0.000253635441325668	Nor7
1562	93	0.000253635441325668	Nor7
1563	94	0.000253635441325668	Nor7
1564	95	0.000253635441325668	Nor7
1565	96	0.000253635441325668	Nor7
1566	97	0.000253635441325668	Nor7
1567	98	0.00021136286777139	Nor7
1568	99	0.00021136286777139	Nor7
1569	100	0.00021136286777139	Nor7
1570	101	0.00021136286777139	Nor7
1571	102	0.000169090294217112	Nor7
1572	103	0.000169090294217112	Nor7
1573	104	0.000169090294217112	Nor7
1574	105	0.000169090294217112	Nor7
1575	106	0.000169090294217112	Nor7
1576	107	0.000169090294217112	Nor7
1577	108	0.000169090294217112	Nor7
1578	109	0.000169090294217112	Nor7
1579	110	0.000126817720662834	Nor7
1580	111	0.000126817720662834	Nor7
1581	112	0.000126817720662834	Nor7
1582	113	0.000126817720662834	Nor7
1583	114	0.000126817720662834	Nor7
1584	115	0.000126817720662834	Nor7
1585	116	0.000126817720662834	Nor7
1586	117	0.000126817720662834	Nor7
1587	118	0.000126817720662834	Nor7
1588	119	0.000126817720662834	Nor7
1589	120	0.000126817720662834	Nor7
1590	121	0.000126817720662834	Nor7
1591	122	0.000126817720662834	Nor7
1592	123	0.000126817720662834	Nor7
1593	124	0.000126817720662834	Nor7
1594	125	0.000126817720662834	Nor7
1595	126	0.000126817720662834	Nor7
1596	127	0.000126817720662834	Nor7
1597	128	0.000126817720662834	Nor7
1598	129	0.000126817720662834	Nor7
1599	130	0.000126817720662834	Nor7
1600	131	0.000126817720662834	Nor7
1601	132	0.000126817720662834	Nor7
1602	133	8.4545147108556e-05	Nor7
1603	134	8.4545147108556e-05	Nor7
1604	135	8.4545147108556e-05	Nor7
1605	136	8.4545147108556e-05	Nor7
1606	137	8.4545147108556e-05	Nor7
1607	138	8.4545147108556e-05	Nor7
1608	139	8.4545147108556e-05	Nor7
1609	140	8.4545147108556e-05	Nor7
1610	141	8.4545147108556e-05	Nor7
1611	142	8.4545147108556e-05	Nor7
1612	143	8.4545147108556e-05	Nor7
1613	144	8.4545147108556e-05	Nor7
1614	145	8.4545147108556e-05	Nor7
1615	146	8.4545147108556e-05	Nor7
1616	147	8.4545147108556e-05	Nor7
1617	148	8.4545147108556e-05	Nor7
1618	149	8.4545147108556e-05	Nor7
1619	150	8.4545147108556e-05	Nor7
1620	151	8.4545147108556e-05	Nor7
1621	152	8.4545147108556e-05	Nor7
1622	153	8.4545147108556e-05	Nor7
1623	154	8.4545147108556e-05	Nor7
1624	155	8.4545147108556e-05	Nor7
1625	156	4.2272573554278e-05	Nor7
1626	157	4.2272573554278e-05	Nor7
1627	158	4.2272573554278e-05	Nor7
1628	159	4.2272573554278e-05	Nor7
1629	160	4.2272573554278e-05	Nor7
1630	161	4.2272573554278e-05	Nor7
1631	162	4.2272573554278e-05	Nor7
1632	163	4.2272573554278e-05	Nor7
1633	164	4.2272573554278e-05	Nor7
1634	165	4.2272573554278e-05	Nor7
1635	166	4.2272573554278e-05	Nor7
1636	167	4.2272573554278e-05	Nor7
1637	168	4.2272573554278e-05	Nor7
1638	169	4.2272573554278e-05	Nor7
1639	170	4.2272573554278e-05	Nor7
1640	171	4.2272573554278e-05	Nor7
1641	172	4.2272573554278e-05	Nor7
1642	173	4.2272573554278e-05	Nor7
1643	174	4.2272573554278e-05	Nor7
1644	175	4.2272573554278e-05	Nor7
1645	176	4.2272573554278e-05	Nor7
1646	177	4.2272573554278e-05	Nor7
1647	178	4.2272573554278e-05	Nor7
1648	179	4.2272573554278e-05	Nor7
1649	180	4.2272573554278e-05	Nor7
1650	181	4.2272573554278e-05	Nor7
1651	182	4.2272573554278e-05	Nor7
1652	183	4.2272573554278e-05	Nor7
1653	184	4.2272573554278e-05	Nor7
1654	185	4.2272573554278e-05	Nor7
1655	186	4.2272573554278e-05	Nor7
1656	187	4.2272573554278e-05	Nor7
1657	188	4.2272573554278e-05	Nor7
1658	189	4.2272573554278e-05	Nor7
1659	190	4.2272573554278e-05	Nor7
1660	191	4.2272573554278e-05	Nor7
1661	192	4.2272573554278e-05	Nor7
1662	193	4.2272573554278e-05	Nor7
1663	194	4.2272573554278e-05	Nor7
1664	195	4.2272573554278e-05	Nor7
1665	196	4.2272573554278e-05	Nor7
1666	197	4.2272573554278e-05	Nor7
1667	198	4.2272573554278e-05	Nor7
1668	199	4.2272573554278e-05	Nor7
1669	200	4.2272573554278e-05	Nor7
1670	201	4.2272573554278e-05	Nor7
1671	202	4.2272573554278e-05	Nor7
1672	203	4.2272573554278e-05	Nor7
1673	204	4.2272573554278e-05	Nor7
1674	205	4.2272573554278e-05	Nor7
1675	206	4.2272573554278e-05	Nor7
1676	207	4.2272573554278e-05	Nor7
1677	208	4.2272573554278e-05	Nor7
1678	209	4.2272573554278e-05	Nor7
1679	210	4.2272573554278e-05	Nor7
1680	211	4.2272573554278e-05	Nor7
1681	212	4.2272573554278e-05	Nor7
1682	213	4.2272573554278e-05	Nor7
1683	214	4.2272573554278e-05	Nor7
1684	215	4.2272573554278e-05	Nor7
1685	216	4.2272573554278e-05	Nor7
1686	217	4.2272573554278e-05	Nor7
1687	218	4.2272573554278e-05	Nor7
1688	219	4.2272573554278e-05	Nor7
1689	220	4.2272573554278e-05	Nor7
1690	221	4.2272573554278e-05	Nor7
1691	222	4.2272573554278e-05	Nor7
1692	223	4.2272573554278e-05	Nor7
1693	224	4.2272573554278e-05	Nor7
1694	1	0.130622252282719	Nor8
1695	2	0.098537368955022	Nor8
1696	3	0.0860246871829557	Nor8
1697	4	0.0653533987149138	Nor8
1698	5	0.0511498140006764	Nor8
1699	6	0.0333530605343253	Nor8
1700	7	0.0333107879607711	Nor8
1701	8	0.025236726411904	Nor8
1702	9	0.0245180926614812	Nor8
1703	10	0.0237149137639499	Nor8
1704	11	0.0210517416300304	Nor8
1705	12	0.0202062901589449	Nor8
1706	13	0.0193608386878593	Nor8
1707	14	0.0185153872167738	Nor8
1708	15	0.0183462969225566	Nor8
1709	16	0.0158099425093	Nor8
1710	17	0.0139499492729117	Nor8
1711	18	0.0135694961109232	Nor8
1712	19	0.0121322286100778	Nor8
1713	20	0.0106104159621238	Nor8
1714	21	0.00984950963814677	Nor8
1715	22	0.00963814677037538	Nor8
1716	23	0.00913087588772405	Nor8
1717	24	0.00913087588772405	Nor8
1718	25	0.0084545147108556	Nor8
1719	26	0.00727088265133581	Nor8
1720	27	0.0071017923571187	Nor8
1721	28	0.00697497463645587	Nor8
1722	29	0.00693270206290159	Nor8
1723	30	0.00642543118025025	Nor8
1724	31	0.00642543118025025	Nor8
1725	32	0.00579134257693608	Nor8
1726	33	0.00570679742982753	Nor8
1727	34	0.00532634426783903	Nor8
1728	35	0.00532634426783903	Nor8
1729	36	0.00494589110585052	Nor8
1730	37	0.00477680081163341	Nor8
1731	38	0.00452316537030774	Nor8
1732	39	0.00439634764964491	Nor8
1733	40	0.00414271220831924	Nor8
1734	41	0.00405816706121069	Nor8
1735	42	0.00376225904633074	Nor8
1736	43	0.00367771389922218	Nor8
1737	44	0.00367771389922218	Nor8
1738	45	0.00359316875211363	Nor8
1739	46	0.00359316875211363	Nor8
1740	47	0.00355089617855935	Nor8
1741	48	0.00342407845789652	Nor8
1742	49	0.00338180588434224	Nor8
1743	50	0.0032549881636794	Nor8
1744	51	0.0032549881636794	Nor8
1745	52	0.00312817044301657	Nor8
1746	53	0.00308589786946229	Nor8
1747	54	0.00308589786946229	Nor8
1748	55	0.00308589786946229	Nor8
1749	56	0.00308589786946229	Nor8
1750	57	0.00304362529590801	Nor8
1751	58	0.00300135272235374	Nor8
1752	59	0.00295908014879946	Nor8
1753	60	0.00278998985458235	Nor8
1754	61	0.00253635441325668	Nor8
1755	62	0.0024940818397024	Nor8
1756	63	0.00240953669259385	Nor8
1757	64	0.00236726411903957	Nor8
1758	65	0.00232499154548529	Nor8
1759	66	0.0021136286777139	Nor8
1760	67	0.0021136286777139	Nor8
1761	68	0.0021136286777139	Nor8
1762	69	0.0021136286777139	Nor8
1763	70	0.00202908353060534	Nor8
1764	71	0.00202908353060534	Nor8
1765	72	0.00198681095705107	Nor8
1766	73	0.00190226580994251	Nor8
1767	74	0.00177544808927968	Nor8
1768	75	0.0017331755157254	Nor8
1769	76	0.00160635779506256	Nor8
1770	77	0.00156408522150829	Nor8
1771	78	0.00152181264795401	Nor8
1772	79	0.00147954007439973	Nor8
1773	80	0.0013527223537369	Nor8
1774	81	0.0013527223537369	Nor8
1775	82	0.00122590463307406	Nor8
1776	83	0.00118363205951978	Nor8
1777	84	0.00109908691241123	Nor8
1778	85	0.00105681433885695	Nor8
1779	86	0.00105681433885695	Nor8
1780	87	0.00105681433885695	Nor8
1781	88	0.00101454176530267	Nor8
1782	89	0.000972269191748394	Nor8
1783	90	0.000718633750422726	Nor8
1784	91	0.00063408860331417	Nor8
1785	92	0.00063408860331417	Nor8
1786	93	0.000591816029759892	Nor8
1787	94	0.000464998309097058	Nor8
1788	95	0.00042272573554278	Nor8
1789	96	0.00042272573554278	Nor8
1790	97	0.00042272573554278	Nor8
1791	98	0.000380453161988502	Nor8
1792	99	0.000295908014879946	Nor8
1793	100	0.000295908014879946	Nor8
1794	101	0.000295908014879946	Nor8
1795	102	0.000295908014879946	Nor8
1796	103	0.000295908014879946	Nor8
1797	104	0.000253635441325668	Nor8
1798	105	0.00021136286777139	Nor8
1799	106	0.00021136286777139	Nor8
1800	107	0.00021136286777139	Nor8
1801	108	0.00021136286777139	Nor8
1802	109	0.00021136286777139	Nor8
1803	110	0.00021136286777139	Nor8
1804	111	0.00021136286777139	Nor8
1805	112	0.000169090294217112	Nor8
1806	113	0.000169090294217112	Nor8
1807	114	0.000169090294217112	Nor8
1808	115	0.000169090294217112	Nor8
1809	116	0.000169090294217112	Nor8
1810	117	0.000169090294217112	Nor8
1811	118	0.000169090294217112	Nor8
1812	119	0.000169090294217112	Nor8
1813	120	0.000169090294217112	Nor8
1814	121	0.000169090294217112	Nor8
1815	122	0.000169090294217112	Nor8
1816	123	0.000126817720662834	Nor8
1817	124	0.000126817720662834	Nor8
1818	125	0.000126817720662834	Nor8
1819	126	0.000126817720662834	Nor8
1820	127	0.000126817720662834	Nor8
1821	128	0.000126817720662834	Nor8
1822	129	0.000126817720662834	Nor8
1823	130	0.000126817720662834	Nor8
1824	131	0.000126817720662834	Nor8
1825	132	0.000126817720662834	Nor8
1826	133	0.000126817720662834	Nor8
1827	134	8.4545147108556e-05	Nor8
1828	135	8.4545147108556e-05	Nor8
1829	136	8.4545147108556e-05	Nor8
1830	137	8.4545147108556e-05	Nor8
1831	138	8.4545147108556e-05	Nor8
1832	139	8.4545147108556e-05	Nor8
1833	140	8.4545147108556e-05	Nor8
1834	141	8.4545147108556e-05	Nor8
1835	142	8.4545147108556e-05	Nor8
1836	143	8.4545147108556e-05	Nor8
1837	144	8.4545147108556e-05	Nor8
1838	145	8.4545147108556e-05	Nor8
1839	146	8.4545147108556e-05	Nor8
1840	147	8.4545147108556e-05	Nor8
1841	148	8.4545147108556e-05	Nor8
1842	149	8.4545147108556e-05	Nor8
1843	150	8.4545147108556e-05	Nor8
1844	151	8.4545147108556e-05	Nor8
1845	152	8.4545147108556e-05	Nor8
1846	153	8.4545147108556e-05	Nor8
1847	154	8.4545147108556e-05	Nor8
1848	155	8.4545147108556e-05	Nor8
1849	156	8.4545147108556e-05	Nor8
1850	157	8.4545147108556e-05	Nor8
1851	158	8.4545147108556e-05	Nor8
1852	159	8.4545147108556e-05	Nor8
1853	160	8.4545147108556e-05	Nor8
1854	161	4.2272573554278e-05	Nor8
1855	162	4.2272573554278e-05	Nor8
1856	163	4.2272573554278e-05	Nor8
1857	164	4.2272573554278e-05	Nor8
1858	165	4.2272573554278e-05	Nor8
1859	166	4.2272573554278e-05	Nor8
1860	167	4.2272573554278e-05	Nor8
1861	168	4.2272573554278e-05	Nor8
1862	169	4.2272573554278e-05	Nor8
1863	170	4.2272573554278e-05	Nor8
1864	171	4.2272573554278e-05	Nor8
1865	172	4.2272573554278e-05	Nor8
1866	173	4.2272573554278e-05	Nor8
1867	174	4.2272573554278e-05	Nor8
1868	175	4.2272573554278e-05	Nor8
1869	176	4.2272573554278e-05	Nor8
1870	177	4.2272573554278e-05	Nor8
1871	178	4.2272573554278e-05	Nor8
1872	179	4.2272573554278e-05	Nor8
1873	180	4.2272573554278e-05	Nor8
1874	181	4.2272573554278e-05	Nor8
1875	182	4.2272573554278e-05	Nor8
1876	183	4.2272573554278e-05	Nor8
1877	184	4.2272573554278e-05	Nor8
1878	185	4.2272573554278e-05	Nor8
1879	186	4.2272573554278e-05	Nor8
1880	187	4.2272573554278e-05	Nor8
1881	188	4.2272573554278e-05	Nor8
1882	189	4.2272573554278e-05	Nor8
1883	190	4.2272573554278e-05	Nor8
1884	191	4.2272573554278e-05	Nor8
1885	192	4.2272573554278e-05	Nor8
1886	193	4.2272573554278e-05	Nor8
1887	194	4.2272573554278e-05	Nor8
1888	195	4.2272573554278e-05	Nor8
1889	196	4.2272573554278e-05	Nor8
1890	197	4.2272573554278e-05	Nor8
1891	198	4.2272573554278e-05	Nor8
1892	199	4.2272573554278e-05	Nor8
1893	200	4.2272573554278e-05	Nor8
1894	201	4.2272573554278e-05	Nor8
1895	202	4.2272573554278e-05	Nor8
1896	203	4.2272573554278e-05	Nor8
1897	204	4.2272573554278e-05	Nor8
1898	205	4.2272573554278e-05	Nor8
1899	206	4.2272573554278e-05	Nor8
1900	207	4.2272573554278e-05	Nor8
1901	208	4.2272573554278e-05	Nor8
1902	209	4.2272573554278e-05	Nor8
1903	210	4.2272573554278e-05	Nor8
1904	211	4.2272573554278e-05	Nor8
1905	212	4.2272573554278e-05	Nor8
1906	213	4.2272573554278e-05	Nor8
1907	214	4.2272573554278e-05	Nor8
1908	215	4.2272573554278e-05	Nor8
1909	216	4.2272573554278e-05	Nor8
1910	217	4.2272573554278e-05	Nor8
1911	218	4.2272573554278e-05	Nor8
1912	219	4.2272573554278e-05	Nor8
1913	220	4.2272573554278e-05	Nor8
1914	221	4.2272573554278e-05	Nor8
1915	222	4.2272573554278e-05	Nor8
1916	223	4.2272573554278e-05	Nor8
1917	224	4.2272573554278e-05	Nor8
1918	225	4.2272573554278e-05	Nor8
1919	226	4.2272573554278e-05	Nor8
1920	227	4.2272573554278e-05	Nor8
1921	1	0.777265809942509	Nor9
1922	2	0.0256171795738925	Nor9
1923	3	0.0216435576597903	Nor9
1924	4	0.0212208319242475	Nor9
1925	5	0.0122590463307406	Nor9
1926	6	0.00815860669597565	Nor9
1927	7	0.00811633412242137	Nor9
1928	8	0.00773588096043287	Nor9
1929	9	0.00714406493067298	Nor9
1930	10	0.0067213391951302	Nor9
1931	11	0.00638315860669598	Nor9
1932	12	0.00625634088603314	Nor9
1933	13	0.00532634426783903	Nor9
1934	14	0.00524179912073047	Nor9
1935	15	0.00490361853229625	Nor9
1936	16	0.00469225566452486	Nor9
1937	17	0.0042272573554278	Nor9
1938	18	0.0042272573554278	Nor9
1939	19	0.00410043963476496	Nor9
1940	20	0.00367771389922218	Nor9
1941	21	0.00333953331078796	Nor9
1942	22	0.00321271559012513	Nor9
1943	23	0.00317044301657085	Nor9
1944	24	0.00312817044301657	Nor9
1945	25	0.00283226242813662	Nor9
1946	26	0.00262089956036524	Nor9
1947	27	0.00257862698681096	Nor9
1948	28	0.00240953669259385	Nor9
1949	29	0.00236726411903957	Nor9
1950	30	0.0021136286777139	Nor9
1951	31	0.00190226580994251	Nor9
1952	32	0.00160635779506256	Nor9
1953	33	0.00152181264795401	Nor9
1954	34	0.00143726750084545	Nor9
1955	35	0.00118363205951978	Nor9
1956	36	0.00114135948596551	Nor9
1957	37	0.00109908691241123	Nor9
1958	38	0.00101454176530267	Nor9
1959	39	0.000929996618194116	Nor9
1960	40	0.000929996618194116	Nor9
1961	41	0.000887724044639838	Nor9
1962	42	0.00084545147108556	Nor9
1963	43	0.000803178897531282	Nor9
1964	44	0.000591816029759892	Nor9
1965	45	0.000591816029759892	Nor9
1966	46	0.000549543456205614	Nor9
1967	47	0.00042272573554278	Nor9
1968	48	0.00042272573554278	Nor9
1969	49	0.000380453161988502	Nor9
1970	50	0.000338180588434224	Nor9
1971	51	0.000295908014879946	Nor9
1972	52	0.000295908014879946	Nor9
1973	53	0.000295908014879946	Nor9
1974	54	0.000295908014879946	Nor9
1975	55	0.000253635441325668	Nor9
1976	56	0.00021136286777139	Nor9
1977	57	0.00021136286777139	Nor9
1978	58	0.000169090294217112	Nor9
1979	59	0.000169090294217112	Nor9
1980	60	0.000169090294217112	Nor9
1981	61	0.000169090294217112	Nor9
1982	62	0.000169090294217112	Nor9
1983	63	0.000169090294217112	Nor9
1984	64	0.000169090294217112	Nor9
1985	65	0.000126817720662834	Nor9
1986	66	0.000126817720662834	Nor9
1987	67	0.000126817720662834	Nor9
1988	68	0.000126817720662834	Nor9
1989	69	0.000126817720662834	Nor9
1990	70	0.000126817720662834	Nor9
1991	71	0.000126817720662834	Nor9
1992	72	0.000126817720662834	Nor9
1993	73	0.000126817720662834	Nor9
1994	74	0.000126817720662834	Nor9
1995	75	0.000126817720662834	Nor9
1996	76	8.4545147108556e-05	Nor9
1997	77	8.4545147108556e-05	Nor9
1998	78	8.4545147108556e-05	Nor9
1999	79	8.4545147108556e-05	Nor9
[truncated: 18,589 more rows]
