# Supplementary material for: Characterization of Esophageal Microbiota in Patients With Esophagitis and Esophageal Squamous Cell Carcinoma
Source: Front Cell Infect Microbiol. 2021 Nov 11;11:774330. doi: 10.3389/fcimb.2021.774330 (PMC8632060; doi:10.3389/fcimb.2021.774330)
Supplement: Supplementary file 2 [file DataSheet_1.zip › 16S_V3_V4-68╕÷╤∙▒╛JZD 2020.7.21/2.Alpha_diversity_analysis/Rarefaction/Samples_rarefaction/otu.ES1.rarefaction]

numsampled	0.03	lci	hci
1	1.0000	1.0000	1.0000
50	26.0000	20.0000	32.0000
100	43.0000	35.0000	50.0000
150	56.0000	47.0000	65.0000
200	68.0000	58.0000	77.0000
250	78.0000	67.0000	88.0000
300	86.0000	75.0000	97.0000
350	94.0000	83.0000	105.0000
400	101.0000	90.0000	112.0000
450	108.0000	96.0000	120.0000
500	114.0000	102.0000	126.0000
550	119.0000	107.0000	132.0000
600	125.0000	112.0000	137.0000
650	130.0000	117.0000	142.0000
700	134.0000	122.0000	147.0000
750	139.0000	126.0000	151.0000
800	143.0000	130.0000	156.0000
850	147.0000	134.0000	159.0000
900	151.0000	138.0000	163.0000
950	154.0000	141.0000	167.0000
1000	158.0000	145.0000	170.0000
1050	161.0000	148.0000	173.0000
1100	164.0000	151.0000	176.0000
1150	167.0000	154.0000	180.0000
1200	170.0000	157.0000	183.0000
1250	173.0000	160.0000	185.0000
1300	175.0000	163.0000	188.0000
1350	178.0000	166.0000	191.0000
1400	181.0000	168.0000	193.0000
1450	183.0000	171.0000	196.0000
1500	185.0000	173.0000	198.0000
1550	188.0000	175.0000	200.0000
1600	190.0000	177.0000	202.0000
1650	192.0000	179.0000	205.0000
1700	194.0000	181.0000	207.0000
1750	196.0000	183.0000	210.0000
1800	198.0000	185.0000	211.0000
1850	200.0000	187.0000	212.0000
1900	202.0000	189.0000	215.0000
1950	204.0000	191.0000	217.0000
2000	205.0000	193.0000	218.0000
2050	207.0000	194.0000	220.0000
2100	209.0000	196.0000	221.0000
2150	210.0000	197.0000	223.0000
2200	212.0000	199.0000	225.0000
2250	213.0000	201.0000	227.0000
2300	215.0000	202.0000	228.0000
2350	216.0000	204.0000	229.0000
2400	218.0000	205.0000	232.0000
2450	220.0000	207.0000	233.0000
2500	221.0000	208.0000	234.0000
2550	223.0000	210.0000	235.0000
2600	224.0000	211.0000	236.0000
2650	225.0000	213.0000	238.0000
2700	226.0000	214.0000	240.0000
2750	228.0000	215.0000	240.0000
2800	229.0000	216.0000	242.0000
2850	230.0000	217.0000	243.0000
2900	231.0000	219.0000	245.0000
2950	233.0000	220.0000	246.0000
3000	234.0000	221.0000	247.0000
3050	235.0000	222.0000	248.0000
3100	236.0000	224.0000	249.0000
3150	237.0000	225.0000	250.0000
3200	238.0000	226.0000	251.0000
3250	240.0000	227.0000	253.0000
3300	241.0000	228.0000	254.0000
3350	241.0000	229.0000	255.0000
3400	243.0000	230.0000	256.0000
3450	244.0000	230.0000	256.0000
3500	245.0000	231.0000	258.0000
3550	246.0000	232.0000	258.0000
3600	247.0000	234.0000	260.0000
3650	248.0000	235.0000	260.0000
3700	249.0000	236.0000	261.0000
3750	250.0000	237.0000	261.0000
3800	250.0000	237.0000	262.0000
3850	251.0000	239.0000	263.0000
3900	252.0000	240.0000	264.0000
3950	253.0000	240.0000	265.0000
4000	254.0000	241.0000	266.0000
4050	255.0000	242.0000	267.0000
4100	256.0000	243.0000	268.0000
4150	257.0000	244.0000	269.0000
4200	257.0000	245.0000	269.0000
4250	258.0000	245.0000	270.0000
4300	259.0000	246.0000	271.0000
4350	260.0000	247.0000	272.0000
4400	261.0000	248.0000	272.0000
4450	261.0000	249.0000	273.0000
4500	262.0000	249.0000	273.0000
4550	263.0000	250.0000	274.0000
4600	264.0000	251.0000	275.0000
4650	264.0000	252.0000	276.0000
4700	265.0000	253.0000	277.0000
4750	266.0000	254.0000	278.0000
4800	266.0000	254.0000	278.0000
4850	267.0000	255.0000	279.0000
4900	268.0000	255.0000	280.0000
4950	268.0000	257.0000	280.0000
5000	269.0000	257.0000	281.0000
5050	270.0000	258.0000	281.0000
5100	271.0000	258.0000	282.0000
5150	271.0000	259.0000	283.0000
5200	272.0000	260.0000	283.0000
5250	273.0000	260.0000	284.0000
5300	273.0000	261.0000	284.0000
5350	274.0000	262.0000	285.0000
5400	274.0000	263.0000	286.0000
5450	275.0000	263.0000	287.0000
5500	276.0000	264.0000	287.0000
5550	276.0000	264.0000	288.0000
5600	277.0000	265.0000	288.0000
5650	278.0000	265.0000	289.0000
5700	278.0000	266.0000	290.0000
5750	279.0000	267.0000	290.0000
5800	279.0000	267.0000	291.0000
5850	280.0000	268.0000	291.0000
5900	280.0000	269.0000	292.0000
5950	281.0000	269.0000	293.0000
6000	282.0000	270.0000	293.0000
6050	282.0000	270.0000	293.0000
6100	283.0000	271.0000	294.0000
6150	283.0000	271.0000	294.0000
6200	284.0000	271.0000	295.0000
6250	284.0000	272.0000	295.0000
6300	285.0000	273.0000	296.0000
6350	285.0000	273.0000	296.0000
6400	286.0000	274.0000	297.0000
6450	287.0000	274.0000	297.0000
6500	287.0000	274.0000	298.0000
6550	287.0000	275.0000	299.0000
6600	288.0000	276.0000	299.0000
6650	288.0000	277.0000	299.0000
6700	289.0000	277.0000	300.0000
6750	289.0000	278.0000	300.0000
6800	290.0000	278.0000	301.0000
6850	290.0000	279.0000	302.0000
6900	291.0000	279.0000	302.0000
6950	291.0000	280.0000	303.0000
7000	292.0000	280.0000	303.0000
7050	292.0000	281.0000	303.0000
7100	293.0000	281.0000	304.0000
7150	293.0000	282.0000	304.0000
7200	294.0000	282.0000	305.0000
7250	294.0000	283.0000	306.0000
7300	295.0000	283.0000	306.0000
7350	295.0000	284.0000	306.0000
7400	295.0000	284.0000	307.0000
7450	296.0000	284.0000	307.0000
7500	296.0000	285.0000	308.0000
7550	297.0000	285.0000	308.0000
7600	297.0000	286.0000	309.0000
7650	297.0000	286.0000	309.0000
7700	298.0000	287.0000	310.0000
7750	298.0000	287.0000	310.0000
7800	298.0000	287.0000	311.0000
7850	299.0000	288.0000	311.0000
7900	299.0000	288.0000	311.0000
7950	300.0000	289.0000	311.0000
8000	300.0000	289.0000	312.0000
8050	301.0000	289.0000	312.0000
8100	301.0000	290.0000	313.0000
8150	301.0000	290.0000	313.0000
8200	302.0000	291.0000	313.0000
8250	302.0000	291.0000	314.0000
8300	302.0000	291.0000	314.0000
8350	303.0000	292.0000	314.0000
8400	303.0000	292.0000	314.0000
8450	303.0000	293.0000	315.0000
8500	304.0000	293.0000	315.0000
8550	304.0000	293.0000	316.0000
8600	305.0000	294.0000	316.0000
8650	305.0000	294.0000	316.0000
8700	305.0000	295.0000	316.0000
8750	306.0000	295.0000	316.0000
8800	306.0000	296.0000	317.0000
8850	306.0000	296.0000	317.0000
8900	307.0000	296.0000	318.0000
8950	307.0000	297.0000	318.0000
9000	308.0000	297.0000	318.0000
9050	308.0000	297.0000	319.0000
9100	308.0000	297.0000	319.0000
9150	309.0000	298.0000	319.0000
9200	309.0000	299.0000	320.0000
9250	309.0000	299.0000	320.0000
9300	310.0000	299.0000	321.0000
9350	310.0000	300.0000	321.0000
9400	310.0000	300.0000	321.0000
9450	311.0000	300.0000	322.0000
9500	311.0000	300.0000	322.0000
9550	311.0000	301.0000	322.0000
9600	312.0000	301.0000	322.0000
9650	312.0000	301.0000	323.0000
9700	312.0000	302.0000	323.0000
9750	312.0000	302.0000	323.0000
9800	313.0000	302.0000	323.0000
9850	313.0000	302.0000	323.0000
9900	313.0000	303.0000	324.0000
9950	314.0000	303.0000	324.0000
10000	314.0000	303.0000	324.0000
10050	314.0000	304.0000	324.0000
10100	315.0000	304.0000	325.0000
10150	315.0000	305.0000	325.0000
10200	315.0000	305.0000	326.0000
10250	315.0000	305.0000	326.0000
10300	316.0000	306.0000	326.0000
10350	316.0000	306.0000	326.0000
10400	316.0000	306.0000	326.0000
10450	316.0000	307.0000	327.0000
10500	317.0000	307.0000	327.0000
10550	317.0000	307.0000	327.0000
10600	317.0000	308.0000	327.0000
10650	318.0000	308.0000	327.0000
10700	318.0000	308.0000	328.0000
10750	318.0000	309.0000	328.0000
10800	319.0000	309.0000	329.0000
10850	319.0000	309.0000	329.0000
10900	319.0000	309.0000	329.0000
10950	319.0000	310.0000	329.0000
11000	319.0000	310.0000	329.0000
11050	320.0000	310.0000	329.0000
11100	320.0000	310.0000	330.0000
11150	320.0000	311.0000	330.0000
11200	321.0000	311.0000	330.0000
11250	321.0000	311.0000	330.0000
11300	321.0000	312.0000	330.0000
11350	321.0000	312.0000	330.0000
11400	321.0000	312.0000	331.0000
11450	322.0000	313.0000	331.0000
11500	322.0000	313.0000	331.0000
11550	322.0000	314.0000	331.0000
11600	323.0000	314.0000	332.0000
11650	323.0000	314.0000	332.0000
11700	323.0000	314.0000	332.0000
11750	323.0000	315.0000	332.0000
11800	324.0000	315.0000	332.0000
11850	324.0000	315.0000	333.0000
11900	324.0000	315.0000	333.0000
11950	324.0000	316.0000	333.0000
12000	325.0000	316.0000	333.0000
12050	325.0000	316.0000	333.0000
12100	325.0000	316.0000	334.0000
12150	325.0000	317.0000	334.0000
12200	325.0000	317.0000	334.0000
12250	326.0000	318.0000	334.0000
12300	326.0000	318.0000	335.0000
12350	326.0000	318.0000	335.0000
12400	326.0000	318.0000	335.0000
12450	327.0000	318.0000	335.0000
12500	327.0000	319.0000	335.0000
12550	327.0000	319.0000	336.0000
12600	327.0000	319.0000	336.0000
12650	328.0000	319.0000	336.0000
12700	328.0000	319.0000	336.0000
12750	328.0000	319.0000	337.0000
12800	328.0000	320.0000	337.0000
12850	328.0000	320.0000	337.0000
12900	329.0000	320.0000	337.0000
12950	329.0000	320.0000	338.0000
13000	329.0000	320.0000	338.0000
13050	329.0000	320.0000	338.0000
13100	329.0000	320.0000	338.0000
13150	330.0000	321.0000	338.0000
13200	330.0000	321.0000	339.0000
13250	330.0000	321.0000	339.0000
13300	330.0000	322.0000	339.0000
13350	330.0000	322.0000	339.0000
13400	331.0000	322.0000	339.0000
13450	331.0000	322.0000	340.0000
13500	331.0000	323.0000	340.0000
13550	331.0000	323.0000	340.0000
13600	331.0000	323.0000	340.0000
13650	332.0000	323.0000	340.0000
13700	332.0000	324.0000	340.0000
13750	332.0000	324.0000	340.0000
13800	332.0000	324.0000	341.0000
13850	332.0000	324.0000	341.0000
13900	333.0000	324.0000	341.0000
13950	333.0000	324.0000	341.0000
14000	333.0000	325.0000	341.0000
14050	333.0000	325.0000	341.0000
14100	333.0000	325.0000	341.0000
14150	334.0000	325.0000	342.0000
14200	334.0000	326.0000	342.0000
14250	334.0000	326.0000	342.0000
14300	334.0000	326.0000	342.0000
14350	334.0000	326.0000	342.0000
14400	335.0000	327.0000	343.0000
14450	335.0000	327.0000	343.0000
14500	335.0000	327.0000	343.0000
14550	335.0000	327.0000	343.0000
14600	336.0000	328.0000	343.0000
14650	336.0000	328.0000	343.0000
14700	336.0000	328.0000	343.0000
14750	336.0000	328.0000	344.0000
14800	336.0000	328.0000	344.0000
14850	336.0000	329.0000	344.0000
14900	337.0000	329.0000	344.0000
14950	337.0000	329.0000	344.0000
15000	337.0000	329.0000	344.0000
15050	337.0000	329.0000	344.0000
15100	337.0000	329.0000	344.0000
15150	337.0000	329.0000	345.0000
15200	337.0000	329.0000	345.0000
15250	338.0000	330.0000	345.0000
15300	338.0000	330.0000	345.0000
15350	338.0000	330.0000	345.0000
15400	338.0000	330.0000	345.0000
15450	338.0000	331.0000	346.0000
15500	339.0000	331.0000	346.0000
15550	339.0000	331.0000	346.0000
15600	339.0000	331.0000	346.0000
15650	339.0000	331.0000	346.0000
15700	339.0000	332.0000	346.0000
15750	339.0000	332.0000	346.0000
15800	339.0000	332.0000	346.0000
15850	340.0000	332.0000	346.0000
15900	340.0000	332.0000	346.0000
15950	340.0000	333.0000	347.0000
16000	340.0000	333.0000	347.0000
16050	340.0000	333.0000	347.0000
16100	340.0000	333.0000	347.0000
16150	341.0000	333.0000	347.0000
16200	341.0000	333.0000	347.0000
16250	341.0000	334.0000	347.0000
16300	341.0000	334.0000	347.0000
16350	341.0000	334.0000	347.0000
16400	341.0000	334.0000	348.0000
16450	341.0000	334.0000	348.0000
16500	342.0000	334.0000	348.0000
16550	342.0000	334.0000	348.0000
16600	342.0000	335.0000	348.0000
16650	342.0000	335.0000	348.0000
16700	342.0000	335.0000	349.0000
16750	342.0000	335.0000	349.0000
16800	343.0000	335.0000	349.0000
16850	343.0000	335.0000	349.0000
16900	343.0000	336.0000	349.0000
16950	343.0000	336.0000	349.0000
17000	343.0000	336.0000	349.0000
17050	343.0000	336.0000	349.0000
17100	343.0000	336.0000	350.0000
17150	344.0000	336.0000	350.0000
17200	344.0000	336.0000	350.0000
17250	344.0000	337.0000	350.0000
17300	344.0000	337.0000	350.0000
17350	344.0000	337.0000	350.0000
17400	344.0000	337.0000	350.0000
17450	344.0000	338.0000	350.0000
17500	345.0000	338.0000	350.0000
17550	345.0000	338.0000	351.0000
17600	345.0000	338.0000	351.0000
17650	345.0000	338.0000	351.0000
17700	345.0000	339.0000	351.0000
17750	345.0000	339.0000	351.0000
17800	345.0000	339.0000	351.0000
17850	346.0000	339.0000	351.0000
17900	346.0000	339.0000	351.0000
17950	346.0000	339.0000	351.0000
18000	346.0000	339.0000	352.0000
18050	346.0000	340.0000	352.0000
18100	346.0000	340.0000	352.0000
18150	346.0000	341.0000	352.0000
18200	347.0000	341.0000	352.0000
18250	347.0000	341.0000	352.0000
18300	347.0000	341.0000	352.0000
18350	347.0000	341.0000	352.0000
18400	347.0000	341.0000	352.0000
18450	347.0000	341.0000	352.0000
18500	347.0000	342.0000	353.0000
18550	347.0000	342.0000	353.0000
18600	347.0000	342.0000	353.0000
18650	348.0000	342.0000	353.0000
18700	348.0000	342.0000	353.0000
18750	348.0000	342.0000	353.0000
18800	348.0000	342.0000	353.0000
18850	348.0000	342.0000	353.0000
18900	348.0000	343.0000	353.0000
18950	348.0000	343.0000	353.0000
19000	348.0000	343.0000	353.0000
19050	349.0000	343.0000	353.0000
19100	349.0000	343.0000	354.0000
19150	349.0000	343.0000	354.0000
19200	349.0000	344.0000	354.0000
19250	349.0000	344.0000	354.0000
19300	349.0000	344.0000	354.0000
19350	349.0000	344.0000	354.0000
19400	349.0000	344.0000	354.0000
19450	349.0000	344.0000	354.0000
19500	350.0000	345.0000	354.0000
19550	350.0000	345.0000	354.0000
19600	350.0000	345.0000	355.0000
19650	350.0000	345.0000	355.0000
19700	350.0000	345.0000	355.0000
19750	350.0000	345.0000	355.0000
19800	350.0000	346.0000	355.0000
19850	350.0000	346.0000	355.0000
19900	351.0000	346.0000	355.0000
19950	351.0000	346.0000	355.0000
20000	351.0000	346.0000	355.0000
20050	351.0000	346.0000	355.0000
20100	351.0000	346.0000	355.0000
20150	351.0000	346.0000	355.0000
20200	351.0000	346.0000	355.0000
20250	351.0000	347.0000	355.0000
20300	352.0000	347.0000	355.0000
20350	352.0000	347.0000	356.0000
20400	352.0000	347.0000	356.0000
20450	352.0000	347.0000	356.0000
20500	352.0000	347.0000	356.0000
20550	352.0000	347.0000	356.0000
20600	352.0000	348.0000	356.0000
20650	352.0000	348.0000	356.0000
20700	352.0000	348.0000	356.0000
20750	353.0000	348.0000	356.0000
20800	353.0000	348.0000	356.0000
20850	353.0000	348.0000	356.0000
20900	353.0000	348.0000	357.0000
20950	353.0000	348.0000	357.0000
21000	353.0000	349.0000	357.0000
21050	353.0000	349.0000	357.0000
21100	353.0000	349.0000	357.0000
21150	353.0000	349.0000	357.0000
21200	353.0000	349.0000	357.0000
21250	354.0000	349.0000	357.0000
21300	354.0000	350.0000	357.0000
21350	354.0000	350.0000	357.0000
21400	354.0000	350.0000	357.0000
21450	354.0000	350.0000	357.0000
21500	354.0000	350.0000	357.0000
21550	354.0000	350.0000	357.0000
21600	354.0000	350.0000	357.0000
21650	354.0000	350.0000	357.0000
21700	354.0000	351.0000	357.0000
21750	355.0000	351.0000	358.0000
21800	355.0000	351.0000	358.0000
21850	355.0000	351.0000	358.0000
21900	355.0000	351.0000	358.0000
21950	355.0000	351.0000	358.0000
22000	355.0000	352.0000	358.0000
22050	355.0000	352.0000	358.0000
22100	355.0000	352.0000	358.0000
22150	355.0000	352.0000	358.0000
22200	355.0000	352.0000	358.0000
22250	356.0000	352.0000	358.0000
22300	356.0000	352.0000	358.0000
22350	356.0000	353.0000	358.0000
22400	356.0000	353.0000	358.0000
22450	356.0000	353.0000	358.0000
22500	356.0000	353.0000	358.0000
22550	356.0000	353.0000	358.0000
22600	356.0000	353.0000	358.0000
22650	356.0000	353.0000	358.0000
22700	356.0000	353.0000	358.0000
22750	357.0000	354.0000	358.0000
22800	357.0000	354.0000	358.0000
22850	357.0000	354.0000	358.0000
22900	357.0000	354.0000	358.0000
22950	357.0000	354.0000	358.0000
23000	357.0000	354.0000	358.0000
23050	357.0000	355.0000	358.0000
23100	357.0000	355.0000	358.0000
23150	357.0000	355.0000	358.0000
23200	357.0000	355.0000	358.0000
23250	357.0000	355.0000	358.0000
23300	358.0000	356.0000	358.0000
23350	358.0000	356.0000	358.0000
23400	358.0000	356.0000	358.0000
23450	358.0000	356.0000	358.0000
23500	358.0000	357.0000	358.0000
23550	358.0000	357.0000	358.0000
23600	358.0000	357.0000	358.0000
23650	358.0000	358.0000	358.0000
23656	358.0000	358.0000	358.0000
