# Supplementary material for: Characterization of Esophageal Microbiota in Patients With Esophagitis and Esophageal Squamous Cell Carcinoma
Source: Front Cell Infect Microbiol. 2021 Nov 11;11:774330. doi: 10.3389/fcimb.2021.774330 (PMC8632060; doi:10.3389/fcimb.2021.774330)
Supplement: Supplementary file 2 [file DataSheet_1.zip › 16S_V3_V4-68╕÷╤∙▒╛JZD 2020.7.21/2.Alpha_diversity_analysis/Rarefaction/Samples_rarefaction/otu.ES10.rarefaction]

numsampled	0.03	lci	hci
1	1.0000	1.0000	1.0000
50	27.0000	21.0000	33.0000
100	45.0000	37.0000	53.0000
150	59.0000	51.0000	67.0000
200	70.0000	62.0000	80.0000
250	80.0000	70.0000	91.0000
300	88.0000	78.0000	99.0000
350	96.0000	86.0000	107.0000
400	103.0000	92.0000	114.0000
450	109.0000	98.0000	120.0000
500	114.0000	103.0000	126.0000
550	119.0000	108.0000	131.0000
600	124.0000	112.0000	135.0000
650	129.0000	117.0000	140.0000
700	133.0000	121.0000	145.0000
750	137.0000	125.0000	148.0000
800	140.0000	128.0000	152.0000
850	144.0000	131.0000	156.0000
900	147.0000	135.0000	159.0000
950	150.0000	137.0000	162.0000
1000	153.0000	140.0000	165.0000
1050	156.0000	143.0000	167.0000
1100	158.0000	146.0000	170.0000
1150	161.0000	149.0000	172.0000
1200	163.0000	151.0000	175.0000
1250	166.0000	154.0000	178.0000
1300	168.0000	156.0000	180.0000
1350	170.0000	158.0000	182.0000
1400	172.0000	161.0000	184.0000
1450	174.0000	163.0000	187.0000
1500	176.0000	165.0000	188.0000
1550	178.0000	166.0000	190.0000
1600	180.0000	168.0000	192.0000
1650	182.0000	170.0000	194.0000
1700	184.0000	171.0000	196.0000
1750	185.0000	173.0000	197.0000
1800	187.0000	174.0000	198.0000
1850	189.0000	176.0000	200.0000
1900	190.0000	177.0000	202.0000
1950	191.0000	179.0000	204.0000
2000	193.0000	181.0000	205.0000
2050	194.0000	182.0000	206.0000
2100	196.0000	184.0000	208.0000
2150	197.0000	185.0000	210.0000
2200	198.0000	186.0000	211.0000
2250	200.0000	188.0000	212.0000
2300	201.0000	189.0000	213.0000
2350	202.0000	190.0000	215.0000
2400	203.0000	191.0000	216.0000
2450	205.0000	193.0000	217.0000
2500	206.0000	194.0000	218.0000
2550	207.0000	195.0000	220.0000
2600	208.0000	196.0000	221.0000
2650	209.0000	197.0000	222.0000
2700	210.0000	198.0000	224.0000
2750	211.0000	199.0000	224.0000
2800	213.0000	200.0000	226.0000
2850	214.0000	201.0000	227.0000
2900	215.0000	202.0000	228.0000
2950	216.0000	204.0000	228.0000
3000	217.0000	205.0000	230.0000
3050	218.0000	206.0000	231.0000
3100	219.0000	207.0000	231.0000
3150	219.0000	208.0000	232.0000
3200	221.0000	209.0000	233.0000
3250	221.0000	209.0000	234.0000
3300	222.0000	210.0000	235.0000
3350	223.0000	211.0000	237.0000
3400	224.0000	212.0000	237.0000
3450	225.0000	213.0000	238.0000
3500	226.0000	214.0000	239.0000
3550	227.0000	215.0000	240.0000
3600	228.0000	216.0000	241.0000
3650	229.0000	216.0000	242.0000
3700	230.0000	217.0000	243.0000
3750	231.0000	218.0000	244.0000
3800	231.0000	219.0000	244.0000
3850	232.0000	220.0000	245.0000
3900	233.0000	220.0000	246.0000
3950	234.0000	221.0000	247.0000
4000	235.0000	222.0000	248.0000
4050	235.0000	223.0000	248.0000
4100	236.0000	224.0000	249.0000
4150	237.0000	224.0000	250.0000
4200	238.0000	225.0000	251.0000
4250	239.0000	226.0000	252.0000
4300	239.0000	226.0000	253.0000
4350	240.0000	227.0000	253.0000
4400	241.0000	228.0000	254.0000
4450	242.0000	228.0000	255.0000
4500	242.0000	230.0000	256.0000
4550	243.0000	230.0000	256.0000
4600	244.0000	231.0000	257.0000
4650	245.0000	232.0000	258.0000
4700	245.0000	232.0000	258.0000
4750	246.0000	233.0000	259.0000
4800	247.0000	233.0000	260.0000
4850	247.0000	234.0000	260.0000
4900	248.0000	235.0000	261.0000
4950	249.0000	235.0000	262.0000
5000	249.0000	236.0000	263.0000
5050	250.0000	237.0000	263.0000
5100	251.0000	237.0000	264.0000
5150	252.0000	238.0000	264.0000
5200	252.0000	239.0000	265.0000
5250	253.0000	240.0000	266.0000
5300	254.0000	240.0000	267.0000
5350	254.0000	241.0000	267.0000
5400	255.0000	242.0000	268.0000
5450	255.0000	242.0000	268.0000
5500	256.0000	243.0000	269.0000
5550	257.0000	244.0000	270.0000
5600	257.0000	244.0000	270.0000
5650	258.0000	245.0000	271.0000
5700	259.0000	246.0000	272.0000
5750	259.0000	246.0000	272.0000
5800	260.0000	247.0000	273.0000
5850	260.0000	247.0000	273.0000
5900	261.0000	248.0000	274.0000
5950	261.0000	249.0000	275.0000
6000	262.0000	249.0000	275.0000
6050	262.0000	250.0000	276.0000
6100	263.0000	250.0000	277.0000
6150	264.0000	251.0000	277.0000
6200	264.0000	251.0000	277.0000
6250	265.0000	252.0000	278.0000
6300	266.0000	253.0000	278.0000
6350	266.0000	253.0000	279.0000
6400	267.0000	254.0000	279.0000
6450	267.0000	254.0000	280.0000
6500	268.0000	255.0000	281.0000
6550	268.0000	256.0000	281.0000
6600	269.0000	256.0000	282.0000
6650	270.0000	257.0000	282.0000
6700	270.0000	257.0000	283.0000
6750	271.0000	258.0000	283.0000
6800	271.0000	259.0000	283.0000
6850	272.0000	260.0000	284.0000
6900	272.0000	260.0000	285.0000
6950	273.0000	261.0000	285.0000
7000	274.0000	262.0000	286.0000
7050	274.0000	262.0000	286.0000
7100	275.0000	262.0000	287.0000
7150	275.0000	263.0000	288.0000
7200	276.0000	263.0000	289.0000
7250	276.0000	264.0000	289.0000
7300	277.0000	264.0000	289.0000
7350	277.0000	264.0000	290.0000
7400	278.0000	265.0000	291.0000
7450	278.0000	266.0000	292.0000
7500	279.0000	266.0000	292.0000
7550	279.0000	266.0000	293.0000
7600	280.0000	267.0000	293.0000
7650	280.0000	268.0000	293.0000
7700	281.0000	268.0000	294.0000
7750	281.0000	269.0000	295.0000
7800	282.0000	269.0000	295.0000
7850	282.0000	270.0000	296.0000
7900	283.0000	270.0000	296.0000
7950	283.0000	271.0000	297.0000
8000	284.0000	272.0000	297.0000
8050	284.0000	272.0000	297.0000
8100	285.0000	272.0000	298.0000
8150	285.0000	273.0000	298.0000
8200	286.0000	274.0000	299.0000
8250	286.0000	274.0000	299.0000
8300	287.0000	274.0000	299.0000
8350	287.0000	275.0000	300.0000
8400	288.0000	275.0000	301.0000
8450	288.0000	275.0000	301.0000
8500	288.0000	276.0000	301.0000
8550	289.0000	276.0000	302.0000
8600	289.0000	277.0000	302.0000
8650	290.0000	277.0000	302.0000
8700	290.0000	278.0000	303.0000
8750	291.0000	278.0000	303.0000
8800	291.0000	279.0000	304.0000
8850	292.0000	279.0000	304.0000
8900	292.0000	279.0000	305.0000
8950	293.0000	280.0000	306.0000
9000	293.0000	280.0000	306.0000
9050	293.0000	280.0000	306.0000
9100	294.0000	281.0000	307.0000
9150	294.0000	282.0000	307.0000
9200	295.0000	282.0000	307.0000
9250	295.0000	283.0000	308.0000
9300	296.0000	284.0000	308.0000
9350	296.0000	284.0000	308.0000
9400	297.0000	284.0000	309.0000
9450	297.0000	284.0000	310.0000
9500	297.0000	285.0000	310.0000
9550	298.0000	285.0000	311.0000
9600	298.0000	286.0000	311.0000
9650	299.0000	286.0000	311.0000
9700	299.0000	287.0000	312.0000
9750	300.0000	287.0000	313.0000
9800	300.0000	287.0000	313.0000
9850	300.0000	288.0000	313.0000
9900	301.0000	288.0000	314.0000
9950	301.0000	289.0000	314.0000
10000	302.0000	289.0000	314.0000
10050	302.0000	290.0000	315.0000
10100	303.0000	290.0000	315.0000
10150	303.0000	291.0000	316.0000
10200	304.0000	291.0000	316.0000
10250	304.0000	292.0000	316.0000
10300	305.0000	292.0000	317.0000
10350	305.0000	292.0000	317.0000
10400	305.0000	293.0000	318.0000
10450	306.0000	294.0000	318.0000
10500	306.0000	294.0000	318.0000
10550	306.0000	294.0000	319.0000
10600	307.0000	295.0000	319.0000
10650	307.0000	295.0000	319.0000
10700	307.0000	295.0000	320.0000
10750	308.0000	296.0000	320.0000
10800	308.0000	296.0000	321.0000
10850	308.0000	296.0000	321.0000
10900	309.0000	297.0000	321.0000
10950	309.0000	297.0000	322.0000
11000	310.0000	297.0000	322.0000
11050	310.0000	298.0000	323.0000
11100	310.0000	298.0000	323.0000
11150	311.0000	299.0000	323.0000
11200	311.0000	299.0000	323.0000
11250	312.0000	299.0000	324.0000
11300	312.0000	299.0000	324.0000
11350	312.0000	300.0000	324.0000
11400	313.0000	300.0000	324.0000
11450	313.0000	301.0000	325.0000
11500	313.0000	301.0000	325.0000
11550	314.0000	302.0000	326.0000
11600	314.0000	302.0000	326.0000
11650	315.0000	302.0000	326.0000
11700	315.0000	303.0000	327.0000
11750	315.0000	303.0000	327.0000
11800	316.0000	304.0000	328.0000
11850	316.0000	304.0000	328.0000
11900	316.0000	304.0000	328.0000
11950	317.0000	304.0000	328.0000
12000	317.0000	305.0000	329.0000
12050	317.0000	305.0000	329.0000
12100	318.0000	305.0000	330.0000
12150	318.0000	306.0000	330.0000
12200	318.0000	306.0000	330.0000
12250	319.0000	306.0000	331.0000
12300	319.0000	307.0000	331.0000
12350	319.0000	307.0000	331.0000
12400	320.0000	308.0000	331.0000
12450	320.0000	308.0000	332.0000
12500	321.0000	308.0000	332.0000
12550	321.0000	309.0000	333.0000
12600	321.0000	309.0000	333.0000
12650	322.0000	310.0000	334.0000
12700	322.0000	310.0000	334.0000
12750	322.0000	310.0000	334.0000
12800	323.0000	311.0000	334.0000
12850	323.0000	311.0000	335.0000
12900	323.0000	311.0000	335.0000
12950	324.0000	312.0000	335.0000
13000	324.0000	312.0000	335.0000
13050	324.0000	312.0000	336.0000
13100	325.0000	313.0000	336.0000
13150	325.0000	314.0000	336.0000
13200	325.0000	314.0000	337.0000
13250	326.0000	314.0000	337.0000
13300	326.0000	314.0000	338.0000
13350	326.0000	315.0000	338.0000
13400	327.0000	315.0000	338.0000
13450	327.0000	315.0000	338.0000
13500	327.0000	316.0000	339.0000
13550	328.0000	316.0000	339.0000
13600	328.0000	316.0000	340.0000
13650	328.0000	317.0000	340.0000
13700	329.0000	317.0000	340.0000
13750	329.0000	317.0000	341.0000
13800	329.0000	318.0000	341.0000
13850	330.0000	318.0000	341.0000
13900	330.0000	318.0000	342.0000
13950	330.0000	319.0000	342.0000
14000	331.0000	319.0000	342.0000
14050	331.0000	319.0000	342.0000
14100	331.0000	320.0000	343.0000
14150	332.0000	320.0000	343.0000
14200	332.0000	321.0000	343.0000
14250	332.0000	321.0000	343.0000
14300	333.0000	322.0000	344.0000
14350	333.0000	322.0000	344.0000
14400	333.0000	322.0000	344.0000
14450	334.0000	323.0000	344.0000
14500	334.0000	323.0000	345.0000
14550	334.0000	324.0000	345.0000
14600	334.0000	324.0000	345.0000
14650	335.0000	324.0000	345.0000
14700	335.0000	324.0000	345.0000
14750	336.0000	325.0000	346.0000
14800	336.0000	325.0000	346.0000
14850	336.0000	325.0000	346.0000
14900	336.0000	325.0000	346.0000
14950	337.0000	326.0000	347.0000
15000	337.0000	326.0000	347.0000
15050	337.0000	326.0000	347.0000
15100	338.0000	327.0000	348.0000
15150	338.0000	327.0000	348.0000
15200	338.0000	327.0000	348.0000
15250	339.0000	328.0000	349.0000
15300	339.0000	328.0000	349.0000
15350	339.0000	328.0000	349.0000
15400	339.0000	329.0000	349.0000
15450	340.0000	329.0000	350.0000
15500	340.0000	330.0000	350.0000
15550	340.0000	330.0000	350.0000
15600	341.0000	330.0000	350.0000
15650	341.0000	331.0000	351.0000
15700	341.0000	331.0000	351.0000
15750	342.0000	331.0000	351.0000
15800	342.0000	332.0000	351.0000
15850	342.0000	332.0000	351.0000
15900	342.0000	332.0000	352.0000
15950	343.0000	332.0000	352.0000
16000	343.0000	332.0000	352.0000
16050	343.0000	333.0000	353.0000
16100	344.0000	333.0000	353.0000
16150	344.0000	333.0000	353.0000
16200	344.0000	334.0000	353.0000
16250	344.0000	334.0000	354.0000
16300	345.0000	334.0000	354.0000
16350	345.0000	335.0000	354.0000
16400	345.0000	335.0000	355.0000
16450	346.0000	335.0000	355.0000
16500	346.0000	336.0000	355.0000
16550	346.0000	336.0000	356.0000
16600	347.0000	336.0000	356.0000
16650	347.0000	337.0000	356.0000
16700	347.0000	337.0000	356.0000
16750	348.0000	337.0000	357.0000
16800	348.0000	338.0000	357.0000
16850	348.0000	338.0000	357.0000
16900	348.0000	338.0000	357.0000
16950	349.0000	338.0000	358.0000
17000	349.0000	339.0000	358.0000
17050	349.0000	339.0000	358.0000
17100	349.0000	340.0000	358.0000
17150	350.0000	340.0000	359.0000
17200	350.0000	340.0000	359.0000
17250	350.0000	341.0000	359.0000
17300	350.0000	341.0000	359.0000
17350	351.0000	341.0000	360.0000
17400	351.0000	341.0000	360.0000
17450	351.0000	342.0000	360.0000
17500	351.0000	342.0000	360.0000
17550	352.0000	342.0000	360.0000
17600	352.0000	343.0000	361.0000
17650	352.0000	343.0000	361.0000
17700	352.0000	343.0000	361.0000
17750	353.0000	344.0000	362.0000
17800	353.0000	344.0000	362.0000
17850	353.0000	345.0000	362.0000
17900	354.0000	345.0000	362.0000
17950	354.0000	345.0000	362.0000
18000	354.0000	345.0000	363.0000
18050	355.0000	346.0000	363.0000
18100	355.0000	346.0000	363.0000
18150	355.0000	346.0000	363.0000
18200	355.0000	347.0000	363.0000
18250	356.0000	347.0000	364.0000
18300	356.0000	347.0000	364.0000
18350	356.0000	347.0000	364.0000
18400	356.0000	348.0000	364.0000
18450	357.0000	348.0000	365.0000
18500	357.0000	348.0000	365.0000
18550	357.0000	349.0000	365.0000
18600	357.0000	349.0000	365.0000
18650	358.0000	350.0000	365.0000
18700	358.0000	350.0000	366.0000
18750	358.0000	350.0000	366.0000
18800	358.0000	350.0000	366.0000
18850	359.0000	350.0000	366.0000
18900	359.0000	351.0000	366.0000
18950	359.0000	351.0000	367.0000
19000	359.0000	352.0000	367.0000
19050	360.0000	352.0000	367.0000
19100	360.0000	352.0000	368.0000
19150	360.0000	352.0000	368.0000
19200	361.0000	352.0000	368.0000
19250	361.0000	353.0000	369.0000
19300	361.0000	353.0000	369.0000
19350	361.0000	353.0000	369.0000
19400	362.0000	354.0000	369.0000
19450	362.0000	354.0000	369.0000
19500	362.0000	354.0000	370.0000
19550	362.0000	355.0000	370.0000
19600	363.0000	355.0000	370.0000
19650	363.0000	355.0000	370.0000
19700	363.0000	355.0000	371.0000
19750	363.0000	355.0000	371.0000
19800	364.0000	356.0000	371.0000
19850	364.0000	356.0000	371.0000
19900	364.0000	356.0000	371.0000
19950	364.0000	357.0000	371.0000
20000	364.0000	357.0000	372.0000
20050	365.0000	358.0000	372.0000
20100	365.0000	358.0000	372.0000
20150	365.0000	358.0000	372.0000
20200	365.0000	358.0000	372.0000
20250	366.0000	359.0000	373.0000
20300	366.0000	359.0000	373.0000
20350	366.0000	359.0000	373.0000
20400	367.0000	359.0000	373.0000
20450	367.0000	360.0000	373.0000
20500	367.0000	360.0000	373.0000
20550	367.0000	360.0000	374.0000
20600	368.0000	360.0000	374.0000
20650	368.0000	361.0000	374.0000
20700	368.0000	361.0000	374.0000
20750	369.0000	361.0000	374.0000
20800	369.0000	362.0000	375.0000
20850	369.0000	362.0000	375.0000
20900	369.0000	362.0000	375.0000
20950	370.0000	363.0000	375.0000
21000	370.0000	363.0000	376.0000
21050	370.0000	363.0000	376.0000
21100	370.0000	364.0000	376.0000
21150	370.0000	364.0000	376.0000
21200	371.0000	364.0000	376.0000
21250	371.0000	364.0000	376.0000
21300	371.0000	365.0000	377.0000
21350	371.0000	365.0000	377.0000
21400	372.0000	365.0000	377.0000
21450	372.0000	366.0000	377.0000
21500	372.0000	366.0000	377.0000
21550	372.0000	366.0000	378.0000
21600	372.0000	366.0000	378.0000
21650	373.0000	367.0000	378.0000
21700	373.0000	367.0000	378.0000
21750	373.0000	367.0000	378.0000
21800	374.0000	367.0000	378.0000
21850	374.0000	368.0000	378.0000
21900	374.0000	368.0000	379.0000
21950	374.0000	368.0000	379.0000
22000	375.0000	369.0000	379.0000
22050	375.0000	369.0000	379.0000
22100	375.0000	369.0000	379.0000
22150	375.0000	370.0000	380.0000
22200	375.0000	370.0000	380.0000
22250	376.0000	370.0000	380.0000
22300	376.0000	371.0000	380.0000
22350	376.0000	371.0000	380.0000
22400	376.0000	371.0000	380.0000
22450	377.0000	371.0000	380.0000
22500	377.0000	372.0000	381.0000
22550	377.0000	372.0000	381.0000
22600	377.0000	372.0000	381.0000
22650	378.0000	373.0000	381.0000
22700	378.0000	373.0000	381.0000
22750	378.0000	373.0000	381.0000
22800	378.0000	374.0000	381.0000
22850	378.0000	374.0000	382.0000
22900	379.0000	374.0000	382.0000
22950	379.0000	375.0000	382.0000
23000	379.0000	375.0000	382.0000
23050	379.0000	376.0000	382.0000
23100	380.0000	376.0000	382.0000
23150	380.0000	376.0000	382.0000
23200	380.0000	377.0000	382.0000
23250	380.0000	377.0000	382.0000
23300	380.0000	377.0000	382.0000
23350	381.0000	378.0000	382.0000
23400	381.0000	379.0000	382.0000
23450	381.0000	379.0000	382.0000
23500	381.0000	379.0000	382.0000
23550	382.0000	380.0000	382.0000
23600	382.0000	380.0000	382.0000
23650	382.0000	381.0000	382.0000
23656	382.0000	382.0000	382.0000
