# Supplementary material for: Characterization of Esophageal Microbiota in Patients With Esophagitis and Esophageal Squamous Cell Carcinoma
Source: Front Cell Infect Microbiol. 2021 Nov 11;11:774330. doi: 10.3389/fcimb.2021.774330 (PMC8632060; doi:10.3389/fcimb.2021.774330)
Supplement: Supplementary file 2 [file DataSheet_1.zip › 16S_V3_V4-68╕÷╤∙▒╛JZD 2020.7.21/2.Alpha_diversity_analysis/Rarefaction/Samples_rarefaction/otu.ES11.rarefaction]

numsampled	0.03	lci	hci
1	1.0000	1.0000	1.0000
50	27.0000	21.0000	33.0000
100	43.0000	35.0000	50.0000
150	55.0000	46.0000	63.0000
200	64.0000	55.0000	74.0000
250	72.0000	63.0000	83.0000
300	79.0000	70.0000	89.0000
350	86.0000	76.0000	96.0000
400	91.0000	81.0000	102.0000
450	96.0000	86.0000	107.0000
500	101.0000	91.0000	112.0000
550	106.0000	95.0000	117.0000
600	110.0000	99.0000	121.0000
650	114.0000	103.0000	125.0000
700	118.0000	107.0000	129.0000
750	121.0000	109.0000	132.0000
800	124.0000	112.0000	135.0000
850	128.0000	116.0000	138.0000
900	130.0000	119.0000	141.0000
950	133.0000	122.0000	144.0000
1000	136.0000	125.0000	147.0000
1050	139.0000	127.0000	149.0000
1100	141.0000	130.0000	152.0000
1150	144.0000	132.0000	155.0000
1200	146.0000	134.0000	157.0000
1250	148.0000	136.0000	159.0000
1300	150.0000	139.0000	162.0000
1350	152.0000	141.0000	164.0000
1400	154.0000	143.0000	166.0000
1450	156.0000	145.0000	168.0000
1500	158.0000	146.0000	170.0000
1550	160.0000	149.0000	171.0000
1600	162.0000	151.0000	173.0000
1650	164.0000	152.0000	175.0000
1700	166.0000	154.0000	177.0000
1750	167.0000	156.0000	178.0000
1800	169.0000	157.0000	180.0000
1850	170.0000	158.0000	181.0000
1900	172.0000	160.0000	183.0000
1950	174.0000	162.0000	185.0000
2000	175.0000	164.0000	186.0000
2050	177.0000	165.0000	188.0000
2100	178.0000	166.0000	189.0000
2150	179.0000	168.0000	190.0000
2200	181.0000	169.0000	192.0000
2250	182.0000	171.0000	193.0000
2300	183.0000	172.0000	194.0000
2350	185.0000	173.0000	195.0000
2400	186.0000	174.0000	197.0000
2450	187.0000	176.0000	198.0000
2500	188.0000	177.0000	199.0000
2550	189.0000	178.0000	201.0000
2600	191.0000	180.0000	201.0000
2650	192.0000	181.0000	202.0000
2700	193.0000	182.0000	204.0000
2750	194.0000	182.0000	205.0000
2800	195.0000	183.0000	206.0000
2850	196.0000	185.0000	207.0000
2900	197.0000	186.0000	208.0000
2950	198.0000	187.0000	209.0000
3000	199.0000	188.0000	210.0000
3050	200.0000	189.0000	211.0000
3100	201.0000	190.0000	212.0000
3150	202.0000	190.0000	214.0000
3200	203.0000	191.0000	215.0000
3250	204.0000	192.0000	215.0000
3300	205.0000	193.0000	216.0000
3350	206.0000	194.0000	217.0000
3400	206.0000	195.0000	218.0000
3450	207.0000	196.0000	219.0000
3500	208.0000	196.0000	220.0000
3550	209.0000	197.0000	220.0000
3600	210.0000	198.0000	221.0000
3650	210.0000	200.0000	222.0000
3700	211.0000	201.0000	223.0000
3750	212.0000	201.0000	224.0000
3800	213.0000	202.0000	224.0000
3850	214.0000	202.0000	225.0000
3900	214.0000	203.0000	226.0000
3950	215.0000	204.0000	226.0000
4000	216.0000	205.0000	227.0000
4050	216.0000	206.0000	228.0000
4100	217.0000	207.0000	229.0000
4150	218.0000	208.0000	230.0000
4200	218.0000	208.0000	230.0000
4250	219.0000	209.0000	231.0000
4300	220.0000	209.0000	232.0000
4350	221.0000	210.0000	232.0000
4400	222.0000	211.0000	233.0000
4450	222.0000	211.0000	234.0000
4500	223.0000	212.0000	234.0000
4550	223.0000	212.0000	235.0000
4600	224.0000	213.0000	235.0000
4650	225.0000	214.0000	236.0000
4700	225.0000	214.0000	237.0000
4750	226.0000	215.0000	238.0000
4800	227.0000	215.0000	238.0000
4850	227.0000	215.0000	238.0000
4900	228.0000	216.0000	239.0000
4950	228.0000	217.0000	240.0000
5000	229.0000	218.0000	240.0000
5050	230.0000	218.0000	240.0000
5100	230.0000	219.0000	241.0000
5150	231.0000	219.0000	241.0000
5200	231.0000	220.0000	242.0000
5250	232.0000	221.0000	243.0000
5300	232.0000	221.0000	243.0000
5350	233.0000	222.0000	244.0000
5400	234.0000	222.0000	245.0000
5450	234.0000	222.0000	245.0000
5500	235.0000	223.0000	245.0000
5550	235.0000	224.0000	246.0000
5600	236.0000	224.0000	246.0000
5650	236.0000	224.0000	247.0000
5700	237.0000	225.0000	247.0000
5750	237.0000	225.0000	248.0000
5800	238.0000	226.0000	248.0000
5850	238.0000	227.0000	249.0000
5900	239.0000	227.0000	249.0000
5950	239.0000	227.0000	250.0000
6000	240.0000	228.0000	250.0000
6050	240.0000	229.0000	251.0000
6100	241.0000	229.0000	251.0000
6150	241.0000	230.0000	251.0000
6200	242.0000	230.0000	252.0000
6250	242.0000	231.0000	253.0000
6300	243.0000	231.0000	253.0000
6350	243.0000	232.0000	254.0000
6400	244.0000	232.0000	254.0000
6450	244.0000	232.0000	254.0000
6500	244.0000	233.0000	255.0000
6550	245.0000	234.0000	255.0000
6600	245.0000	234.0000	255.0000
6650	246.0000	235.0000	256.0000
6700	246.0000	235.0000	256.0000
6750	247.0000	235.0000	256.0000
6800	247.0000	235.0000	257.0000
6850	247.0000	236.0000	258.0000
6900	248.0000	236.0000	258.0000
6950	248.0000	237.0000	259.0000
7000	249.0000	237.0000	259.0000
7050	249.0000	237.0000	259.0000
7100	249.0000	238.0000	259.0000
7150	250.0000	238.0000	260.0000
7200	250.0000	238.0000	260.0000
7250	251.0000	239.0000	260.0000
7300	251.0000	240.0000	261.0000
7350	252.0000	240.0000	261.0000
7400	252.0000	240.0000	262.0000
7450	252.0000	241.0000	262.0000
7500	253.0000	241.0000	263.0000
7550	253.0000	241.0000	263.0000
7600	253.0000	242.0000	264.0000
7650	254.0000	243.0000	264.0000
7700	254.0000	243.0000	265.0000
7750	254.0000	244.0000	265.0000
7800	255.0000	244.0000	265.0000
7850	255.0000	244.0000	266.0000
7900	256.0000	245.0000	266.0000
7950	256.0000	245.0000	266.0000
8000	256.0000	245.0000	267.0000
8050	257.0000	246.0000	267.0000
8100	257.0000	246.0000	267.0000
8150	257.0000	247.0000	268.0000
8200	258.0000	247.0000	268.0000
8250	258.0000	247.0000	268.0000
8300	258.0000	247.0000	269.0000
8350	259.0000	248.0000	269.0000
8400	259.0000	248.0000	270.0000
8450	259.0000	249.0000	270.0000
8500	260.0000	249.0000	270.0000
8550	260.0000	249.0000	270.0000
8600	261.0000	250.0000	271.0000
8650	261.0000	250.0000	271.0000
8700	261.0000	250.0000	271.0000
8750	261.0000	250.0000	271.0000
8800	262.0000	251.0000	272.0000
8850	262.0000	251.0000	272.0000
8900	263.0000	252.0000	272.0000
8950	263.0000	252.0000	273.0000
9000	263.0000	252.0000	273.0000
9050	264.0000	253.0000	273.0000
9100	264.0000	253.0000	274.0000
9150	264.0000	254.0000	274.0000
9200	264.0000	254.0000	274.0000
9250	265.0000	254.0000	275.0000
9300	265.0000	254.0000	275.0000
9350	265.0000	255.0000	275.0000
9400	266.0000	255.0000	276.0000
9450	266.0000	256.0000	276.0000
9500	266.0000	256.0000	276.0000
9550	267.0000	256.0000	276.0000
9600	267.0000	256.0000	277.0000
9650	267.0000	257.0000	277.0000
9700	268.0000	257.0000	278.0000
9750	268.0000	257.0000	278.0000
9800	268.0000	258.0000	278.0000
9850	268.0000	258.0000	278.0000
9900	269.0000	258.0000	279.0000
9950	269.0000	258.0000	279.0000
10000	269.0000	259.0000	279.0000
10050	270.0000	259.0000	280.0000
10100	270.0000	259.0000	280.0000
10150	270.0000	260.0000	280.0000
10200	271.0000	260.0000	281.0000
10250	271.0000	260.0000	281.0000
10300	271.0000	260.0000	282.0000
10350	271.0000	261.0000	282.0000
10400	272.0000	261.0000	282.0000
10450	272.0000	261.0000	282.0000
10500	272.0000	261.0000	282.0000
10550	272.0000	262.0000	283.0000
10600	273.0000	262.0000	283.0000
10650	273.0000	263.0000	283.0000
10700	273.0000	263.0000	284.0000
10750	274.0000	263.0000	284.0000
10800	274.0000	264.0000	284.0000
10850	274.0000	264.0000	284.0000
10900	275.0000	264.0000	284.0000
10950	275.0000	265.0000	284.0000
11000	275.0000	265.0000	285.0000
11050	275.0000	265.0000	285.0000
11100	276.0000	265.0000	285.0000
11150	276.0000	265.0000	285.0000
11200	276.0000	266.0000	285.0000
11250	276.0000	266.0000	286.0000
11300	277.0000	266.0000	286.0000
11350	277.0000	267.0000	286.0000
11400	277.0000	267.0000	287.0000
11450	277.0000	267.0000	287.0000
11500	278.0000	267.0000	287.0000
11550	278.0000	268.0000	288.0000
11600	278.0000	268.0000	288.0000
11650	279.0000	268.0000	288.0000
11700	279.0000	269.0000	288.0000
11750	279.0000	269.0000	288.0000
11800	279.0000	269.0000	289.0000
11850	279.0000	270.0000	289.0000
11900	280.0000	270.0000	289.0000
11950	280.0000	270.0000	289.0000
12000	280.0000	270.0000	290.0000
12050	280.0000	270.0000	290.0000
12100	281.0000	271.0000	290.0000
12150	281.0000	271.0000	291.0000
12200	281.0000	271.0000	291.0000
12250	281.0000	272.0000	291.0000
12300	282.0000	272.0000	291.0000
12350	282.0000	272.0000	291.0000
12400	282.0000	272.0000	292.0000
12450	283.0000	272.0000	292.0000
12500	283.0000	273.0000	292.0000
12550	283.0000	273.0000	292.0000
12600	283.0000	273.0000	293.0000
12650	283.0000	274.0000	293.0000
12700	284.0000	274.0000	293.0000
12750	284.0000	274.0000	293.0000
12800	284.0000	275.0000	293.0000
12850	284.0000	275.0000	294.0000
12900	285.0000	275.0000	294.0000
12950	285.0000	275.0000	294.0000
13000	285.0000	276.0000	295.0000
13050	285.0000	276.0000	295.0000
13100	286.0000	276.0000	295.0000
13150	286.0000	276.0000	295.0000
13200	286.0000	276.0000	295.0000
13250	286.0000	277.0000	296.0000
13300	287.0000	277.0000	296.0000
13350	287.0000	277.0000	296.0000
13400	287.0000	277.0000	296.0000
13450	287.0000	277.0000	296.0000
13500	288.0000	278.0000	296.0000
13550	288.0000	278.0000	297.0000
13600	288.0000	278.0000	297.0000
13650	288.0000	279.0000	297.0000
13700	288.0000	279.0000	298.0000
13750	289.0000	279.0000	298.0000
13800	289.0000	279.0000	298.0000
13850	289.0000	280.0000	298.0000
13900	289.0000	280.0000	298.0000
13950	289.0000	280.0000	299.0000
14000	290.0000	281.0000	299.0000
14050	290.0000	281.0000	299.0000
14100	290.0000	281.0000	299.0000
14150	290.0000	281.0000	300.0000
14200	291.0000	281.0000	300.0000
14250	291.0000	281.0000	300.0000
14300	291.0000	282.0000	300.0000
14350	291.0000	282.0000	301.0000
14400	291.0000	282.0000	301.0000
14450	292.0000	283.0000	301.0000
14500	292.0000	283.0000	301.0000
14550	292.0000	283.0000	302.0000
14600	292.0000	283.0000	302.0000
14650	292.0000	283.0000	302.0000
14700	293.0000	283.0000	302.0000
14750	293.0000	284.0000	302.0000
14800	293.0000	284.0000	303.0000
14850	293.0000	284.0000	303.0000
14900	293.0000	285.0000	303.0000
14950	294.0000	285.0000	303.0000
15000	294.0000	285.0000	303.0000
15050	294.0000	285.0000	303.0000
15100	294.0000	285.0000	304.0000
15150	295.0000	285.0000	304.0000
15200	295.0000	286.0000	304.0000
15250	295.0000	286.0000	304.0000
15300	295.0000	286.0000	304.0000
15350	296.0000	287.0000	304.0000
15400	296.0000	287.0000	304.0000
15450	296.0000	287.0000	305.0000
15500	296.0000	288.0000	305.0000
15550	296.0000	288.0000	305.0000
15600	296.0000	288.0000	305.0000
15650	297.0000	288.0000	305.0000
15700	297.0000	289.0000	305.0000
15750	297.0000	289.0000	306.0000
15800	297.0000	289.0000	306.0000
15850	298.0000	289.0000	306.0000
15900	298.0000	289.0000	306.0000
15950	298.0000	289.0000	306.0000
16000	298.0000	290.0000	307.0000
16050	298.0000	290.0000	307.0000
16100	299.0000	290.0000	307.0000
16150	299.0000	291.0000	307.0000
16200	299.0000	291.0000	307.0000
16250	299.0000	291.0000	307.0000
16300	299.0000	291.0000	308.0000
16350	300.0000	291.0000	308.0000
16400	300.0000	292.0000	308.0000
16450	300.0000	292.0000	308.0000
16500	300.0000	292.0000	308.0000
16550	300.0000	293.0000	308.0000
16600	301.0000	293.0000	309.0000
16650	301.0000	293.0000	309.0000
16700	301.0000	293.0000	309.0000
16750	301.0000	293.0000	309.0000
16800	301.0000	294.0000	309.0000
16850	302.0000	294.0000	310.0000
16900	302.0000	294.0000	310.0000
16950	302.0000	294.0000	310.0000
17000	302.0000	295.0000	310.0000
17050	303.0000	295.0000	310.0000
17100	303.0000	295.0000	310.0000
17150	303.0000	295.0000	310.0000
17200	303.0000	295.0000	311.0000
17250	303.0000	295.0000	311.0000
17300	303.0000	296.0000	311.0000
17350	303.0000	296.0000	311.0000
17400	304.0000	296.0000	311.0000
17450	304.0000	296.0000	312.0000
17500	304.0000	296.0000	312.0000
17550	304.0000	297.0000	312.0000
17600	304.0000	297.0000	312.0000
17650	305.0000	297.0000	312.0000
17700	305.0000	297.0000	312.0000
17750	305.0000	298.0000	313.0000
17800	305.0000	298.0000	313.0000
17850	306.0000	298.0000	313.0000
17900	306.0000	298.0000	313.0000
17950	306.0000	298.0000	313.0000
18000	306.0000	298.0000	313.0000
18050	306.0000	299.0000	313.0000
18100	306.0000	299.0000	313.0000
18150	307.0000	299.0000	314.0000
18200	307.0000	299.0000	314.0000
18250	307.0000	300.0000	314.0000
18300	307.0000	300.0000	314.0000
18350	307.0000	300.0000	315.0000
18400	308.0000	301.0000	315.0000
18450	308.0000	301.0000	315.0000
18500	308.0000	301.0000	315.0000
18550	308.0000	301.0000	315.0000
18600	308.0000	301.0000	315.0000
18650	308.0000	301.0000	315.0000
18700	308.0000	302.0000	315.0000
18750	309.0000	302.0000	315.0000
18800	309.0000	302.0000	315.0000
18850	309.0000	302.0000	316.0000
18900	309.0000	303.0000	316.0000
18950	309.0000	303.0000	316.0000
19000	310.0000	303.0000	316.0000
19050	310.0000	303.0000	316.0000
19100	310.0000	303.0000	316.0000
19150	310.0000	303.0000	316.0000
19200	310.0000	304.0000	317.0000
19250	310.0000	304.0000	317.0000
19300	311.0000	304.0000	317.0000
19350	311.0000	305.0000	317.0000
19400	311.0000	305.0000	317.0000
19450	311.0000	305.0000	318.0000
19500	311.0000	305.0000	318.0000
19550	312.0000	305.0000	318.0000
19600	312.0000	305.0000	318.0000
19650	312.0000	305.0000	318.0000
19700	312.0000	306.0000	318.0000
19750	312.0000	306.0000	318.0000
19800	313.0000	306.0000	318.0000
19850	313.0000	306.0000	319.0000
19900	313.0000	306.0000	319.0000
19950	313.0000	306.0000	319.0000
20000	313.0000	307.0000	319.0000
20050	313.0000	307.0000	319.0000
20100	314.0000	307.0000	319.0000
20150	314.0000	307.0000	319.0000
20200	314.0000	307.0000	319.0000
20250	314.0000	308.0000	319.0000
20300	314.0000	308.0000	319.0000
20350	314.0000	308.0000	320.0000
20400	315.0000	309.0000	320.0000
20450	315.0000	309.0000	320.0000
20500	315.0000	309.0000	320.0000
20550	315.0000	309.0000	320.0000
20600	315.0000	309.0000	320.0000
20650	315.0000	310.0000	320.0000
20700	316.0000	310.0000	321.0000
20750	316.0000	310.0000	321.0000
20800	316.0000	310.0000	321.0000
20850	316.0000	310.0000	321.0000
20900	316.0000	311.0000	321.0000
20950	316.0000	311.0000	321.0000
21000	317.0000	311.0000	321.0000
21050	317.0000	311.0000	321.0000
21100	317.0000	311.0000	321.0000
21150	317.0000	312.0000	321.0000
21200	317.0000	312.0000	322.0000
21250	317.0000	312.0000	322.0000
21300	318.0000	312.0000	322.0000
21350	318.0000	312.0000	322.0000
21400	318.0000	312.0000	322.0000
21450	318.0000	313.0000	322.0000
21500	318.0000	313.0000	322.0000
21550	318.0000	313.0000	322.0000
21600	319.0000	313.0000	323.0000
21650	319.0000	314.0000	323.0000
21700	319.0000	314.0000	323.0000
21750	319.0000	314.0000	323.0000
21800	319.0000	314.0000	323.0000
21850	319.0000	314.0000	323.0000
21900	319.0000	314.0000	323.0000
21950	320.0000	315.0000	324.0000
22000	320.0000	315.0000	324.0000
22050	320.0000	315.0000	324.0000
22100	320.0000	315.0000	324.0000
22150	320.0000	316.0000	324.0000
22200	320.0000	316.0000	324.0000
22250	321.0000	316.0000	324.0000
22300	321.0000	316.0000	324.0000
22350	321.0000	317.0000	324.0000
22400	321.0000	317.0000	324.0000
22450	321.0000	317.0000	324.0000
22500	321.0000	317.0000	325.0000
22550	322.0000	318.0000	325.0000
22600	322.0000	318.0000	325.0000
22650	322.0000	318.0000	325.0000
22700	322.0000	318.0000	325.0000
22750	322.0000	319.0000	325.0000
22800	322.0000	319.0000	325.0000
22850	323.0000	319.0000	325.0000
22900	323.0000	319.0000	325.0000
22950	323.0000	320.0000	325.0000
23000	323.0000	320.0000	325.0000
23050	323.0000	320.0000	325.0000
23100	323.0000	320.0000	325.0000
23150	324.0000	321.0000	325.0000
23200	324.0000	321.0000	325.0000
23250	324.0000	321.0000	325.0000
23300	324.0000	322.0000	325.0000
23350	324.0000	322.0000	325.0000
23400	324.0000	322.0000	325.0000
23450	325.0000	323.0000	325.0000
23500	325.0000	323.0000	325.0000
23550	325.0000	323.0000	325.0000
23600	325.0000	324.0000	325.0000
23650	325.0000	325.0000	325.0000
23656	325.0000	325.0000	325.0000
