# Supplementary material for: Characterization of Esophageal Microbiota in Patients With Esophagitis and Esophageal Squamous Cell Carcinoma
Source: Front Cell Infect Microbiol. 2021 Nov 11;11:774330. doi: 10.3389/fcimb.2021.774330 (PMC8632060; doi:10.3389/fcimb.2021.774330)
Supplement: Supplementary file 2 [file DataSheet_1.zip › 16S_V3_V4-68╕÷╤∙▒╛JZD 2020.7.21/2.Alpha_diversity_analysis/Rarefaction/Samples_rarefaction/otu.ES12.rarefaction]

numsampled	0.03	lci	hci
1	1.0000	1.0000	1.0000
50	13.0000	10.0000	17.0000
100	16.0000	13.0000	19.0000
150	18.0000	15.0000	21.0000
200	19.0000	16.0000	22.0000
250	20.0000	17.0000	23.0000
300	21.0000	18.0000	24.0000
350	21.0000	19.0000	25.0000
400	22.0000	19.0000	25.0000
450	22.0000	19.0000	25.0000
500	23.0000	20.0000	26.0000
550	23.0000	20.0000	26.0000
600	23.0000	20.0000	27.0000
650	24.0000	21.0000	27.0000
700	24.0000	21.0000	27.0000
750	24.0000	21.0000	28.0000
800	24.0000	21.0000	28.0000
850	25.0000	22.0000	28.0000
900	25.0000	22.0000	28.0000
950	25.0000	22.0000	29.0000
1000	25.0000	22.0000	29.0000
1050	25.0000	22.0000	29.0000
1100	26.0000	23.0000	29.0000
1150	26.0000	23.0000	30.0000
1200	26.0000	23.0000	30.0000
1250	26.0000	23.0000	30.0000
1300	26.0000	23.0000	30.0000
1350	27.0000	23.0000	30.0000
1400	27.0000	23.0000	31.0000
1450	27.0000	24.0000	31.0000
1500	27.0000	24.0000	31.0000
1550	27.0000	24.0000	31.0000
1600	27.0000	24.0000	31.0000
1650	27.0000	24.0000	32.0000
1700	28.0000	24.0000	32.0000
1750	28.0000	24.0000	32.0000
1800	28.0000	24.0000	32.0000
1850	28.0000	24.0000	32.0000
1900	28.0000	25.0000	32.0000
1950	28.0000	25.0000	32.0000
2000	28.0000	25.0000	32.0000
2050	28.0000	25.0000	33.0000
2100	29.0000	25.0000	33.0000
2150	29.0000	25.0000	33.0000
2200	29.0000	25.0000	33.0000
2250	29.0000	25.0000	33.0000
2300	29.0000	25.0000	33.0000
2350	29.0000	26.0000	33.0000
2400	29.0000	26.0000	33.0000
2450	29.0000	26.0000	33.0000
2500	30.0000	26.0000	34.0000
2550	30.0000	26.0000	34.0000
2600	30.0000	26.0000	34.0000
2650	30.0000	26.0000	34.0000
2700	30.0000	26.0000	34.0000
2750	30.0000	27.0000	34.0000
2800	30.0000	27.0000	34.0000
2850	30.0000	27.0000	34.0000
2900	30.0000	27.0000	34.0000
2950	30.0000	27.0000	35.0000
3000	31.0000	27.0000	35.0000
3050	31.0000	27.0000	35.0000
3100	31.0000	27.0000	35.0000
3150	31.0000	27.0000	35.0000
3200	31.0000	27.0000	35.0000
3250	31.0000	27.0000	35.0000
3300	31.0000	27.0000	35.0000
3350	31.0000	28.0000	35.0000
3400	31.0000	28.0000	36.0000
3450	32.0000	28.0000	36.0000
3500	32.0000	28.0000	36.0000
3550	32.0000	28.0000	36.0000
3600	32.0000	28.0000	36.0000
3650	32.0000	28.0000	36.0000
3700	32.0000	28.0000	36.0000
3750	32.0000	28.0000	36.0000
3800	32.0000	28.0000	36.0000
3850	32.0000	28.0000	36.0000
3900	32.0000	28.0000	36.0000
3950	32.0000	28.0000	36.0000
4000	32.0000	29.0000	37.0000
4050	33.0000	29.0000	37.0000
4100	33.0000	29.0000	37.0000
4150	33.0000	29.0000	37.0000
4200	33.0000	29.0000	37.0000
4250	33.0000	29.0000	37.0000
4300	33.0000	29.0000	37.0000
4350	33.0000	29.0000	37.0000
4400	33.0000	29.0000	37.0000
4450	33.0000	29.0000	37.0000
4500	33.0000	29.0000	37.0000
4550	33.0000	29.0000	37.0000
4600	33.0000	30.0000	38.0000
4650	34.0000	30.0000	38.0000
4700	34.0000	30.0000	38.0000
4750	34.0000	30.0000	38.0000
4800	34.0000	30.0000	38.0000
4850	34.0000	30.0000	38.0000
4900	34.0000	30.0000	38.0000
4950	34.0000	30.0000	38.0000
5000	34.0000	30.0000	38.0000
5050	34.0000	30.0000	38.0000
5100	34.0000	30.0000	38.0000
5150	34.0000	30.0000	39.0000
5200	34.0000	30.0000	39.0000
5250	34.0000	30.0000	39.0000
5300	34.0000	30.0000	39.0000
5350	35.0000	31.0000	39.0000
5400	35.0000	31.0000	39.0000
5450	35.0000	31.0000	39.0000
5500	35.0000	31.0000	39.0000
5550	35.0000	31.0000	39.0000
5600	35.0000	31.0000	39.0000
5650	35.0000	31.0000	39.0000
5700	35.0000	31.0000	39.0000
5750	35.0000	31.0000	39.0000
5800	35.0000	31.0000	40.0000
5850	35.0000	31.0000	40.0000
5900	35.0000	31.0000	40.0000
5950	35.0000	31.0000	40.0000
6000	35.0000	31.0000	40.0000
6050	35.0000	31.0000	40.0000
6100	36.0000	31.0000	40.0000
6150	36.0000	31.0000	40.0000
6200	36.0000	32.0000	40.0000
6250	36.0000	32.0000	40.0000
6300	36.0000	32.0000	40.0000
6350	36.0000	32.0000	40.0000
6400	36.0000	32.0000	40.0000
6450	36.0000	32.0000	40.0000
6500	36.0000	32.0000	40.0000
6550	36.0000	32.0000	41.0000
6600	36.0000	32.0000	41.0000
6650	36.0000	32.0000	41.0000
6700	36.0000	32.0000	41.0000
6750	36.0000	32.0000	41.0000
6800	36.0000	32.0000	41.0000
6850	37.0000	32.0000	41.0000
6900	37.0000	32.0000	41.0000
6950	37.0000	32.0000	41.0000
7000	37.0000	32.0000	41.0000
7050	37.0000	33.0000	41.0000
7100	37.0000	33.0000	41.0000
7150	37.0000	33.0000	41.0000
7200	37.0000	33.0000	41.0000
7250	37.0000	33.0000	41.0000
7300	37.0000	33.0000	41.0000
7350	37.0000	33.0000	41.0000
7400	37.0000	33.0000	42.0000
7450	37.0000	33.0000	42.0000
7500	37.0000	33.0000	42.0000
7550	37.0000	33.0000	42.0000
7600	37.0000	33.0000	42.0000
7650	37.0000	33.0000	42.0000
7700	37.0000	33.0000	42.0000
7750	38.0000	33.0000	42.0000
7800	38.0000	34.0000	42.0000
7850	38.0000	34.0000	42.0000
7900	38.0000	34.0000	42.0000
7950	38.0000	34.0000	42.0000
8000	38.0000	34.0000	42.0000
8050	38.0000	34.0000	42.0000
8100	38.0000	34.0000	42.0000
8150	38.0000	34.0000	42.0000
8200	38.0000	34.0000	42.0000
8250	38.0000	34.0000	42.0000
8300	38.0000	34.0000	42.0000
8350	38.0000	34.0000	42.0000
8400	38.0000	34.0000	42.0000
8450	38.0000	34.0000	42.0000
8500	38.0000	34.0000	42.0000
8550	38.0000	34.0000	43.0000
8600	38.0000	34.0000	43.0000
8650	38.0000	34.0000	43.0000
8700	39.0000	35.0000	43.0000
8750	39.0000	35.0000	43.0000
8800	39.0000	35.0000	43.0000
8850	39.0000	35.0000	43.0000
8900	39.0000	35.0000	43.0000
8950	39.0000	35.0000	43.0000
9000	39.0000	35.0000	43.0000
9050	39.0000	35.0000	43.0000
9100	39.0000	35.0000	43.0000
9150	39.0000	35.0000	43.0000
9200	39.0000	35.0000	43.0000
9250	39.0000	35.0000	43.0000
9300	39.0000	35.0000	43.0000
9350	39.0000	35.0000	43.0000
9400	39.0000	35.0000	43.0000
9450	39.0000	35.0000	43.0000
9500	39.0000	35.0000	43.0000
9550	39.0000	35.0000	43.0000
9600	40.0000	36.0000	44.0000
9650	40.0000	36.0000	44.0000
9700	40.0000	36.0000	44.0000
9750	40.0000	36.0000	44.0000
9800	40.0000	36.0000	44.0000
9850	40.0000	36.0000	44.0000
9900	40.0000	36.0000	44.0000
9950	40.0000	36.0000	44.0000
10000	40.0000	36.0000	44.0000
10050	40.0000	36.0000	44.0000
10100	40.0000	36.0000	44.0000
10150	40.0000	36.0000	44.0000
10200	40.0000	36.0000	44.0000
10250	40.0000	36.0000	44.0000
10300	40.0000	36.0000	44.0000
10350	40.0000	36.0000	44.0000
10400	40.0000	36.0000	44.0000
10450	40.0000	36.0000	44.0000
10500	40.0000	36.0000	44.0000
10550	40.0000	36.0000	44.0000
10600	40.0000	36.0000	45.0000
10650	40.0000	36.0000	45.0000
10700	41.0000	37.0000	45.0000
10750	41.0000	37.0000	45.0000
10800	41.0000	37.0000	45.0000
10850	41.0000	37.0000	45.0000
10900	41.0000	37.0000	45.0000
10950	41.0000	37.0000	45.0000
11000	41.0000	37.0000	45.0000
11050	41.0000	37.0000	45.0000
11100	41.0000	37.0000	45.0000
11150	41.0000	37.0000	45.0000
11200	41.0000	37.0000	45.0000
11250	41.0000	37.0000	45.0000
11300	41.0000	37.0000	45.0000
11350	41.0000	37.0000	45.0000
11400	41.0000	37.0000	45.0000
11450	41.0000	37.0000	45.0000
11500	41.0000	37.0000	45.0000
11550	41.0000	37.0000	45.0000
11600	41.0000	37.0000	45.0000
11650	41.0000	37.0000	45.0000
11700	41.0000	37.0000	45.0000
11750	41.0000	38.0000	45.0000
11800	41.0000	38.0000	45.0000
11850	41.0000	38.0000	45.0000
11900	41.0000	38.0000	45.0000
11950	42.0000	38.0000	45.0000
12000	42.0000	38.0000	46.0000
12050	42.0000	38.0000	46.0000
12100	42.0000	38.0000	46.0000
12150	42.0000	38.0000	46.0000
12200	42.0000	38.0000	46.0000
12250	42.0000	38.0000	46.0000
12300	42.0000	38.0000	46.0000
12350	42.0000	38.0000	46.0000
12400	42.0000	38.0000	46.0000
12450	42.0000	38.0000	46.0000
12500	42.0000	38.0000	46.0000
12550	42.0000	38.0000	46.0000
12600	42.0000	38.0000	46.0000
12650	42.0000	38.0000	46.0000
12700	42.0000	38.0000	46.0000
12750	42.0000	38.0000	46.0000
12800	42.0000	39.0000	46.0000
12850	42.0000	39.0000	46.0000
12900	42.0000	39.0000	46.0000
12950	42.0000	39.0000	46.0000
13000	42.0000	39.0000	46.0000
13050	43.0000	39.0000	46.0000
13100	43.0000	39.0000	46.0000
13150	43.0000	39.0000	46.0000
13200	43.0000	39.0000	46.0000
13250	43.0000	39.0000	46.0000
13300	43.0000	39.0000	46.0000
13350	43.0000	39.0000	46.0000
13400	43.0000	39.0000	46.0000
13450	43.0000	39.0000	46.0000
13500	43.0000	39.0000	47.0000
13550	43.0000	39.0000	47.0000
13600	43.0000	39.0000	47.0000
13650	43.0000	39.0000	47.0000
13700	43.0000	39.0000	47.0000
13750	43.0000	39.0000	47.0000
13800	43.0000	39.0000	47.0000
13850	43.0000	39.0000	47.0000
13900	43.0000	39.0000	47.0000
13950	43.0000	39.0000	47.0000
14000	43.0000	40.0000	47.0000
14050	43.0000	40.0000	47.0000
14100	43.0000	40.0000	47.0000
14150	43.0000	40.0000	47.0000
14200	43.0000	40.0000	47.0000
14250	43.0000	40.0000	47.0000
14300	43.0000	40.0000	47.0000
14350	43.0000	40.0000	47.0000
14400	44.0000	40.0000	47.0000
14450	44.0000	40.0000	47.0000
14500	44.0000	40.0000	47.0000
14550	44.0000	40.0000	47.0000
14600	44.0000	40.0000	47.0000
14650	44.0000	40.0000	47.0000
14700	44.0000	40.0000	47.0000
14750	44.0000	40.0000	47.0000
14800	44.0000	40.0000	47.0000
14850	44.0000	40.0000	47.0000
14900	44.0000	40.0000	47.0000
14950	44.0000	40.0000	47.0000
15000	44.0000	40.0000	47.0000
15050	44.0000	40.0000	47.0000
15100	44.0000	40.0000	47.0000
15150	44.0000	41.0000	47.0000
15200	44.0000	41.0000	47.0000
15250	44.0000	41.0000	47.0000
15300	44.0000	41.0000	47.0000
15350	44.0000	41.0000	47.0000
15400	44.0000	41.0000	47.0000
15450	44.0000	41.0000	47.0000
15500	44.0000	41.0000	48.0000
15550	44.0000	41.0000	48.0000
15600	44.0000	41.0000	48.0000
15650	44.0000	41.0000	48.0000
15700	44.0000	41.0000	48.0000
15750	45.0000	41.0000	48.0000
15800	45.0000	41.0000	48.0000
15850	45.0000	41.0000	48.0000
15900	45.0000	41.0000	48.0000
15950	45.0000	41.0000	48.0000
16000	45.0000	41.0000	48.0000
16050	45.0000	41.0000	48.0000
16100	45.0000	41.0000	48.0000
16150	45.0000	41.0000	48.0000
16200	45.0000	41.0000	48.0000
16250	45.0000	41.0000	48.0000
16300	45.0000	41.0000	48.0000
16350	45.0000	41.0000	48.0000
16400	45.0000	41.0000	48.0000
16450	45.0000	41.0000	48.0000
16500	45.0000	41.0000	48.0000
16550	45.0000	41.0000	48.0000
16600	45.0000	41.0000	48.0000
16650	45.0000	42.0000	48.0000
16700	45.0000	42.0000	48.0000
16750	45.0000	42.0000	48.0000
16800	45.0000	42.0000	48.0000
16850	45.0000	42.0000	48.0000
16900	45.0000	42.0000	48.0000
16950	45.0000	42.0000	48.0000
17000	45.0000	42.0000	48.0000
17050	45.0000	42.0000	48.0000
17100	45.0000	42.0000	48.0000
17150	45.0000	42.0000	48.0000
17200	45.0000	42.0000	48.0000
17250	45.0000	42.0000	48.0000
17300	46.0000	42.0000	48.0000
17350	46.0000	42.0000	48.0000
17400	46.0000	42.0000	48.0000
17450	46.0000	42.0000	48.0000
17500	46.0000	42.0000	48.0000
17550	46.0000	42.0000	48.0000
17600	46.0000	42.0000	48.0000
17650	46.0000	42.0000	48.0000
17700	46.0000	42.0000	48.0000
17750	46.0000	42.0000	48.0000
17800	46.0000	42.0000	48.0000
17850	46.0000	42.0000	48.0000
17900	46.0000	42.0000	49.0000
17950	46.0000	42.0000	49.0000
18000	46.0000	42.0000	49.0000
18050	46.0000	43.0000	49.0000
18100	46.0000	43.0000	49.0000
18150	46.0000	43.0000	49.0000
18200	46.0000	43.0000	49.0000
18250	46.0000	43.0000	49.0000
18300	46.0000	43.0000	49.0000
18350	46.0000	43.0000	49.0000
18400	46.0000	43.0000	49.0000
18450	46.0000	43.0000	49.0000
18500	46.0000	43.0000	49.0000
18550	46.0000	43.0000	49.0000
18600	46.0000	43.0000	49.0000
18650	46.0000	43.0000	49.0000
18700	46.0000	43.0000	49.0000
18750	46.0000	43.0000	49.0000
18800	46.0000	43.0000	49.0000
18850	46.0000	43.0000	49.0000
18900	46.0000	43.0000	49.0000
18950	47.0000	43.0000	49.0000
19000	47.0000	43.0000	49.0000
19050	47.0000	43.0000	49.0000
19100	47.0000	44.0000	49.0000
19150	47.0000	44.0000	49.0000
19200	47.0000	44.0000	49.0000
19250	47.0000	44.0000	49.0000
19300	47.0000	44.0000	49.0000
19350	47.0000	44.0000	49.0000
19400	47.0000	44.0000	49.0000
19450	47.0000	44.0000	49.0000
19500	47.0000	44.0000	49.0000
19550	47.0000	44.0000	49.0000
19600	47.0000	44.0000	49.0000
19650	47.0000	44.0000	49.0000
19700	47.0000	44.0000	49.0000
19750	47.0000	44.0000	49.0000
19800	47.0000	44.0000	49.0000
19850	47.0000	44.0000	49.0000
19900	47.0000	44.0000	49.0000
19950	47.0000	44.0000	49.0000
20000	47.0000	44.0000	49.0000
20050	47.0000	44.0000	49.0000
20100	47.0000	44.0000	49.0000
20150	47.0000	44.0000	49.0000
20200	47.0000	44.0000	49.0000
20250	47.0000	44.0000	49.0000
20300	47.0000	44.0000	49.0000
20350	47.0000	44.0000	49.0000
20400	47.0000	45.0000	49.0000
20450	47.0000	45.0000	49.0000
20500	47.0000	45.0000	49.0000
20550	47.0000	45.0000	49.0000
20600	48.0000	45.0000	49.0000
20650	48.0000	45.0000	49.0000
20700	48.0000	45.0000	49.0000
20750	48.0000	45.0000	49.0000
20800	48.0000	45.0000	49.0000
20850	48.0000	45.0000	49.0000
20900	48.0000	45.0000	49.0000
20950	48.0000	45.0000	49.0000
21000	48.0000	45.0000	49.0000
21050	48.0000	45.0000	49.0000
21100	48.0000	45.0000	49.0000
21150	48.0000	45.0000	49.0000
21200	48.0000	45.0000	49.0000
21250	48.0000	45.0000	49.0000
21300	48.0000	45.0000	49.0000
21350	48.0000	45.0000	49.0000
21400	48.0000	45.0000	49.0000
21450	48.0000	46.0000	49.0000
21500	48.0000	46.0000	49.0000
21550	48.0000	46.0000	49.0000
21600	48.0000	46.0000	49.0000
21650	48.0000	46.0000	49.0000
21700	48.0000	46.0000	49.0000
21750	48.0000	46.0000	49.0000
21800	48.0000	46.0000	49.0000
21850	48.0000	46.0000	49.0000
21900	48.0000	46.0000	49.0000
21950	48.0000	46.0000	49.0000
22000	48.0000	46.0000	49.0000
22050	48.0000	46.0000	49.0000
22100	48.0000	46.0000	49.0000
22150	48.0000	46.0000	49.0000
22200	48.0000	46.0000	49.0000
22250	48.0000	46.0000	49.0000
22300	48.0000	47.0000	49.0000
22350	49.0000	47.0000	49.0000
22400	49.0000	47.0000	49.0000
22450	49.0000	47.0000	49.0000
22500	49.0000	47.0000	49.0000
22550	49.0000	47.0000	49.0000
22600	49.0000	47.0000	49.0000
22650	49.0000	47.0000	49.0000
22700	49.0000	47.0000	49.0000
22750	49.0000	47.0000	49.0000
22800	49.0000	47.0000	49.0000
22850	49.0000	47.0000	49.0000
22900	49.0000	47.0000	49.0000
22950	49.0000	47.0000	49.0000
23000	49.0000	47.0000	49.0000
23050	49.0000	47.0000	49.0000
23100	49.0000	47.0000	49.0000
23150	49.0000	48.0000	49.0000
23200	49.0000	48.0000	49.0000
23250	49.0000	48.0000	49.0000
23300	49.0000	48.0000	49.0000
23350	49.0000	48.0000	49.0000
23400	49.0000	48.0000	49.0000
23450	49.0000	48.0000	49.0000
23500	49.0000	48.0000	49.0000
23550	49.0000	48.0000	49.0000
23600	49.0000	48.0000	49.0000
23650	49.0000	49.0000	49.0000
23656	49.0000	49.0000	49.0000
