# Supplementary material for: Characterization of Esophageal Microbiota in Patients With Esophagitis and Esophageal Squamous Cell Carcinoma
Source: Front Cell Infect Microbiol. 2021 Nov 11;11:774330. doi: 10.3389/fcimb.2021.774330 (PMC8632060; doi:10.3389/fcimb.2021.774330)
Supplement: Supplementary file 2 [file DataSheet_1.zip › 16S_V3_V4-68╕÷╤∙▒╛JZD 2020.7.21/2.Alpha_diversity_analysis/Rarefaction/Samples_rarefaction/otu.ES13.rarefaction]

numsampled	0.03	lci	hci
1	1.0000	1.0000	1.0000
50	20.0000	15.0000	27.0000
100	34.0000	27.0000	41.0000
150	44.0000	36.0000	52.0000
200	52.0000	43.0000	60.0000
250	59.0000	50.0000	67.0000
300	65.0000	57.0000	73.0000
350	71.0000	61.0000	79.0000
400	75.0000	66.0000	84.0000
450	79.0000	71.0000	89.0000
500	83.0000	74.0000	92.0000
550	86.0000	77.0000	96.0000
600	90.0000	80.0000	99.0000
650	93.0000	83.0000	102.0000
700	95.0000	86.0000	104.0000
750	98.0000	88.0000	107.0000
800	100.0000	90.0000	110.0000
850	102.0000	92.0000	112.0000
900	104.0000	94.0000	114.0000
950	106.0000	97.0000	115.0000
1000	108.0000	99.0000	117.0000
1050	110.0000	100.0000	119.0000
1100	112.0000	102.0000	121.0000
1150	113.0000	104.0000	123.0000
1200	115.0000	105.0000	125.0000
1250	116.0000	107.0000	126.0000
1300	118.0000	109.0000	128.0000
1350	119.0000	110.0000	129.0000
1400	121.0000	111.0000	130.0000
1450	122.0000	112.0000	132.0000
1500	124.0000	114.0000	133.0000
1550	125.0000	115.0000	135.0000
1600	126.0000	117.0000	136.0000
1650	127.0000	118.0000	137.0000
1700	128.0000	119.0000	138.0000
1750	130.0000	120.0000	140.0000
1800	131.0000	121.0000	141.0000
1850	132.0000	122.0000	142.0000
1900	133.0000	123.0000	143.0000
1950	134.0000	124.0000	144.0000
2000	135.0000	125.0000	144.0000
2050	136.0000	126.0000	146.0000
2100	137.0000	127.0000	147.0000
2150	138.0000	128.0000	148.0000
2200	139.0000	129.0000	149.0000
2250	140.0000	129.0000	150.0000
2300	141.0000	130.0000	150.0000
2350	141.0000	131.0000	152.0000
2400	142.0000	132.0000	153.0000
2450	143.0000	133.0000	154.0000
2500	144.0000	134.0000	155.0000
2550	145.0000	135.0000	156.0000
2600	146.0000	136.0000	157.0000
2650	147.0000	136.0000	158.0000
2700	148.0000	137.0000	158.0000
2750	148.0000	138.0000	159.0000
2800	149.0000	139.0000	160.0000
2850	150.0000	139.0000	161.0000
2900	151.0000	140.0000	161.0000
2950	152.0000	141.0000	162.0000
3000	152.0000	142.0000	163.0000
3050	153.0000	143.0000	164.0000
3100	154.0000	143.0000	165.0000
3150	155.0000	144.0000	165.0000
3200	155.0000	145.0000	166.0000
3250	156.0000	145.0000	167.0000
3300	157.0000	146.0000	168.0000
3350	157.0000	147.0000	168.0000
3400	158.0000	147.0000	169.0000
3450	159.0000	148.0000	170.0000
3500	160.0000	149.0000	170.0000
3550	160.0000	149.0000	171.0000
3600	161.0000	150.0000	172.0000
3650	162.0000	150.0000	173.0000
3700	162.0000	151.0000	174.0000
3750	163.0000	152.0000	175.0000
3800	164.0000	152.0000	175.0000
3850	164.0000	153.0000	176.0000
3900	165.0000	154.0000	177.0000
3950	165.0000	154.0000	177.0000
4000	166.0000	154.0000	178.0000
4050	167.0000	155.0000	178.0000
4100	167.0000	156.0000	179.0000
4150	168.0000	157.0000	179.0000
4200	169.0000	157.0000	180.0000
4250	169.0000	158.0000	181.0000
4300	170.0000	158.0000	181.0000
4350	171.0000	159.0000	182.0000
4400	171.0000	160.0000	182.0000
4450	172.0000	160.0000	183.0000
4500	172.0000	161.0000	183.0000
4550	173.0000	161.0000	184.0000
4600	173.0000	162.0000	185.0000
4650	174.0000	162.0000	186.0000
4700	175.0000	164.0000	186.0000
4750	175.0000	164.0000	187.0000
4800	176.0000	165.0000	188.0000
4850	176.0000	165.0000	188.0000
4900	177.0000	166.0000	189.0000
4950	177.0000	166.0000	189.0000
5000	178.0000	167.0000	190.0000
5050	178.0000	167.0000	190.0000
5100	179.0000	168.0000	191.0000
5150	180.0000	169.0000	192.0000
5200	180.0000	169.0000	193.0000
5250	181.0000	170.0000	193.0000
5300	181.0000	170.0000	194.0000
5350	182.0000	171.0000	194.0000
5400	182.0000	171.0000	194.0000
5450	183.0000	171.0000	195.0000
5500	183.0000	172.0000	196.0000
5550	184.0000	173.0000	196.0000
5600	184.0000	173.0000	196.0000
5650	185.0000	174.0000	197.0000
5700	185.0000	174.0000	198.0000
5750	186.0000	174.0000	198.0000
5800	186.0000	175.0000	198.0000
5850	187.0000	175.0000	199.0000
5900	187.0000	176.0000	199.0000
5950	187.0000	176.0000	200.0000
6000	188.0000	177.0000	201.0000
6050	188.0000	177.0000	201.0000
6100	189.0000	178.0000	201.0000
6150	190.0000	178.0000	202.0000
6200	190.0000	179.0000	202.0000
6250	190.0000	179.0000	203.0000
6300	191.0000	180.0000	203.0000
6350	191.0000	180.0000	204.0000
6400	192.0000	181.0000	205.0000
6450	192.0000	181.0000	205.0000
6500	193.0000	182.0000	206.0000
6550	193.0000	182.0000	206.0000
6600	194.0000	183.0000	207.0000
6650	194.0000	183.0000	207.0000
6700	195.0000	183.0000	208.0000
6750	195.0000	184.0000	208.0000
6800	196.0000	184.0000	208.0000
6850	196.0000	184.0000	209.0000
6900	196.0000	185.0000	209.0000
6950	197.0000	185.0000	209.0000
7000	197.0000	186.0000	210.0000
7050	198.0000	186.0000	210.0000
7100	198.0000	187.0000	211.0000
7150	199.0000	187.0000	211.0000
7200	199.0000	187.0000	212.0000
7250	200.0000	188.0000	212.0000
7300	200.0000	188.0000	213.0000
7350	200.0000	189.0000	213.0000
7400	201.0000	189.0000	214.0000
7450	201.0000	190.0000	214.0000
7500	202.0000	190.0000	214.0000
7550	202.0000	191.0000	215.0000
7600	203.0000	191.0000	216.0000
7650	203.0000	191.0000	216.0000
7700	203.0000	192.0000	216.0000
7750	204.0000	192.0000	216.0000
7800	204.0000	192.0000	217.0000
7850	205.0000	193.0000	217.0000
7900	205.0000	194.0000	217.0000
7950	205.0000	194.0000	218.0000
8000	206.0000	194.0000	218.0000
8050	206.0000	195.0000	218.0000
8100	207.0000	195.0000	219.0000
8150	207.0000	196.0000	220.0000
8200	207.0000	196.0000	220.0000
8250	208.0000	196.0000	220.0000
8300	208.0000	197.0000	221.0000
8350	209.0000	197.0000	222.0000
8400	209.0000	197.0000	222.0000
8450	210.0000	198.0000	222.0000
8500	210.0000	198.0000	222.0000
8550	210.0000	198.0000	223.0000
8600	211.0000	199.0000	223.0000
8650	211.0000	199.0000	224.0000
8700	211.0000	200.0000	224.0000
8750	212.0000	200.0000	224.0000
8800	212.0000	201.0000	225.0000
8850	213.0000	201.0000	225.0000
8900	213.0000	201.0000	226.0000
8950	213.0000	202.0000	226.0000
9000	214.0000	202.0000	226.0000
9050	214.0000	203.0000	227.0000
9100	214.0000	203.0000	227.0000
9150	215.0000	203.0000	227.0000
9200	215.0000	204.0000	227.0000
9250	216.0000	204.0000	228.0000
9300	216.0000	204.0000	228.0000
9350	216.0000	204.0000	229.0000
9400	217.0000	205.0000	229.0000
9450	217.0000	205.0000	229.0000
9500	217.0000	205.0000	230.0000
9550	218.0000	206.0000	230.0000
9600	218.0000	206.0000	230.0000
9650	219.0000	206.0000	231.0000
9700	219.0000	207.0000	231.0000
9750	219.0000	208.0000	231.0000
9800	220.0000	208.0000	232.0000
9850	220.0000	208.0000	232.0000
9900	221.0000	209.0000	232.0000
9950	221.0000	209.0000	233.0000
10000	221.0000	209.0000	233.0000
10050	221.0000	210.0000	234.0000
10100	222.0000	210.0000	234.0000
10150	222.0000	211.0000	234.0000
10200	223.0000	211.0000	235.0000
10250	223.0000	212.0000	235.0000
10300	223.0000	212.0000	235.0000
10350	224.0000	212.0000	235.0000
10400	224.0000	213.0000	236.0000
10450	224.0000	213.0000	236.0000
10500	225.0000	213.0000	236.0000
10550	225.0000	214.0000	237.0000
10600	225.0000	214.0000	237.0000
10650	226.0000	215.0000	238.0000
10700	226.0000	215.0000	238.0000
10750	226.0000	215.0000	239.0000
10800	227.0000	215.0000	239.0000
10850	227.0000	215.0000	239.0000
10900	228.0000	216.0000	240.0000
10950	228.0000	216.0000	240.0000
11000	228.0000	217.0000	240.0000
11050	228.0000	217.0000	240.0000
11100	229.0000	217.0000	240.0000
11150	229.0000	218.0000	241.0000
11200	229.0000	218.0000	241.0000
11250	230.0000	219.0000	241.0000
11300	230.0000	219.0000	241.0000
11350	230.0000	219.0000	242.0000
11400	231.0000	220.0000	242.0000
11450	231.0000	220.0000	242.0000
11500	231.0000	220.0000	242.0000
11550	232.0000	220.0000	243.0000
11600	232.0000	221.0000	243.0000
11650	233.0000	221.0000	243.0000
11700	233.0000	221.0000	244.0000
11750	233.0000	222.0000	244.0000
11800	233.0000	222.0000	244.0000
11850	234.0000	223.0000	245.0000
11900	234.0000	223.0000	245.0000
11950	234.0000	223.0000	246.0000
12000	235.0000	223.0000	246.0000
12050	235.0000	224.0000	246.0000
12100	235.0000	224.0000	246.0000
12150	236.0000	224.0000	247.0000
12200	236.0000	225.0000	247.0000
12250	236.0000	225.0000	247.0000
12300	236.0000	225.0000	248.0000
12350	237.0000	226.0000	248.0000
12400	237.0000	226.0000	248.0000
12450	237.0000	226.0000	248.0000
12500	238.0000	227.0000	248.0000
12550	238.0000	227.0000	249.0000
12600	238.0000	227.0000	249.0000
12650	239.0000	227.0000	249.0000
12700	239.0000	228.0000	250.0000
12750	239.0000	228.0000	250.0000
12800	240.0000	229.0000	250.0000
12850	240.0000	229.0000	251.0000
12900	240.0000	229.0000	251.0000
12950	241.0000	229.0000	251.0000
13000	241.0000	230.0000	252.0000
13050	241.0000	230.0000	252.0000
13100	241.0000	230.0000	252.0000
13150	242.0000	230.0000	252.0000
13200	242.0000	231.0000	253.0000
13250	242.0000	231.0000	253.0000
13300	242.0000	232.0000	253.0000
13350	243.0000	232.0000	253.0000
13400	243.0000	233.0000	253.0000
13450	243.0000	233.0000	254.0000
13500	244.0000	233.0000	254.0000
13550	244.0000	233.0000	254.0000
13600	244.0000	234.0000	254.0000
13650	245.0000	234.0000	255.0000
13700	245.0000	234.0000	255.0000
13750	245.0000	235.0000	255.0000
13800	246.0000	235.0000	256.0000
13850	246.0000	235.0000	256.0000
13900	246.0000	235.0000	256.0000
13950	246.0000	235.0000	256.0000
14000	247.0000	236.0000	256.0000
14050	247.0000	236.0000	256.0000
14100	247.0000	236.0000	257.0000
14150	247.0000	237.0000	257.0000
14200	248.0000	237.0000	257.0000
14250	248.0000	238.0000	258.0000
14300	248.0000	238.0000	258.0000
14350	249.0000	238.0000	258.0000
14400	249.0000	239.0000	259.0000
14450	249.0000	239.0000	259.0000
14500	249.0000	239.0000	259.0000
14550	250.0000	240.0000	259.0000
14600	250.0000	240.0000	260.0000
14650	250.0000	240.0000	260.0000
14700	251.0000	241.0000	260.0000
14750	251.0000	241.0000	260.0000
14800	251.0000	241.0000	261.0000
14850	251.0000	242.0000	261.0000
14900	252.0000	242.0000	261.0000
14950	252.0000	242.0000	261.0000
15000	252.0000	243.0000	262.0000
15050	252.0000	243.0000	262.0000
15100	253.0000	243.0000	262.0000
15150	253.0000	244.0000	262.0000
15200	253.0000	244.0000	262.0000
15250	254.0000	244.0000	263.0000
15300	254.0000	244.0000	263.0000
15350	254.0000	245.0000	263.0000
15400	254.0000	245.0000	263.0000
15450	255.0000	245.0000	264.0000
15500	255.0000	245.0000	264.0000
15550	255.0000	246.0000	264.0000
15600	255.0000	246.0000	264.0000
15650	256.0000	246.0000	265.0000
15700	256.0000	246.0000	265.0000
15750	256.0000	246.0000	265.0000
15800	256.0000	247.0000	266.0000
15850	257.0000	247.0000	266.0000
15900	257.0000	247.0000	266.0000
15950	257.0000	247.0000	266.0000
16000	258.0000	248.0000	267.0000
16050	258.0000	248.0000	267.0000
16100	258.0000	249.0000	267.0000
16150	258.0000	249.0000	268.0000
16200	258.0000	249.0000	268.0000
16250	259.0000	249.0000	268.0000
16300	259.0000	250.0000	268.0000
16350	259.0000	250.0000	268.0000
16400	260.0000	250.0000	268.0000
16450	260.0000	251.0000	269.0000
16500	260.0000	251.0000	269.0000
16550	260.0000	251.0000	269.0000
16600	261.0000	251.0000	269.0000
16650	261.0000	252.0000	270.0000
16700	261.0000	252.0000	270.0000
16750	261.0000	252.0000	270.0000
16800	261.0000	252.0000	271.0000
16850	262.0000	252.0000	271.0000
16900	262.0000	253.0000	271.0000
16950	262.0000	253.0000	271.0000
17000	263.0000	253.0000	272.0000
17050	263.0000	253.0000	272.0000
17100	263.0000	254.0000	272.0000
17150	263.0000	254.0000	272.0000
17200	263.0000	255.0000	272.0000
17250	264.0000	255.0000	273.0000
17300	264.0000	255.0000	273.0000
17350	264.0000	255.0000	273.0000
17400	264.0000	255.0000	273.0000
17450	265.0000	256.0000	274.0000
17500	265.0000	256.0000	274.0000
17550	265.0000	256.0000	274.0000
17600	266.0000	256.0000	274.0000
17650	266.0000	257.0000	274.0000
17700	266.0000	257.0000	275.0000
17750	266.0000	257.0000	275.0000
17800	267.0000	258.0000	275.0000
17850	267.0000	258.0000	275.0000
17900	267.0000	258.0000	275.0000
17950	267.0000	258.0000	276.0000
18000	267.0000	258.0000	276.0000
18050	268.0000	259.0000	276.0000
18100	268.0000	259.0000	276.0000
18150	268.0000	259.0000	276.0000
18200	268.0000	260.0000	276.0000
18250	269.0000	260.0000	277.0000
18300	269.0000	260.0000	277.0000
18350	269.0000	260.0000	277.0000
18400	269.0000	261.0000	277.0000
18450	269.0000	261.0000	277.0000
18500	270.0000	261.0000	278.0000
18550	270.0000	261.0000	278.0000
18600	270.0000	262.0000	278.0000
18650	270.0000	262.0000	278.0000
18700	271.0000	262.0000	278.0000
18750	271.0000	263.0000	279.0000
18800	271.0000	263.0000	279.0000
18850	271.0000	263.0000	279.0000
18900	271.0000	263.0000	279.0000
18950	272.0000	264.0000	279.0000
19000	272.0000	264.0000	279.0000
19050	272.0000	264.0000	279.0000
19100	272.0000	264.0000	280.0000
19150	273.0000	264.0000	280.0000
19200	273.0000	265.0000	280.0000
19250	273.0000	265.0000	281.0000
19300	273.0000	265.0000	281.0000
19350	273.0000	265.0000	281.0000
19400	274.0000	266.0000	281.0000
19450	274.0000	266.0000	281.0000
19500	274.0000	266.0000	281.0000
19550	274.0000	266.0000	281.0000
19600	275.0000	266.0000	281.0000
19650	275.0000	267.0000	282.0000
19700	275.0000	267.0000	282.0000
19750	275.0000	267.0000	282.0000
19800	275.0000	268.0000	282.0000
19850	276.0000	268.0000	282.0000
19900	276.0000	268.0000	282.0000
19950	276.0000	268.0000	283.0000
20000	276.0000	269.0000	283.0000
20050	277.0000	269.0000	283.0000
20100	277.0000	269.0000	283.0000
20150	277.0000	269.0000	283.0000
20200	277.0000	270.0000	284.0000
20250	278.0000	270.0000	284.0000
20300	278.0000	270.0000	284.0000
20350	278.0000	270.0000	284.0000
20400	278.0000	271.0000	284.0000
20450	278.0000	271.0000	285.0000
20500	279.0000	271.0000	285.0000
20550	279.0000	271.0000	285.0000
20600	279.0000	271.0000	285.0000
20650	279.0000	272.0000	285.0000
20700	280.0000	272.0000	285.0000
20750	280.0000	272.0000	285.0000
20800	280.0000	273.0000	286.0000
20850	280.0000	273.0000	286.0000
20900	280.0000	273.0000	286.0000
20950	280.0000	273.0000	286.0000
21000	281.0000	274.0000	286.0000
21050	281.0000	274.0000	286.0000
21100	281.0000	274.0000	286.0000
21150	281.0000	274.0000	286.0000
21200	282.0000	275.0000	287.0000
21250	282.0000	275.0000	287.0000
21300	282.0000	275.0000	287.0000
21350	282.0000	276.0000	287.0000
21400	282.0000	276.0000	287.0000
21450	283.0000	276.0000	287.0000
21500	283.0000	277.0000	288.0000
21550	283.0000	277.0000	288.0000
21600	283.0000	277.0000	288.0000
21650	283.0000	278.0000	288.0000
21700	284.0000	278.0000	288.0000
21750	284.0000	278.0000	289.0000
21800	284.0000	278.0000	289.0000
21850	284.0000	278.0000	289.0000
21900	284.0000	279.0000	289.0000
21950	285.0000	279.0000	289.0000
22000	285.0000	279.0000	289.0000
22050	285.0000	280.0000	289.0000
22100	285.0000	280.0000	289.0000
22150	285.0000	280.0000	290.0000
22200	286.0000	281.0000	290.0000
22250	286.0000	281.0000	290.0000
22300	286.0000	281.0000	290.0000
22350	286.0000	281.0000	290.0000
22400	286.0000	282.0000	290.0000
22450	287.0000	282.0000	290.0000
22500	287.0000	282.0000	290.0000
22550	287.0000	283.0000	290.0000
22600	287.0000	283.0000	290.0000
22650	287.0000	283.0000	290.0000
22700	288.0000	283.0000	291.0000
22750	288.0000	283.0000	291.0000
22800	288.0000	284.0000	291.0000
22850	288.0000	284.0000	291.0000
22900	288.0000	284.0000	291.0000
22950	288.0000	285.0000	291.0000
23000	289.0000	285.0000	291.0000
23050	289.0000	285.0000	291.0000
23100	289.0000	286.0000	291.0000
23150	289.0000	286.0000	291.0000
23200	289.0000	286.0000	291.0000
23250	290.0000	287.0000	291.0000
23300	290.0000	287.0000	291.0000
23350	290.0000	287.0000	291.0000
23400	290.0000	288.0000	291.0000
23450	290.0000	288.0000	291.0000
23500	291.0000	289.0000	291.0000
23550	291.0000	289.0000	291.0000
23600	291.0000	290.0000	291.0000
23650	291.0000	291.0000	291.0000
23656	291.0000	291.0000	291.0000
