# Supplementary material for: Characterization of Esophageal Microbiota in Patients With Esophagitis and Esophageal Squamous Cell Carcinoma
Source: Front Cell Infect Microbiol. 2021 Nov 11;11:774330. doi: 10.3389/fcimb.2021.774330 (PMC8632060; doi:10.3389/fcimb.2021.774330)
Supplement: Supplementary file 2 [file DataSheet_1.zip › 16S_V3_V4-68╕÷╤∙▒╛JZD 2020.7.21/2.Alpha_diversity_analysis/Rarefaction/Samples_rarefaction/otu.ES14.rarefaction]

numsampled	0.03	lci	hci
1	1.0000	1.0000	1.0000
50	31.0000	25.0000	36.0000
100	48.0000	41.0000	56.0000
150	61.0000	53.0000	70.0000
200	72.0000	63.0000	82.0000
250	81.0000	72.0000	91.0000
300	89.0000	79.0000	99.0000
350	96.0000	86.0000	107.0000
400	102.0000	92.0000	113.0000
450	108.0000	97.0000	118.0000
500	112.0000	102.0000	123.0000
550	117.0000	107.0000	127.0000
600	121.0000	110.0000	132.0000
650	125.0000	114.0000	135.0000
700	128.0000	118.0000	138.0000
750	131.0000	121.0000	141.0000
800	134.0000	125.0000	144.0000
850	137.0000	127.0000	146.0000
900	139.0000	129.0000	148.0000
950	141.0000	132.0000	151.0000
1000	144.0000	135.0000	153.0000
1050	146.0000	136.0000	155.0000
1100	148.0000	138.0000	157.0000
1150	149.0000	140.0000	159.0000
1200	151.0000	142.0000	161.0000
1250	153.0000	144.0000	163.0000
1300	155.0000	145.0000	164.0000
1350	156.0000	147.0000	165.0000
1400	158.0000	148.0000	167.0000
1450	159.0000	150.0000	168.0000
1500	160.0000	152.0000	170.0000
1550	161.0000	153.0000	171.0000
1600	163.0000	154.0000	172.0000
1650	164.0000	155.0000	174.0000
1700	165.0000	156.0000	175.0000
1750	166.0000	157.0000	176.0000
1800	167.0000	158.0000	177.0000
1850	168.0000	159.0000	177.0000
1900	169.0000	161.0000	178.0000
1950	170.0000	161.0000	179.0000
2000	171.0000	162.0000	180.0000
2050	172.0000	163.0000	181.0000
2100	173.0000	164.0000	182.0000
2150	174.0000	165.0000	183.0000
2200	174.0000	166.0000	183.0000
2250	175.0000	166.0000	184.0000
2300	176.0000	167.0000	185.0000
2350	177.0000	168.0000	185.0000
2400	177.0000	168.0000	186.0000
2450	178.0000	169.0000	187.0000
2500	179.0000	169.0000	188.0000
2550	180.0000	170.0000	188.0000
2600	180.0000	171.0000	189.0000
2650	181.0000	172.0000	190.0000
2700	182.0000	172.0000	190.0000
2750	182.0000	173.0000	191.0000
2800	183.0000	174.0000	192.0000
2850	183.0000	174.0000	193.0000
2900	184.0000	175.0000	193.0000
2950	184.0000	176.0000	193.0000
3000	185.0000	176.0000	194.0000
3050	186.0000	177.0000	195.0000
3100	186.0000	177.0000	195.0000
3150	187.0000	178.0000	195.0000
3200	187.0000	178.0000	196.0000
3250	188.0000	179.0000	197.0000
3300	188.0000	179.0000	197.0000
3350	189.0000	180.0000	198.0000
3400	189.0000	180.0000	198.0000
3450	190.0000	181.0000	199.0000
3500	190.0000	182.0000	199.0000
3550	191.0000	182.0000	200.0000
3600	191.0000	182.0000	200.0000
3650	192.0000	182.0000	201.0000
3700	192.0000	183.0000	202.0000
3750	193.0000	183.0000	202.0000
3800	193.0000	184.0000	202.0000
3850	193.0000	184.0000	203.0000
3900	194.0000	185.0000	203.0000
3950	194.0000	185.0000	203.0000
4000	195.0000	186.0000	204.0000
4050	195.0000	186.0000	204.0000
4100	196.0000	186.0000	205.0000
4150	196.0000	187.0000	205.0000
4200	197.0000	187.0000	206.0000
4250	197.0000	188.0000	207.0000
4300	197.0000	188.0000	207.0000
4350	198.0000	188.0000	207.0000
4400	198.0000	189.0000	208.0000
4450	199.0000	189.0000	208.0000
4500	199.0000	189.0000	208.0000
4550	199.0000	190.0000	208.0000
4600	200.0000	190.0000	209.0000
4650	200.0000	190.0000	209.0000
4700	200.0000	191.0000	209.0000
4750	201.0000	191.0000	210.0000
4800	201.0000	192.0000	210.0000
4850	201.0000	192.0000	210.0000
4900	202.0000	192.0000	211.0000
4950	202.0000	193.0000	211.0000
5000	202.0000	193.0000	211.0000
5050	203.0000	194.0000	212.0000
5100	203.0000	194.0000	212.0000
5150	203.0000	194.0000	212.0000
5200	204.0000	194.0000	213.0000
5250	204.0000	195.0000	213.0000
5300	204.0000	195.0000	213.0000
5350	205.0000	195.0000	213.0000
5400	205.0000	196.0000	214.0000
5450	205.0000	196.0000	214.0000
5500	206.0000	196.0000	215.0000
5550	206.0000	196.0000	215.0000
5600	206.0000	197.0000	215.0000
5650	207.0000	197.0000	215.0000
5700	207.0000	197.0000	216.0000
5750	207.0000	198.0000	216.0000
5800	208.0000	198.0000	216.0000
5850	208.0000	198.0000	217.0000
5900	208.0000	198.0000	217.0000
5950	208.0000	199.0000	217.0000
6000	209.0000	199.0000	217.0000
6050	209.0000	199.0000	218.0000
6100	209.0000	200.0000	218.0000
6150	210.0000	200.0000	218.0000
6200	210.0000	201.0000	219.0000
6250	210.0000	201.0000	219.0000
6300	210.0000	201.0000	220.0000
6350	211.0000	202.0000	220.0000
6400	211.0000	202.0000	220.0000
6450	211.0000	202.0000	220.0000
6500	212.0000	202.0000	221.0000
6550	212.0000	203.0000	221.0000
6600	212.0000	203.0000	222.0000
6650	213.0000	203.0000	222.0000
6700	213.0000	203.0000	223.0000
6750	213.0000	204.0000	223.0000
6800	213.0000	204.0000	223.0000
6850	214.0000	204.0000	223.0000
6900	214.0000	204.0000	223.0000
6950	214.0000	205.0000	224.0000
7000	214.0000	205.0000	224.0000
7050	215.0000	205.0000	224.0000
7100	215.0000	206.0000	224.0000
7150	215.0000	206.0000	224.0000
7200	215.0000	206.0000	225.0000
7250	216.0000	206.0000	225.0000
7300	216.0000	206.0000	225.0000
7350	216.0000	207.0000	226.0000
7400	217.0000	207.0000	226.0000
7450	217.0000	208.0000	226.0000
7500	217.0000	208.0000	226.0000
7550	217.0000	208.0000	227.0000
7600	218.0000	208.0000	227.0000
7650	218.0000	209.0000	227.0000
7700	218.0000	209.0000	227.0000
7750	219.0000	209.0000	228.0000
7800	219.0000	210.0000	228.0000
7850	219.0000	210.0000	228.0000
7900	219.0000	210.0000	228.0000
7950	220.0000	210.0000	229.0000
8000	220.0000	211.0000	229.0000
8050	220.0000	211.0000	229.0000
8100	220.0000	211.0000	229.0000
8150	221.0000	211.0000	229.0000
8200	221.0000	211.0000	230.0000
8250	221.0000	212.0000	230.0000
8300	221.0000	212.0000	230.0000
8350	222.0000	212.0000	230.0000
8400	222.0000	212.0000	231.0000
8450	222.0000	212.0000	231.0000
8500	222.0000	213.0000	231.0000
8550	223.0000	213.0000	231.0000
8600	223.0000	213.0000	232.0000
8650	223.0000	213.0000	232.0000
8700	223.0000	214.0000	232.0000
8750	224.0000	214.0000	232.0000
8800	224.0000	214.0000	233.0000
8850	224.0000	214.0000	233.0000
8900	224.0000	214.0000	233.0000
8950	225.0000	215.0000	233.0000
9000	225.0000	215.0000	233.0000
9050	225.0000	215.0000	233.0000
9100	225.0000	215.0000	234.0000
9150	225.0000	216.0000	234.0000
9200	226.0000	216.0000	234.0000
9250	226.0000	216.0000	235.0000
9300	226.0000	216.0000	235.0000
9350	226.0000	216.0000	235.0000
9400	227.0000	216.0000	235.0000
9450	227.0000	217.0000	235.0000
9500	227.0000	217.0000	235.0000
9550	227.0000	217.0000	235.0000
9600	227.0000	218.0000	236.0000
9650	228.0000	218.0000	236.0000
9700	228.0000	218.0000	236.0000
9750	228.0000	218.0000	237.0000
9800	228.0000	219.0000	237.0000
9850	228.0000	219.0000	237.0000
9900	229.0000	219.0000	237.0000
9950	229.0000	219.0000	237.0000
10000	229.0000	219.0000	237.0000
10050	229.0000	220.0000	238.0000
10100	230.0000	220.0000	238.0000
10150	230.0000	220.0000	239.0000
10200	230.0000	221.0000	239.0000
10250	230.0000	221.0000	239.0000
10300	230.0000	221.0000	239.0000
10350	231.0000	221.0000	239.0000
10400	231.0000	222.0000	240.0000
10450	231.0000	222.0000	240.0000
10500	231.0000	222.0000	240.0000
10550	231.0000	223.0000	240.0000
10600	232.0000	223.0000	240.0000
10650	232.0000	223.0000	241.0000
10700	232.0000	223.0000	241.0000
10750	232.0000	223.0000	241.0000
10800	233.0000	224.0000	241.0000
10850	233.0000	224.0000	241.0000
10900	233.0000	224.0000	242.0000
10950	233.0000	225.0000	242.0000
11000	233.0000	225.0000	242.0000
11050	234.0000	225.0000	242.0000
11100	234.0000	225.0000	242.0000
11150	234.0000	225.0000	242.0000
11200	234.0000	226.0000	243.0000
11250	234.0000	226.0000	243.0000
11300	234.0000	226.0000	243.0000
11350	235.0000	226.0000	243.0000
11400	235.0000	226.0000	243.0000
11450	235.0000	226.0000	244.0000
11500	235.0000	227.0000	244.0000
11550	235.0000	227.0000	244.0000
11600	235.0000	227.0000	244.0000
11650	236.0000	227.0000	245.0000
11700	236.0000	227.0000	245.0000
11750	236.0000	228.0000	245.0000
11800	236.0000	228.0000	245.0000
11850	236.0000	228.0000	245.0000
11900	237.0000	228.0000	245.0000
11950	237.0000	228.0000	246.0000
12000	237.0000	228.0000	246.0000
12050	237.0000	229.0000	246.0000
12100	237.0000	229.0000	246.0000
12150	237.0000	229.0000	246.0000
12200	238.0000	229.0000	246.0000
12250	238.0000	229.0000	246.0000
12300	238.0000	230.0000	246.0000
12350	238.0000	230.0000	246.0000
12400	238.0000	230.0000	246.0000
12450	239.0000	230.0000	247.0000
12500	239.0000	231.0000	247.0000
12550	239.0000	231.0000	247.0000
12600	239.0000	231.0000	247.0000
12650	239.0000	231.0000	248.0000
12700	240.0000	231.0000	248.0000
12750	240.0000	231.0000	248.0000
12800	240.0000	231.0000	248.0000
12850	240.0000	232.0000	248.0000
12900	240.0000	232.0000	249.0000
12950	240.0000	232.0000	249.0000
13000	241.0000	232.0000	249.0000
13050	241.0000	232.0000	249.0000
13100	241.0000	233.0000	249.0000
13150	241.0000	233.0000	249.0000
13200	241.0000	233.0000	249.0000
13250	242.0000	233.0000	249.0000
13300	242.0000	233.0000	250.0000
13350	242.0000	234.0000	250.0000
13400	242.0000	234.0000	250.0000
13450	242.0000	234.0000	250.0000
13500	242.0000	234.0000	250.0000
13550	243.0000	234.0000	250.0000
13600	243.0000	234.0000	251.0000
13650	243.0000	234.0000	251.0000
13700	243.0000	234.0000	251.0000
13750	243.0000	234.0000	251.0000
13800	244.0000	235.0000	251.0000
13850	244.0000	235.0000	251.0000
13900	244.0000	235.0000	251.0000
13950	244.0000	235.0000	252.0000
14000	244.0000	236.0000	252.0000
14050	244.0000	236.0000	252.0000
14100	245.0000	236.0000	252.0000
14150	245.0000	236.0000	252.0000
14200	245.0000	236.0000	252.0000
14250	245.0000	237.0000	253.0000
14300	245.0000	237.0000	253.0000
14350	245.0000	237.0000	253.0000
14400	245.0000	237.0000	253.0000
14450	246.0000	237.0000	253.0000
14500	246.0000	237.0000	253.0000
14550	246.0000	237.0000	253.0000
14600	246.0000	237.0000	254.0000
14650	246.0000	237.0000	254.0000
14700	246.0000	238.0000	254.0000
14750	247.0000	238.0000	254.0000
14800	247.0000	238.0000	254.0000
14850	247.0000	238.0000	255.0000
14900	247.0000	239.0000	255.0000
14950	247.0000	239.0000	255.0000
15000	247.0000	239.0000	255.0000
15050	247.0000	239.0000	255.0000
15100	248.0000	239.0000	255.0000
15150	248.0000	240.0000	255.0000
15200	248.0000	240.0000	256.0000
15250	248.0000	240.0000	256.0000
15300	248.0000	240.0000	256.0000
15350	248.0000	240.0000	256.0000
15400	249.0000	240.0000	256.0000
15450	249.0000	241.0000	256.0000
15500	249.0000	241.0000	256.0000
15550	249.0000	241.0000	256.0000
15600	249.0000	241.0000	256.0000
15650	250.0000	242.0000	256.0000
15700	250.0000	242.0000	257.0000
15750	250.0000	242.0000	257.0000
15800	250.0000	242.0000	258.0000
15850	250.0000	242.0000	258.0000
15900	250.0000	242.0000	258.0000
15950	250.0000	243.0000	258.0000
16000	251.0000	243.0000	258.0000
16050	251.0000	243.0000	258.0000
16100	251.0000	243.0000	258.0000
16150	251.0000	243.0000	258.0000
16200	251.0000	244.0000	258.0000
16250	251.0000	244.0000	259.0000
16300	251.0000	244.0000	259.0000
16350	252.0000	244.0000	259.0000
16400	252.0000	245.0000	259.0000
16450	252.0000	245.0000	259.0000
16500	252.0000	245.0000	259.0000
16550	252.0000	245.0000	259.0000
16600	252.0000	245.0000	259.0000
16650	253.0000	245.0000	260.0000
16700	253.0000	246.0000	260.0000
16750	253.0000	246.0000	260.0000
16800	253.0000	246.0000	260.0000
16850	253.0000	246.0000	260.0000
16900	253.0000	246.0000	260.0000
16950	253.0000	246.0000	260.0000
17000	253.0000	247.0000	261.0000
17050	254.0000	247.0000	261.0000
17100	254.0000	247.0000	261.0000
17150	254.0000	247.0000	261.0000
17200	254.0000	247.0000	261.0000
17250	254.0000	247.0000	261.0000
17300	254.0000	247.0000	261.0000
17350	255.0000	248.0000	261.0000
17400	255.0000	248.0000	261.0000
17450	255.0000	248.0000	261.0000
17500	255.0000	248.0000	262.0000
17550	255.0000	248.0000	262.0000
17600	255.0000	249.0000	262.0000
17650	255.0000	249.0000	262.0000
17700	255.0000	249.0000	262.0000
17750	256.0000	249.0000	262.0000
17800	256.0000	249.0000	262.0000
17850	256.0000	250.0000	263.0000
17900	256.0000	250.0000	263.0000
17950	256.0000	250.0000	263.0000
18000	256.0000	250.0000	263.0000
18050	256.0000	250.0000	263.0000
18100	257.0000	250.0000	263.0000
18150	257.0000	250.0000	263.0000
18200	257.0000	250.0000	263.0000
18250	257.0000	250.0000	263.0000
18300	257.0000	251.0000	264.0000
18350	257.0000	251.0000	264.0000
18400	257.0000	251.0000	264.0000
18450	257.0000	251.0000	264.0000
18500	258.0000	251.0000	264.0000
18550	258.0000	251.0000	264.0000
18600	258.0000	252.0000	264.0000
18650	258.0000	252.0000	264.0000
18700	258.0000	252.0000	264.0000
18750	258.0000	252.0000	265.0000
18800	258.0000	252.0000	265.0000
18850	259.0000	252.0000	265.0000
18900	259.0000	252.0000	265.0000
18950	259.0000	253.0000	265.0000
19000	259.0000	253.0000	265.0000
19050	259.0000	253.0000	265.0000
19100	259.0000	253.0000	265.0000
19150	260.0000	253.0000	265.0000
19200	260.0000	253.0000	265.0000
19250	260.0000	253.0000	266.0000
19300	260.0000	254.0000	266.0000
19350	260.0000	254.0000	266.0000
19400	260.0000	254.0000	266.0000
19450	260.0000	254.0000	266.0000
19500	260.0000	254.0000	266.0000
19550	261.0000	255.0000	266.0000
19600	261.0000	255.0000	266.0000
19650	261.0000	255.0000	266.0000
19700	261.0000	255.0000	266.0000
19750	261.0000	255.0000	266.0000
19800	261.0000	255.0000	266.0000
19850	261.0000	255.0000	267.0000
19900	262.0000	256.0000	267.0000
19950	262.0000	256.0000	267.0000
20000	262.0000	256.0000	267.0000
20050	262.0000	256.0000	267.0000
20100	262.0000	256.0000	267.0000
20150	262.0000	256.0000	267.0000
20200	262.0000	257.0000	267.0000
20250	263.0000	257.0000	267.0000
20300	263.0000	257.0000	267.0000
20350	263.0000	257.0000	267.0000
20400	263.0000	257.0000	268.0000
20450	263.0000	257.0000	268.0000
20500	263.0000	258.0000	268.0000
20550	263.0000	258.0000	268.0000
20600	264.0000	258.0000	268.0000
20650	264.0000	258.0000	268.0000
20700	264.0000	258.0000	268.0000
20750	264.0000	258.0000	268.0000
20800	264.0000	258.0000	268.0000
20850	264.0000	258.0000	268.0000
20900	264.0000	259.0000	268.0000
20950	264.0000	259.0000	268.0000
21000	265.0000	259.0000	269.0000
21050	265.0000	259.0000	269.0000
21100	265.0000	259.0000	269.0000
21150	265.0000	260.0000	269.0000
21200	265.0000	260.0000	269.0000
21250	265.0000	260.0000	269.0000
21300	265.0000	260.0000	269.0000
21350	265.0000	260.0000	269.0000
21400	266.0000	260.0000	269.0000
21450	266.0000	261.0000	269.0000
21500	266.0000	261.0000	269.0000
21550	266.0000	261.0000	269.0000
21600	266.0000	261.0000	269.0000
21650	266.0000	262.0000	270.0000
21700	266.0000	262.0000	270.0000
21750	267.0000	262.0000	270.0000
21800	267.0000	262.0000	270.0000
21850	267.0000	262.0000	270.0000
21900	267.0000	263.0000	270.0000
21950	267.0000	263.0000	270.0000
22000	267.0000	263.0000	270.0000
22050	267.0000	263.0000	270.0000
22100	267.0000	263.0000	270.0000
22150	267.0000	263.0000	270.0000
22200	268.0000	264.0000	271.0000
22250	268.0000	264.0000	271.0000
22300	268.0000	264.0000	271.0000
22350	268.0000	264.0000	271.0000
22400	268.0000	264.0000	271.0000
22450	268.0000	265.0000	271.0000
22500	268.0000	265.0000	271.0000
22550	268.0000	265.0000	271.0000
22600	269.0000	265.0000	271.0000
22650	269.0000	265.0000	271.0000
22700	269.0000	265.0000	271.0000
22750	269.0000	265.0000	271.0000
22800	269.0000	266.0000	271.0000
22850	269.0000	266.0000	271.0000
22900	269.0000	266.0000	271.0000
22950	269.0000	266.0000	271.0000
23000	270.0000	267.0000	271.0000
23050	270.0000	267.0000	271.0000
23100	270.0000	267.0000	271.0000
23150	270.0000	267.0000	271.0000
23200	270.0000	267.0000	271.0000
23250	270.0000	268.0000	271.0000
23300	270.0000	268.0000	271.0000
23350	270.0000	268.0000	271.0000
23400	271.0000	268.0000	271.0000
23450	271.0000	269.0000	271.0000
23500	271.0000	269.0000	271.0000
23550	271.0000	269.0000	271.0000
23600	271.0000	270.0000	271.0000
23650	271.0000	271.0000	271.0000
23656	271.0000	271.0000	271.0000
