# Supplementary material for: Characterization of Esophageal Microbiota in Patients With Esophagitis and Esophageal Squamous Cell Carcinoma
Source: Front Cell Infect Microbiol. 2021 Nov 11;11:774330. doi: 10.3389/fcimb.2021.774330 (PMC8632060; doi:10.3389/fcimb.2021.774330)
Supplement: Supplementary file 2 [file DataSheet_1.zip › 16S_V3_V4-68╕÷╤∙▒╛JZD 2020.7.21/2.Alpha_diversity_analysis/Rarefaction/Samples_rarefaction/otu.ES15.rarefaction]

numsampled	0.03	lci	hci
1	1.0000	1.0000	1.0000
50	29.0000	24.0000	34.0000
100	42.0000	35.0000	48.0000
150	49.0000	44.0000	56.0000
200	55.0000	49.0000	61.0000
250	59.0000	53.0000	65.0000
300	62.0000	56.0000	68.0000
350	64.0000	58.0000	70.0000
400	66.0000	60.0000	73.0000
450	68.0000	62.0000	75.0000
500	70.0000	64.0000	76.0000
550	71.0000	65.0000	78.0000
600	72.0000	66.0000	79.0000
650	74.0000	68.0000	80.0000
700	75.0000	69.0000	82.0000
750	76.0000	70.0000	83.0000
800	77.0000	71.0000	84.0000
850	78.0000	71.0000	85.0000
900	79.0000	72.0000	86.0000
950	80.0000	73.0000	87.0000
1000	81.0000	74.0000	88.0000
1050	82.0000	75.0000	89.0000
1100	83.0000	76.0000	90.0000
1150	83.0000	76.0000	91.0000
1200	84.0000	77.0000	92.0000
1250	85.0000	78.0000	93.0000
1300	85.0000	79.0000	93.0000
1350	86.0000	79.0000	94.0000
1400	87.0000	80.0000	95.0000
1450	88.0000	81.0000	96.0000
1500	88.0000	81.0000	96.0000
1550	89.0000	82.0000	97.0000
1600	90.0000	82.0000	98.0000
1650	90.0000	83.0000	98.0000
1700	91.0000	83.0000	99.0000
1750	92.0000	84.0000	100.0000
1800	92.0000	85.0000	100.0000
1850	93.0000	85.0000	101.0000
1900	93.0000	85.0000	102.0000
1950	94.0000	86.0000	103.0000
2000	95.0000	87.0000	103.0000
2050	95.0000	87.0000	104.0000
2100	96.0000	88.0000	104.0000
2150	96.0000	88.0000	104.0000
2200	97.0000	89.0000	105.0000
2250	97.0000	89.0000	106.0000
2300	98.0000	90.0000	106.0000
2350	98.0000	91.0000	107.0000
2400	99.0000	91.0000	107.0000
2450	99.0000	91.0000	108.0000
2500	100.0000	92.0000	109.0000
2550	100.0000	92.0000	109.0000
2600	101.0000	93.0000	110.0000
2650	101.0000	94.0000	110.0000
2700	102.0000	94.0000	111.0000
2750	102.0000	94.0000	111.0000
2800	103.0000	94.0000	112.0000
2850	103.0000	95.0000	112.0000
2900	104.0000	95.0000	112.0000
2950	104.0000	96.0000	113.0000
3000	105.0000	96.0000	114.0000
3050	105.0000	97.0000	114.0000
3100	105.0000	97.0000	114.0000
3150	106.0000	98.0000	115.0000
3200	107.0000	98.0000	115.0000
3250	107.0000	98.0000	115.0000
3300	107.0000	98.0000	116.0000
3350	108.0000	99.0000	116.0000
3400	108.0000	99.0000	117.0000
3450	109.0000	100.0000	117.0000
3500	109.0000	100.0000	118.0000
3550	109.0000	100.0000	118.0000
3600	110.0000	101.0000	119.0000
3650	110.0000	101.0000	119.0000
3700	111.0000	102.0000	120.0000
3750	111.0000	102.0000	120.0000
3800	111.0000	102.0000	121.0000
3850	112.0000	103.0000	121.0000
3900	112.0000	103.0000	122.0000
3950	113.0000	103.0000	122.0000
4000	113.0000	104.0000	122.0000
4050	113.0000	104.0000	123.0000
4100	114.0000	104.0000	123.0000
4150	114.0000	105.0000	124.0000
4200	115.0000	105.0000	124.0000
4250	115.0000	105.0000	124.0000
4300	115.0000	105.0000	125.0000
4350	116.0000	106.0000	125.0000
4400	116.0000	106.0000	126.0000
4450	116.0000	107.0000	126.0000
4500	117.0000	107.0000	126.0000
4550	117.0000	108.0000	127.0000
4600	118.0000	108.0000	127.0000
4650	118.0000	109.0000	128.0000
4700	118.0000	109.0000	128.0000
4750	119.0000	109.0000	128.0000
4800	119.0000	109.0000	129.0000
4850	119.0000	110.0000	129.0000
4900	120.0000	110.0000	129.0000
4950	120.0000	110.0000	130.0000
5000	120.0000	111.0000	130.0000
5050	121.0000	111.0000	130.0000
5100	121.0000	112.0000	131.0000
5150	121.0000	112.0000	131.0000
5200	122.0000	112.0000	131.0000
5250	122.0000	113.0000	131.0000
5300	122.0000	113.0000	132.0000
5350	123.0000	113.0000	132.0000
5400	123.0000	113.0000	132.0000
5450	123.0000	113.0000	133.0000
5500	124.0000	114.0000	133.0000
5550	124.0000	115.0000	134.0000
5600	124.0000	115.0000	134.0000
5650	125.0000	115.0000	134.0000
5700	125.0000	115.0000	135.0000
5750	125.0000	116.0000	135.0000
5800	126.0000	116.0000	135.0000
5850	126.0000	117.0000	136.0000
5900	126.0000	117.0000	136.0000
5950	126.0000	117.0000	136.0000
6000	127.0000	118.0000	136.0000
6050	127.0000	118.0000	137.0000
6100	127.0000	118.0000	137.0000
6150	128.0000	118.0000	137.0000
6200	128.0000	118.0000	138.0000
6250	128.0000	119.0000	138.0000
6300	128.0000	119.0000	139.0000
6350	129.0000	120.0000	139.0000
6400	129.0000	120.0000	139.0000
6450	129.0000	120.0000	139.0000
6500	130.0000	120.0000	140.0000
6550	130.0000	120.0000	140.0000
6600	130.0000	121.0000	140.0000
6650	131.0000	121.0000	140.0000
6700	131.0000	121.0000	141.0000
6750	131.0000	121.0000	141.0000
6800	131.0000	122.0000	141.0000
6850	132.0000	122.0000	141.0000
6900	132.0000	122.0000	141.0000
6950	132.0000	122.0000	142.0000
7000	133.0000	122.0000	142.0000
7050	133.0000	123.0000	142.0000
7100	133.0000	124.0000	143.0000
7150	133.0000	124.0000	143.0000
7200	134.0000	124.0000	143.0000
7250	134.0000	125.0000	143.0000
7300	134.0000	125.0000	144.0000
7350	134.0000	125.0000	144.0000
7400	135.0000	125.0000	144.0000
7450	135.0000	126.0000	144.0000
7500	135.0000	126.0000	145.0000
7550	136.0000	126.0000	145.0000
7600	136.0000	126.0000	145.0000
7650	136.0000	127.0000	145.0000
7700	136.0000	127.0000	146.0000
7750	137.0000	127.0000	146.0000
7800	137.0000	127.0000	146.0000
7850	137.0000	128.0000	146.0000
7900	137.0000	128.0000	147.0000
7950	138.0000	128.0000	147.0000
8000	138.0000	128.0000	147.0000
8050	138.0000	129.0000	147.0000
8100	139.0000	129.0000	148.0000
8150	139.0000	129.0000	148.0000
8200	139.0000	130.0000	148.0000
8250	139.0000	130.0000	149.0000
8300	140.0000	130.0000	149.0000
8350	140.0000	130.0000	149.0000
8400	140.0000	131.0000	149.0000
8450	140.0000	131.0000	149.0000
8500	141.0000	131.0000	150.0000
8550	141.0000	131.0000	150.0000
8600	141.0000	132.0000	151.0000
8650	141.0000	132.0000	151.0000
8700	142.0000	132.0000	151.0000
8750	142.0000	132.0000	151.0000
8800	142.0000	132.0000	152.0000
8850	142.0000	133.0000	152.0000
8900	143.0000	133.0000	152.0000
8950	143.0000	133.0000	153.0000
9000	143.0000	133.0000	153.0000
9050	143.0000	134.0000	153.0000
9100	144.0000	134.0000	153.0000
9150	144.0000	134.0000	153.0000
9200	144.0000	135.0000	154.0000
9250	144.0000	135.0000	154.0000
9300	145.0000	135.0000	154.0000
9350	145.0000	135.0000	154.0000
9400	145.0000	136.0000	154.0000
9450	145.0000	136.0000	154.0000
9500	146.0000	136.0000	155.0000
9550	146.0000	137.0000	155.0000
9600	146.0000	137.0000	155.0000
9650	146.0000	137.0000	155.0000
9700	147.0000	137.0000	156.0000
9750	147.0000	137.0000	156.0000
9800	147.0000	138.0000	156.0000
9850	147.0000	138.0000	156.0000
9900	147.0000	138.0000	156.0000
9950	148.0000	138.0000	157.0000
10000	148.0000	138.0000	157.0000
10050	148.0000	139.0000	157.0000
10100	149.0000	139.0000	157.0000
10150	149.0000	139.0000	158.0000
10200	149.0000	139.0000	158.0000
10250	149.0000	140.0000	158.0000
10300	149.0000	140.0000	159.0000
10350	149.0000	140.0000	159.0000
10400	150.0000	141.0000	159.0000
10450	150.0000	141.0000	159.0000
10500	150.0000	141.0000	159.0000
10550	150.0000	141.0000	160.0000
10600	151.0000	141.0000	160.0000
10650	151.0000	141.0000	160.0000
10700	151.0000	142.0000	160.0000
10750	151.0000	142.0000	160.0000
10800	151.0000	142.0000	161.0000
10850	152.0000	142.0000	161.0000
10900	152.0000	142.0000	161.0000
10950	152.0000	143.0000	161.0000
11000	152.0000	143.0000	161.0000
11050	153.0000	143.0000	162.0000
11100	153.0000	144.0000	162.0000
11150	153.0000	144.0000	162.0000
11200	153.0000	144.0000	162.0000
11250	153.0000	144.0000	163.0000
11300	154.0000	145.0000	163.0000
11350	154.0000	145.0000	163.0000
11400	154.0000	145.0000	163.0000
11450	154.0000	145.0000	163.0000
11500	155.0000	146.0000	164.0000
11550	155.0000	146.0000	164.0000
11600	155.0000	146.0000	164.0000
11650	155.0000	146.0000	164.0000
11700	155.0000	146.0000	164.0000
11750	156.0000	147.0000	165.0000
11800	156.0000	147.0000	165.0000
11850	156.0000	147.0000	165.0000
11900	156.0000	147.0000	165.0000
11950	157.0000	148.0000	165.0000
12000	157.0000	148.0000	166.0000
12050	157.0000	148.0000	166.0000
12100	157.0000	148.0000	166.0000
12150	157.0000	148.0000	166.0000
12200	158.0000	149.0000	166.0000
12250	158.0000	149.0000	166.0000
12300	158.0000	149.0000	167.0000
12350	158.0000	149.0000	167.0000
12400	159.0000	149.0000	167.0000
12450	159.0000	150.0000	167.0000
12500	159.0000	150.0000	167.0000
12550	159.0000	150.0000	168.0000
12600	159.0000	150.0000	168.0000
12650	160.0000	151.0000	168.0000
12700	160.0000	151.0000	168.0000
12750	160.0000	151.0000	168.0000
12800	160.0000	151.0000	169.0000
12850	161.0000	151.0000	169.0000
12900	161.0000	152.0000	169.0000
12950	161.0000	152.0000	169.0000
13000	161.0000	152.0000	169.0000
13050	161.0000	152.0000	169.0000
13100	161.0000	153.0000	170.0000
13150	162.0000	153.0000	170.0000
13200	162.0000	153.0000	170.0000
13250	162.0000	153.0000	171.0000
13300	162.0000	153.0000	171.0000
13350	163.0000	154.0000	171.0000
13400	163.0000	154.0000	171.0000
13450	163.0000	154.0000	171.0000
13500	163.0000	154.0000	171.0000
13550	163.0000	154.0000	172.0000
13600	164.0000	154.0000	172.0000
13650	164.0000	155.0000	172.0000
13700	164.0000	155.0000	172.0000
13750	164.0000	155.0000	172.0000
13800	164.0000	155.0000	172.0000
13850	164.0000	155.0000	173.0000
13900	165.0000	155.0000	173.0000
13950	165.0000	156.0000	173.0000
14000	165.0000	156.0000	173.0000
14050	165.0000	156.0000	173.0000
14100	165.0000	156.0000	174.0000
14150	166.0000	157.0000	174.0000
14200	166.0000	157.0000	174.0000
14250	166.0000	157.0000	174.0000
14300	166.0000	157.0000	175.0000
14350	166.0000	157.0000	175.0000
14400	167.0000	158.0000	175.0000
14450	167.0000	158.0000	175.0000
14500	167.0000	158.0000	175.0000
14550	167.0000	158.0000	175.0000
14600	167.0000	158.0000	175.0000
14650	167.0000	159.0000	176.0000
14700	168.0000	159.0000	176.0000
14750	168.0000	159.0000	176.0000
14800	168.0000	159.0000	176.0000
14850	168.0000	160.0000	176.0000
14900	168.0000	160.0000	176.0000
14950	169.0000	160.0000	177.0000
15000	169.0000	160.0000	177.0000
15050	169.0000	160.0000	177.0000
15100	169.0000	160.0000	177.0000
15150	169.0000	160.0000	177.0000
15200	170.0000	161.0000	178.0000
15250	170.0000	161.0000	178.0000
15300	170.0000	161.0000	178.0000
15350	170.0000	162.0000	178.0000
15400	170.0000	162.0000	178.0000
15450	170.0000	162.0000	179.0000
15500	171.0000	162.0000	179.0000
15550	171.0000	163.0000	179.0000
15600	171.0000	163.0000	179.0000
15650	171.0000	163.0000	179.0000
15700	172.0000	163.0000	180.0000
15750	172.0000	163.0000	180.0000
15800	172.0000	163.0000	180.0000
15850	172.0000	163.0000	180.0000
15900	172.0000	164.0000	180.0000
15950	172.0000	164.0000	180.0000
16000	173.0000	164.0000	180.0000
16050	173.0000	164.0000	181.0000
16100	173.0000	164.0000	181.0000
16150	173.0000	165.0000	181.0000
16200	173.0000	165.0000	181.0000
16250	173.0000	165.0000	181.0000
16300	174.0000	165.0000	181.0000
16350	174.0000	165.0000	181.0000
16400	174.0000	166.0000	182.0000
16450	174.0000	166.0000	182.0000
16500	174.0000	166.0000	182.0000
16550	175.0000	167.0000	182.0000
16600	175.0000	167.0000	182.0000
16650	175.0000	167.0000	182.0000
16700	175.0000	167.0000	182.0000
16750	175.0000	168.0000	182.0000
16800	175.0000	168.0000	183.0000
16850	176.0000	168.0000	183.0000
16900	176.0000	168.0000	183.0000
16950	176.0000	169.0000	183.0000
17000	176.0000	169.0000	183.0000
17050	176.0000	169.0000	183.0000
17100	176.0000	169.0000	184.0000
17150	177.0000	169.0000	184.0000
17200	177.0000	169.0000	184.0000
17250	177.0000	170.0000	184.0000
17300	177.0000	170.0000	184.0000
17350	177.0000	170.0000	184.0000
17400	178.0000	170.0000	185.0000
17450	178.0000	170.0000	185.0000
17500	178.0000	170.0000	185.0000
17550	178.0000	170.0000	185.0000
17600	178.0000	171.0000	185.0000
17650	178.0000	171.0000	186.0000
17700	179.0000	171.0000	186.0000
17750	179.0000	171.0000	186.0000
17800	179.0000	171.0000	186.0000
17850	179.0000	172.0000	186.0000
17900	179.0000	172.0000	186.0000
17950	180.0000	172.0000	186.0000
18000	180.0000	172.0000	186.0000
18050	180.0000	172.0000	186.0000
18100	180.0000	172.0000	187.0000
18150	180.0000	173.0000	187.0000
18200	180.0000	173.0000	187.0000
18250	180.0000	173.0000	187.0000
18300	181.0000	173.0000	187.0000
18350	181.0000	174.0000	187.0000
18400	181.0000	174.0000	187.0000
18450	181.0000	174.0000	187.0000
18500	181.0000	174.0000	188.0000
18550	181.0000	174.0000	188.0000
18600	182.0000	175.0000	188.0000
18650	182.0000	175.0000	188.0000
18700	182.0000	175.0000	188.0000
18750	182.0000	175.0000	188.0000
18800	182.0000	175.0000	188.0000
18850	182.0000	175.0000	188.0000
18900	183.0000	176.0000	189.0000
18950	183.0000	176.0000	189.0000
19000	183.0000	176.0000	189.0000
19050	183.0000	176.0000	189.0000
19100	183.0000	177.0000	189.0000
19150	183.0000	177.0000	189.0000
19200	184.0000	177.0000	189.0000
19250	184.0000	177.0000	189.0000
19300	184.0000	177.0000	190.0000
19350	184.0000	178.0000	190.0000
19400	184.0000	178.0000	190.0000
19450	185.0000	178.0000	190.0000
19500	185.0000	178.0000	190.0000
19550	185.0000	179.0000	191.0000
19600	185.0000	179.0000	191.0000
19650	185.0000	179.0000	191.0000
19700	185.0000	179.0000	191.0000
19750	185.0000	179.0000	191.0000
19800	186.0000	179.0000	191.0000
19850	186.0000	180.0000	191.0000
19900	186.0000	180.0000	191.0000
19950	186.0000	180.0000	191.0000
20000	186.0000	180.0000	191.0000
20050	186.0000	180.0000	192.0000
20100	186.0000	181.0000	192.0000
20150	187.0000	181.0000	192.0000
20200	187.0000	181.0000	192.0000
20250	187.0000	181.0000	192.0000
20300	187.0000	182.0000	192.0000
20350	187.0000	182.0000	192.0000
20400	187.0000	182.0000	193.0000
20450	188.0000	182.0000	193.0000
20500	188.0000	182.0000	193.0000
20550	188.0000	182.0000	193.0000
20600	188.0000	183.0000	193.0000
20650	188.0000	183.0000	193.0000
20700	188.0000	183.0000	193.0000
20750	188.0000	183.0000	193.0000
20800	189.0000	183.0000	193.0000
20850	189.0000	184.0000	194.0000
20900	189.0000	184.0000	194.0000
20950	189.0000	184.0000	194.0000
21000	189.0000	184.0000	194.0000
21050	189.0000	184.0000	194.0000
21100	189.0000	184.0000	194.0000
21150	190.0000	185.0000	194.0000
21200	190.0000	185.0000	194.0000
21250	190.0000	185.0000	194.0000
21300	190.0000	185.0000	194.0000
21350	190.0000	185.0000	194.0000
21400	190.0000	186.0000	195.0000
21450	191.0000	186.0000	195.0000
21500	191.0000	186.0000	195.0000
21550	191.0000	186.0000	195.0000
21600	191.0000	187.0000	195.0000
21650	191.0000	187.0000	195.0000
21700	191.0000	187.0000	195.0000
21750	191.0000	187.0000	195.0000
21800	192.0000	187.0000	195.0000
21850	192.0000	188.0000	195.0000
21900	192.0000	188.0000	196.0000
21950	192.0000	188.0000	196.0000
22000	192.0000	188.0000	196.0000
22050	193.0000	189.0000	196.0000
22100	193.0000	189.0000	196.0000
22150	193.0000	189.0000	196.0000
22200	193.0000	189.0000	196.0000
22250	193.0000	189.0000	196.0000
22300	193.0000	189.0000	196.0000
22350	193.0000	190.0000	196.0000
22400	194.0000	190.0000	197.0000
22450	194.0000	190.0000	197.0000
22500	194.0000	190.0000	197.0000
22550	194.0000	190.0000	197.0000
22600	194.0000	191.0000	197.0000
22650	194.0000	191.0000	197.0000
22700	194.0000	191.0000	197.0000
22750	195.0000	191.0000	197.0000
22800	195.0000	191.0000	197.0000
22850	195.0000	191.0000	197.0000
22900	195.0000	192.0000	197.0000
22950	195.0000	192.0000	197.0000
23000	195.0000	192.0000	197.0000
23050	195.0000	192.0000	197.0000
23100	196.0000	193.0000	197.0000
23150	196.0000	193.0000	197.0000
23200	196.0000	193.0000	197.0000
23250	196.0000	193.0000	197.0000
23300	196.0000	194.0000	197.0000
23350	196.0000	194.0000	197.0000
23400	197.0000	194.0000	197.0000
23450	197.0000	195.0000	197.0000
23500	197.0000	195.0000	197.0000
23550	197.0000	196.0000	197.0000
23600	197.0000	196.0000	197.0000
23650	197.0000	197.0000	197.0000
23656	197.0000	197.0000	197.0000
