# Supplementary material for: Characterization of Esophageal Microbiota in Patients With Esophagitis and Esophageal Squamous Cell Carcinoma
Source: Front Cell Infect Microbiol. 2021 Nov 11;11:774330. doi: 10.3389/fcimb.2021.774330 (PMC8632060; doi:10.3389/fcimb.2021.774330)
Supplement: Supplementary file 2 [file DataSheet_1.zip › 16S_V3_V4-68╕÷╤∙▒╛JZD 2020.7.21/2.Alpha_diversity_analysis/Rarefaction/Samples_rarefaction/otu.ES2.rarefaction]

numsampled	0.03	lci	hci
1	1.0000	1.0000	1.0000
50	26.0000	20.0000	32.0000
100	41.0000	33.0000	48.0000
150	52.0000	44.0000	61.0000
200	62.0000	52.0000	70.0000
250	70.0000	60.0000	80.0000
300	77.0000	67.0000	86.0000
350	83.0000	73.0000	93.0000
400	89.0000	79.0000	99.0000
450	94.0000	83.0000	105.0000
500	99.0000	88.0000	110.0000
550	104.0000	93.0000	114.0000
600	108.0000	97.0000	119.0000
650	112.0000	101.0000	123.0000
700	116.0000	104.0000	127.0000
750	120.0000	108.0000	131.0000
800	123.0000	112.0000	135.0000
850	127.0000	115.0000	138.0000
900	130.0000	118.0000	141.0000
950	133.0000	121.0000	144.0000
1000	136.0000	123.0000	148.0000
1050	138.0000	127.0000	151.0000
1100	141.0000	129.0000	153.0000
1150	144.0000	132.0000	157.0000
1200	147.0000	134.0000	158.0000
1250	149.0000	136.0000	160.0000
1300	151.0000	139.0000	163.0000
1350	154.0000	142.0000	165.0000
1400	156.0000	144.0000	168.0000
1450	158.0000	146.0000	171.0000
1500	160.0000	148.0000	172.0000
1550	162.0000	150.0000	174.0000
1600	164.0000	152.0000	177.0000
1650	166.0000	154.0000	179.0000
1700	168.0000	156.0000	181.0000
1750	170.0000	158.0000	182.0000
1800	172.0000	160.0000	184.0000
1850	174.0000	161.0000	186.0000
1900	176.0000	163.0000	188.0000
1950	178.0000	164.0000	190.0000
2000	179.0000	166.0000	192.0000
2050	181.0000	168.0000	194.0000
2100	182.0000	170.0000	196.0000
2150	184.0000	171.0000	197.0000
2200	185.0000	172.0000	198.0000
2250	187.0000	175.0000	200.0000
2300	188.0000	176.0000	202.0000
2350	190.0000	177.0000	204.0000
2400	191.0000	179.0000	205.0000
2450	193.0000	181.0000	207.0000
2500	194.0000	182.0000	207.0000
2550	196.0000	184.0000	209.0000
2600	197.0000	185.0000	210.0000
2650	198.0000	186.0000	212.0000
2700	199.0000	187.0000	213.0000
2750	201.0000	189.0000	215.0000
2800	202.0000	190.0000	215.0000
2850	203.0000	191.0000	217.0000
2900	204.0000	192.0000	217.0000
2950	206.0000	193.0000	219.0000
3000	207.0000	195.0000	220.0000
3050	208.0000	196.0000	221.0000
3100	209.0000	197.0000	222.0000
3150	210.0000	198.0000	224.0000
3200	211.0000	199.0000	225.0000
3250	212.0000	200.0000	227.0000
3300	213.0000	201.0000	228.0000
3350	215.0000	202.0000	229.0000
3400	216.0000	203.0000	230.0000
3450	217.0000	205.0000	231.0000
3500	218.0000	205.0000	232.0000
3550	219.0000	207.0000	233.0000
3600	220.0000	208.0000	234.0000
3650	221.0000	209.0000	235.0000
3700	222.0000	210.0000	235.0000
3750	223.0000	211.0000	237.0000
3800	224.0000	212.0000	237.0000
3850	225.0000	213.0000	238.0000
3900	226.0000	214.0000	239.0000
3950	227.0000	215.0000	240.0000
4000	228.0000	216.0000	241.0000
4050	228.0000	217.0000	242.0000
4100	229.0000	217.0000	243.0000
4150	230.0000	219.0000	244.0000
4200	231.0000	219.0000	245.0000
4250	232.0000	220.0000	245.0000
4300	233.0000	221.0000	247.0000
4350	234.0000	221.0000	247.0000
4400	234.0000	223.0000	248.0000
4450	235.0000	223.0000	249.0000
4500	236.0000	224.0000	250.0000
4550	237.0000	225.0000	251.0000
4600	238.0000	225.0000	251.0000
4650	239.0000	227.0000	252.0000
4700	239.0000	227.0000	253.0000
4750	240.0000	228.0000	254.0000
4800	241.0000	229.0000	254.0000
4850	242.0000	230.0000	255.0000
4900	242.0000	230.0000	256.0000
4950	243.0000	231.0000	256.0000
5000	244.0000	232.0000	258.0000
5050	245.0000	233.0000	258.0000
5100	246.0000	233.0000	259.0000
5150	246.0000	234.0000	259.0000
5200	247.0000	235.0000	260.0000
5250	248.0000	235.0000	261.0000
5300	248.0000	236.0000	261.0000
5350	249.0000	237.0000	262.0000
5400	250.0000	237.0000	262.0000
5450	251.0000	238.0000	264.0000
5500	251.0000	239.0000	264.0000
5550	252.0000	239.0000	265.0000
5600	253.0000	240.0000	266.0000
5650	253.0000	240.0000	267.0000
5700	254.0000	241.0000	267.0000
5750	254.0000	242.0000	268.0000
5800	255.0000	243.0000	268.0000
5850	256.0000	243.0000	269.0000
5900	256.0000	244.0000	270.0000
5950	257.0000	245.0000	271.0000
6000	258.0000	245.0000	272.0000
6050	259.0000	246.0000	272.0000
6100	259.0000	247.0000	273.0000
6150	260.0000	247.0000	274.0000
6200	260.0000	248.0000	274.0000
6250	261.0000	249.0000	274.0000
6300	262.0000	249.0000	275.0000
6350	262.0000	250.0000	276.0000
6400	263.0000	250.0000	277.0000
6450	263.0000	251.0000	277.0000
6500	264.0000	251.0000	278.0000
6550	265.0000	252.0000	279.0000
6600	265.0000	253.0000	279.0000
6650	266.0000	253.0000	280.0000
6700	266.0000	254.0000	280.0000
6750	267.0000	254.0000	281.0000
6800	267.0000	255.0000	282.0000
6850	268.0000	256.0000	282.0000
6900	269.0000	257.0000	283.0000
6950	269.0000	257.0000	283.0000
7000	270.0000	258.0000	283.0000
7050	270.0000	258.0000	284.0000
7100	271.0000	259.0000	284.0000
7150	271.0000	259.0000	285.0000
7200	272.0000	260.0000	285.0000
7250	273.0000	260.0000	286.0000
7300	273.0000	261.0000	287.0000
7350	274.0000	262.0000	287.0000
7400	274.0000	262.0000	288.0000
7450	275.0000	263.0000	288.0000
7500	275.0000	263.0000	289.0000
7550	276.0000	264.0000	289.0000
7600	276.0000	264.0000	290.0000
7650	277.0000	265.0000	290.0000
7700	277.0000	265.0000	290.0000
7750	278.0000	266.0000	291.0000
7800	278.0000	266.0000	291.0000
7850	279.0000	267.0000	292.0000
7900	279.0000	267.0000	292.0000
7950	280.0000	268.0000	293.0000
8000	280.0000	269.0000	293.0000
8050	281.0000	269.0000	293.0000
8100	281.0000	269.0000	294.0000
8150	282.0000	270.0000	295.0000
8200	282.0000	270.0000	295.0000
8250	283.0000	270.0000	296.0000
8300	284.0000	271.0000	296.0000
8350	284.0000	272.0000	297.0000
8400	284.0000	272.0000	297.0000
8450	285.0000	272.0000	298.0000
8500	285.0000	272.0000	298.0000
8550	286.0000	273.0000	299.0000
8600	286.0000	273.0000	300.0000
8650	287.0000	274.0000	300.0000
8700	287.0000	274.0000	300.0000
8750	288.0000	275.0000	301.0000
8800	288.0000	275.0000	301.0000
8850	288.0000	276.0000	302.0000
8900	289.0000	276.0000	302.0000
8950	289.0000	277.0000	302.0000
9000	290.0000	277.0000	302.0000
9050	290.0000	278.0000	303.0000
9100	291.0000	279.0000	303.0000
9150	291.0000	279.0000	303.0000
9200	292.0000	279.0000	304.0000
9250	292.0000	280.0000	305.0000
9300	293.0000	280.0000	305.0000
9350	293.0000	280.0000	305.0000
9400	293.0000	281.0000	306.0000
9450	294.0000	281.0000	306.0000
9500	294.0000	282.0000	306.0000
9550	295.0000	282.0000	307.0000
9600	295.0000	282.0000	307.0000
9650	295.0000	283.0000	308.0000
9700	296.0000	283.0000	308.0000
9750	296.0000	284.0000	309.0000
9800	297.0000	284.0000	309.0000
9850	297.0000	285.0000	310.0000
9900	297.0000	285.0000	310.0000
9950	298.0000	286.0000	311.0000
10000	299.0000	286.0000	311.0000
10050	299.0000	286.0000	312.0000
10100	299.0000	287.0000	312.0000
10150	300.0000	288.0000	312.0000
10200	300.0000	288.0000	313.0000
10250	300.0000	288.0000	313.0000
10300	301.0000	289.0000	314.0000
10350	301.0000	289.0000	314.0000
10400	301.0000	290.0000	314.0000
10450	302.0000	290.0000	314.0000
10500	303.0000	290.0000	315.0000
10550	303.0000	291.0000	315.0000
10600	303.0000	291.0000	315.0000
10650	304.0000	291.0000	316.0000
10700	304.0000	292.0000	316.0000
10750	304.0000	292.0000	317.0000
10800	305.0000	293.0000	317.0000
10850	305.0000	294.0000	317.0000
10900	306.0000	294.0000	317.0000
10950	306.0000	294.0000	318.0000
11000	306.0000	294.0000	318.0000
11050	307.0000	295.0000	319.0000
11100	307.0000	295.0000	319.0000
11150	308.0000	296.0000	319.0000
11200	308.0000	296.0000	319.0000
11250	308.0000	297.0000	320.0000
11300	309.0000	297.0000	320.0000
11350	309.0000	298.0000	321.0000
11400	310.0000	298.0000	321.0000
11450	310.0000	298.0000	321.0000
11500	310.0000	298.0000	322.0000
11550	311.0000	299.0000	322.0000
11600	311.0000	299.0000	322.0000
11650	311.0000	300.0000	323.0000
11700	312.0000	300.0000	323.0000
11750	312.0000	301.0000	323.0000
11800	313.0000	301.0000	324.0000
11850	313.0000	301.0000	324.0000
11900	313.0000	301.0000	325.0000
11950	314.0000	302.0000	325.0000
12000	314.0000	302.0000	325.0000
12050	314.0000	303.0000	326.0000
12100	315.0000	303.0000	326.0000
12150	315.0000	304.0000	327.0000
12200	315.0000	304.0000	327.0000
12250	316.0000	304.0000	328.0000
12300	316.0000	304.0000	328.0000
12350	316.0000	305.0000	328.0000
12400	317.0000	305.0000	328.0000
12450	317.0000	306.0000	329.0000
12500	317.0000	306.0000	329.0000
12550	318.0000	306.0000	329.0000
12600	318.0000	306.0000	329.0000
12650	319.0000	307.0000	330.0000
12700	319.0000	307.0000	330.0000
12750	319.0000	307.0000	331.0000
12800	319.0000	308.0000	331.0000
12850	320.0000	308.0000	331.0000
12900	320.0000	309.0000	332.0000
12950	320.0000	309.0000	332.0000
13000	321.0000	309.0000	332.0000
13050	321.0000	310.0000	332.0000
13100	321.0000	310.0000	333.0000
13150	322.0000	310.0000	333.0000
13200	322.0000	311.0000	333.0000
13250	323.0000	311.0000	334.0000
13300	323.0000	311.0000	334.0000
13350	323.0000	312.0000	335.0000
13400	323.0000	312.0000	335.0000
13450	324.0000	312.0000	335.0000
13500	324.0000	313.0000	335.0000
13550	325.0000	313.0000	336.0000
13600	325.0000	314.0000	336.0000
13650	325.0000	314.0000	336.0000
13700	326.0000	314.0000	336.0000
13750	326.0000	315.0000	337.0000
13800	326.0000	315.0000	337.0000
13850	327.0000	315.0000	337.0000
13900	327.0000	316.0000	337.0000
13950	327.0000	316.0000	338.0000
14000	327.0000	316.0000	338.0000
14050	328.0000	317.0000	338.0000
14100	328.0000	317.0000	339.0000
14150	328.0000	317.0000	339.0000
14200	329.0000	317.0000	339.0000
14250	329.0000	318.0000	339.0000
14300	329.0000	318.0000	340.0000
14350	330.0000	319.0000	340.0000
14400	330.0000	319.0000	340.0000
14450	330.0000	319.0000	341.0000
14500	330.0000	320.0000	341.0000
14550	331.0000	320.0000	341.0000
14600	331.0000	320.0000	341.0000
14650	331.0000	320.0000	342.0000
14700	332.0000	321.0000	342.0000
14750	332.0000	321.0000	342.0000
14800	332.0000	321.0000	342.0000
14850	333.0000	322.0000	342.0000
14900	333.0000	322.0000	343.0000
14950	333.0000	323.0000	343.0000
15000	334.0000	323.0000	343.0000
15050	334.0000	323.0000	344.0000
15100	334.0000	324.0000	344.0000
15150	335.0000	324.0000	344.0000
15200	335.0000	324.0000	344.0000
15250	335.0000	324.0000	345.0000
15300	335.0000	325.0000	345.0000
15350	336.0000	325.0000	345.0000
15400	336.0000	325.0000	346.0000
15450	336.0000	326.0000	346.0000
15500	336.0000	326.0000	346.0000
15550	337.0000	326.0000	347.0000
15600	337.0000	326.0000	347.0000
15650	337.0000	327.0000	347.0000
15700	338.0000	327.0000	347.0000
15750	338.0000	328.0000	348.0000
15800	338.0000	328.0000	348.0000
15850	339.0000	328.0000	348.0000
15900	339.0000	329.0000	348.0000
15950	339.0000	329.0000	349.0000
16000	339.0000	329.0000	349.0000
16050	340.0000	329.0000	349.0000
16100	340.0000	329.0000	349.0000
16150	340.0000	330.0000	349.0000
16200	340.0000	330.0000	350.0000
16250	341.0000	330.0000	350.0000
16300	341.0000	331.0000	350.0000
16350	341.0000	331.0000	350.0000
16400	341.0000	331.0000	350.0000
16450	342.0000	332.0000	351.0000
16500	342.0000	332.0000	351.0000
16550	342.0000	332.0000	351.0000
16600	343.0000	333.0000	351.0000
16650	343.0000	333.0000	352.0000
16700	343.0000	333.0000	352.0000
16750	343.0000	333.0000	352.0000
16800	344.0000	334.0000	352.0000
16850	344.0000	334.0000	352.0000
16900	344.0000	334.0000	353.0000
16950	344.0000	335.0000	353.0000
17000	345.0000	335.0000	353.0000
17050	345.0000	335.0000	353.0000
17100	345.0000	335.0000	354.0000
17150	346.0000	336.0000	354.0000
17200	346.0000	336.0000	354.0000
17250	346.0000	337.0000	355.0000
17300	346.0000	337.0000	355.0000
17350	346.0000	337.0000	355.0000
17400	347.0000	337.0000	355.0000
17450	347.0000	338.0000	356.0000
17500	347.0000	338.0000	356.0000
17550	347.0000	338.0000	356.0000
17600	348.0000	338.0000	356.0000
17650	348.0000	339.0000	356.0000
17700	348.0000	339.0000	357.0000
17750	349.0000	339.0000	357.0000
17800	349.0000	339.0000	357.0000
17850	349.0000	340.0000	358.0000
17900	349.0000	340.0000	358.0000
17950	349.0000	341.0000	358.0000
18000	350.0000	341.0000	358.0000
18050	350.0000	341.0000	359.0000
18100	350.0000	341.0000	359.0000
18150	350.0000	342.0000	359.0000
18200	351.0000	342.0000	359.0000
18250	351.0000	342.0000	359.0000
18300	351.0000	342.0000	360.0000
18350	352.0000	343.0000	360.0000
18400	352.0000	343.0000	360.0000
18450	352.0000	344.0000	360.0000
18500	352.0000	344.0000	360.0000
18550	353.0000	344.0000	360.0000
18600	353.0000	344.0000	361.0000
18650	353.0000	345.0000	361.0000
18700	353.0000	345.0000	361.0000
18750	354.0000	345.0000	362.0000
18800	354.0000	346.0000	362.0000
18850	354.0000	346.0000	362.0000
18900	354.0000	346.0000	362.0000
18950	355.0000	346.0000	362.0000
19000	355.0000	346.0000	362.0000
19050	355.0000	347.0000	363.0000
19100	355.0000	347.0000	363.0000
19150	356.0000	347.0000	363.0000
19200	356.0000	347.0000	363.0000
19250	356.0000	347.0000	364.0000
19300	356.0000	348.0000	364.0000
19350	357.0000	348.0000	364.0000
19400	357.0000	348.0000	364.0000
19450	357.0000	349.0000	364.0000
19500	357.0000	349.0000	365.0000
19550	358.0000	349.0000	365.0000
19600	358.0000	350.0000	365.0000
19650	358.0000	350.0000	365.0000
19700	358.0000	350.0000	365.0000
19750	359.0000	350.0000	366.0000
19800	359.0000	351.0000	366.0000
19850	359.0000	351.0000	366.0000
19900	359.0000	351.0000	366.0000
19950	360.0000	352.0000	366.0000
20000	360.0000	352.0000	366.0000
20050	360.0000	352.0000	367.0000
20100	360.0000	353.0000	367.0000
20150	360.0000	353.0000	367.0000
20200	361.0000	353.0000	367.0000
20250	361.0000	353.0000	367.0000
20300	361.0000	354.0000	368.0000
20350	361.0000	354.0000	368.0000
20400	362.0000	354.0000	368.0000
20450	362.0000	355.0000	368.0000
20500	362.0000	355.0000	368.0000
20550	362.0000	355.0000	369.0000
20600	363.0000	355.0000	369.0000
20650	363.0000	356.0000	369.0000
20700	363.0000	356.0000	369.0000
20750	363.0000	356.0000	369.0000
20800	363.0000	357.0000	370.0000
20850	364.0000	357.0000	370.0000
20900	364.0000	357.0000	370.0000
20950	364.0000	357.0000	370.0000
21000	364.0000	358.0000	370.0000
21050	365.0000	358.0000	370.0000
21100	365.0000	358.0000	370.0000
21150	365.0000	359.0000	371.0000
21200	365.0000	359.0000	371.0000
21250	366.0000	359.0000	371.0000
21300	366.0000	359.0000	371.0000
21350	366.0000	359.0000	371.0000
21400	366.0000	360.0000	371.0000
21450	366.0000	360.0000	372.0000
21500	367.0000	361.0000	372.0000
21550	367.0000	361.0000	372.0000
21600	367.0000	361.0000	372.0000
21650	367.0000	361.0000	372.0000
21700	368.0000	362.0000	372.0000
21750	368.0000	362.0000	373.0000
21800	368.0000	362.0000	373.0000
21850	368.0000	363.0000	373.0000
21900	368.0000	363.0000	373.0000
21950	369.0000	363.0000	373.0000
22000	369.0000	364.0000	373.0000
22050	369.0000	364.0000	373.0000
22100	369.0000	364.0000	374.0000
22150	370.0000	364.0000	374.0000
22200	370.0000	365.0000	374.0000
22250	370.0000	365.0000	374.0000
22300	370.0000	365.0000	374.0000
22350	370.0000	366.0000	374.0000
22400	371.0000	366.0000	375.0000
22450	371.0000	366.0000	375.0000
22500	371.0000	367.0000	375.0000
22550	371.0000	367.0000	375.0000
22600	372.0000	367.0000	375.0000
22650	372.0000	368.0000	375.0000
22700	372.0000	368.0000	375.0000
22750	372.0000	368.0000	375.0000
22800	372.0000	368.0000	375.0000
22850	373.0000	369.0000	375.0000
22900	373.0000	369.0000	376.0000
22950	373.0000	369.0000	376.0000
23000	373.0000	370.0000	376.0000
23050	374.0000	370.0000	376.0000
23100	374.0000	370.0000	376.0000
23150	374.0000	371.0000	376.0000
23200	374.0000	371.0000	376.0000
23250	374.0000	371.0000	376.0000
23300	375.0000	372.0000	376.0000
23350	375.0000	372.0000	376.0000
23400	375.0000	373.0000	376.0000
23450	375.0000	373.0000	376.0000
23500	375.0000	373.0000	376.0000
23550	376.0000	374.0000	376.0000
23600	376.0000	375.0000	376.0000
23650	376.0000	375.0000	376.0000
23656	376.0000	376.0000	376.0000
