# Supplementary material for: Characterization of Esophageal Microbiota in Patients With Esophagitis and Esophageal Squamous Cell Carcinoma
Source: Front Cell Infect Microbiol. 2021 Nov 11;11:774330. doi: 10.3389/fcimb.2021.774330 (PMC8632060; doi:10.3389/fcimb.2021.774330)
Supplement: Supplementary file 2 [file DataSheet_1.zip › 16S_V3_V4-68╕÷╤∙▒╛JZD 2020.7.21/2.Alpha_diversity_analysis/Rarefaction/Samples_rarefaction/otu.ES3.rarefaction]

numsampled	0.03	lci	hci
1	1.0000	1.0000	1.0000
50	33.0000	27.0000	39.0000
100	53.0000	45.0000	61.0000
150	69.0000	60.0000	79.0000
200	82.0000	73.0000	94.0000
250	94.0000	83.0000	105.0000
300	104.0000	93.0000	115.0000
350	113.0000	101.0000	125.0000
400	121.0000	109.0000	134.0000
450	129.0000	117.0000	142.0000
500	136.0000	124.0000	148.0000
550	142.0000	130.0000	155.0000
600	148.0000	135.0000	161.0000
650	154.0000	141.0000	166.0000
700	159.0000	146.0000	171.0000
750	164.0000	152.0000	176.0000
800	168.0000	156.0000	181.0000
850	173.0000	160.0000	186.0000
900	177.0000	163.0000	190.0000
950	181.0000	167.0000	194.0000
1000	185.0000	172.0000	199.0000
1050	189.0000	176.0000	202.0000
1100	192.0000	179.0000	206.0000
1150	196.0000	183.0000	209.0000
1200	199.0000	185.0000	212.0000
1250	202.0000	189.0000	215.0000
1300	205.0000	192.0000	218.0000
1350	208.0000	194.0000	222.0000
1400	211.0000	197.0000	224.0000
1450	213.0000	200.0000	227.0000
1500	216.0000	203.0000	229.0000
1550	219.0000	205.0000	231.0000
1600	221.0000	207.0000	233.0000
1650	223.0000	210.0000	236.0000
1700	226.0000	212.0000	239.0000
1750	228.0000	214.0000	240.0000
1800	230.0000	216.0000	243.0000
1850	232.0000	218.0000	245.0000
1900	234.0000	221.0000	247.0000
1950	236.0000	223.0000	249.0000
2000	238.0000	225.0000	250.0000
2050	240.0000	226.0000	253.0000
2100	242.0000	228.0000	254.0000
2150	243.0000	230.0000	256.0000
2200	245.0000	231.0000	258.0000
2250	247.0000	234.0000	260.0000
2300	249.0000	235.0000	262.0000
2350	250.0000	237.0000	264.0000
2400	252.0000	238.0000	265.0000
2450	254.0000	240.0000	267.0000
2500	255.0000	242.0000	268.0000
2550	257.0000	243.0000	270.0000
2600	258.0000	245.0000	271.0000
2650	260.0000	246.0000	273.0000
2700	261.0000	248.0000	274.0000
2750	263.0000	249.0000	276.0000
2800	264.0000	251.0000	277.0000
2850	266.0000	252.0000	279.0000
2900	267.0000	253.0000	279.0000
2950	268.0000	255.0000	281.0000
3000	270.0000	256.0000	282.0000
3050	271.0000	257.0000	284.0000
3100	272.0000	258.0000	285.0000
3150	273.0000	259.0000	287.0000
3200	275.0000	261.0000	287.0000
3250	276.0000	262.0000	289.0000
3300	277.0000	263.0000	290.0000
3350	278.0000	264.0000	291.0000
3400	279.0000	264.0000	292.0000
3450	280.0000	266.0000	293.0000
3500	281.0000	267.0000	295.0000
3550	283.0000	268.0000	296.0000
3600	284.0000	269.0000	297.0000
3650	285.0000	270.0000	298.0000
3700	286.0000	272.0000	299.0000
3750	287.0000	272.0000	300.0000
3800	287.0000	274.0000	301.0000
3850	289.0000	275.0000	302.0000
3900	290.0000	276.0000	303.0000
3950	291.0000	277.0000	304.0000
4000	292.0000	278.0000	305.0000
4050	292.0000	279.0000	306.0000
4100	293.0000	280.0000	307.0000
4150	295.0000	281.0000	308.0000
4200	295.0000	282.0000	309.0000
4250	296.0000	283.0000	310.0000
4300	297.0000	284.0000	311.0000
4350	298.0000	285.0000	312.0000
4400	299.0000	285.0000	312.0000
4450	300.0000	286.0000	313.0000
4500	301.0000	287.0000	314.0000
4550	302.0000	288.0000	315.0000
4600	302.0000	289.0000	316.0000
4650	303.0000	290.0000	317.0000
4700	304.0000	291.0000	317.0000
4750	305.0000	292.0000	318.0000
4800	305.0000	293.0000	319.0000
4850	306.0000	293.0000	320.0000
4900	307.0000	295.0000	321.0000
4950	308.0000	295.0000	321.0000
5000	309.0000	296.0000	322.0000
5050	309.0000	297.0000	323.0000
5100	310.0000	298.0000	324.0000
5150	311.0000	298.0000	324.0000
5200	312.0000	299.0000	325.0000
5250	312.0000	299.0000	326.0000
5300	313.0000	300.0000	327.0000
5350	314.0000	301.0000	328.0000
5400	315.0000	302.0000	329.0000
5450	315.0000	302.0000	329.0000
5500	316.0000	303.0000	330.0000
5550	317.0000	304.0000	331.0000
5600	318.0000	305.0000	332.0000
5650	318.0000	305.0000	332.0000
5700	319.0000	307.0000	333.0000
5750	319.0000	307.0000	334.0000
5800	320.0000	308.0000	334.0000
5850	321.0000	308.0000	334.0000
5900	321.0000	309.0000	335.0000
5950	322.0000	310.0000	335.0000
6000	323.0000	311.0000	337.0000
6050	323.0000	311.0000	337.0000
6100	324.0000	312.0000	338.0000
6150	325.0000	313.0000	338.0000
6200	325.0000	313.0000	339.0000
6250	326.0000	314.0000	339.0000
6300	326.0000	314.0000	339.0000
6350	327.0000	315.0000	340.0000
6400	328.0000	316.0000	341.0000
6450	328.0000	316.0000	342.0000
6500	329.0000	317.0000	342.0000
6550	329.0000	318.0000	343.0000
6600	330.0000	318.0000	344.0000
6650	331.0000	319.0000	344.0000
6700	331.0000	320.0000	345.0000
6750	332.0000	320.0000	345.0000
6800	332.0000	321.0000	346.0000
6850	333.0000	321.0000	346.0000
6900	333.0000	322.0000	347.0000
6950	334.0000	323.0000	348.0000
7000	335.0000	324.0000	348.0000
7050	335.0000	324.0000	349.0000
7100	336.0000	325.0000	349.0000
7150	336.0000	325.0000	350.0000
7200	337.0000	326.0000	351.0000
7250	337.0000	326.0000	351.0000
7300	338.0000	326.0000	352.0000
7350	339.0000	327.0000	352.0000
7400	339.0000	328.0000	353.0000
7450	340.0000	328.0000	353.0000
7500	340.0000	329.0000	354.0000
7550	341.0000	329.0000	354.0000
7600	341.0000	330.0000	355.0000
7650	342.0000	330.0000	355.0000
7700	342.0000	331.0000	356.0000
7750	343.0000	331.0000	356.0000
7800	343.0000	332.0000	357.0000
7850	344.0000	332.0000	358.0000
7900	344.0000	333.0000	358.0000
7950	345.0000	333.0000	358.0000
8000	346.0000	333.0000	358.0000
8050	346.0000	334.0000	359.0000
8100	346.0000	334.0000	359.0000
8150	347.0000	335.0000	359.0000
8200	347.0000	335.0000	360.0000
8250	348.0000	335.0000	361.0000
8300	348.0000	336.0000	361.0000
8350	349.0000	337.0000	362.0000
8400	349.0000	337.0000	362.0000
8450	350.0000	338.0000	363.0000
8500	350.0000	338.0000	363.0000
8550	351.0000	339.0000	364.0000
8600	351.0000	339.0000	364.0000
8650	352.0000	339.0000	365.0000
8700	352.0000	340.0000	365.0000
8750	353.0000	340.0000	366.0000
8800	353.0000	341.0000	366.0000
8850	354.0000	342.0000	366.0000
8900	354.0000	342.0000	367.0000
8950	355.0000	342.0000	368.0000
9000	355.0000	343.0000	368.0000
9050	356.0000	344.0000	369.0000
9100	356.0000	344.0000	369.0000
9150	356.0000	344.0000	369.0000
9200	357.0000	345.0000	370.0000
9250	357.0000	345.0000	371.0000
9300	358.0000	346.0000	371.0000
9350	358.0000	346.0000	371.0000
9400	359.0000	347.0000	372.0000
9450	359.0000	347.0000	372.0000
9500	360.0000	348.0000	372.0000
9550	360.0000	348.0000	372.0000
9600	361.0000	349.0000	373.0000
9650	361.0000	349.0000	373.0000
9700	362.0000	350.0000	374.0000
9750	362.0000	350.0000	374.0000
9800	362.0000	351.0000	375.0000
9850	363.0000	351.0000	375.0000
9900	363.0000	352.0000	375.0000
9950	364.0000	352.0000	376.0000
10000	364.0000	352.0000	376.0000
10050	364.0000	353.0000	377.0000
10100	365.0000	353.0000	377.0000
10150	366.0000	354.0000	378.0000
10200	366.0000	354.0000	378.0000
10250	366.0000	354.0000	378.0000
10300	367.0000	355.0000	379.0000
10350	367.0000	355.0000	380.0000
10400	367.0000	355.0000	380.0000
10450	368.0000	356.0000	380.0000
10500	368.0000	356.0000	381.0000
10550	368.0000	356.0000	382.0000
10600	369.0000	357.0000	382.0000
10650	369.0000	357.0000	382.0000
10700	370.0000	358.0000	383.0000
10750	370.0000	358.0000	383.0000
10800	371.0000	359.0000	383.0000
10850	371.0000	359.0000	384.0000
10900	371.0000	359.0000	384.0000
10950	372.0000	360.0000	384.0000
11000	372.0000	360.0000	384.0000
11050	372.0000	361.0000	385.0000
11100	373.0000	361.0000	385.0000
11150	373.0000	361.0000	386.0000
11200	374.0000	362.0000	386.0000
11250	374.0000	362.0000	386.0000
11300	374.0000	362.0000	387.0000
11350	375.0000	363.0000	387.0000
11400	375.0000	363.0000	387.0000
11450	376.0000	363.0000	388.0000
11500	376.0000	364.0000	388.0000
11550	376.0000	364.0000	388.0000
11600	377.0000	364.0000	389.0000
11650	377.0000	365.0000	389.0000
11700	377.0000	365.0000	389.0000
11750	378.0000	366.0000	390.0000
11800	378.0000	366.0000	390.0000
11850	378.0000	366.0000	391.0000
11900	379.0000	367.0000	391.0000
11950	379.0000	367.0000	391.0000
12000	380.0000	368.0000	392.0000
12050	380.0000	368.0000	392.0000
12100	380.0000	368.0000	392.0000
12150	381.0000	368.0000	393.0000
12200	381.0000	369.0000	393.0000
12250	381.0000	369.0000	394.0000
12300	382.0000	369.0000	394.0000
12350	382.0000	370.0000	394.0000
12400	382.0000	370.0000	395.0000
12450	383.0000	370.0000	395.0000
12500	383.0000	371.0000	396.0000
12550	384.0000	371.0000	396.0000
12600	384.0000	372.0000	396.0000
12650	384.0000	372.0000	396.0000
12700	385.0000	372.0000	397.0000
12750	385.0000	373.0000	397.0000
12800	385.0000	373.0000	397.0000
12850	386.0000	373.0000	398.0000
12900	386.0000	374.0000	398.0000
12950	386.0000	374.0000	398.0000
13000	387.0000	374.0000	398.0000
13050	387.0000	375.0000	399.0000
13100	387.0000	375.0000	399.0000
13150	388.0000	375.0000	399.0000
13200	388.0000	376.0000	399.0000
13250	388.0000	376.0000	400.0000
13300	389.0000	377.0000	400.0000
13350	389.0000	377.0000	401.0000
13400	389.0000	377.0000	401.0000
13450	390.0000	378.0000	401.0000
13500	390.0000	378.0000	401.0000
13550	390.0000	378.0000	402.0000
13600	391.0000	378.0000	402.0000
13650	391.0000	379.0000	403.0000
13700	391.0000	379.0000	403.0000
13750	392.0000	379.0000	403.0000
13800	392.0000	380.0000	403.0000
13850	392.0000	380.0000	404.0000
13900	392.0000	381.0000	404.0000
13950	393.0000	381.0000	404.0000
14000	393.0000	381.0000	405.0000
14050	393.0000	381.0000	405.0000
14100	394.0000	382.0000	405.0000
14150	394.0000	382.0000	406.0000
14200	395.0000	382.0000	406.0000
14250	395.0000	383.0000	406.0000
14300	395.0000	384.0000	407.0000
14350	395.0000	384.0000	407.0000
14400	396.0000	384.0000	407.0000
14450	396.0000	384.0000	407.0000
14500	397.0000	385.0000	408.0000
14550	397.0000	385.0000	408.0000
14600	397.0000	386.0000	408.0000
14650	398.0000	386.0000	409.0000
14700	398.0000	387.0000	409.0000
14750	398.0000	387.0000	409.0000
14800	398.0000	387.0000	410.0000
14850	399.0000	387.0000	410.0000
14900	399.0000	388.0000	410.0000
14950	399.0000	388.0000	410.0000
15000	400.0000	389.0000	411.0000
15050	400.0000	389.0000	411.0000
15100	400.0000	389.0000	411.0000
15150	401.0000	389.0000	412.0000
15200	401.0000	390.0000	412.0000
15250	401.0000	390.0000	412.0000
15300	402.0000	391.0000	412.0000
15350	402.0000	391.0000	413.0000
15400	402.0000	391.0000	413.0000
15450	403.0000	392.0000	413.0000
15500	403.0000	392.0000	413.0000
15550	403.0000	393.0000	414.0000
15600	403.0000	393.0000	414.0000
15650	404.0000	393.0000	414.0000
15700	404.0000	393.0000	415.0000
15750	404.0000	394.0000	415.0000
15800	405.0000	394.0000	415.0000
15850	405.0000	394.0000	415.0000
15900	405.0000	395.0000	416.0000
15950	406.0000	395.0000	416.0000
16000	406.0000	395.0000	416.0000
16050	406.0000	395.0000	416.0000
16100	407.0000	395.0000	416.0000
16150	407.0000	396.0000	417.0000
16200	407.0000	396.0000	417.0000
16250	408.0000	396.0000	417.0000
16300	408.0000	397.0000	418.0000
16350	408.0000	397.0000	418.0000
16400	408.0000	398.0000	418.0000
16450	409.0000	398.0000	418.0000
16500	409.0000	398.0000	418.0000
16550	409.0000	398.0000	419.0000
16600	409.0000	399.0000	419.0000
16650	410.0000	399.0000	419.0000
16700	410.0000	400.0000	419.0000
16750	410.0000	400.0000	419.0000
16800	411.0000	400.0000	420.0000
16850	411.0000	401.0000	420.0000
16900	411.0000	401.0000	420.0000
16950	412.0000	401.0000	420.0000
17000	412.0000	402.0000	421.0000
17050	412.0000	402.0000	421.0000
17100	412.0000	402.0000	422.0000
17150	413.0000	403.0000	422.0000
17200	413.0000	403.0000	422.0000
17250	413.0000	403.0000	422.0000
17300	414.0000	403.0000	422.0000
17350	414.0000	404.0000	423.0000
17400	414.0000	404.0000	423.0000
17450	414.0000	404.0000	423.0000
17500	415.0000	404.0000	424.0000
17550	415.0000	405.0000	424.0000
17600	415.0000	405.0000	424.0000
17650	416.0000	406.0000	424.0000
17700	416.0000	406.0000	424.0000
17750	416.0000	406.0000	425.0000
17800	416.0000	407.0000	425.0000
17850	417.0000	407.0000	425.0000
17900	417.0000	407.0000	426.0000
17950	417.0000	408.0000	426.0000
18000	417.0000	408.0000	426.0000
18050	418.0000	408.0000	427.0000
18100	418.0000	409.0000	427.0000
18150	418.0000	409.0000	427.0000
18200	418.0000	409.0000	427.0000
18250	419.0000	410.0000	427.0000
18300	419.0000	410.0000	427.0000
18350	419.0000	410.0000	427.0000
18400	420.0000	410.0000	428.0000
18450	420.0000	411.0000	428.0000
18500	420.0000	411.0000	428.0000
18550	421.0000	411.0000	428.0000
18600	421.0000	412.0000	429.0000
18650	421.0000	412.0000	429.0000
18700	421.0000	412.0000	430.0000
18750	422.0000	413.0000	430.0000
18800	422.0000	413.0000	430.0000
18850	422.0000	413.0000	430.0000
18900	422.0000	414.0000	430.0000
18950	423.0000	414.0000	430.0000
19000	423.0000	414.0000	431.0000
19050	423.0000	414.0000	431.0000
19100	423.0000	415.0000	431.0000
19150	424.0000	415.0000	432.0000
19200	424.0000	415.0000	432.0000
19250	424.0000	416.0000	432.0000
19300	424.0000	416.0000	432.0000
19350	425.0000	416.0000	433.0000
19400	425.0000	417.0000	433.0000
19450	425.0000	417.0000	433.0000
19500	426.0000	417.0000	433.0000
19550	426.0000	418.0000	433.0000
19600	426.0000	418.0000	434.0000
19650	426.0000	418.0000	434.0000
19700	426.0000	418.0000	434.0000
19750	427.0000	419.0000	434.0000
19800	427.0000	419.0000	434.0000
19850	427.0000	419.0000	435.0000
19900	428.0000	419.0000	435.0000
19950	428.0000	420.0000	435.0000
20000	428.0000	420.0000	436.0000
20050	428.0000	420.0000	436.0000
20100	429.0000	421.0000	436.0000
20150	429.0000	421.0000	437.0000
20200	429.0000	421.0000	437.0000
20250	429.0000	421.0000	437.0000
20300	430.0000	422.0000	437.0000
20350	430.0000	422.0000	437.0000
20400	430.0000	422.0000	437.0000
20450	431.0000	423.0000	437.0000
20500	431.0000	423.0000	437.0000
20550	431.0000	423.0000	438.0000
20600	431.0000	424.0000	438.0000
20650	432.0000	424.0000	438.0000
20700	432.0000	424.0000	438.0000
20750	432.0000	425.0000	438.0000
20800	432.0000	425.0000	438.0000
20850	432.0000	425.0000	439.0000
20900	433.0000	425.0000	439.0000
20950	433.0000	426.0000	439.0000
21000	433.0000	426.0000	439.0000
21050	434.0000	426.0000	440.0000
21100	434.0000	426.0000	440.0000
21150	434.0000	427.0000	440.0000
21200	434.0000	427.0000	440.0000
21250	435.0000	427.0000	440.0000
21300	435.0000	428.0000	440.0000
21350	435.0000	428.0000	441.0000
21400	435.0000	428.0000	441.0000
21450	436.0000	429.0000	441.0000
21500	436.0000	429.0000	441.0000
21550	436.0000	429.0000	441.0000
21600	436.0000	429.0000	441.0000
21650	437.0000	430.0000	441.0000
21700	437.0000	430.0000	442.0000
21750	437.0000	431.0000	442.0000
21800	437.0000	431.0000	442.0000
21850	437.0000	431.0000	442.0000
21900	438.0000	431.0000	442.0000
21950	438.0000	432.0000	443.0000
22000	438.0000	432.0000	443.0000
22050	438.0000	432.0000	443.0000
22100	439.0000	432.0000	443.0000
22150	439.0000	433.0000	443.0000
22200	439.0000	433.0000	444.0000
22250	439.0000	434.0000	444.0000
22300	440.0000	434.0000	444.0000
22350	440.0000	434.0000	444.0000
22400	440.0000	435.0000	444.0000
22450	440.0000	435.0000	444.0000
22500	441.0000	436.0000	444.0000
22550	441.0000	436.0000	445.0000
22600	441.0000	436.0000	445.0000
22650	441.0000	437.0000	445.0000
22700	442.0000	437.0000	445.0000
22750	442.0000	437.0000	445.0000
22800	442.0000	438.0000	445.0000
22850	442.0000	438.0000	445.0000
22900	443.0000	439.0000	445.0000
22950	443.0000	439.0000	446.0000
23000	443.0000	439.0000	446.0000
23050	443.0000	439.0000	446.0000
23100	443.0000	440.0000	446.0000
23150	444.0000	440.0000	446.0000
23200	444.0000	441.0000	446.0000
23250	444.0000	441.0000	446.0000
23300	444.0000	441.0000	446.0000
23350	445.0000	442.0000	446.0000
23400	445.0000	442.0000	446.0000
23450	445.0000	443.0000	446.0000
23500	445.0000	443.0000	446.0000
23550	446.0000	444.0000	446.0000
23600	446.0000	444.0000	446.0000
23650	446.0000	445.0000	446.0000
23656	446.0000	446.0000	446.0000
