# Supplementary material for: Characterization of Esophageal Microbiota in Patients With Esophagitis and Esophageal Squamous Cell Carcinoma
Source: Front Cell Infect Microbiol. 2021 Nov 11;11:774330. doi: 10.3389/fcimb.2021.774330 (PMC8632060; doi:10.3389/fcimb.2021.774330)
Supplement: Supplementary file 2 [file DataSheet_1.zip › 16S_V3_V4-68╕÷╤∙▒╛JZD 2020.7.21/2.Alpha_diversity_analysis/Rarefaction/Samples_rarefaction/otu.ES4.rarefaction]

numsampled	0.03	lci	hci
1	1.0000	1.0000	1.0000
50	36.0000	30.0000	41.0000
100	60.0000	52.0000	68.0000
150	80.0000	70.0000	89.0000
200	96.0000	85.0000	106.0000
250	110.0000	99.0000	122.0000
300	123.0000	110.0000	134.0000
350	134.0000	122.0000	147.0000
400	145.0000	132.0000	158.0000
450	154.0000	141.0000	167.0000
500	163.0000	150.0000	176.0000
550	171.0000	157.0000	184.0000
600	178.0000	164.0000	192.0000
650	185.0000	171.0000	200.0000
700	191.0000	177.0000	207.0000
750	197.0000	183.0000	213.0000
800	203.0000	189.0000	219.0000
850	209.0000	194.0000	224.0000
900	214.0000	199.0000	229.0000
950	219.0000	203.0000	234.0000
1000	223.0000	208.0000	238.0000
1050	228.0000	213.0000	243.0000
1100	232.0000	218.0000	247.0000
1150	236.0000	222.0000	251.0000
1200	240.0000	226.0000	255.0000
1250	244.0000	230.0000	260.0000
1300	248.0000	234.0000	263.0000
1350	251.0000	237.0000	266.0000
1400	255.0000	240.0000	269.0000
1450	258.0000	244.0000	273.0000
1500	261.0000	247.0000	276.0000
1550	264.0000	250.0000	279.0000
1600	267.0000	254.0000	282.0000
1650	270.0000	256.0000	285.0000
1700	273.0000	259.0000	287.0000
1750	276.0000	262.0000	291.0000
1800	279.0000	264.0000	294.0000
1850	281.0000	266.0000	296.0000
1900	284.0000	269.0000	299.0000
1950	286.0000	271.0000	301.0000
2000	288.0000	273.0000	303.0000
2050	291.0000	276.0000	305.0000
2100	293.0000	278.0000	307.0000
2150	295.0000	280.0000	309.0000
2200	298.0000	282.0000	312.0000
2250	300.0000	284.0000	314.0000
2300	302.0000	286.0000	316.0000
2350	304.0000	288.0000	318.0000
2400	306.0000	291.0000	320.0000
2450	308.0000	293.0000	322.0000
2500	310.0000	294.0000	323.0000
2550	311.0000	296.0000	326.0000
2600	313.0000	297.0000	328.0000
2650	315.0000	299.0000	329.0000
2700	316.0000	301.0000	331.0000
2750	318.0000	303.0000	333.0000
2800	320.0000	305.0000	335.0000
2850	321.0000	307.0000	336.0000
2900	323.0000	308.0000	338.0000
2950	324.0000	310.0000	340.0000
3000	326.0000	312.0000	342.0000
3050	328.0000	313.0000	343.0000
3100	329.0000	314.0000	344.0000
3150	330.0000	316.0000	346.0000
3200	332.0000	317.0000	347.0000
3250	333.0000	319.0000	348.0000
3300	334.0000	320.0000	349.0000
3350	336.0000	322.0000	350.0000
3400	337.0000	323.0000	351.0000
3450	339.0000	324.0000	353.0000
3500	340.0000	326.0000	354.0000
3550	341.0000	327.0000	356.0000
3600	342.0000	328.0000	357.0000
3650	344.0000	329.0000	358.0000
3700	345.0000	331.0000	360.0000
3750	346.0000	331.0000	361.0000
3800	347.0000	332.0000	362.0000
3850	348.0000	334.0000	363.0000
3900	350.0000	335.0000	364.0000
3950	351.0000	336.0000	366.0000
4000	352.0000	337.0000	366.0000
4050	354.0000	338.0000	368.0000
4100	355.0000	340.0000	369.0000
4150	356.0000	342.0000	370.0000
4200	357.0000	343.0000	371.0000
4250	358.0000	343.0000	372.0000
4300	359.0000	344.0000	373.0000
4350	360.0000	346.0000	374.0000
4400	361.0000	347.0000	375.0000
4450	362.0000	348.0000	376.0000
4500	363.0000	349.0000	377.0000
4550	364.0000	349.0000	378.0000
4600	365.0000	351.0000	379.0000
4650	366.0000	351.0000	380.0000
4700	367.0000	353.0000	381.0000
4750	368.0000	353.0000	382.0000
4800	369.0000	354.0000	383.0000
4850	370.0000	355.0000	384.0000
4900	370.0000	356.0000	385.0000
4950	371.0000	357.0000	386.0000
5000	372.0000	358.0000	386.0000
5050	373.0000	359.0000	387.0000
5100	374.0000	360.0000	388.0000
5150	375.0000	361.0000	389.0000
5200	376.0000	361.0000	390.0000
5250	377.0000	362.0000	391.0000
5300	377.0000	363.0000	392.0000
5350	378.0000	364.0000	393.0000
5400	379.0000	365.0000	394.0000
5450	380.0000	366.0000	394.0000
5500	380.0000	366.0000	395.0000
5550	381.0000	367.0000	396.0000
5600	382.0000	368.0000	397.0000
5650	383.0000	369.0000	398.0000
5700	384.0000	369.0000	399.0000
5750	385.0000	370.0000	399.0000
5800	386.0000	371.0000	400.0000
5850	386.0000	372.0000	401.0000
5900	387.0000	373.0000	402.0000
5950	388.0000	374.0000	403.0000
6000	389.0000	374.0000	404.0000
6050	390.0000	375.0000	405.0000
6100	390.0000	376.0000	405.0000
6150	391.0000	376.0000	406.0000
6200	392.0000	377.0000	407.0000
6250	393.0000	378.0000	407.0000
6300	393.0000	379.0000	408.0000
6350	394.0000	380.0000	409.0000
6400	395.0000	380.0000	410.0000
6450	395.0000	381.0000	410.0000
6500	396.0000	382.0000	411.0000
6550	397.0000	383.0000	412.0000
6600	398.0000	384.0000	412.0000
6650	398.0000	384.0000	413.0000
6700	399.0000	385.0000	413.0000
6750	400.0000	385.0000	414.0000
6800	400.0000	386.0000	414.0000
6850	401.0000	387.0000	415.0000
6900	402.0000	388.0000	416.0000
6950	402.0000	388.0000	416.0000
7000	403.0000	389.0000	417.0000
7050	403.0000	389.0000	417.0000
7100	404.0000	391.0000	418.0000
7150	405.0000	391.0000	419.0000
7200	405.0000	392.0000	420.0000
7250	406.0000	393.0000	420.0000
7300	407.0000	393.0000	421.0000
7350	407.0000	394.0000	421.0000
7400	408.0000	394.0000	422.0000
7450	408.0000	395.0000	423.0000
7500	409.0000	395.0000	423.0000
7550	410.0000	396.0000	424.0000
7600	410.0000	397.0000	424.0000
7650	411.0000	397.0000	424.0000
7700	412.0000	397.0000	425.0000
7750	412.0000	398.0000	425.0000
7800	413.0000	398.0000	426.0000
7850	413.0000	399.0000	426.0000
7900	414.0000	399.0000	427.0000
7950	414.0000	400.0000	428.0000
8000	415.0000	401.0000	428.0000
8050	415.0000	402.0000	429.0000
8100	416.0000	402.0000	429.0000
8150	417.0000	402.0000	430.0000
8200	417.0000	403.0000	431.0000
8250	418.0000	404.0000	431.0000
8300	418.0000	405.0000	432.0000
8350	419.0000	405.0000	432.0000
8400	419.0000	406.0000	432.0000
8450	420.0000	407.0000	433.0000
8500	420.0000	407.0000	433.0000
8550	421.0000	408.0000	433.0000
8600	421.0000	408.0000	434.0000
8650	422.0000	409.0000	435.0000
8700	422.0000	409.0000	435.0000
8750	423.0000	409.0000	436.0000
8800	423.0000	410.0000	436.0000
8850	424.0000	411.0000	437.0000
8900	424.0000	411.0000	438.0000
8950	425.0000	411.0000	438.0000
9000	425.0000	412.0000	439.0000
9050	426.0000	412.0000	439.0000
9100	426.0000	413.0000	440.0000
9150	427.0000	414.0000	440.0000
9200	428.0000	414.0000	440.0000
9250	428.0000	415.0000	441.0000
9300	429.0000	415.0000	442.0000
9350	429.0000	416.0000	442.0000
9400	430.0000	416.0000	443.0000
9450	430.0000	417.0000	443.0000
9500	431.0000	417.0000	443.0000
9550	431.0000	418.0000	444.0000
9600	431.0000	418.0000	444.0000
9650	432.0000	419.0000	445.0000
9700	432.0000	419.0000	446.0000
9750	433.0000	420.0000	446.0000
9800	433.0000	420.0000	446.0000
9850	434.0000	421.0000	447.0000
9900	434.0000	421.0000	447.0000
9950	435.0000	422.0000	448.0000
10000	435.0000	422.0000	448.0000
10050	435.0000	422.0000	448.0000
10100	436.0000	423.0000	449.0000
10150	437.0000	423.0000	449.0000
10200	437.0000	423.0000	450.0000
10250	437.0000	424.0000	450.0000
10300	438.0000	424.0000	451.0000
10350	438.0000	424.0000	451.0000
10400	439.0000	425.0000	452.0000
10450	439.0000	426.0000	452.0000
10500	440.0000	427.0000	453.0000
10550	440.0000	427.0000	453.0000
10600	441.0000	427.0000	454.0000
10650	441.0000	428.0000	454.0000
10700	441.0000	428.0000	454.0000
10750	442.0000	428.0000	455.0000
10800	442.0000	429.0000	455.0000
10850	443.0000	430.0000	455.0000
10900	443.0000	430.0000	456.0000
10950	444.0000	431.0000	456.0000
11000	444.0000	431.0000	457.0000
11050	445.0000	431.0000	457.0000
11100	445.0000	432.0000	457.0000
11150	445.0000	432.0000	458.0000
11200	446.0000	433.0000	458.0000
11250	446.0000	433.0000	459.0000
11300	447.0000	434.0000	459.0000
11350	447.0000	434.0000	459.0000
11400	447.0000	435.0000	460.0000
11450	448.0000	435.0000	460.0000
11500	448.0000	436.0000	461.0000
11550	449.0000	436.0000	461.0000
11600	449.0000	436.0000	461.0000
11650	449.0000	437.0000	462.0000
11700	450.0000	437.0000	462.0000
11750	450.0000	438.0000	463.0000
11800	451.0000	438.0000	463.0000
11850	451.0000	439.0000	463.0000
11900	451.0000	439.0000	463.0000
11950	452.0000	439.0000	463.0000
12000	452.0000	440.0000	464.0000
12050	453.0000	440.0000	464.0000
12100	453.0000	441.0000	465.0000
12150	453.0000	441.0000	465.0000
12200	454.0000	441.0000	466.0000
12250	454.0000	442.0000	466.0000
12300	454.0000	442.0000	466.0000
12350	455.0000	442.0000	467.0000
12400	455.0000	443.0000	467.0000
12450	456.0000	443.0000	467.0000
12500	456.0000	444.0000	468.0000
12550	456.0000	444.0000	468.0000
12600	457.0000	445.0000	469.0000
12650	457.0000	445.0000	469.0000
12700	458.0000	445.0000	469.0000
12750	458.0000	446.0000	470.0000
12800	458.0000	446.0000	470.0000
12850	459.0000	446.0000	471.0000
12900	459.0000	447.0000	471.0000
12950	459.0000	447.0000	472.0000
13000	460.0000	448.0000	473.0000
13050	460.0000	448.0000	473.0000
13100	460.0000	448.0000	473.0000
13150	461.0000	449.0000	473.0000
13200	461.0000	449.0000	473.0000
13250	462.0000	450.0000	474.0000
13300	462.0000	450.0000	474.0000
13350	462.0000	450.0000	474.0000
13400	463.0000	451.0000	475.0000
13450	463.0000	451.0000	475.0000
13500	463.0000	452.0000	475.0000
13550	464.0000	452.0000	476.0000
13600	464.0000	452.0000	476.0000
13650	464.0000	453.0000	476.0000
13700	465.0000	453.0000	476.0000
13750	465.0000	453.0000	477.0000
13800	465.0000	454.0000	477.0000
13850	466.0000	454.0000	477.0000
13900	466.0000	454.0000	478.0000
13950	466.0000	455.0000	478.0000
14000	467.0000	455.0000	478.0000
14050	467.0000	456.0000	478.0000
14100	467.0000	456.0000	479.0000
14150	468.0000	456.0000	479.0000
14200	468.0000	457.0000	479.0000
14250	468.0000	457.0000	480.0000
14300	469.0000	458.0000	480.0000
14350	469.0000	458.0000	480.0000
14400	469.0000	458.0000	480.0000
14450	470.0000	458.0000	481.0000
14500	470.0000	459.0000	481.0000
14550	470.0000	459.0000	481.0000
14600	471.0000	459.0000	482.0000
14650	471.0000	460.0000	482.0000
14700	472.0000	460.0000	483.0000
14750	472.0000	460.0000	483.0000
14800	472.0000	461.0000	483.0000
14850	473.0000	461.0000	484.0000
14900	473.0000	461.0000	484.0000
14950	473.0000	462.0000	484.0000
15000	474.0000	462.0000	485.0000
15050	474.0000	462.0000	485.0000
15100	474.0000	463.0000	485.0000
15150	474.0000	463.0000	485.0000
15200	475.0000	463.0000	486.0000
15250	475.0000	463.0000	486.0000
15300	475.0000	464.0000	487.0000
15350	476.0000	465.0000	487.0000
15400	476.0000	465.0000	487.0000
15450	476.0000	465.0000	487.0000
15500	477.0000	465.0000	488.0000
15550	477.0000	466.0000	488.0000
15600	477.0000	466.0000	488.0000
15650	478.0000	467.0000	488.0000
15700	478.0000	467.0000	488.0000
15750	478.0000	467.0000	489.0000
15800	479.0000	467.0000	489.0000
15850	479.0000	468.0000	489.0000
15900	479.0000	468.0000	489.0000
15950	480.0000	469.0000	489.0000
16000	480.0000	469.0000	490.0000
16050	480.0000	469.0000	490.0000
16100	480.0000	470.0000	490.0000
16150	481.0000	470.0000	491.0000
16200	481.0000	470.0000	491.0000
16250	481.0000	471.0000	491.0000
16300	481.0000	471.0000	492.0000
16350	482.0000	471.0000	492.0000
16400	482.0000	471.0000	492.0000
16450	482.0000	472.0000	492.0000
16500	483.0000	472.0000	492.0000
16550	483.0000	472.0000	492.0000
16600	483.0000	473.0000	493.0000
16650	484.0000	473.0000	493.0000
16700	484.0000	474.0000	493.0000
16750	484.0000	474.0000	494.0000
16800	484.0000	474.0000	494.0000
16850	485.0000	475.0000	494.0000
16900	485.0000	475.0000	494.0000
16950	485.0000	475.0000	495.0000
17000	486.0000	476.0000	495.0000
17050	486.0000	476.0000	496.0000
17100	486.0000	476.0000	496.0000
17150	487.0000	477.0000	496.0000
17200	487.0000	477.0000	497.0000
17250	487.0000	477.0000	497.0000
17300	488.0000	477.0000	497.0000
17350	488.0000	478.0000	497.0000
17400	488.0000	478.0000	497.0000
17450	488.0000	478.0000	497.0000
17500	489.0000	478.0000	497.0000
17550	489.0000	479.0000	498.0000
17600	489.0000	479.0000	498.0000
17650	489.0000	479.0000	499.0000
17700	490.0000	480.0000	499.0000
17750	490.0000	480.0000	499.0000
17800	490.0000	480.0000	499.0000
17850	491.0000	480.0000	499.0000
17900	491.0000	481.0000	499.0000
17950	491.0000	481.0000	500.0000
18000	491.0000	481.0000	500.0000
18050	492.0000	481.0000	500.0000
18100	492.0000	482.0000	501.0000
18150	492.0000	482.0000	501.0000
18200	493.0000	483.0000	501.0000
18250	493.0000	483.0000	501.0000
18300	493.0000	483.0000	501.0000
18350	493.0000	483.0000	502.0000
18400	494.0000	484.0000	502.0000
18450	494.0000	484.0000	502.0000
18500	494.0000	485.0000	502.0000
18550	495.0000	485.0000	503.0000
18600	495.0000	485.0000	503.0000
18650	495.0000	486.0000	503.0000
18700	495.0000	486.0000	503.0000
18750	496.0000	486.0000	503.0000
18800	496.0000	487.0000	504.0000
18850	496.0000	487.0000	504.0000
18900	496.0000	487.0000	504.0000
18950	497.0000	488.0000	505.0000
19000	497.0000	488.0000	505.0000
19050	497.0000	488.0000	505.0000
19100	498.0000	489.0000	505.0000
19150	498.0000	489.0000	505.0000
19200	498.0000	489.0000	505.0000
19250	498.0000	490.0000	506.0000
19300	499.0000	490.0000	506.0000
19350	499.0000	490.0000	506.0000
19400	499.0000	491.0000	507.0000
19450	499.0000	491.0000	507.0000
19500	500.0000	491.0000	507.0000
19550	500.0000	492.0000	507.0000
19600	500.0000	492.0000	507.0000
19650	500.0000	492.0000	507.0000
19700	501.0000	493.0000	508.0000
19750	501.0000	493.0000	508.0000
19800	501.0000	493.0000	508.0000
19850	501.0000	493.0000	508.0000
19900	502.0000	494.0000	509.0000
19950	502.0000	494.0000	509.0000
20000	502.0000	494.0000	509.0000
20050	502.0000	494.0000	509.0000
20100	503.0000	495.0000	510.0000
20150	503.0000	495.0000	510.0000
20200	503.0000	495.0000	510.0000
20250	503.0000	495.0000	510.0000
20300	504.0000	496.0000	511.0000
20350	504.0000	496.0000	511.0000
20400	504.0000	496.0000	511.0000
20450	504.0000	497.0000	511.0000
20500	505.0000	497.0000	511.0000
20550	505.0000	497.0000	512.0000
20600	505.0000	497.0000	512.0000
20650	505.0000	498.0000	512.0000
20700	506.0000	498.0000	512.0000
20750	506.0000	499.0000	512.0000
20800	506.0000	499.0000	512.0000
20850	507.0000	499.0000	513.0000
20900	507.0000	500.0000	513.0000
20950	507.0000	500.0000	513.0000
21000	507.0000	500.0000	514.0000
21050	508.0000	501.0000	514.0000
21100	508.0000	501.0000	514.0000
21150	508.0000	502.0000	514.0000
21200	508.0000	502.0000	514.0000
21250	509.0000	502.0000	514.0000
21300	509.0000	502.0000	514.0000
21350	509.0000	503.0000	515.0000
21400	509.0000	503.0000	515.0000
21450	510.0000	503.0000	515.0000
21500	510.0000	504.0000	515.0000
21550	510.0000	504.0000	515.0000
21600	510.0000	504.0000	515.0000
21650	511.0000	505.0000	516.0000
21700	511.0000	505.0000	516.0000
21750	511.0000	505.0000	516.0000
21800	511.0000	506.0000	516.0000
21850	512.0000	506.0000	516.0000
21900	512.0000	506.0000	517.0000
21950	512.0000	506.0000	517.0000
22000	512.0000	507.0000	517.0000
22050	513.0000	507.0000	517.0000
22100	513.0000	507.0000	517.0000
22150	513.0000	508.0000	517.0000
22200	513.0000	508.0000	517.0000
22250	514.0000	508.0000	518.0000
22300	514.0000	509.0000	518.0000
22350	514.0000	509.0000	518.0000
22400	514.0000	509.0000	518.0000
22450	515.0000	509.0000	518.0000
22500	515.0000	510.0000	518.0000
22550	515.0000	510.0000	519.0000
22600	515.0000	510.0000	519.0000
22650	516.0000	511.0000	519.0000
22700	516.0000	511.0000	519.0000
22750	516.0000	511.0000	519.0000
22800	516.0000	512.0000	519.0000
22850	516.0000	512.0000	519.0000
22900	517.0000	513.0000	519.0000
22950	517.0000	513.0000	520.0000
23000	517.0000	513.0000	520.0000
23050	517.0000	514.0000	520.0000
23100	518.0000	514.0000	520.0000
23150	518.0000	514.0000	520.0000
23200	518.0000	515.0000	520.0000
23250	518.0000	515.0000	520.0000
23300	519.0000	515.0000	520.0000
23350	519.0000	516.0000	520.0000
23400	519.0000	516.0000	520.0000
23450	519.0000	517.0000	520.0000
23500	520.0000	517.0000	520.0000
23550	520.0000	518.0000	520.0000
23600	520.0000	518.0000	520.0000
23650	520.0000	520.0000	520.0000
23656	520.0000	520.0000	520.0000
