# Supplementary material for: Characterization of Esophageal Microbiota in Patients With Esophagitis and Esophageal Squamous Cell Carcinoma
Source: Front Cell Infect Microbiol. 2021 Nov 11;11:774330. doi: 10.3389/fcimb.2021.774330 (PMC8632060; doi:10.3389/fcimb.2021.774330)
Supplement: Supplementary file 2 [file DataSheet_1.zip › 16S_V3_V4-68╕÷╤∙▒╛JZD 2020.7.21/2.Alpha_diversity_analysis/Rarefaction/Samples_rarefaction/otu.ES5.rarefaction]

numsampled	0.03	lci	hci
1	1.0000	1.0000	1.0000
50	33.0000	27.0000	38.0000
100	53.0000	45.0000	61.0000
150	68.0000	59.0000	79.0000
200	81.0000	71.0000	91.0000
250	92.0000	82.0000	102.0000
300	102.0000	91.0000	113.0000
350	111.0000	99.0000	122.0000
400	118.0000	107.0000	130.0000
450	125.0000	114.0000	137.0000
500	132.0000	120.0000	144.0000
550	138.0000	126.0000	150.0000
600	143.0000	131.0000	155.0000
650	149.0000	136.0000	161.0000
700	154.0000	141.0000	166.0000
750	158.0000	145.0000	170.0000
800	163.0000	150.0000	175.0000
850	167.0000	154.0000	180.0000
900	171.0000	158.0000	184.0000
950	174.0000	161.0000	187.0000
1000	178.0000	165.0000	191.0000
1050	181.0000	168.0000	194.0000
1100	185.0000	171.0000	197.0000
1150	188.0000	175.0000	200.0000
1200	191.0000	178.0000	203.0000
1250	194.0000	180.0000	206.0000
1300	196.0000	182.0000	209.0000
1350	199.0000	185.0000	212.0000
1400	202.0000	188.0000	215.0000
1450	204.0000	191.0000	217.0000
1500	206.0000	194.0000	219.0000
1550	209.0000	196.0000	221.0000
1600	211.0000	198.0000	224.0000
1650	213.0000	200.0000	226.0000
1700	215.0000	202.0000	228.0000
1750	217.0000	204.0000	231.0000
1800	219.0000	206.0000	233.0000
1850	221.0000	208.0000	235.0000
1900	223.0000	210.0000	237.0000
1950	225.0000	212.0000	239.0000
2000	227.0000	214.0000	241.0000
2050	229.0000	216.0000	243.0000
2100	231.0000	218.0000	244.0000
2150	232.0000	219.0000	246.0000
2200	234.0000	220.0000	248.0000
2250	235.0000	222.0000	250.0000
2300	237.0000	224.0000	251.0000
2350	239.0000	226.0000	253.0000
2400	240.0000	227.0000	254.0000
2450	242.0000	229.0000	255.0000
2500	243.0000	231.0000	257.0000
2550	245.0000	232.0000	258.0000
2600	246.0000	234.0000	259.0000
2650	247.0000	234.0000	261.0000
2700	248.0000	236.0000	262.0000
2750	250.0000	237.0000	263.0000
2800	251.0000	238.0000	265.0000
2850	252.0000	240.0000	266.0000
2900	254.0000	241.0000	267.0000
2950	255.0000	242.0000	269.0000
3000	256.0000	243.0000	270.0000
3050	258.0000	245.0000	271.0000
3100	259.0000	246.0000	272.0000
3150	260.0000	247.0000	273.0000
3200	261.0000	249.0000	274.0000
3250	262.0000	250.0000	275.0000
3300	263.0000	251.0000	276.0000
3350	264.0000	252.0000	277.0000
3400	266.0000	253.0000	278.0000
3450	267.0000	254.0000	279.0000
3500	268.0000	255.0000	281.0000
3550	269.0000	256.0000	282.0000
3600	270.0000	257.0000	282.0000
3650	271.0000	259.0000	283.0000
3700	272.0000	260.0000	284.0000
3750	273.0000	261.0000	285.0000
3800	273.0000	262.0000	286.0000
3850	275.0000	263.0000	287.0000
3900	276.0000	264.0000	288.0000
3950	276.0000	265.0000	289.0000
4000	277.0000	266.0000	290.0000
4050	278.0000	267.0000	291.0000
4100	279.0000	268.0000	293.0000
4150	280.0000	268.0000	293.0000
4200	281.0000	269.0000	294.0000
4250	282.0000	270.0000	295.0000
4300	283.0000	271.0000	296.0000
4350	284.0000	272.0000	297.0000
4400	285.0000	273.0000	298.0000
4450	285.0000	274.0000	299.0000
4500	286.0000	274.0000	299.0000
4550	287.0000	276.0000	300.0000
4600	288.0000	276.0000	301.0000
4650	289.0000	277.0000	302.0000
4700	290.0000	277.0000	303.0000
4750	290.0000	278.0000	304.0000
4800	291.0000	279.0000	304.0000
4850	292.0000	280.0000	305.0000
4900	293.0000	281.0000	306.0000
4950	293.0000	281.0000	306.0000
5000	294.0000	282.0000	307.0000
5050	295.0000	282.0000	309.0000
5100	296.0000	283.0000	309.0000
5150	297.0000	284.0000	310.0000
5200	297.0000	284.0000	310.0000
5250	298.0000	285.0000	311.0000
5300	299.0000	286.0000	312.0000
5350	299.0000	287.0000	313.0000
5400	300.0000	287.0000	313.0000
5450	301.0000	288.0000	314.0000
5500	301.0000	288.0000	315.0000
5550	302.0000	289.0000	315.0000
5600	303.0000	291.0000	316.0000
5650	304.0000	291.0000	317.0000
5700	304.0000	292.0000	317.0000
5750	305.0000	293.0000	318.0000
5800	306.0000	293.0000	319.0000
5850	307.0000	294.0000	320.0000
5900	307.0000	294.0000	320.0000
5950	308.0000	295.0000	321.0000
6000	308.0000	295.0000	322.0000
6050	309.0000	296.0000	322.0000
6100	310.0000	297.0000	323.0000
6150	310.0000	298.0000	324.0000
6200	311.0000	298.0000	324.0000
6250	312.0000	299.0000	325.0000
6300	312.0000	299.0000	326.0000
6350	313.0000	300.0000	326.0000
6400	313.0000	301.0000	326.0000
6450	314.0000	301.0000	327.0000
6500	315.0000	302.0000	328.0000
6550	315.0000	303.0000	329.0000
6600	316.0000	303.0000	329.0000
6650	316.0000	304.0000	330.0000
6700	317.0000	304.0000	330.0000
6750	318.0000	304.0000	331.0000
6800	318.0000	306.0000	331.0000
6850	319.0000	306.0000	332.0000
6900	320.0000	307.0000	333.0000
6950	320.0000	307.0000	333.0000
7000	321.0000	308.0000	334.0000
7050	321.0000	309.0000	335.0000
7100	322.0000	309.0000	335.0000
7150	322.0000	310.0000	336.0000
7200	323.0000	311.0000	336.0000
7250	324.0000	311.0000	337.0000
7300	324.0000	312.0000	338.0000
7350	325.0000	312.0000	338.0000
7400	325.0000	313.0000	338.0000
7450	325.0000	313.0000	339.0000
7500	326.0000	314.0000	339.0000
7550	327.0000	314.0000	340.0000
7600	327.0000	315.0000	340.0000
7650	328.0000	316.0000	340.0000
7700	328.0000	316.0000	341.0000
7750	329.0000	317.0000	341.0000
7800	329.0000	317.0000	343.0000
7850	330.0000	318.0000	343.0000
7900	330.0000	318.0000	344.0000
7950	331.0000	319.0000	344.0000
8000	331.0000	319.0000	345.0000
8050	332.0000	320.0000	345.0000
8100	332.0000	320.0000	346.0000
8150	333.0000	321.0000	346.0000
8200	333.0000	321.0000	347.0000
8250	333.0000	322.0000	347.0000
8300	334.0000	322.0000	348.0000
8350	335.0000	322.0000	348.0000
8400	335.0000	323.0000	349.0000
8450	336.0000	323.0000	349.0000
8500	336.0000	324.0000	349.0000
8550	337.0000	324.0000	350.0000
8600	337.0000	325.0000	350.0000
8650	338.0000	325.0000	351.0000
8700	338.0000	326.0000	351.0000
8750	339.0000	326.0000	352.0000
8800	339.0000	326.0000	352.0000
8850	340.0000	327.0000	352.0000
8900	340.0000	327.0000	353.0000
8950	341.0000	328.0000	353.0000
9000	341.0000	328.0000	354.0000
9050	342.0000	329.0000	354.0000
9100	342.0000	329.0000	355.0000
9150	342.0000	330.0000	355.0000
9200	343.0000	330.0000	355.0000
9250	343.0000	331.0000	356.0000
9300	344.0000	332.0000	356.0000
9350	344.0000	332.0000	356.0000
9400	345.0000	332.0000	357.0000
9450	345.0000	333.0000	357.0000
9500	346.0000	333.0000	358.0000
9550	346.0000	334.0000	358.0000
9600	347.0000	334.0000	359.0000
9650	347.0000	335.0000	359.0000
9700	348.0000	335.0000	360.0000
9750	348.0000	336.0000	361.0000
9800	348.0000	336.0000	361.0000
9850	349.0000	337.0000	362.0000
9900	349.0000	337.0000	362.0000
9950	350.0000	338.0000	363.0000
10000	350.0000	338.0000	363.0000
10050	351.0000	339.0000	363.0000
10100	351.0000	339.0000	364.0000
10150	352.0000	340.0000	364.0000
10200	352.0000	340.0000	365.0000
10250	352.0000	340.0000	365.0000
10300	353.0000	340.0000	366.0000
10350	353.0000	341.0000	366.0000
10400	354.0000	341.0000	366.0000
10450	354.0000	342.0000	367.0000
10500	355.0000	342.0000	367.0000
10550	355.0000	342.0000	368.0000
10600	355.0000	343.0000	368.0000
10650	356.0000	343.0000	368.0000
10700	356.0000	344.0000	369.0000
10750	357.0000	344.0000	369.0000
10800	357.0000	345.0000	369.0000
10850	357.0000	345.0000	370.0000
10900	358.0000	345.0000	370.0000
10950	358.0000	346.0000	370.0000
11000	359.0000	346.0000	371.0000
11050	359.0000	347.0000	371.0000
11100	359.0000	347.0000	372.0000
11150	360.0000	348.0000	372.0000
11200	360.0000	348.0000	372.0000
11250	361.0000	348.0000	373.0000
11300	361.0000	348.0000	374.0000
11350	361.0000	349.0000	374.0000
11400	362.0000	349.0000	374.0000
11450	362.0000	350.0000	375.0000
11500	363.0000	350.0000	375.0000
11550	363.0000	351.0000	376.0000
11600	363.0000	352.0000	376.0000
11650	363.0000	352.0000	376.0000
11700	364.0000	352.0000	377.0000
11750	364.0000	353.0000	377.0000
11800	365.0000	353.0000	378.0000
11850	365.0000	353.0000	378.0000
11900	365.0000	354.0000	378.0000
11950	366.0000	354.0000	378.0000
12000	366.0000	354.0000	378.0000
12050	366.0000	355.0000	378.0000
12100	367.0000	355.0000	379.0000
12150	367.0000	355.0000	379.0000
12200	368.0000	356.0000	380.0000
12250	368.0000	356.0000	380.0000
12300	368.0000	357.0000	381.0000
12350	369.0000	357.0000	381.0000
12400	369.0000	357.0000	381.0000
12450	369.0000	358.0000	382.0000
12500	370.0000	358.0000	382.0000
12550	370.0000	358.0000	382.0000
12600	370.0000	359.0000	383.0000
12650	371.0000	359.0000	383.0000
12700	371.0000	359.0000	384.0000
12750	371.0000	360.0000	384.0000
12800	372.0000	360.0000	384.0000
12850	372.0000	361.0000	384.0000
12900	372.0000	361.0000	384.0000
12950	373.0000	361.0000	385.0000
13000	373.0000	362.0000	385.0000
13050	374.0000	362.0000	386.0000
13100	374.0000	362.0000	386.0000
13150	374.0000	362.0000	386.0000
13200	375.0000	363.0000	387.0000
13250	375.0000	363.0000	387.0000
13300	375.0000	363.0000	387.0000
13350	376.0000	364.0000	387.0000
13400	376.0000	364.0000	387.0000
13450	376.0000	365.0000	388.0000
13500	377.0000	365.0000	388.0000
13550	377.0000	366.0000	388.0000
13600	378.0000	366.0000	389.0000
13650	378.0000	367.0000	389.0000
13700	378.0000	367.0000	389.0000
13750	378.0000	367.0000	390.0000
13800	379.0000	367.0000	390.0000
13850	379.0000	367.0000	390.0000
13900	380.0000	368.0000	391.0000
13950	380.0000	368.0000	391.0000
14000	380.0000	369.0000	391.0000
14050	380.0000	369.0000	391.0000
14100	381.0000	369.0000	392.0000
14150	381.0000	370.0000	392.0000
14200	381.0000	370.0000	392.0000
14250	382.0000	370.0000	393.0000
14300	382.0000	371.0000	393.0000
14350	382.0000	371.0000	393.0000
14400	383.0000	372.0000	394.0000
14450	383.0000	372.0000	394.0000
14500	383.0000	372.0000	394.0000
14550	384.0000	372.0000	394.0000
14600	384.0000	372.0000	394.0000
14650	384.0000	373.0000	395.0000
14700	385.0000	373.0000	395.0000
14750	385.0000	374.0000	395.0000
14800	385.0000	374.0000	396.0000
14850	386.0000	374.0000	396.0000
14900	386.0000	375.0000	396.0000
14950	386.0000	375.0000	396.0000
15000	386.0000	375.0000	396.0000
15050	387.0000	376.0000	397.0000
15100	387.0000	376.0000	397.0000
15150	387.0000	376.0000	397.0000
15200	388.0000	377.0000	398.0000
15250	388.0000	377.0000	398.0000
15300	388.0000	377.0000	398.0000
15350	389.0000	378.0000	398.0000
15400	389.0000	378.0000	399.0000
15450	389.0000	378.0000	399.0000
15500	390.0000	378.0000	400.0000
15550	390.0000	379.0000	400.0000
15600	390.0000	379.0000	400.0000
15650	390.0000	379.0000	401.0000
15700	391.0000	380.0000	401.0000
15750	391.0000	380.0000	401.0000
15800	391.0000	380.0000	401.0000
15850	392.0000	381.0000	402.0000
15900	392.0000	381.0000	402.0000
15950	392.0000	381.0000	402.0000
16000	393.0000	382.0000	402.0000
16050	393.0000	382.0000	402.0000
16100	393.0000	383.0000	403.0000
16150	394.0000	383.0000	403.0000
16200	394.0000	383.0000	403.0000
16250	394.0000	383.0000	403.0000
16300	394.0000	383.0000	404.0000
16350	395.0000	384.0000	404.0000
16400	395.0000	384.0000	404.0000
16450	395.0000	384.0000	404.0000
16500	396.0000	385.0000	405.0000
16550	396.0000	385.0000	405.0000
16600	396.0000	386.0000	405.0000
16650	396.0000	386.0000	406.0000
16700	397.0000	386.0000	406.0000
16750	397.0000	387.0000	406.0000
16800	397.0000	387.0000	406.0000
16850	397.0000	387.0000	406.0000
16900	398.0000	387.0000	407.0000
16950	398.0000	388.0000	407.0000
17000	398.0000	388.0000	407.0000
17050	399.0000	388.0000	407.0000
17100	399.0000	389.0000	408.0000
17150	399.0000	389.0000	408.0000
17200	400.0000	389.0000	408.0000
17250	400.0000	390.0000	409.0000
17300	400.0000	390.0000	409.0000
17350	400.0000	390.0000	409.0000
17400	400.0000	391.0000	409.0000
17450	401.0000	391.0000	409.0000
17500	401.0000	391.0000	409.0000
17550	401.0000	392.0000	410.0000
17600	401.0000	392.0000	410.0000
17650	402.0000	392.0000	410.0000
17700	402.0000	393.0000	411.0000
17750	402.0000	393.0000	411.0000
17800	403.0000	393.0000	411.0000
17850	403.0000	394.0000	412.0000
17900	403.0000	394.0000	412.0000
17950	403.0000	394.0000	412.0000
18000	404.0000	395.0000	412.0000
18050	404.0000	395.0000	412.0000
18100	404.0000	395.0000	413.0000
18150	404.0000	396.0000	413.0000
18200	405.0000	396.0000	413.0000
18250	405.0000	396.0000	413.0000
18300	405.0000	397.0000	414.0000
18350	406.0000	397.0000	414.0000
18400	406.0000	397.0000	414.0000
18450	406.0000	397.0000	414.0000
18500	406.0000	397.0000	414.0000
18550	407.0000	397.0000	415.0000
18600	407.0000	398.0000	415.0000
18650	407.0000	398.0000	415.0000
18700	407.0000	398.0000	415.0000
18750	408.0000	399.0000	416.0000
18800	408.0000	399.0000	416.0000
18850	408.0000	400.0000	416.0000
18900	409.0000	400.0000	416.0000
18950	409.0000	400.0000	416.0000
19000	409.0000	400.0000	417.0000
19050	409.0000	401.0000	417.0000
19100	409.0000	401.0000	417.0000
19150	410.0000	401.0000	418.0000
19200	410.0000	402.0000	418.0000
19250	410.0000	402.0000	418.0000
19300	411.0000	402.0000	418.0000
19350	411.0000	402.0000	418.0000
19400	411.0000	403.0000	419.0000
19450	411.0000	403.0000	419.0000
19500	412.0000	404.0000	419.0000
19550	412.0000	404.0000	419.0000
19600	412.0000	404.0000	419.0000
19650	412.0000	404.0000	420.0000
19700	413.0000	404.0000	420.0000
19750	413.0000	404.0000	420.0000
19800	413.0000	405.0000	420.0000
19850	413.0000	405.0000	420.0000
19900	414.0000	406.0000	420.0000
19950	414.0000	406.0000	421.0000
20000	414.0000	406.0000	421.0000
20050	414.0000	406.0000	421.0000
20100	415.0000	407.0000	421.0000
20150	415.0000	407.0000	421.0000
20200	415.0000	407.0000	422.0000
20250	415.0000	408.0000	422.0000
20300	416.0000	408.0000	422.0000
20350	416.0000	408.0000	423.0000
20400	416.0000	408.0000	423.0000
20450	416.0000	409.0000	423.0000
20500	417.0000	409.0000	423.0000
20550	417.0000	410.0000	423.0000
20600	417.0000	410.0000	423.0000
20650	417.0000	410.0000	424.0000
20700	418.0000	410.0000	424.0000
20750	418.0000	411.0000	424.0000
20800	418.0000	411.0000	424.0000
20850	418.0000	411.0000	424.0000
20900	419.0000	412.0000	425.0000
20950	419.0000	412.0000	425.0000
21000	419.0000	412.0000	425.0000
21050	419.0000	412.0000	425.0000
21100	420.0000	413.0000	425.0000
21150	420.0000	413.0000	425.0000
21200	420.0000	413.0000	426.0000
21250	420.0000	413.0000	426.0000
21300	421.0000	414.0000	426.0000
21350	421.0000	414.0000	426.0000
21400	421.0000	414.0000	426.0000
21450	421.0000	415.0000	426.0000
21500	421.0000	415.0000	427.0000
21550	422.0000	415.0000	427.0000
21600	422.0000	415.0000	427.0000
21650	422.0000	416.0000	427.0000
21700	422.0000	416.0000	427.0000
21750	423.0000	416.0000	428.0000
21800	423.0000	417.0000	428.0000
21850	423.0000	417.0000	428.0000
21900	423.0000	417.0000	428.0000
21950	424.0000	418.0000	428.0000
22000	424.0000	418.0000	428.0000
22050	424.0000	418.0000	429.0000
22100	424.0000	418.0000	429.0000
22150	424.0000	419.0000	429.0000
22200	425.0000	419.0000	429.0000
22250	425.0000	420.0000	429.0000
22300	425.0000	420.0000	429.0000
22350	425.0000	420.0000	429.0000
22400	426.0000	421.0000	429.0000
22450	426.0000	421.0000	430.0000
22500	426.0000	421.0000	430.0000
22550	426.0000	421.0000	430.0000
22600	426.0000	422.0000	430.0000
22650	427.0000	422.0000	430.0000
22700	427.0000	422.0000	430.0000
22750	427.0000	423.0000	430.0000
22800	427.0000	423.0000	430.0000
22850	428.0000	423.0000	430.0000
22900	428.0000	423.0000	431.0000
22950	428.0000	424.0000	431.0000
23000	428.0000	424.0000	431.0000
23050	428.0000	425.0000	431.0000
23100	429.0000	425.0000	431.0000
23150	429.0000	426.0000	431.0000
23200	429.0000	426.0000	431.0000
23250	429.0000	426.0000	431.0000
23300	430.0000	427.0000	431.0000
23350	430.0000	427.0000	431.0000
23400	430.0000	427.0000	431.0000
23450	430.0000	428.0000	431.0000
23500	430.0000	428.0000	431.0000
23550	431.0000	429.0000	431.0000
23600	431.0000	429.0000	431.0000
23650	431.0000	430.0000	431.0000
23656	431.0000	431.0000	431.0000
