# Supplementary material for: Characterization of Esophageal Microbiota in Patients With Esophagitis and Esophageal Squamous Cell Carcinoma
Source: Front Cell Infect Microbiol. 2021 Nov 11;11:774330. doi: 10.3389/fcimb.2021.774330 (PMC8632060; doi:10.3389/fcimb.2021.774330)
Supplement: Supplementary file 2 [file DataSheet_1.zip › 16S_V3_V4-68╕÷╤∙▒╛JZD 2020.7.21/2.Alpha_diversity_analysis/Rarefaction/Samples_rarefaction/otu.ES6.rarefaction]

numsampled	0.03	lci	hci
1	1.0000	1.0000	1.0000
50	33.0000	27.0000	39.0000
100	53.0000	45.0000	61.0000
150	67.0000	59.0000	76.0000
200	79.0000	69.0000	88.0000
250	88.0000	78.0000	97.0000
300	97.0000	87.0000	107.0000
350	104.0000	94.0000	114.0000
400	111.0000	100.0000	121.0000
450	116.0000	106.0000	127.0000
500	122.0000	111.0000	133.0000
550	126.0000	116.0000	138.0000
600	131.0000	120.0000	142.0000
650	135.0000	124.0000	147.0000
700	139.0000	128.0000	150.0000
750	143.0000	132.0000	154.0000
800	146.0000	135.0000	157.0000
850	149.0000	138.0000	161.0000
900	152.0000	141.0000	164.0000
950	155.0000	144.0000	167.0000
1000	157.0000	147.0000	170.0000
1050	160.0000	150.0000	172.0000
1100	163.0000	152.0000	175.0000
1150	165.0000	154.0000	177.0000
1200	167.0000	156.0000	180.0000
1250	169.0000	158.0000	182.0000
1300	172.0000	161.0000	184.0000
1350	173.0000	163.0000	186.0000
1400	176.0000	165.0000	188.0000
1450	177.0000	167.0000	190.0000
1500	179.0000	168.0000	191.0000
1550	181.0000	170.0000	193.0000
1600	183.0000	172.0000	195.0000
1650	185.0000	173.0000	197.0000
1700	186.0000	175.0000	198.0000
1750	188.0000	177.0000	200.0000
1800	189.0000	178.0000	201.0000
1850	191.0000	180.0000	203.0000
1900	192.0000	181.0000	205.0000
1950	194.0000	183.0000	206.0000
2000	195.0000	185.0000	207.0000
2050	197.0000	186.0000	208.0000
2100	198.0000	187.0000	210.0000
2150	199.0000	188.0000	212.0000
2200	200.0000	189.0000	213.0000
2250	202.0000	190.0000	214.0000
2300	203.0000	192.0000	216.0000
2350	204.0000	193.0000	217.0000
2400	206.0000	194.0000	219.0000
2450	207.0000	196.0000	220.0000
2500	208.0000	196.0000	221.0000
2550	209.0000	197.0000	221.0000
2600	210.0000	199.0000	223.0000
2650	212.0000	200.0000	223.0000
2700	213.0000	201.0000	225.0000
2750	214.0000	203.0000	226.0000
2800	215.0000	204.0000	227.0000
2850	216.0000	205.0000	228.0000
2900	217.0000	206.0000	229.0000
2950	218.0000	207.0000	230.0000
3000	219.0000	208.0000	232.0000
3050	220.0000	209.0000	232.0000
3100	221.0000	210.0000	233.0000
3150	222.0000	210.0000	234.0000
3200	223.0000	212.0000	235.0000
3250	225.0000	213.0000	236.0000
3300	225.0000	214.0000	237.0000
3350	226.0000	215.0000	239.0000
3400	227.0000	216.0000	240.0000
3450	228.0000	216.0000	241.0000
3500	229.0000	217.0000	241.0000
3550	230.0000	218.0000	242.0000
3600	231.0000	219.0000	243.0000
3650	232.0000	220.0000	244.0000
3700	233.0000	221.0000	245.0000
3750	234.0000	221.0000	246.0000
3800	235.0000	222.0000	247.0000
3850	235.0000	223.0000	248.0000
3900	236.0000	224.0000	249.0000
3950	237.0000	225.0000	250.0000
4000	238.0000	226.0000	250.0000
4050	238.0000	227.0000	251.0000
4100	239.0000	227.0000	252.0000
4150	240.0000	228.0000	253.0000
4200	241.0000	229.0000	254.0000
4250	242.0000	230.0000	255.0000
4300	243.0000	231.0000	256.0000
4350	244.0000	232.0000	257.0000
4400	244.0000	232.0000	257.0000
4450	245.0000	233.0000	258.0000
4500	246.0000	234.0000	259.0000
4550	247.0000	235.0000	259.0000
4600	247.0000	235.0000	260.0000
4650	248.0000	236.0000	260.0000
4700	249.0000	237.0000	261.0000
4750	249.0000	237.0000	262.0000
4800	250.0000	238.0000	263.0000
4850	251.0000	239.0000	264.0000
4900	252.0000	239.0000	264.0000
4950	252.0000	240.0000	265.0000
5000	253.0000	241.0000	266.0000
5050	254.0000	242.0000	266.0000
5100	255.0000	243.0000	267.0000
5150	255.0000	243.0000	268.0000
5200	256.0000	244.0000	268.0000
5250	257.0000	244.0000	269.0000
5300	257.0000	245.0000	270.0000
5350	258.0000	246.0000	271.0000
5400	258.0000	246.0000	271.0000
5450	259.0000	247.0000	272.0000
5500	260.0000	247.0000	274.0000
5550	261.0000	248.0000	274.0000
5600	261.0000	249.0000	275.0000
5650	262.0000	250.0000	275.0000
5700	263.0000	251.0000	276.0000
5750	263.0000	251.0000	277.0000
5800	264.0000	252.0000	277.0000
5850	265.0000	252.0000	278.0000
5900	265.0000	253.0000	278.0000
5950	266.0000	254.0000	279.0000
6000	267.0000	254.0000	280.0000
6050	267.0000	255.0000	280.0000
6100	268.0000	255.0000	280.0000
6150	269.0000	256.0000	281.0000
6200	269.0000	257.0000	282.0000
6250	270.0000	257.0000	283.0000
6300	270.0000	258.0000	283.0000
6350	271.0000	259.0000	284.0000
6400	272.0000	260.0000	285.0000
6450	272.0000	260.0000	285.0000
6500	273.0000	261.0000	286.0000
6550	273.0000	261.0000	287.0000
6600	274.0000	262.0000	288.0000
6650	274.0000	263.0000	289.0000
6700	275.0000	263.0000	289.0000
6750	276.0000	264.0000	290.0000
6800	276.0000	264.0000	290.0000
6850	277.0000	265.0000	291.0000
6900	277.0000	266.0000	291.0000
6950	278.0000	266.0000	292.0000
7000	278.0000	266.0000	292.0000
7050	279.0000	267.0000	293.0000
7100	280.0000	268.0000	294.0000
7150	280.0000	268.0000	294.0000
7200	281.0000	269.0000	295.0000
7250	281.0000	269.0000	295.0000
7300	282.0000	269.0000	296.0000
7350	283.0000	270.0000	297.0000
7400	283.0000	271.0000	297.0000
7450	284.0000	271.0000	298.0000
7500	284.0000	271.0000	298.0000
7550	285.0000	271.0000	298.0000
7600	285.0000	272.0000	299.0000
7650	286.0000	273.0000	300.0000
7700	287.0000	274.0000	300.0000
7750	287.0000	274.0000	301.0000
7800	287.0000	275.0000	301.0000
7850	288.0000	275.0000	302.0000
7900	289.0000	275.0000	302.0000
7950	289.0000	276.0000	302.0000
8000	290.0000	276.0000	303.0000
8050	290.0000	277.0000	303.0000
8100	291.0000	278.0000	304.0000
8150	291.0000	278.0000	305.0000
8200	291.0000	279.0000	305.0000
8250	292.0000	280.0000	306.0000
8300	293.0000	280.0000	306.0000
8350	293.0000	280.0000	307.0000
8400	294.0000	281.0000	307.0000
8450	294.0000	282.0000	308.0000
8500	295.0000	282.0000	309.0000
8550	295.0000	282.0000	309.0000
8600	296.0000	282.0000	310.0000
8650	296.0000	283.0000	310.0000
8700	297.0000	284.0000	311.0000
8750	297.0000	285.0000	311.0000
8800	298.0000	285.0000	311.0000
8850	298.0000	286.0000	312.0000
8900	299.0000	286.0000	312.0000
8950	299.0000	286.0000	312.0000
9000	300.0000	287.0000	314.0000
9050	300.0000	287.0000	314.0000
9100	301.0000	288.0000	315.0000
9150	301.0000	288.0000	315.0000
9200	302.0000	289.0000	315.0000
9250	302.0000	289.0000	315.0000
9300	303.0000	290.0000	316.0000
9350	303.0000	290.0000	316.0000
9400	304.0000	291.0000	316.0000
9450	304.0000	291.0000	317.0000
9500	305.0000	291.0000	317.0000
9550	305.0000	292.0000	318.0000
9600	306.0000	292.0000	319.0000
9650	306.0000	293.0000	319.0000
9700	307.0000	293.0000	320.0000
9750	307.0000	293.0000	320.0000
9800	308.0000	294.0000	321.0000
9850	308.0000	295.0000	321.0000
9900	309.0000	296.0000	321.0000
9950	309.0000	296.0000	322.0000
10000	310.0000	296.0000	322.0000
10050	310.0000	297.0000	323.0000
10100	310.0000	297.0000	323.0000
10150	311.0000	298.0000	323.0000
10200	311.0000	298.0000	324.0000
10250	312.0000	299.0000	324.0000
10300	312.0000	299.0000	325.0000
10350	312.0000	300.0000	325.0000
10400	313.0000	300.0000	326.0000
10450	313.0000	300.0000	326.0000
10500	314.0000	301.0000	326.0000
10550	314.0000	301.0000	327.0000
10600	314.0000	302.0000	327.0000
10650	315.0000	302.0000	328.0000
10700	315.0000	303.0000	329.0000
10750	316.0000	303.0000	329.0000
10800	316.0000	303.0000	329.0000
10850	317.0000	304.0000	329.0000
10900	317.0000	304.0000	330.0000
10950	318.0000	304.0000	330.0000
11000	318.0000	305.0000	331.0000
11050	318.0000	305.0000	331.0000
11100	319.0000	306.0000	332.0000
11150	319.0000	306.0000	332.0000
11200	320.0000	307.0000	332.0000
11250	320.0000	307.0000	333.0000
11300	321.0000	308.0000	334.0000
11350	321.0000	308.0000	334.0000
11400	321.0000	308.0000	334.0000
11450	322.0000	309.0000	335.0000
11500	322.0000	310.0000	335.0000
11550	323.0000	310.0000	335.0000
11600	323.0000	311.0000	335.0000
11650	324.0000	311.0000	336.0000
11700	324.0000	311.0000	337.0000
11750	325.0000	312.0000	337.0000
11800	325.0000	312.0000	337.0000
11850	325.0000	312.0000	338.0000
11900	326.0000	313.0000	338.0000
11950	326.0000	313.0000	338.0000
12000	326.0000	313.0000	339.0000
12050	327.0000	314.0000	340.0000
12100	327.0000	314.0000	340.0000
12150	328.0000	315.0000	340.0000
12200	328.0000	315.0000	341.0000
12250	328.0000	316.0000	341.0000
12300	329.0000	316.0000	342.0000
12350	329.0000	317.0000	342.0000
12400	329.0000	317.0000	342.0000
12450	330.0000	317.0000	342.0000
12500	330.0000	318.0000	343.0000
12550	331.0000	318.0000	343.0000
12600	331.0000	318.0000	343.0000
12650	332.0000	319.0000	344.0000
12700	332.0000	319.0000	344.0000
12750	332.0000	320.0000	345.0000
12800	333.0000	320.0000	345.0000
12850	333.0000	320.0000	345.0000
12900	334.0000	321.0000	346.0000
12950	334.0000	321.0000	346.0000
13000	335.0000	322.0000	346.0000
13050	335.0000	322.0000	347.0000
13100	335.0000	323.0000	347.0000
13150	336.0000	323.0000	348.0000
13200	336.0000	323.0000	348.0000
13250	337.0000	324.0000	349.0000
13300	337.0000	324.0000	349.0000
13350	337.0000	325.0000	349.0000
13400	338.0000	325.0000	349.0000
13450	338.0000	325.0000	350.0000
13500	339.0000	325.0000	350.0000
13550	339.0000	326.0000	350.0000
13600	339.0000	326.0000	350.0000
13650	340.0000	327.0000	351.0000
13700	340.0000	327.0000	351.0000
13750	340.0000	328.0000	351.0000
13800	341.0000	328.0000	352.0000
13850	341.0000	329.0000	352.0000
13900	342.0000	329.0000	353.0000
13950	342.0000	329.0000	353.0000
14000	342.0000	329.0000	353.0000
14050	343.0000	330.0000	353.0000
14100	343.0000	330.0000	353.0000
14150	343.0000	331.0000	354.0000
14200	344.0000	331.0000	354.0000
14250	344.0000	332.0000	355.0000
14300	344.0000	333.0000	355.0000
14350	345.0000	333.0000	355.0000
14400	345.0000	333.0000	356.0000
14450	346.0000	334.0000	356.0000
14500	346.0000	334.0000	356.0000
14550	346.0000	334.0000	357.0000
14600	346.0000	335.0000	357.0000
14650	347.0000	335.0000	357.0000
14700	347.0000	335.0000	358.0000
14750	348.0000	335.0000	358.0000
14800	348.0000	336.0000	358.0000
14850	348.0000	336.0000	359.0000
14900	349.0000	336.0000	359.0000
14950	349.0000	337.0000	360.0000
15000	349.0000	337.0000	360.0000
15050	349.0000	338.0000	360.0000
15100	350.0000	338.0000	361.0000
15150	350.0000	339.0000	361.0000
15200	351.0000	339.0000	361.0000
15250	351.0000	339.0000	361.0000
15300	351.0000	340.0000	362.0000
15350	351.0000	340.0000	362.0000
15400	352.0000	341.0000	363.0000
15450	352.0000	341.0000	363.0000
15500	353.0000	342.0000	363.0000
15550	353.0000	342.0000	363.0000
15600	353.0000	342.0000	364.0000
15650	354.0000	343.0000	364.0000
15700	354.0000	343.0000	364.0000
15750	355.0000	343.0000	365.0000
15800	355.0000	343.0000	365.0000
15850	355.0000	344.0000	365.0000
15900	355.0000	344.0000	365.0000
15950	356.0000	345.0000	366.0000
16000	356.0000	345.0000	366.0000
16050	356.0000	345.0000	366.0000
16100	357.0000	345.0000	367.0000
16150	357.0000	346.0000	367.0000
16200	357.0000	346.0000	368.0000
16250	358.0000	346.0000	368.0000
16300	358.0000	347.0000	368.0000
16350	359.0000	347.0000	369.0000
16400	359.0000	348.0000	369.0000
16450	359.0000	348.0000	369.0000
16500	359.0000	348.0000	370.0000
16550	360.0000	348.0000	370.0000
16600	360.0000	349.0000	370.0000
16650	360.0000	350.0000	370.0000
16700	361.0000	350.0000	371.0000
16750	361.0000	350.0000	371.0000
16800	361.0000	350.0000	371.0000
16850	362.0000	351.0000	371.0000
16900	362.0000	352.0000	372.0000
16950	362.0000	352.0000	372.0000
17000	363.0000	352.0000	373.0000
17050	363.0000	353.0000	373.0000
17100	363.0000	353.0000	373.0000
17150	364.0000	353.0000	374.0000
17200	364.0000	353.0000	374.0000
17250	364.0000	354.0000	374.0000
17300	365.0000	354.0000	375.0000
17350	365.0000	354.0000	375.0000
17400	365.0000	355.0000	375.0000
17450	366.0000	355.0000	375.0000
17500	366.0000	356.0000	376.0000
17550	366.0000	356.0000	376.0000
17600	367.0000	356.0000	376.0000
17650	367.0000	357.0000	377.0000
17700	367.0000	357.0000	377.0000
17750	368.0000	358.0000	377.0000
17800	368.0000	358.0000	377.0000
17850	368.0000	358.0000	378.0000
17900	369.0000	358.0000	378.0000
17950	369.0000	359.0000	378.0000
18000	369.0000	359.0000	378.0000
18050	370.0000	359.0000	378.0000
18100	370.0000	360.0000	379.0000
18150	370.0000	360.0000	379.0000
18200	371.0000	361.0000	379.0000
18250	371.0000	361.0000	379.0000
18300	371.0000	362.0000	380.0000
18350	372.0000	362.0000	380.0000
18400	372.0000	362.0000	380.0000
18450	372.0000	362.0000	380.0000
18500	373.0000	363.0000	380.0000
18550	373.0000	363.0000	381.0000
18600	373.0000	364.0000	381.0000
18650	373.0000	364.0000	382.0000
18700	374.0000	364.0000	382.0000
18750	374.0000	364.0000	382.0000
18800	374.0000	365.0000	382.0000
18850	375.0000	365.0000	383.0000
18900	375.0000	365.0000	383.0000
18950	375.0000	366.0000	383.0000
19000	376.0000	366.0000	383.0000
19050	376.0000	366.0000	384.0000
19100	376.0000	367.0000	384.0000
19150	377.0000	367.0000	384.0000
19200	377.0000	367.0000	385.0000
19250	377.0000	368.0000	385.0000
19300	377.0000	368.0000	385.0000
19350	378.0000	368.0000	385.0000
19400	378.0000	369.0000	385.0000
19450	378.0000	369.0000	386.0000
19500	379.0000	369.0000	386.0000
19550	379.0000	370.0000	386.0000
19600	379.0000	370.0000	387.0000
19650	379.0000	371.0000	387.0000
19700	380.0000	371.0000	387.0000
19750	380.0000	371.0000	387.0000
19800	380.0000	372.0000	387.0000
19850	381.0000	372.0000	388.0000
19900	381.0000	373.0000	388.0000
19950	381.0000	373.0000	388.0000
20000	381.0000	373.0000	389.0000
20050	382.0000	374.0000	389.0000
20100	382.0000	374.0000	389.0000
20150	382.0000	374.0000	390.0000
20200	383.0000	375.0000	390.0000
20250	383.0000	375.0000	390.0000
20300	383.0000	375.0000	390.0000
20350	383.0000	376.0000	390.0000
20400	384.0000	376.0000	391.0000
20450	384.0000	376.0000	391.0000
20500	385.0000	377.0000	391.0000
20550	385.0000	377.0000	392.0000
20600	385.0000	377.0000	392.0000
20650	385.0000	378.0000	392.0000
20700	386.0000	378.0000	392.0000
20750	386.0000	378.0000	393.0000
20800	386.0000	379.0000	393.0000
20850	386.0000	379.0000	393.0000
20900	387.0000	379.0000	393.0000
20950	387.0000	380.0000	394.0000
21000	387.0000	380.0000	394.0000
21050	388.0000	381.0000	394.0000
21100	388.0000	381.0000	394.0000
21150	388.0000	381.0000	394.0000
21200	388.0000	381.0000	394.0000
21250	389.0000	382.0000	395.0000
21300	389.0000	382.0000	395.0000
21350	389.0000	382.0000	395.0000
21400	389.0000	383.0000	395.0000
21450	390.0000	383.0000	396.0000
21500	390.0000	383.0000	396.0000
21550	390.0000	384.0000	396.0000
21600	391.0000	384.0000	396.0000
21650	391.0000	384.0000	397.0000
21700	391.0000	385.0000	397.0000
21750	391.0000	385.0000	397.0000
21800	392.0000	385.0000	397.0000
21850	392.0000	386.0000	398.0000
21900	392.0000	386.0000	398.0000
21950	393.0000	387.0000	398.0000
22000	393.0000	387.0000	398.0000
22050	393.0000	387.0000	398.0000
22100	394.0000	388.0000	399.0000
22150	394.0000	388.0000	399.0000
22200	394.0000	388.0000	399.0000
22250	394.0000	389.0000	399.0000
22300	395.0000	389.0000	400.0000
22350	395.0000	390.0000	400.0000
22400	395.0000	390.0000	400.0000
22450	395.0000	391.0000	400.0000
22500	396.0000	391.0000	400.0000
22550	396.0000	391.0000	400.0000
22600	396.0000	391.0000	400.0000
22650	397.0000	392.0000	400.0000
22700	397.0000	392.0000	401.0000
22750	397.0000	392.0000	401.0000
22800	398.0000	393.0000	401.0000
22850	398.0000	393.0000	401.0000
22900	398.0000	394.0000	401.0000
22950	398.0000	394.0000	401.0000
23000	399.0000	395.0000	401.0000
23050	399.0000	395.0000	402.0000
23100	399.0000	396.0000	402.0000
23150	399.0000	396.0000	402.0000
23200	400.0000	396.0000	402.0000
23250	400.0000	397.0000	402.0000
23300	400.0000	397.0000	402.0000
23350	401.0000	398.0000	402.0000
23400	401.0000	398.0000	402.0000
23450	401.0000	399.0000	402.0000
23500	401.0000	399.0000	402.0000
23550	402.0000	400.0000	402.0000
23600	402.0000	400.0000	402.0000
23650	402.0000	401.0000	402.0000
23656	402.0000	402.0000	402.0000
