# Supplementary material for: Characterization of Esophageal Microbiota in Patients With Esophagitis and Esophageal Squamous Cell Carcinoma
Source: Front Cell Infect Microbiol. 2021 Nov 11;11:774330. doi: 10.3389/fcimb.2021.774330 (PMC8632060; doi:10.3389/fcimb.2021.774330)
Supplement: Supplementary file 2 [file DataSheet_1.zip › 16S_V3_V4-68╕÷╤∙▒╛JZD 2020.7.21/2.Alpha_diversity_analysis/Rarefaction/Samples_rarefaction/otu.ES7.rarefaction]

numsampled	0.03	lci	hci
1	1.0000	1.0000	1.0000
50	36.0000	30.0000	41.0000
100	58.0000	51.0000	65.0000
150	74.0000	66.0000	82.0000
200	86.0000	77.0000	94.0000
250	95.0000	86.0000	104.0000
300	103.0000	94.0000	111.0000
350	109.0000	100.0000	118.0000
400	114.0000	105.0000	123.0000
450	119.0000	109.0000	127.0000
500	123.0000	114.0000	131.0000
550	126.0000	118.0000	136.0000
600	130.0000	121.0000	139.0000
650	133.0000	123.0000	141.0000
700	135.0000	126.0000	144.0000
750	138.0000	128.0000	147.0000
800	140.0000	131.0000	150.0000
850	142.0000	133.0000	151.0000
900	144.0000	134.0000	154.0000
950	146.0000	136.0000	156.0000
1000	148.0000	138.0000	158.0000
1050	149.0000	140.0000	159.0000
1100	151.0000	141.0000	161.0000
1150	152.0000	142.0000	162.0000
1200	154.0000	144.0000	164.0000
1250	155.0000	146.0000	165.0000
1300	156.0000	147.0000	166.0000
1350	158.0000	149.0000	168.0000
1400	159.0000	150.0000	169.0000
1450	160.0000	151.0000	171.0000
1500	161.0000	152.0000	172.0000
1550	163.0000	153.0000	174.0000
1600	164.0000	154.0000	175.0000
1650	165.0000	155.0000	176.0000
1700	166.0000	156.0000	177.0000
1750	167.0000	158.0000	179.0000
1800	168.0000	158.0000	179.0000
1850	169.0000	159.0000	181.0000
1900	170.0000	161.0000	182.0000
1950	171.0000	161.0000	183.0000
2000	172.0000	162.0000	184.0000
2050	173.0000	163.0000	184.0000
2100	174.0000	164.0000	185.0000
2150	175.0000	165.0000	186.0000
2200	176.0000	166.0000	187.0000
2250	177.0000	167.0000	188.0000
2300	178.0000	168.0000	189.0000
2350	179.0000	168.0000	189.0000
2400	179.0000	169.0000	190.0000
2450	180.0000	170.0000	191.0000
2500	181.0000	171.0000	193.0000
2550	182.0000	171.0000	193.0000
2600	183.0000	172.0000	194.0000
2650	184.0000	173.0000	195.0000
2700	184.0000	174.0000	196.0000
2750	185.0000	175.0000	196.0000
2800	186.0000	175.0000	198.0000
2850	187.0000	176.0000	198.0000
2900	188.0000	177.0000	200.0000
2950	188.0000	177.0000	200.0000
3000	189.0000	178.0000	200.0000
3050	190.0000	179.0000	201.0000
3100	191.0000	180.0000	202.0000
3150	191.0000	180.0000	203.0000
3200	192.0000	181.0000	204.0000
3250	193.0000	181.0000	204.0000
3300	193.0000	182.0000	205.0000
3350	194.0000	182.0000	206.0000
3400	195.0000	183.0000	207.0000
3450	196.0000	184.0000	208.0000
3500	196.0000	185.0000	208.0000
3550	197.0000	185.0000	209.0000
3600	198.0000	186.0000	210.0000
3650	198.0000	187.0000	210.0000
3700	199.0000	188.0000	211.0000
3750	199.0000	188.0000	212.0000
3800	200.0000	189.0000	212.0000
3850	201.0000	189.0000	213.0000
3900	201.0000	190.0000	214.0000
3950	202.0000	190.0000	214.0000
4000	203.0000	192.0000	215.0000
4050	203.0000	192.0000	215.0000
4100	204.0000	193.0000	216.0000
4150	205.0000	193.0000	217.0000
4200	205.0000	193.0000	217.0000
4250	206.0000	194.0000	218.0000
4300	206.0000	195.0000	219.0000
4350	207.0000	196.0000	219.0000
4400	208.0000	196.0000	220.0000
4450	209.0000	197.0000	221.0000
4500	209.0000	197.0000	221.0000
4550	210.0000	198.0000	222.0000
4600	210.0000	199.0000	222.0000
4650	211.0000	199.0000	223.0000
4700	211.0000	200.0000	224.0000
4750	212.0000	200.0000	224.0000
4800	213.0000	201.0000	225.0000
4850	213.0000	201.0000	225.0000
4900	214.0000	201.0000	226.0000
4950	214.0000	202.0000	226.0000
5000	215.0000	202.0000	227.0000
5050	216.0000	203.0000	227.0000
5100	216.0000	204.0000	228.0000
5150	217.0000	204.0000	228.0000
5200	217.0000	205.0000	229.0000
5250	218.0000	206.0000	230.0000
5300	218.0000	206.0000	230.0000
5350	219.0000	207.0000	231.0000
5400	219.0000	207.0000	231.0000
5450	220.0000	208.0000	232.0000
5500	220.0000	209.0000	232.0000
5550	221.0000	209.0000	233.0000
5600	222.0000	210.0000	234.0000
5650	222.0000	210.0000	235.0000
5700	222.0000	211.0000	235.0000
5750	223.0000	211.0000	235.0000
5800	224.0000	212.0000	236.0000
5850	224.0000	212.0000	236.0000
5900	224.0000	213.0000	237.0000
5950	225.0000	214.0000	237.0000
6000	225.0000	214.0000	238.0000
6050	226.0000	214.0000	238.0000
6100	227.0000	215.0000	239.0000
6150	227.0000	216.0000	239.0000
6200	228.0000	216.0000	240.0000
6250	228.0000	217.0000	240.0000
6300	229.0000	217.0000	241.0000
6350	229.0000	218.0000	241.0000
6400	229.0000	218.0000	242.0000
6450	230.0000	218.0000	242.0000
6500	230.0000	219.0000	243.0000
6550	231.0000	219.0000	244.0000
6600	231.0000	220.0000	244.0000
6650	232.0000	220.0000	244.0000
6700	232.0000	221.0000	245.0000
6750	233.0000	221.0000	246.0000
6800	233.0000	221.0000	246.0000
6850	234.0000	222.0000	247.0000
6900	235.0000	223.0000	247.0000
6950	235.0000	223.0000	247.0000
7000	235.0000	223.0000	248.0000
7050	236.0000	224.0000	248.0000
7100	236.0000	225.0000	249.0000
7150	237.0000	225.0000	249.0000
7200	237.0000	225.0000	250.0000
7250	238.0000	226.0000	250.0000
7300	238.0000	226.0000	250.0000
7350	239.0000	227.0000	251.0000
7400	239.0000	227.0000	251.0000
7450	240.0000	228.0000	252.0000
7500	240.0000	228.0000	252.0000
7550	240.0000	229.0000	252.0000
7600	241.0000	229.0000	253.0000
7650	241.0000	230.0000	254.0000
7700	242.0000	230.0000	254.0000
7750	242.0000	231.0000	255.0000
7800	243.0000	231.0000	255.0000
7850	243.0000	232.0000	255.0000
7900	243.0000	232.0000	256.0000
7950	244.0000	232.0000	256.0000
8000	244.0000	233.0000	257.0000
8050	245.0000	233.0000	257.0000
8100	245.0000	234.0000	257.0000
8150	246.0000	234.0000	258.0000
8200	246.0000	235.0000	258.0000
8250	246.0000	235.0000	259.0000
8300	247.0000	236.0000	259.0000
8350	247.0000	236.0000	259.0000
8400	247.0000	236.0000	260.0000
8450	248.0000	237.0000	260.0000
8500	248.0000	237.0000	261.0000
8550	249.0000	237.0000	261.0000
8600	249.0000	238.0000	261.0000
8650	250.0000	238.0000	262.0000
8700	250.0000	238.0000	262.0000
8750	250.0000	239.0000	262.0000
8800	251.0000	239.0000	263.0000
8850	251.0000	239.0000	263.0000
8900	251.0000	240.0000	263.0000
8950	252.0000	241.0000	264.0000
9000	252.0000	241.0000	264.0000
9050	253.0000	241.0000	264.0000
9100	253.0000	241.0000	265.0000
9150	254.0000	242.0000	265.0000
9200	254.0000	242.0000	265.0000
9250	254.0000	243.0000	266.0000
9300	255.0000	243.0000	266.0000
9350	255.0000	243.0000	266.0000
9400	256.0000	244.0000	266.0000
9450	256.0000	244.0000	267.0000
9500	256.0000	244.0000	268.0000
9550	257.0000	245.0000	268.0000
9600	257.0000	245.0000	269.0000
9650	257.0000	246.0000	269.0000
9700	258.0000	246.0000	269.0000
9750	258.0000	246.0000	270.0000
9800	258.0000	247.0000	270.0000
9850	259.0000	247.0000	271.0000
9900	259.0000	248.0000	271.0000
9950	260.0000	248.0000	272.0000
10000	260.0000	249.0000	272.0000
10050	260.0000	249.0000	272.0000
10100	261.0000	249.0000	273.0000
10150	261.0000	250.0000	273.0000
10200	261.0000	250.0000	273.0000
10250	262.0000	250.0000	274.0000
10300	262.0000	251.0000	274.0000
10350	262.0000	251.0000	274.0000
10400	263.0000	251.0000	275.0000
10450	263.0000	252.0000	276.0000
10500	263.0000	252.0000	276.0000
10550	264.0000	252.0000	276.0000
10600	264.0000	253.0000	276.0000
10650	265.0000	253.0000	277.0000
10700	265.0000	253.0000	277.0000
10750	265.0000	254.0000	277.0000
10800	266.0000	254.0000	277.0000
10850	266.0000	255.0000	278.0000
10900	267.0000	255.0000	278.0000
10950	267.0000	255.0000	279.0000
11000	267.0000	256.0000	279.0000
11050	268.0000	256.0000	279.0000
11100	268.0000	257.0000	279.0000
11150	268.0000	257.0000	280.0000
11200	269.0000	257.0000	280.0000
11250	269.0000	257.0000	280.0000
11300	269.0000	258.0000	281.0000
11350	270.0000	258.0000	281.0000
11400	270.0000	259.0000	282.0000
11450	270.0000	259.0000	282.0000
11500	270.0000	259.0000	282.0000
11550	271.0000	259.0000	282.0000
11600	271.0000	260.0000	283.0000
11650	272.0000	260.0000	283.0000
11700	272.0000	261.0000	284.0000
11750	272.0000	261.0000	284.0000
11800	273.0000	261.0000	284.0000
11850	273.0000	262.0000	284.0000
11900	273.0000	262.0000	285.0000
11950	274.0000	262.0000	285.0000
12000	274.0000	263.0000	285.0000
12050	274.0000	263.0000	286.0000
12100	275.0000	263.0000	286.0000
12150	275.0000	263.0000	286.0000
12200	275.0000	263.0000	287.0000
12250	276.0000	264.0000	287.0000
12300	276.0000	264.0000	287.0000
12350	276.0000	265.0000	288.0000
12400	277.0000	265.0000	288.0000
12450	277.0000	266.0000	288.0000
12500	277.0000	266.0000	288.0000
12550	278.0000	266.0000	289.0000
12600	278.0000	267.0000	289.0000
12650	278.0000	267.0000	290.0000
12700	279.0000	267.0000	290.0000
12750	279.0000	267.0000	290.0000
12800	279.0000	268.0000	291.0000
12850	280.0000	268.0000	291.0000
12900	280.0000	269.0000	292.0000
12950	280.0000	269.0000	292.0000
13000	281.0000	269.0000	292.0000
13050	281.0000	269.0000	293.0000
13100	281.0000	269.0000	293.0000
13150	282.0000	270.0000	293.0000
13200	282.0000	270.0000	294.0000
13250	282.0000	271.0000	294.0000
13300	282.0000	271.0000	294.0000
13350	283.0000	271.0000	294.0000
13400	283.0000	271.0000	295.0000
13450	283.0000	272.0000	295.0000
13500	283.0000	272.0000	295.0000
13550	284.0000	272.0000	295.0000
13600	284.0000	272.0000	295.0000
13650	285.0000	273.0000	296.0000
13700	285.0000	273.0000	296.0000
13750	285.0000	273.0000	296.0000
13800	285.0000	273.0000	296.0000
13850	286.0000	273.0000	297.0000
13900	286.0000	274.0000	297.0000
13950	286.0000	275.0000	297.0000
14000	287.0000	275.0000	298.0000
14050	287.0000	275.0000	298.0000
14100	287.0000	275.0000	298.0000
14150	287.0000	276.0000	298.0000
14200	288.0000	276.0000	299.0000
14250	288.0000	276.0000	299.0000
14300	288.0000	277.0000	299.0000
14350	288.0000	277.0000	300.0000
14400	289.0000	277.0000	300.0000
14450	289.0000	278.0000	300.0000
14500	289.0000	278.0000	301.0000
14550	290.0000	278.0000	301.0000
14600	290.0000	279.0000	301.0000
14650	290.0000	279.0000	301.0000
14700	290.0000	280.0000	301.0000
14750	291.0000	280.0000	302.0000
14800	291.0000	280.0000	302.0000
14850	291.0000	280.0000	302.0000
14900	291.0000	281.0000	302.0000
14950	292.0000	281.0000	302.0000
15000	292.0000	282.0000	303.0000
15050	292.0000	282.0000	303.0000
15100	293.0000	282.0000	303.0000
15150	293.0000	282.0000	304.0000
15200	293.0000	283.0000	304.0000
15250	294.0000	283.0000	304.0000
15300	294.0000	283.0000	305.0000
15350	294.0000	284.0000	305.0000
15400	294.0000	284.0000	305.0000
15450	295.0000	284.0000	305.0000
15500	295.0000	284.0000	306.0000
15550	295.0000	285.0000	306.0000
15600	295.0000	285.0000	306.0000
15650	296.0000	285.0000	306.0000
15700	296.0000	286.0000	307.0000
15750	296.0000	286.0000	307.0000
15800	297.0000	286.0000	307.0000
15850	297.0000	286.0000	307.0000
15900	297.0000	287.0000	307.0000
15950	297.0000	287.0000	308.0000
16000	298.0000	288.0000	308.0000
16050	298.0000	288.0000	308.0000
16100	298.0000	288.0000	308.0000
16150	299.0000	288.0000	309.0000
16200	299.0000	289.0000	309.0000
16250	299.0000	289.0000	309.0000
16300	299.0000	289.0000	309.0000
16350	300.0000	289.0000	310.0000
16400	300.0000	290.0000	310.0000
16450	300.0000	290.0000	310.0000
16500	300.0000	290.0000	310.0000
16550	301.0000	291.0000	311.0000
16600	301.0000	291.0000	311.0000
16650	301.0000	291.0000	311.0000
16700	301.0000	291.0000	311.0000
16750	301.0000	292.0000	311.0000
16800	302.0000	292.0000	311.0000
16850	302.0000	292.0000	312.0000
16900	302.0000	293.0000	312.0000
16950	303.0000	293.0000	312.0000
17000	303.0000	293.0000	312.0000
17050	303.0000	294.0000	312.0000
17100	303.0000	294.0000	312.0000
17150	304.0000	295.0000	313.0000
17200	304.0000	295.0000	313.0000
17250	304.0000	295.0000	313.0000
17300	305.0000	295.0000	313.0000
17350	305.0000	295.0000	314.0000
17400	305.0000	296.0000	314.0000
17450	305.0000	296.0000	314.0000
17500	305.0000	296.0000	315.0000
17550	306.0000	296.0000	315.0000
17600	306.0000	296.0000	315.0000
17650	306.0000	297.0000	315.0000
17700	306.0000	297.0000	315.0000
17750	307.0000	297.0000	315.0000
17800	307.0000	297.0000	316.0000
17850	307.0000	298.0000	316.0000
17900	307.0000	298.0000	316.0000
17950	307.0000	299.0000	317.0000
18000	308.0000	299.0000	317.0000
18050	308.0000	299.0000	317.0000
18100	308.0000	299.0000	317.0000
18150	309.0000	300.0000	317.0000
18200	309.0000	300.0000	317.0000
18250	309.0000	300.0000	318.0000
18300	309.0000	301.0000	318.0000
18350	309.0000	301.0000	318.0000
18400	310.0000	301.0000	318.0000
18450	310.0000	302.0000	318.0000
18500	310.0000	302.0000	318.0000
18550	311.0000	302.0000	319.0000
18600	311.0000	302.0000	319.0000
18650	311.0000	302.0000	319.0000
18700	311.0000	303.0000	319.0000
18750	311.0000	303.0000	319.0000
18800	312.0000	303.0000	319.0000
18850	312.0000	304.0000	319.0000
18900	312.0000	304.0000	320.0000
18950	312.0000	304.0000	320.0000
19000	313.0000	305.0000	320.0000
19050	313.0000	305.0000	321.0000
19100	313.0000	305.0000	321.0000
19150	313.0000	305.0000	321.0000
19200	314.0000	306.0000	321.0000
19250	314.0000	306.0000	321.0000
19300	314.0000	306.0000	322.0000
19350	314.0000	307.0000	322.0000
19400	314.0000	307.0000	322.0000
19450	315.0000	307.0000	322.0000
19500	315.0000	307.0000	322.0000
19550	315.0000	308.0000	322.0000
19600	315.0000	308.0000	323.0000
19650	316.0000	308.0000	323.0000
19700	316.0000	308.0000	323.0000
19750	316.0000	308.0000	323.0000
19800	316.0000	309.0000	323.0000
19850	317.0000	309.0000	323.0000
19900	317.0000	309.0000	324.0000
19950	317.0000	310.0000	324.0000
20000	317.0000	310.0000	324.0000
20050	317.0000	310.0000	324.0000
20100	318.0000	310.0000	324.0000
20150	318.0000	311.0000	325.0000
20200	318.0000	311.0000	325.0000
20250	318.0000	311.0000	325.0000
20300	318.0000	312.0000	325.0000
20350	319.0000	312.0000	325.0000
20400	319.0000	312.0000	326.0000
20450	319.0000	312.0000	326.0000
20500	319.0000	313.0000	326.0000
20550	320.0000	313.0000	326.0000
20600	320.0000	313.0000	326.0000
20650	320.0000	313.0000	326.0000
20700	320.0000	313.0000	327.0000
20750	320.0000	314.0000	327.0000
20800	321.0000	314.0000	327.0000
20850	321.0000	314.0000	327.0000
20900	321.0000	315.0000	327.0000
20950	321.0000	315.0000	327.0000
21000	322.0000	315.0000	327.0000
21050	322.0000	316.0000	327.0000
21100	322.0000	316.0000	328.0000
21150	322.0000	316.0000	328.0000
21200	322.0000	316.0000	328.0000
21250	323.0000	317.0000	328.0000
21300	323.0000	317.0000	328.0000
21350	323.0000	317.0000	328.0000
21400	323.0000	317.0000	328.0000
21450	323.0000	317.0000	328.0000
21500	324.0000	318.0000	329.0000
21550	324.0000	318.0000	329.0000
21600	324.0000	318.0000	329.0000
21650	324.0000	318.0000	329.0000
21700	324.0000	319.0000	329.0000
21750	325.0000	319.0000	329.0000
21800	325.0000	319.0000	329.0000
21850	325.0000	319.0000	330.0000
21900	325.0000	320.0000	330.0000
21950	325.0000	320.0000	330.0000
22000	326.0000	320.0000	330.0000
22050	326.0000	320.0000	330.0000
22100	326.0000	321.0000	330.0000
22150	326.0000	321.0000	330.0000
22200	326.0000	322.0000	330.0000
22250	327.0000	322.0000	331.0000
22300	327.0000	322.0000	331.0000
22350	327.0000	322.0000	331.0000
22400	327.0000	323.0000	331.0000
22450	327.0000	323.0000	331.0000
22500	328.0000	323.0000	331.0000
22550	328.0000	324.0000	331.0000
22600	328.0000	324.0000	331.0000
22650	328.0000	324.0000	331.0000
22700	329.0000	324.0000	331.0000
22750	329.0000	325.0000	332.0000
22800	329.0000	325.0000	332.0000
22850	329.0000	325.0000	332.0000
22900	329.0000	326.0000	332.0000
22950	329.0000	326.0000	332.0000
23000	330.0000	326.0000	332.0000
23050	330.0000	326.0000	332.0000
23100	330.0000	327.0000	332.0000
23150	330.0000	327.0000	332.0000
23200	330.0000	327.0000	332.0000
23250	331.0000	328.0000	332.0000
23300	331.0000	328.0000	332.0000
23350	331.0000	328.0000	332.0000
23400	331.0000	329.0000	332.0000
23450	331.0000	329.0000	332.0000
23500	332.0000	330.0000	332.0000
23550	332.0000	330.0000	332.0000
23600	332.0000	330.0000	332.0000
23650	332.0000	332.0000	332.0000
23656	332.0000	332.0000	332.0000
