# Supplementary material for: Characterization of Esophageal Microbiota in Patients With Esophagitis and Esophageal Squamous Cell Carcinoma
Source: Front Cell Infect Microbiol. 2021 Nov 11;11:774330. doi: 10.3389/fcimb.2021.774330 (PMC8632060; doi:10.3389/fcimb.2021.774330)
Supplement: Supplementary file 2 [file DataSheet_1.zip › 16S_V3_V4-68╕÷╤∙▒╛JZD 2020.7.21/2.Alpha_diversity_analysis/Rarefaction/Samples_rarefaction/otu.ES8.rarefaction]

numsampled	0.03	lci	hci
1	1.0000	1.0000	1.0000
50	36.0000	30.0000	41.0000
100	58.0000	50.0000	65.0000
150	75.0000	66.0000	84.0000
200	90.0000	80.0000	100.0000
250	102.0000	91.0000	113.0000
300	112.0000	101.0000	124.0000
350	121.0000	110.0000	133.0000
400	129.0000	117.0000	141.0000
450	137.0000	125.0000	149.0000
500	144.0000	131.0000	155.0000
550	150.0000	138.0000	162.0000
600	156.0000	143.0000	168.0000
650	161.0000	149.0000	174.0000
700	166.0000	154.0000	179.0000
750	171.0000	159.0000	184.0000
800	175.0000	163.0000	188.0000
850	180.0000	167.0000	192.0000
900	183.0000	171.0000	196.0000
950	187.0000	175.0000	200.0000
1000	191.0000	179.0000	204.0000
1050	194.0000	181.0000	207.0000
1100	198.0000	185.0000	210.0000
1150	201.0000	189.0000	213.0000
1200	204.0000	191.0000	217.0000
1250	207.0000	194.0000	220.0000
1300	210.0000	197.0000	223.0000
1350	213.0000	200.0000	226.0000
1400	216.0000	203.0000	228.0000
1450	218.0000	206.0000	231.0000
1500	220.0000	208.0000	233.0000
1550	223.0000	211.0000	236.0000
1600	226.0000	212.0000	238.0000
1650	228.0000	214.0000	241.0000
1700	230.0000	216.0000	243.0000
1750	232.0000	218.0000	245.0000
1800	234.0000	221.0000	247.0000
1850	236.0000	223.0000	249.0000
1900	238.0000	225.0000	251.0000
1950	240.0000	227.0000	253.0000
2000	242.0000	228.0000	255.0000
2050	244.0000	230.0000	257.0000
2100	246.0000	232.0000	259.0000
2150	247.0000	234.0000	261.0000
2200	249.0000	235.0000	263.0000
2250	251.0000	238.0000	264.0000
2300	252.0000	240.0000	267.0000
2350	254.0000	241.0000	268.0000
2400	255.0000	243.0000	270.0000
2450	257.0000	245.0000	271.0000
2500	258.0000	246.0000	273.0000
2550	260.0000	247.0000	274.0000
2600	261.0000	248.0000	276.0000
2650	263.0000	250.0000	277.0000
2700	264.0000	252.0000	279.0000
2750	266.0000	253.0000	280.0000
2800	267.0000	254.0000	282.0000
2850	268.0000	256.0000	284.0000
2900	269.0000	257.0000	285.0000
2950	271.0000	258.0000	286.0000
3000	272.0000	259.0000	287.0000
3050	273.0000	260.0000	289.0000
3100	275.0000	262.0000	290.0000
3150	276.0000	263.0000	290.0000
3200	277.0000	264.0000	292.0000
3250	278.0000	265.0000	292.0000
3300	280.0000	266.0000	294.0000
3350	281.0000	267.0000	295.0000
3400	282.0000	269.0000	296.0000
3450	283.0000	269.0000	297.0000
3500	284.0000	271.0000	298.0000
3550	285.0000	273.0000	299.0000
3600	286.0000	273.0000	300.0000
3650	287.0000	274.0000	302.0000
3700	288.0000	275.0000	302.0000
3750	289.0000	276.0000	304.0000
3800	291.0000	277.0000	304.0000
3850	291.0000	278.0000	305.0000
3900	292.0000	279.0000	306.0000
3950	293.0000	280.0000	307.0000
4000	294.0000	281.0000	308.0000
4050	295.0000	282.0000	309.0000
4100	296.0000	283.0000	310.0000
4150	297.0000	284.0000	311.0000
4200	298.0000	285.0000	312.0000
4250	299.0000	286.0000	313.0000
4300	300.0000	286.0000	314.0000
4350	301.0000	288.0000	315.0000
4400	302.0000	289.0000	315.0000
4450	303.0000	290.0000	316.0000
4500	304.0000	291.0000	317.0000
4550	304.0000	291.0000	318.0000
4600	305.0000	292.0000	318.0000
4650	306.0000	293.0000	319.0000
4700	307.0000	294.0000	320.0000
4750	308.0000	294.0000	322.0000
4800	309.0000	295.0000	322.0000
4850	310.0000	296.0000	323.0000
4900	311.0000	297.0000	324.0000
4950	311.0000	298.0000	324.0000
5000	312.0000	298.0000	325.0000
5050	313.0000	299.0000	326.0000
5100	314.0000	300.0000	327.0000
5150	314.0000	301.0000	327.0000
5200	315.0000	302.0000	328.0000
5250	316.0000	303.0000	329.0000
5300	317.0000	303.0000	329.0000
5350	317.0000	304.0000	330.0000
5400	318.0000	305.0000	331.0000
5450	319.0000	306.0000	332.0000
5500	319.0000	306.0000	333.0000
5550	320.0000	307.0000	333.0000
5600	321.0000	308.0000	334.0000
5650	321.0000	308.0000	335.0000
5700	322.0000	309.0000	335.0000
5750	323.0000	310.0000	336.0000
5800	323.0000	310.0000	336.0000
5850	324.0000	311.0000	337.0000
5900	325.0000	311.0000	338.0000
5950	326.0000	312.0000	339.0000
6000	326.0000	313.0000	340.0000
6050	327.0000	313.0000	341.0000
6100	328.0000	314.0000	341.0000
6150	328.0000	315.0000	341.0000
6200	329.0000	315.0000	342.0000
6250	330.0000	316.0000	343.0000
6300	330.0000	317.0000	343.0000
6350	331.0000	317.0000	344.0000
6400	331.0000	318.0000	345.0000
6450	332.0000	319.0000	345.0000
6500	333.0000	320.0000	346.0000
6550	333.0000	320.0000	347.0000
6600	334.0000	321.0000	347.0000
6650	335.0000	321.0000	348.0000
6700	335.0000	321.0000	348.0000
6750	336.0000	322.0000	349.0000
6800	336.0000	323.0000	350.0000
6850	337.0000	323.0000	350.0000
6900	338.0000	324.0000	351.0000
6950	338.0000	324.0000	352.0000
7000	339.0000	325.0000	352.0000
7050	339.0000	326.0000	352.0000
7100	340.0000	327.0000	353.0000
7150	340.0000	327.0000	354.0000
7200	341.0000	327.0000	354.0000
7250	341.0000	328.0000	355.0000
7300	342.0000	329.0000	356.0000
7350	343.0000	329.0000	356.0000
7400	343.0000	330.0000	357.0000
7450	344.0000	331.0000	357.0000
7500	344.0000	331.0000	358.0000
7550	345.0000	332.0000	358.0000
7600	345.0000	333.0000	358.0000
7650	346.0000	333.0000	359.0000
7700	346.0000	334.0000	359.0000
7750	347.0000	334.0000	360.0000
7800	347.0000	335.0000	361.0000
7850	348.0000	335.0000	362.0000
7900	349.0000	336.0000	362.0000
7950	349.0000	336.0000	362.0000
8000	350.0000	337.0000	363.0000
8050	350.0000	337.0000	363.0000
8100	351.0000	338.0000	364.0000
8150	351.0000	338.0000	365.0000
8200	351.0000	339.0000	365.0000
8250	352.0000	340.0000	365.0000
8300	353.0000	340.0000	365.0000
8350	353.0000	341.0000	366.0000
8400	354.0000	341.0000	366.0000
8450	354.0000	342.0000	367.0000
8500	355.0000	342.0000	368.0000
8550	355.0000	343.0000	368.0000
8600	356.0000	343.0000	369.0000
8650	356.0000	344.0000	369.0000
8700	357.0000	344.0000	370.0000
8750	357.0000	344.0000	371.0000
8800	358.0000	345.0000	371.0000
8850	358.0000	346.0000	371.0000
8900	359.0000	346.0000	372.0000
8950	359.0000	347.0000	372.0000
9000	360.0000	347.0000	372.0000
9050	360.0000	347.0000	373.0000
9100	361.0000	348.0000	374.0000
9150	361.0000	348.0000	374.0000
9200	362.0000	349.0000	375.0000
9250	362.0000	349.0000	375.0000
9300	363.0000	350.0000	376.0000
9350	363.0000	350.0000	376.0000
9400	364.0000	350.0000	377.0000
9450	364.0000	351.0000	377.0000
9500	364.0000	351.0000	377.0000
9550	365.0000	352.0000	378.0000
9600	365.0000	353.0000	378.0000
9650	366.0000	353.0000	379.0000
9700	366.0000	353.0000	379.0000
9750	367.0000	353.0000	380.0000
9800	367.0000	354.0000	380.0000
9850	367.0000	355.0000	380.0000
9900	368.0000	355.0000	381.0000
9950	368.0000	356.0000	381.0000
10000	369.0000	356.0000	382.0000
10050	369.0000	357.0000	382.0000
10100	370.0000	357.0000	383.0000
10150	370.0000	358.0000	383.0000
10200	371.0000	358.0000	383.0000
10250	371.0000	359.0000	384.0000
10300	371.0000	359.0000	384.0000
10350	372.0000	359.0000	385.0000
10400	372.0000	360.0000	385.0000
10450	373.0000	360.0000	386.0000
10500	373.0000	361.0000	386.0000
10550	374.0000	362.0000	386.0000
10600	374.0000	362.0000	386.0000
10650	374.0000	362.0000	387.0000
10700	375.0000	362.0000	388.0000
10750	375.0000	363.0000	388.0000
10800	376.0000	363.0000	389.0000
10850	376.0000	364.0000	389.0000
10900	376.0000	364.0000	389.0000
10950	377.0000	365.0000	390.0000
11000	377.0000	365.0000	390.0000
11050	378.0000	365.0000	390.0000
11100	378.0000	366.0000	391.0000
11150	378.0000	366.0000	392.0000
11200	379.0000	367.0000	392.0000
11250	379.0000	367.0000	392.0000
11300	380.0000	367.0000	392.0000
11350	380.0000	368.0000	393.0000
11400	380.0000	368.0000	393.0000
11450	381.0000	369.0000	393.0000
11500	381.0000	369.0000	394.0000
11550	382.0000	370.0000	394.0000
11600	382.0000	370.0000	394.0000
11650	382.0000	370.0000	395.0000
11700	383.0000	371.0000	396.0000
11750	383.0000	371.0000	396.0000
11800	383.0000	372.0000	397.0000
11850	384.0000	372.0000	398.0000
11900	384.0000	372.0000	398.0000
11950	385.0000	373.0000	398.0000
12000	385.0000	374.0000	398.0000
12050	386.0000	374.0000	398.0000
12100	386.0000	374.0000	399.0000
12150	386.0000	375.0000	399.0000
12200	387.0000	375.0000	399.0000
12250	387.0000	375.0000	399.0000
12300	387.0000	376.0000	400.0000
12350	388.0000	376.0000	400.0000
12400	388.0000	377.0000	401.0000
12450	388.0000	377.0000	401.0000
12500	389.0000	378.0000	401.0000
12550	389.0000	378.0000	402.0000
12600	389.0000	378.0000	402.0000
12650	390.0000	379.0000	402.0000
12700	390.0000	379.0000	403.0000
12750	391.0000	379.0000	403.0000
12800	391.0000	380.0000	403.0000
12850	391.0000	380.0000	403.0000
12900	392.0000	380.0000	404.0000
12950	392.0000	381.0000	404.0000
13000	392.0000	381.0000	404.0000
13050	393.0000	382.0000	405.0000
13100	393.0000	382.0000	405.0000
13150	394.0000	382.0000	405.0000
13200	394.0000	383.0000	406.0000
13250	394.0000	383.0000	406.0000
13300	394.0000	384.0000	406.0000
13350	395.0000	384.0000	406.0000
13400	395.0000	384.0000	406.0000
13450	396.0000	384.0000	407.0000
13500	396.0000	385.0000	408.0000
13550	396.0000	385.0000	408.0000
13600	397.0000	386.0000	408.0000
13650	397.0000	386.0000	409.0000
13700	397.0000	386.0000	409.0000
13750	398.0000	386.0000	410.0000
13800	398.0000	387.0000	410.0000
13850	398.0000	387.0000	410.0000
13900	399.0000	387.0000	410.0000
13950	399.0000	388.0000	411.0000
14000	399.0000	388.0000	411.0000
14050	400.0000	389.0000	412.0000
14100	400.0000	389.0000	412.0000
14150	400.0000	390.0000	412.0000
14200	400.0000	390.0000	412.0000
14250	401.0000	390.0000	413.0000
14300	401.0000	391.0000	413.0000
14350	401.0000	391.0000	413.0000
14400	402.0000	391.0000	413.0000
14450	402.0000	392.0000	413.0000
14500	403.0000	392.0000	414.0000
14550	403.0000	392.0000	415.0000
14600	403.0000	393.0000	415.0000
14650	404.0000	393.0000	415.0000
14700	404.0000	393.0000	415.0000
14750	404.0000	394.0000	416.0000
14800	405.0000	394.0000	416.0000
14850	405.0000	394.0000	416.0000
14900	405.0000	395.0000	416.0000
14950	406.0000	395.0000	417.0000
15000	406.0000	396.0000	417.0000
15050	406.0000	396.0000	418.0000
15100	407.0000	396.0000	418.0000
15150	407.0000	397.0000	418.0000
15200	407.0000	397.0000	418.0000
15250	407.0000	397.0000	419.0000
15300	408.0000	398.0000	419.0000
15350	408.0000	398.0000	420.0000
15400	408.0000	398.0000	420.0000
15450	409.0000	399.0000	420.0000
15500	409.0000	399.0000	420.0000
15550	409.0000	399.0000	420.0000
15600	410.0000	399.0000	420.0000
15650	410.0000	400.0000	421.0000
15700	410.0000	401.0000	421.0000
15750	411.0000	401.0000	421.0000
15800	411.0000	401.0000	422.0000
15850	411.0000	402.0000	422.0000
15900	412.0000	402.0000	422.0000
15950	412.0000	402.0000	423.0000
16000	412.0000	403.0000	423.0000
16050	412.0000	403.0000	423.0000
16100	413.0000	403.0000	424.0000
16150	413.0000	403.0000	424.0000
16200	414.0000	404.0000	424.0000
16250	414.0000	404.0000	424.0000
16300	414.0000	404.0000	424.0000
16350	415.0000	405.0000	425.0000
16400	415.0000	405.0000	425.0000
16450	415.0000	406.0000	425.0000
16500	415.0000	406.0000	425.0000
16550	416.0000	406.0000	425.0000
16600	416.0000	406.0000	426.0000
16650	416.0000	407.0000	426.0000
16700	417.0000	407.0000	427.0000
16750	417.0000	407.0000	427.0000
16800	417.0000	408.0000	427.0000
16850	418.0000	408.0000	428.0000
16900	418.0000	408.0000	428.0000
16950	418.0000	409.0000	428.0000
17000	419.0000	409.0000	429.0000
17050	419.0000	409.0000	429.0000
17100	419.0000	410.0000	429.0000
17150	420.0000	410.0000	430.0000
17200	420.0000	410.0000	430.0000
17250	420.0000	410.0000	430.0000
17300	421.0000	411.0000	430.0000
17350	421.0000	411.0000	430.0000
17400	421.0000	411.0000	431.0000
17450	421.0000	411.0000	431.0000
17500	422.0000	412.0000	431.0000
17550	422.0000	412.0000	431.0000
17600	422.0000	412.0000	431.0000
17650	423.0000	413.0000	432.0000
17700	423.0000	413.0000	432.0000
17750	423.0000	413.0000	432.0000
17800	424.0000	414.0000	432.0000
17850	424.0000	414.0000	432.0000
17900	424.0000	414.0000	433.0000
17950	424.0000	415.0000	433.0000
18000	424.0000	416.0000	433.0000
18050	425.0000	416.0000	434.0000
18100	425.0000	416.0000	434.0000
18150	425.0000	416.0000	434.0000
18200	426.0000	416.0000	434.0000
18250	426.0000	417.0000	435.0000
18300	426.0000	417.0000	435.0000
18350	427.0000	417.0000	435.0000
18400	427.0000	417.0000	435.0000
18450	427.0000	418.0000	436.0000
18500	427.0000	418.0000	436.0000
18550	428.0000	419.0000	437.0000
18600	428.0000	419.0000	437.0000
18650	428.0000	419.0000	437.0000
18700	429.0000	420.0000	437.0000
18750	429.0000	420.0000	437.0000
18800	429.0000	420.0000	437.0000
18850	429.0000	420.0000	437.0000
18900	430.0000	421.0000	438.0000
18950	430.0000	422.0000	438.0000
19000	430.0000	422.0000	438.0000
19050	430.0000	422.0000	438.0000
19100	431.0000	423.0000	439.0000
19150	431.0000	423.0000	439.0000
19200	431.0000	423.0000	439.0000
19250	431.0000	423.0000	439.0000
19300	432.0000	424.0000	440.0000
19350	432.0000	424.0000	440.0000
19400	432.0000	424.0000	440.0000
19450	432.0000	424.0000	440.0000
19500	433.0000	425.0000	441.0000
19550	433.0000	425.0000	441.0000
19600	433.0000	425.0000	441.0000
19650	434.0000	425.0000	441.0000
19700	434.0000	426.0000	442.0000
19750	434.0000	426.0000	442.0000
19800	434.0000	426.0000	442.0000
19850	435.0000	427.0000	442.0000
19900	435.0000	427.0000	442.0000
19950	435.0000	427.0000	442.0000
20000	435.0000	428.0000	443.0000
20050	436.0000	428.0000	443.0000
20100	436.0000	428.0000	443.0000
20150	436.0000	428.0000	443.0000
20200	437.0000	429.0000	444.0000
20250	437.0000	429.0000	444.0000
20300	437.0000	429.0000	444.0000
20350	437.0000	430.0000	444.0000
20400	437.0000	430.0000	444.0000
20450	438.0000	430.0000	445.0000
20500	438.0000	430.0000	445.0000
20550	438.0000	431.0000	445.0000
20600	439.0000	431.0000	445.0000
20650	439.0000	431.0000	446.0000
20700	439.0000	432.0000	446.0000
20750	439.0000	432.0000	446.0000
20800	440.0000	432.0000	446.0000
20850	440.0000	433.0000	447.0000
20900	440.0000	433.0000	447.0000
20950	440.0000	434.0000	447.0000
21000	441.0000	434.0000	447.0000
21050	441.0000	434.0000	447.0000
21100	441.0000	434.0000	448.0000
21150	442.0000	435.0000	448.0000
21200	442.0000	435.0000	448.0000
21250	442.0000	435.0000	448.0000
21300	442.0000	435.0000	448.0000
21350	443.0000	436.0000	449.0000
21400	443.0000	436.0000	449.0000
21450	443.0000	436.0000	449.0000
21500	443.0000	437.0000	449.0000
21550	444.0000	437.0000	449.0000
21600	444.0000	437.0000	449.0000
21650	444.0000	438.0000	450.0000
21700	444.0000	438.0000	450.0000
21750	445.0000	438.0000	450.0000
21800	445.0000	439.0000	450.0000
21850	445.0000	439.0000	450.0000
21900	445.0000	439.0000	450.0000
21950	445.0000	440.0000	451.0000
22000	446.0000	440.0000	451.0000
22050	446.0000	440.0000	451.0000
22100	446.0000	441.0000	451.0000
22150	447.0000	441.0000	451.0000
22200	447.0000	441.0000	451.0000
22250	447.0000	442.0000	452.0000
22300	447.0000	442.0000	452.0000
22350	448.0000	443.0000	452.0000
22400	448.0000	443.0000	452.0000
22450	448.0000	443.0000	452.0000
22500	448.0000	443.0000	452.0000
22550	449.0000	444.0000	453.0000
22600	449.0000	444.0000	453.0000
22650	449.0000	444.0000	453.0000
22700	449.0000	445.0000	453.0000
22750	450.0000	445.0000	453.0000
22800	450.0000	445.0000	453.0000
22850	450.0000	446.0000	453.0000
22900	450.0000	446.0000	454.0000
22950	451.0000	446.0000	454.0000
23000	451.0000	447.0000	454.0000
23050	451.0000	447.0000	454.0000
23100	451.0000	447.0000	454.0000
23150	452.0000	448.0000	454.0000
23200	452.0000	448.0000	454.0000
23250	452.0000	449.0000	454.0000
23300	452.0000	449.0000	454.0000
23350	453.0000	450.0000	454.0000
23400	453.0000	450.0000	454.0000
23450	453.0000	451.0000	454.0000
23500	453.0000	451.0000	454.0000
23550	454.0000	452.0000	454.0000
23600	454.0000	452.0000	454.0000
23650	454.0000	453.0000	454.0000
23656	454.0000	454.0000	454.0000
