# Supplementary material for: Characterization of Esophageal Microbiota in Patients With Esophagitis and Esophageal Squamous Cell Carcinoma
Source: Front Cell Infect Microbiol. 2021 Nov 11;11:774330. doi: 10.3389/fcimb.2021.774330 (PMC8632060; doi:10.3389/fcimb.2021.774330)
Supplement: Supplementary file 2 [file DataSheet_1.zip › 16S_V3_V4-68╕÷╤∙▒╛JZD 2020.7.21/2.Alpha_diversity_analysis/Rarefaction/Samples_rarefaction/otu.ES9.rarefaction]

numsampled	0.03	lci	hci
1	1.0000	1.0000	1.0000
50	33.0000	26.0000	39.0000
100	56.0000	48.0000	64.0000
150	75.0000	66.0000	84.0000
200	91.0000	81.0000	100.0000
250	104.0000	94.0000	114.0000
300	116.0000	104.0000	127.0000
350	126.0000	115.0000	137.0000
400	135.0000	123.0000	147.0000
450	143.0000	132.0000	156.0000
500	151.0000	138.0000	163.0000
550	158.0000	145.0000	169.0000
600	164.0000	151.0000	176.0000
650	169.0000	157.0000	182.0000
700	175.0000	162.0000	187.0000
750	181.0000	167.0000	194.0000
800	185.0000	172.0000	199.0000
850	190.0000	177.0000	203.0000
900	194.0000	181.0000	208.0000
950	198.0000	186.0000	212.0000
1000	202.0000	190.0000	216.0000
1050	206.0000	194.0000	220.0000
1100	210.0000	197.0000	224.0000
1150	213.0000	200.0000	227.0000
1200	216.0000	204.0000	230.0000
1250	219.0000	206.0000	233.0000
1300	222.0000	209.0000	237.0000
1350	225.0000	212.0000	239.0000
1400	228.0000	215.0000	242.0000
1450	230.0000	218.0000	245.0000
1500	233.0000	220.0000	247.0000
1550	236.0000	223.0000	249.0000
1600	238.0000	225.0000	252.0000
1650	240.0000	227.0000	254.0000
1700	242.0000	229.0000	256.0000
1750	244.0000	231.0000	257.0000
1800	247.0000	233.0000	260.0000
1850	248.0000	235.0000	262.0000
1900	250.0000	237.0000	264.0000
1950	252.0000	239.0000	266.0000
2000	254.0000	241.0000	268.0000
2050	256.0000	242.0000	269.0000
2100	257.0000	244.0000	271.0000
2150	259.0000	245.0000	272.0000
2200	261.0000	247.0000	273.0000
2250	262.0000	249.0000	275.0000
2300	264.0000	251.0000	276.0000
2350	265.0000	252.0000	278.0000
2400	267.0000	254.0000	279.0000
2450	268.0000	255.0000	281.0000
2500	270.0000	256.0000	282.0000
2550	271.0000	258.0000	284.0000
2600	273.0000	260.0000	284.0000
2650	274.0000	261.0000	286.0000
2700	275.0000	263.0000	287.0000
2750	276.0000	264.0000	288.0000
2800	278.0000	265.0000	290.0000
2850	279.0000	267.0000	291.0000
2900	280.0000	268.0000	292.0000
2950	281.0000	269.0000	293.0000
3000	282.0000	270.0000	294.0000
3050	283.0000	271.0000	296.0000
3100	285.0000	272.0000	297.0000
3150	286.0000	273.0000	299.0000
3200	287.0000	274.0000	299.0000
3250	288.0000	275.0000	300.0000
3300	289.0000	276.0000	301.0000
3350	290.0000	277.0000	302.0000
3400	291.0000	278.0000	303.0000
3450	292.0000	279.0000	304.0000
3500	293.0000	280.0000	305.0000
3550	293.0000	281.0000	306.0000
3600	294.0000	282.0000	307.0000
3650	295.0000	283.0000	308.0000
3700	296.0000	284.0000	309.0000
3750	297.0000	285.0000	310.0000
3800	298.0000	286.0000	310.0000
3850	299.0000	287.0000	311.0000
3900	299.0000	287.0000	312.0000
3950	300.0000	288.0000	313.0000
4000	301.0000	290.0000	313.0000
4050	302.0000	290.0000	314.0000
4100	303.0000	290.0000	315.0000
4150	304.0000	291.0000	316.0000
4200	304.0000	292.0000	317.0000
4250	305.0000	293.0000	318.0000
4300	306.0000	294.0000	318.0000
4350	307.0000	294.0000	319.0000
4400	307.0000	295.0000	320.0000
4450	308.0000	296.0000	320.0000
4500	309.0000	297.0000	321.0000
4550	310.0000	297.0000	321.0000
4600	310.0000	298.0000	322.0000
4650	311.0000	299.0000	323.0000
4700	312.0000	300.0000	323.0000
4750	312.0000	300.0000	324.0000
4800	313.0000	301.0000	324.0000
4850	314.0000	302.0000	325.0000
4900	314.0000	302.0000	326.0000
4950	315.0000	303.0000	326.0000
5000	315.0000	304.0000	327.0000
5050	316.0000	304.0000	328.0000
5100	317.0000	305.0000	328.0000
5150	317.0000	306.0000	329.0000
5200	318.0000	306.0000	329.0000
5250	319.0000	307.0000	330.0000
5300	319.0000	307.0000	331.0000
5350	320.0000	308.0000	332.0000
5400	320.0000	309.0000	332.0000
5450	321.0000	310.0000	333.0000
5500	321.0000	310.0000	333.0000
5550	322.0000	311.0000	334.0000
5600	322.0000	311.0000	334.0000
5650	323.0000	312.0000	335.0000
5700	324.0000	313.0000	335.0000
5750	324.0000	313.0000	336.0000
5800	325.0000	314.0000	336.0000
5850	325.0000	314.0000	337.0000
5900	326.0000	315.0000	338.0000
5950	326.0000	315.0000	338.0000
6000	327.0000	316.0000	339.0000
6050	327.0000	316.0000	340.0000
6100	328.0000	316.0000	340.0000
6150	328.0000	316.0000	341.0000
6200	329.0000	318.0000	341.0000
6250	329.0000	318.0000	342.0000
6300	330.0000	319.0000	342.0000
6350	330.0000	319.0000	343.0000
6400	331.0000	320.0000	343.0000
6450	331.0000	320.0000	344.0000
6500	332.0000	321.0000	344.0000
6550	332.0000	321.0000	344.0000
6600	333.0000	322.0000	345.0000
6650	334.0000	322.0000	345.0000
6700	334.0000	323.0000	347.0000
6750	334.0000	324.0000	347.0000
6800	335.0000	324.0000	347.0000
6850	335.0000	324.0000	347.0000
6900	336.0000	324.0000	348.0000
6950	336.0000	325.0000	348.0000
7000	337.0000	325.0000	349.0000
7050	337.0000	326.0000	349.0000
7100	337.0000	326.0000	349.0000
7150	338.0000	327.0000	350.0000
7200	338.0000	327.0000	350.0000
7250	339.0000	328.0000	351.0000
7300	339.0000	328.0000	351.0000
7350	339.0000	328.0000	351.0000
7400	340.0000	329.0000	352.0000
7450	340.0000	329.0000	352.0000
7500	341.0000	330.0000	352.0000
7550	341.0000	330.0000	353.0000
7600	342.0000	331.0000	353.0000
7650	342.0000	331.0000	354.0000
7700	342.0000	331.0000	354.0000
7750	343.0000	332.0000	354.0000
7800	343.0000	332.0000	354.0000
7850	344.0000	333.0000	355.0000
7900	344.0000	333.0000	355.0000
7950	345.0000	333.0000	355.0000
8000	345.0000	334.0000	356.0000
8050	345.0000	334.0000	356.0000
8100	345.0000	334.0000	356.0000
8150	346.0000	335.0000	357.0000
8200	346.0000	335.0000	357.0000
8250	347.0000	335.0000	358.0000
8300	347.0000	336.0000	358.0000
8350	347.0000	336.0000	359.0000
8400	348.0000	336.0000	359.0000
8450	348.0000	337.0000	359.0000
8500	349.0000	337.0000	359.0000
8550	349.0000	337.0000	360.0000
8600	349.0000	338.0000	360.0000
8650	350.0000	338.0000	361.0000
8700	350.0000	339.0000	361.0000
8750	351.0000	339.0000	362.0000
8800	351.0000	340.0000	362.0000
8850	351.0000	340.0000	363.0000
8900	352.0000	340.0000	363.0000
8950	352.0000	341.0000	363.0000
9000	352.0000	341.0000	364.0000
9050	353.0000	341.0000	364.0000
9100	353.0000	342.0000	364.0000
9150	353.0000	342.0000	365.0000
9200	354.0000	343.0000	365.0000
9250	354.0000	343.0000	365.0000
9300	355.0000	343.0000	365.0000
9350	355.0000	343.0000	366.0000
9400	355.0000	344.0000	366.0000
9450	355.0000	344.0000	366.0000
9500	356.0000	345.0000	366.0000
9550	356.0000	345.0000	367.0000
9600	356.0000	345.0000	367.0000
9650	357.0000	346.0000	367.0000
9700	357.0000	346.0000	368.0000
9750	357.0000	346.0000	368.0000
9800	358.0000	347.0000	368.0000
9850	358.0000	347.0000	369.0000
9900	358.0000	348.0000	369.0000
9950	359.0000	348.0000	369.0000
10000	359.0000	348.0000	369.0000
10050	359.0000	348.0000	370.0000
10100	360.0000	349.0000	370.0000
10150	360.0000	349.0000	370.0000
10200	360.0000	349.0000	371.0000
10250	361.0000	350.0000	371.0000
10300	361.0000	350.0000	372.0000
10350	361.0000	350.0000	372.0000
10400	362.0000	351.0000	372.0000
10450	362.0000	351.0000	373.0000
10500	362.0000	351.0000	373.0000
10550	363.0000	351.0000	373.0000
10600	363.0000	352.0000	373.0000
10650	363.0000	352.0000	374.0000
10700	364.0000	352.0000	374.0000
10750	364.0000	352.0000	375.0000
10800	364.0000	352.0000	375.0000
10850	364.0000	353.0000	375.0000
10900	365.0000	353.0000	375.0000
10950	365.0000	354.0000	375.0000
11000	365.0000	354.0000	376.0000
11050	365.0000	354.0000	376.0000
11100	366.0000	355.0000	377.0000
11150	366.0000	355.0000	377.0000
11200	366.0000	355.0000	377.0000
11250	367.0000	355.0000	377.0000
11300	367.0000	355.0000	377.0000
11350	367.0000	356.0000	377.0000
11400	367.0000	356.0000	378.0000
11450	368.0000	356.0000	378.0000
11500	368.0000	357.0000	378.0000
11550	368.0000	357.0000	379.0000
11600	368.0000	357.0000	379.0000
11650	369.0000	358.0000	379.0000
11700	369.0000	358.0000	379.0000
11750	369.0000	358.0000	380.0000
11800	370.0000	359.0000	380.0000
11850	370.0000	359.0000	380.0000
11900	370.0000	359.0000	380.0000
11950	370.0000	360.0000	381.0000
12000	371.0000	360.0000	381.0000
12050	371.0000	361.0000	381.0000
12100	371.0000	361.0000	381.0000
12150	371.0000	361.0000	382.0000
12200	372.0000	361.0000	382.0000
12250	372.0000	362.0000	382.0000
12300	372.0000	362.0000	383.0000
12350	372.0000	363.0000	383.0000
12400	373.0000	363.0000	383.0000
12450	373.0000	363.0000	383.0000
12500	373.0000	363.0000	384.0000
12550	373.0000	363.0000	384.0000
12600	374.0000	364.0000	384.0000
12650	374.0000	364.0000	384.0000
12700	374.0000	365.0000	384.0000
12750	374.0000	365.0000	385.0000
12800	375.0000	365.0000	385.0000
12850	375.0000	365.0000	385.0000
12900	375.0000	366.0000	385.0000
12950	376.0000	366.0000	386.0000
13000	376.0000	366.0000	386.0000
13050	376.0000	366.0000	386.0000
13100	376.0000	367.0000	386.0000
13150	376.0000	367.0000	386.0000
13200	377.0000	367.0000	386.0000
13250	377.0000	367.0000	387.0000
13300	377.0000	367.0000	387.0000
13350	377.0000	368.0000	387.0000
13400	378.0000	368.0000	387.0000
13450	378.0000	369.0000	388.0000
13500	378.0000	369.0000	388.0000
13550	378.0000	369.0000	388.0000
13600	379.0000	369.0000	388.0000
13650	379.0000	369.0000	388.0000
13700	379.0000	370.0000	389.0000
13750	379.0000	370.0000	389.0000
13800	380.0000	370.0000	389.0000
13850	380.0000	370.0000	389.0000
13900	380.0000	370.0000	389.0000
13950	380.0000	371.0000	390.0000
14000	381.0000	371.0000	390.0000
14050	381.0000	372.0000	390.0000
14100	381.0000	372.0000	390.0000
14150	381.0000	372.0000	390.0000
14200	382.0000	373.0000	391.0000
14250	382.0000	373.0000	391.0000
14300	382.0000	373.0000	391.0000
14350	382.0000	373.0000	391.0000
14400	383.0000	373.0000	391.0000
14450	383.0000	374.0000	392.0000
14500	383.0000	374.0000	392.0000
14550	383.0000	374.0000	392.0000
14600	383.0000	374.0000	392.0000
14650	384.0000	374.0000	393.0000
14700	384.0000	374.0000	393.0000
14750	384.0000	375.0000	393.0000
14800	384.0000	375.0000	393.0000
14850	385.0000	375.0000	394.0000
14900	385.0000	376.0000	394.0000
14950	385.0000	376.0000	394.0000
15000	385.0000	376.0000	394.0000
15050	386.0000	377.0000	394.0000
15100	386.0000	377.0000	394.0000
15150	386.0000	377.0000	395.0000
15200	386.0000	377.0000	395.0000
15250	386.0000	377.0000	395.0000
15300	387.0000	378.0000	395.0000
15350	387.0000	378.0000	395.0000
15400	387.0000	378.0000	396.0000
15450	387.0000	378.0000	396.0000
15500	388.0000	378.0000	396.0000
15550	388.0000	379.0000	396.0000
15600	388.0000	379.0000	396.0000
15650	388.0000	379.0000	397.0000
15700	388.0000	380.0000	397.0000
15750	389.0000	380.0000	397.0000
15800	389.0000	380.0000	397.0000
15850	389.0000	380.0000	397.0000
15900	389.0000	380.0000	397.0000
15950	390.0000	380.0000	398.0000
16000	390.0000	381.0000	398.0000
16050	390.0000	381.0000	398.0000
16100	390.0000	381.0000	398.0000
16150	390.0000	381.0000	398.0000
16200	391.0000	382.0000	399.0000
16250	391.0000	382.0000	399.0000
16300	391.0000	382.0000	399.0000
16350	391.0000	382.0000	399.0000
16400	391.0000	383.0000	399.0000
16450	391.0000	383.0000	399.0000
16500	392.0000	383.0000	399.0000
16550	392.0000	383.0000	400.0000
16600	392.0000	383.0000	400.0000
16650	392.0000	383.0000	400.0000
16700	392.0000	384.0000	400.0000
16750	393.0000	384.0000	400.0000
16800	393.0000	385.0000	400.0000
16850	393.0000	385.0000	400.0000
16900	393.0000	385.0000	400.0000
16950	393.0000	385.0000	400.0000
17000	394.0000	385.0000	400.0000
17050	394.0000	386.0000	401.0000
17100	394.0000	386.0000	401.0000
17150	394.0000	386.0000	401.0000
17200	394.0000	386.0000	402.0000
17250	395.0000	386.0000	402.0000
17300	395.0000	387.0000	402.0000
17350	395.0000	387.0000	402.0000
17400	395.0000	387.0000	402.0000
17450	395.0000	387.0000	402.0000
17500	396.0000	387.0000	402.0000
17550	396.0000	388.0000	403.0000
17600	396.0000	388.0000	403.0000
17650	396.0000	388.0000	403.0000
17700	396.0000	388.0000	403.0000
17750	396.0000	389.0000	403.0000
17800	397.0000	389.0000	403.0000
17850	397.0000	389.0000	404.0000
17900	397.0000	389.0000	404.0000
17950	397.0000	389.0000	404.0000
18000	397.0000	390.0000	404.0000
18050	397.0000	390.0000	404.0000
18100	398.0000	390.0000	404.0000
18150	398.0000	390.0000	405.0000
18200	398.0000	390.0000	405.0000
18250	398.0000	390.0000	405.0000
18300	398.0000	391.0000	405.0000
18350	398.0000	391.0000	405.0000
18400	399.0000	391.0000	405.0000
18450	399.0000	391.0000	405.0000
18500	399.0000	391.0000	406.0000
18550	399.0000	392.0000	406.0000
18600	399.0000	392.0000	406.0000
18650	399.0000	392.0000	406.0000
18700	400.0000	393.0000	406.0000
18750	400.0000	393.0000	407.0000
18800	400.0000	393.0000	407.0000
18850	400.0000	393.0000	407.0000
18900	400.0000	394.0000	407.0000
18950	401.0000	394.0000	407.0000
19000	401.0000	394.0000	407.0000
19050	401.0000	394.0000	407.0000
19100	401.0000	394.0000	407.0000
19150	401.0000	395.0000	407.0000
19200	401.0000	395.0000	408.0000
19250	402.0000	395.0000	408.0000
19300	402.0000	395.0000	408.0000
19350	402.0000	396.0000	408.0000
19400	402.0000	396.0000	408.0000
19450	402.0000	396.0000	408.0000
19500	402.0000	396.0000	409.0000
19550	403.0000	396.0000	409.0000
19600	403.0000	396.0000	409.0000
19650	403.0000	397.0000	409.0000
19700	403.0000	397.0000	409.0000
19750	403.0000	397.0000	409.0000
19800	403.0000	397.0000	409.0000
19850	404.0000	397.0000	409.0000
19900	404.0000	397.0000	410.0000
19950	404.0000	398.0000	410.0000
20000	404.0000	398.0000	410.0000
20050	404.0000	398.0000	410.0000
20100	404.0000	398.0000	410.0000
20150	404.0000	398.0000	410.0000
20200	405.0000	398.0000	410.0000
20250	405.0000	398.0000	410.0000
20300	405.0000	399.0000	410.0000
20350	405.0000	399.0000	411.0000
20400	405.0000	399.0000	411.0000
20450	405.0000	399.0000	411.0000
20500	406.0000	400.0000	411.0000
20550	406.0000	400.0000	411.0000
20600	406.0000	400.0000	411.0000
20650	406.0000	400.0000	412.0000
20700	406.0000	401.0000	412.0000
20750	406.0000	401.0000	412.0000
20800	407.0000	401.0000	412.0000
20850	407.0000	401.0000	412.0000
20900	407.0000	401.0000	412.0000
20950	407.0000	401.0000	412.0000
21000	407.0000	402.0000	412.0000
21050	407.0000	402.0000	412.0000
21100	408.0000	402.0000	412.0000
21150	408.0000	402.0000	412.0000
21200	408.0000	403.0000	412.0000
21250	408.0000	403.0000	412.0000
21300	408.0000	403.0000	412.0000
21350	408.0000	403.0000	413.0000
21400	408.0000	403.0000	413.0000
21450	409.0000	403.0000	413.0000
21500	409.0000	404.0000	413.0000
21550	409.0000	404.0000	413.0000
21600	409.0000	404.0000	413.0000
21650	409.0000	405.0000	413.0000
21700	409.0000	405.0000	413.0000
21750	410.0000	405.0000	413.0000
21800	410.0000	405.0000	414.0000
21850	410.0000	405.0000	414.0000
21900	410.0000	405.0000	414.0000
21950	410.0000	405.0000	414.0000
22000	410.0000	406.0000	414.0000
22050	411.0000	406.0000	414.0000
22100	411.0000	406.0000	414.0000
22150	411.0000	406.0000	414.0000
22200	411.0000	407.0000	414.0000
22250	411.0000	407.0000	414.0000
22300	411.0000	407.0000	414.0000
22350	411.0000	407.0000	414.0000
22400	412.0000	407.0000	414.0000
22450	412.0000	408.0000	415.0000
22500	412.0000	408.0000	415.0000
22550	412.0000	408.0000	415.0000
22600	412.0000	408.0000	415.0000
22650	412.0000	408.0000	415.0000
22700	412.0000	409.0000	415.0000
22750	413.0000	409.0000	415.0000
22800	413.0000	409.0000	415.0000
22850	413.0000	409.0000	415.0000
22900	413.0000	410.0000	415.0000
22950	413.0000	410.0000	415.0000
23000	413.0000	410.0000	415.0000
23050	413.0000	410.0000	415.0000
23100	414.0000	411.0000	415.0000
23150	414.0000	411.0000	415.0000
23200	414.0000	411.0000	415.0000
23250	414.0000	411.0000	415.0000
23300	414.0000	412.0000	415.0000
23350	414.0000	412.0000	415.0000
23400	414.0000	412.0000	415.0000
23450	415.0000	413.0000	415.0000
23500	415.0000	413.0000	415.0000
23550	415.0000	413.0000	415.0000
23600	415.0000	414.0000	415.0000
23650	415.0000	415.0000	415.0000
23656	415.0000	415.0000	415.0000
