# Supplementary material for: Characterization of Esophageal Microbiota in Patients With Esophagitis and Esophageal Squamous Cell Carcinoma
Source: Front Cell Infect Microbiol. 2021 Nov 11;11:774330. doi: 10.3389/fcimb.2021.774330 (PMC8632060; doi:10.3389/fcimb.2021.774330)
Supplement: Supplementary file 2 [file DataSheet_1.zip › 16S_V3_V4-68╕÷╤∙▒╛JZD 2020.7.21/2.Alpha_diversity_analysis/Rarefaction/Samples_rarefaction/otu.ESC1.rarefaction]

numsampled	0.03	lci	hci
1	1.0000	1.0000	1.0000
50	30.0000	24.0000	36.0000
100	45.0000	38.0000	52.0000
150	56.0000	49.0000	63.0000
200	63.0000	56.0000	70.0000
250	69.0000	62.0000	77.0000
300	74.0000	67.0000	82.0000
350	78.0000	71.0000	86.0000
400	81.0000	74.0000	89.0000
450	84.0000	77.0000	92.0000
500	87.0000	80.0000	95.0000
550	89.0000	82.0000	97.0000
600	92.0000	84.0000	99.0000
650	93.0000	86.0000	101.0000
700	95.0000	87.0000	103.0000
750	97.0000	89.0000	105.0000
800	98.0000	91.0000	106.0000
850	100.0000	92.0000	107.0000
900	101.0000	93.0000	108.0000
950	102.0000	95.0000	110.0000
1000	104.0000	96.0000	111.0000
1050	105.0000	97.0000	112.0000
1100	106.0000	98.0000	113.0000
1150	107.0000	99.0000	114.0000
1200	108.0000	100.0000	115.0000
1250	109.0000	101.0000	116.0000
1300	110.0000	102.0000	117.0000
1350	110.0000	103.0000	118.0000
1400	111.0000	103.0000	119.0000
1450	112.0000	104.0000	119.0000
1500	113.0000	105.0000	120.0000
1550	114.0000	105.0000	121.0000
1600	114.0000	106.0000	121.0000
1650	115.0000	107.0000	122.0000
1700	116.0000	108.0000	123.0000
1750	116.0000	109.0000	124.0000
1800	117.0000	109.0000	124.0000
1850	117.0000	110.0000	125.0000
1900	118.0000	110.0000	126.0000
1950	119.0000	111.0000	127.0000
2000	119.0000	111.0000	127.0000
2050	120.0000	112.0000	128.0000
2100	120.0000	113.0000	128.0000
2150	121.0000	113.0000	129.0000
2200	121.0000	114.0000	130.0000
2250	122.0000	114.0000	130.0000
2300	122.0000	114.0000	131.0000
2350	123.0000	115.0000	131.0000
2400	123.0000	116.0000	132.0000
2450	124.0000	116.0000	133.0000
2500	125.0000	117.0000	133.0000
2550	125.0000	117.0000	133.0000
2600	126.0000	118.0000	134.0000
2650	126.0000	118.0000	134.0000
2700	126.0000	118.0000	135.0000
2750	127.0000	119.0000	136.0000
2800	127.0000	119.0000	136.0000
2850	128.0000	119.0000	136.0000
2900	128.0000	120.0000	137.0000
2950	128.0000	120.0000	137.0000
3000	129.0000	121.0000	138.0000
3050	130.0000	121.0000	138.0000
3100	130.0000	122.0000	138.0000
3150	130.0000	122.0000	139.0000
3200	131.0000	122.0000	139.0000
3250	131.0000	123.0000	140.0000
3300	132.0000	123.0000	140.0000
3350	132.0000	123.0000	140.0000
3400	132.0000	124.0000	141.0000
3450	133.0000	124.0000	141.0000
3500	133.0000	125.0000	142.0000
3550	133.0000	125.0000	142.0000
3600	134.0000	126.0000	142.0000
3650	134.0000	126.0000	143.0000
3700	135.0000	127.0000	143.0000
3750	135.0000	127.0000	144.0000
3800	135.0000	127.0000	144.0000
3850	136.0000	127.0000	144.0000
3900	136.0000	128.0000	145.0000
3950	136.0000	128.0000	145.0000
4000	137.0000	129.0000	146.0000
4050	137.0000	129.0000	146.0000
4100	138.0000	129.0000	146.0000
4150	138.0000	129.0000	147.0000
4200	138.0000	130.0000	147.0000
4250	139.0000	130.0000	148.0000
4300	139.0000	130.0000	148.0000
4350	139.0000	130.0000	149.0000
4400	140.0000	131.0000	149.0000
4450	140.0000	131.0000	149.0000
4500	140.0000	132.0000	149.0000
4550	141.0000	132.0000	150.0000
4600	141.0000	132.0000	150.0000
4650	141.0000	133.0000	150.0000
4700	142.0000	133.0000	151.0000
4750	142.0000	133.0000	151.0000
4800	142.0000	133.0000	152.0000
4850	143.0000	134.0000	152.0000
4900	143.0000	134.0000	152.0000
4950	143.0000	135.0000	152.0000
5000	144.0000	135.0000	153.0000
5050	144.0000	135.0000	153.0000
5100	144.0000	135.0000	153.0000
5150	144.0000	136.0000	154.0000
5200	145.0000	136.0000	154.0000
5250	145.0000	137.0000	154.0000
5300	146.0000	137.0000	155.0000
5350	146.0000	137.0000	155.0000
5400	146.0000	137.0000	155.0000
5450	147.0000	138.0000	156.0000
5500	147.0000	138.0000	156.0000
5550	147.0000	139.0000	156.0000
5600	147.0000	139.0000	156.0000
5650	148.0000	139.0000	157.0000
5700	148.0000	140.0000	157.0000
5750	148.0000	140.0000	157.0000
5800	149.0000	140.0000	158.0000
5850	149.0000	140.0000	158.0000
5900	149.0000	140.0000	158.0000
5950	149.0000	140.0000	158.0000
6000	150.0000	141.0000	159.0000
6050	150.0000	141.0000	159.0000
6100	150.0000	142.0000	159.0000
6150	150.0000	142.0000	159.0000
6200	151.0000	142.0000	160.0000
6250	151.0000	142.0000	160.0000
6300	151.0000	143.0000	160.0000
6350	151.0000	143.0000	160.0000
6400	152.0000	143.0000	160.0000
6450	152.0000	143.0000	161.0000
6500	152.0000	143.0000	161.0000
6550	152.0000	144.0000	161.0000
6600	153.0000	144.0000	162.0000
6650	153.0000	144.0000	162.0000
6700	153.0000	144.0000	162.0000
6750	154.0000	145.0000	163.0000
6800	154.0000	145.0000	163.0000
6850	154.0000	145.0000	163.0000
6900	154.0000	145.0000	163.0000
6950	155.0000	145.0000	164.0000
7000	155.0000	146.0000	164.0000
7050	155.0000	146.0000	164.0000
7100	155.0000	146.0000	164.0000
7150	156.0000	146.0000	165.0000
7200	156.0000	147.0000	165.0000
7250	156.0000	147.0000	165.0000
7300	156.0000	147.0000	166.0000
7350	157.0000	148.0000	166.0000
7400	157.0000	148.0000	166.0000
7450	157.0000	148.0000	166.0000
7500	157.0000	149.0000	166.0000
7550	158.0000	149.0000	167.0000
7600	158.0000	149.0000	167.0000
7650	158.0000	149.0000	167.0000
7700	159.0000	150.0000	168.0000
7750	159.0000	150.0000	168.0000
7800	159.0000	150.0000	168.0000
7850	159.0000	150.0000	169.0000
7900	159.0000	150.0000	169.0000
7950	160.0000	151.0000	169.0000
8000	160.0000	151.0000	169.0000
8050	160.0000	151.0000	169.0000
8100	160.0000	151.0000	170.0000
8150	161.0000	151.0000	170.0000
8200	161.0000	152.0000	170.0000
8250	161.0000	152.0000	170.0000
8300	161.0000	152.0000	170.0000
8350	162.0000	152.0000	171.0000
8400	162.0000	153.0000	171.0000
8450	162.0000	153.0000	171.0000
8500	162.0000	153.0000	172.0000
8550	162.0000	153.0000	172.0000
8600	163.0000	153.0000	172.0000
8650	163.0000	153.0000	172.0000
8700	163.0000	154.0000	172.0000
8750	163.0000	154.0000	172.0000
8800	164.0000	154.0000	173.0000
8850	164.0000	154.0000	173.0000
8900	164.0000	154.0000	173.0000
8950	164.0000	155.0000	174.0000
9000	165.0000	155.0000	174.0000
9050	165.0000	155.0000	174.0000
9100	165.0000	155.0000	174.0000
9150	165.0000	155.0000	174.0000
9200	165.0000	156.0000	174.0000
9250	166.0000	156.0000	175.0000
9300	166.0000	156.0000	175.0000
9350	166.0000	156.0000	175.0000
9400	166.0000	157.0000	176.0000
9450	167.0000	157.0000	176.0000
9500	167.0000	157.0000	176.0000
9550	167.0000	157.0000	176.0000
9600	167.0000	158.0000	177.0000
9650	167.0000	158.0000	177.0000
9700	168.0000	158.0000	177.0000
9750	168.0000	158.0000	177.0000
9800	168.0000	159.0000	177.0000
9850	168.0000	159.0000	178.0000
9900	168.0000	159.0000	178.0000
9950	169.0000	159.0000	178.0000
10000	169.0000	160.0000	178.0000
10050	169.0000	160.0000	178.0000
10100	169.0000	160.0000	178.0000
10150	169.0000	160.0000	179.0000
10200	170.0000	161.0000	179.0000
10250	170.0000	161.0000	179.0000
10300	170.0000	161.0000	179.0000
10350	170.0000	161.0000	179.0000
10400	170.0000	162.0000	179.0000
10450	171.0000	162.0000	179.0000
10500	171.0000	162.0000	180.0000
10550	171.0000	162.0000	180.0000
10600	171.0000	162.0000	180.0000
10650	171.0000	162.0000	180.0000
10700	172.0000	163.0000	181.0000
10750	172.0000	163.0000	181.0000
10800	172.0000	163.0000	181.0000
10850	172.0000	163.0000	181.0000
10900	172.0000	163.0000	181.0000
10950	173.0000	164.0000	182.0000
11000	173.0000	164.0000	182.0000
11050	173.0000	164.0000	182.0000
11100	173.0000	164.0000	183.0000
11150	174.0000	165.0000	183.0000
11200	174.0000	165.0000	183.0000
11250	174.0000	165.0000	183.0000
11300	174.0000	165.0000	183.0000
11350	174.0000	165.0000	183.0000
11400	175.0000	165.0000	184.0000
11450	175.0000	166.0000	184.0000
11500	175.0000	166.0000	184.0000
11550	175.0000	166.0000	184.0000
11600	175.0000	166.0000	184.0000
11650	176.0000	167.0000	185.0000
11700	176.0000	167.0000	185.0000
11750	176.0000	167.0000	185.0000
11800	176.0000	167.0000	185.0000
11850	176.0000	167.0000	185.0000
11900	176.0000	168.0000	186.0000
11950	177.0000	168.0000	186.0000
12000	177.0000	168.0000	186.0000
12050	177.0000	168.0000	186.0000
12100	177.0000	168.0000	186.0000
12150	178.0000	168.0000	186.0000
12200	178.0000	169.0000	186.0000
12250	178.0000	169.0000	187.0000
12300	178.0000	169.0000	187.0000
12350	178.0000	169.0000	187.0000
12400	179.0000	169.0000	187.0000
12450	179.0000	170.0000	187.0000
12500	179.0000	170.0000	188.0000
12550	179.0000	170.0000	188.0000
12600	179.0000	170.0000	188.0000
12650	179.0000	170.0000	188.0000
12700	180.0000	171.0000	188.0000
12750	180.0000	171.0000	188.0000
12800	180.0000	172.0000	188.0000
12850	180.0000	172.0000	189.0000
12900	180.0000	172.0000	189.0000
12950	180.0000	172.0000	189.0000
13000	181.0000	172.0000	190.0000
13050	181.0000	172.0000	190.0000
13100	181.0000	172.0000	190.0000
13150	181.0000	173.0000	190.0000
13200	181.0000	173.0000	190.0000
13250	181.0000	173.0000	190.0000
13300	182.0000	173.0000	190.0000
13350	182.0000	173.0000	191.0000
13400	182.0000	173.0000	191.0000
13450	182.0000	174.0000	191.0000
13500	182.0000	174.0000	191.0000
13550	182.0000	174.0000	191.0000
13600	183.0000	174.0000	192.0000
13650	183.0000	175.0000	192.0000
13700	183.0000	175.0000	192.0000
13750	183.0000	175.0000	192.0000
13800	183.0000	175.0000	192.0000
13850	184.0000	175.0000	192.0000
13900	184.0000	175.0000	192.0000
13950	184.0000	176.0000	192.0000
14000	184.0000	176.0000	193.0000
14050	184.0000	176.0000	193.0000
14100	184.0000	176.0000	193.0000
14150	184.0000	176.0000	193.0000
14200	185.0000	177.0000	193.0000
14250	185.0000	177.0000	193.0000
14300	185.0000	177.0000	193.0000
14350	185.0000	177.0000	194.0000
14400	186.0000	177.0000	194.0000
14450	186.0000	178.0000	194.0000
14500	186.0000	178.0000	194.0000
14550	186.0000	178.0000	194.0000
14600	186.0000	178.0000	194.0000
14650	186.0000	178.0000	194.0000
14700	187.0000	179.0000	195.0000
14750	187.0000	179.0000	195.0000
14800	187.0000	179.0000	195.0000
14850	187.0000	179.0000	195.0000
14900	187.0000	179.0000	195.0000
14950	188.0000	179.0000	195.0000
15000	188.0000	179.0000	195.0000
15050	188.0000	179.0000	196.0000
15100	188.0000	180.0000	196.0000
15150	188.0000	180.0000	196.0000
15200	188.0000	180.0000	196.0000
15250	188.0000	180.0000	196.0000
15300	189.0000	180.0000	196.0000
15350	189.0000	181.0000	197.0000
15400	189.0000	181.0000	197.0000
15450	189.0000	181.0000	197.0000
15500	189.0000	181.0000	197.0000
15550	190.0000	182.0000	197.0000
15600	190.0000	182.0000	197.0000
15650	190.0000	182.0000	197.0000
15700	190.0000	182.0000	197.0000
15750	190.0000	182.0000	198.0000
15800	190.0000	182.0000	198.0000
15850	191.0000	182.0000	198.0000
15900	191.0000	183.0000	198.0000
15950	191.0000	183.0000	198.0000
16000	191.0000	183.0000	199.0000
16050	191.0000	183.0000	199.0000
16100	191.0000	183.0000	199.0000
16150	192.0000	184.0000	199.0000
16200	192.0000	184.0000	199.0000
16250	192.0000	184.0000	199.0000
16300	192.0000	184.0000	199.0000
16350	192.0000	184.0000	199.0000
16400	192.0000	184.0000	200.0000
16450	193.0000	185.0000	200.0000
16500	193.0000	185.0000	200.0000
16550	193.0000	185.0000	200.0000
16600	193.0000	185.0000	200.0000
16650	193.0000	186.0000	200.0000
16700	193.0000	186.0000	201.0000
16750	193.0000	186.0000	201.0000
16800	193.0000	186.0000	201.0000
16850	194.0000	186.0000	201.0000
16900	194.0000	187.0000	201.0000
16950	194.0000	187.0000	201.0000
17000	194.0000	187.0000	201.0000
17050	194.0000	187.0000	202.0000
17100	194.0000	188.0000	202.0000
17150	194.0000	188.0000	202.0000
17200	195.0000	188.0000	202.0000
17250	195.0000	188.0000	202.0000
17300	195.0000	188.0000	202.0000
17350	195.0000	188.0000	202.0000
17400	195.0000	188.0000	202.0000
17450	196.0000	189.0000	202.0000
17500	196.0000	189.0000	203.0000
17550	196.0000	189.0000	203.0000
17600	196.0000	189.0000	203.0000
17650	196.0000	189.0000	203.0000
17700	196.0000	190.0000	203.0000
17750	197.0000	190.0000	203.0000
17800	197.0000	190.0000	203.0000
17850	197.0000	190.0000	203.0000
17900	197.0000	190.0000	204.0000
17950	197.0000	190.0000	204.0000
18000	198.0000	191.0000	204.0000
18050	198.0000	191.0000	204.0000
18100	198.0000	191.0000	204.0000
18150	198.0000	191.0000	204.0000
18200	198.0000	192.0000	204.0000
18250	198.0000	192.0000	204.0000
18300	198.0000	192.0000	204.0000
18350	198.0000	192.0000	205.0000
18400	199.0000	192.0000	205.0000
18450	199.0000	192.0000	205.0000
18500	199.0000	192.0000	205.0000
18550	199.0000	193.0000	205.0000
18600	199.0000	193.0000	206.0000
18650	199.0000	193.0000	206.0000
18700	199.0000	193.0000	206.0000
18750	200.0000	193.0000	206.0000
18800	200.0000	193.0000	206.0000
18850	200.0000	194.0000	206.0000
18900	200.0000	194.0000	206.0000
18950	200.0000	194.0000	206.0000
19000	200.0000	194.0000	207.0000
19050	201.0000	194.0000	207.0000
19100	201.0000	194.0000	207.0000
19150	201.0000	195.0000	207.0000
19200	201.0000	195.0000	207.0000
19250	201.0000	195.0000	207.0000
19300	201.0000	195.0000	207.0000
19350	201.0000	195.0000	207.0000
19400	201.0000	195.0000	207.0000
19450	202.0000	196.0000	208.0000
19500	202.0000	196.0000	208.0000
19550	202.0000	196.0000	208.0000
19600	202.0000	196.0000	208.0000
19650	202.0000	196.0000	208.0000
19700	202.0000	196.0000	208.0000
19750	203.0000	196.0000	208.0000
19800	203.0000	196.0000	208.0000
19850	203.0000	197.0000	208.0000
19900	203.0000	197.0000	208.0000
19950	203.0000	197.0000	208.0000
20000	203.0000	197.0000	208.0000
20050	203.0000	198.0000	208.0000
20100	204.0000	198.0000	209.0000
20150	204.0000	198.0000	209.0000
20200	204.0000	198.0000	209.0000
20250	204.0000	198.0000	209.0000
20300	204.0000	199.0000	209.0000
20350	204.0000	199.0000	209.0000
20400	204.0000	199.0000	209.0000
20450	204.0000	199.0000	209.0000
20500	205.0000	199.0000	209.0000
20550	205.0000	199.0000	209.0000
20600	205.0000	199.0000	210.0000
20650	205.0000	200.0000	210.0000
20700	205.0000	200.0000	210.0000
20750	205.0000	200.0000	210.0000
20800	206.0000	200.0000	210.0000
20850	206.0000	200.0000	210.0000
20900	206.0000	201.0000	210.0000
20950	206.0000	201.0000	210.0000
21000	206.0000	201.0000	210.0000
21050	206.0000	201.0000	210.0000
21100	206.0000	201.0000	211.0000
21150	207.0000	201.0000	211.0000
21200	207.0000	202.0000	211.0000
21250	207.0000	202.0000	211.0000
21300	207.0000	202.0000	211.0000
21350	207.0000	202.0000	211.0000
21400	207.0000	202.0000	211.0000
21450	207.0000	202.0000	211.0000
21500	207.0000	203.0000	211.0000
21550	208.0000	203.0000	211.0000
21600	208.0000	203.0000	211.0000
21650	208.0000	203.0000	211.0000
21700	208.0000	204.0000	212.0000
21750	208.0000	204.0000	212.0000
21800	208.0000	204.0000	212.0000
21850	208.0000	204.0000	212.0000
21900	208.0000	204.0000	212.0000
21950	209.0000	204.0000	212.0000
22000	209.0000	205.0000	212.0000
22050	209.0000	205.0000	212.0000
22100	209.0000	205.0000	212.0000
22150	209.0000	205.0000	212.0000
22200	209.0000	206.0000	212.0000
22250	209.0000	206.0000	212.0000
22300	210.0000	206.0000	212.0000
22350	210.0000	206.0000	213.0000
22400	210.0000	206.0000	213.0000
22450	210.0000	206.0000	213.0000
22500	210.0000	206.0000	213.0000
22550	210.0000	207.0000	213.0000
22600	210.0000	207.0000	213.0000
22650	210.0000	207.0000	213.0000
22700	211.0000	207.0000	213.0000
22750	211.0000	207.0000	213.0000
22800	211.0000	208.0000	213.0000
22850	211.0000	208.0000	213.0000
22900	211.0000	208.0000	213.0000
22950	211.0000	208.0000	213.0000
23000	211.0000	208.0000	213.0000
23050	212.0000	209.0000	213.0000
23100	212.0000	209.0000	213.0000
23150	212.0000	209.0000	213.0000
23200	212.0000	210.0000	213.0000
23250	212.0000	210.0000	213.0000
23300	212.0000	210.0000	213.0000
23350	212.0000	210.0000	213.0000
23400	212.0000	210.0000	213.0000
23450	213.0000	211.0000	213.0000
23500	213.0000	211.0000	213.0000
23550	213.0000	211.0000	213.0000
23600	213.0000	212.0000	213.0000
23650	213.0000	213.0000	213.0000
23656	213.0000	213.0000	213.0000
