# Supplementary material for: Characterization of Esophageal Microbiota in Patients With Esophagitis and Esophageal Squamous Cell Carcinoma
Source: Front Cell Infect Microbiol. 2021 Nov 11;11:774330. doi: 10.3389/fcimb.2021.774330 (PMC8632060; doi:10.3389/fcimb.2021.774330)
Supplement: Supplementary file 2 [file DataSheet_1.zip › 16S_V3_V4-68╕÷╤∙▒╛JZD 2020.7.21/2.Alpha_diversity_analysis/Rarefaction/Samples_rarefaction/otu.ESC11.rarefaction]

numsampled	0.03	lci	hci
1	1.0000	1.0000	1.0000
50	22.0000	17.0000	27.0000
100	30.0000	25.0000	36.0000
150	35.0000	30.0000	42.0000
200	40.0000	34.0000	47.0000
250	43.0000	37.0000	50.0000
300	46.0000	39.0000	53.0000
350	49.0000	42.0000	56.0000
400	51.0000	44.0000	59.0000
450	54.0000	47.0000	61.0000
500	56.0000	49.0000	64.0000
550	58.0000	50.0000	66.0000
600	60.0000	52.0000	69.0000
650	62.0000	54.0000	71.0000
700	64.0000	56.0000	73.0000
750	66.0000	57.0000	74.0000
800	68.0000	58.0000	76.0000
850	69.0000	60.0000	78.0000
900	71.0000	62.0000	79.0000
950	72.0000	63.0000	81.0000
1000	74.0000	64.0000	82.0000
1050	75.0000	65.0000	84.0000
1100	77.0000	67.0000	86.0000
1150	78.0000	68.0000	87.0000
1200	80.0000	70.0000	89.0000
1250	81.0000	71.0000	90.0000
1300	82.0000	72.0000	92.0000
1350	83.0000	73.0000	93.0000
1400	85.0000	75.0000	94.0000
1450	86.0000	76.0000	96.0000
1500	87.0000	77.0000	97.0000
1550	88.0000	78.0000	99.0000
1600	89.0000	79.0000	100.0000
1650	91.0000	80.0000	101.0000
1700	92.0000	81.0000	103.0000
1750	93.0000	82.0000	104.0000
1800	94.0000	84.0000	105.0000
1850	95.0000	85.0000	107.0000
1900	96.0000	86.0000	108.0000
1950	97.0000	87.0000	109.0000
2000	99.0000	88.0000	110.0000
2050	100.0000	89.0000	111.0000
2100	101.0000	90.0000	112.0000
2150	102.0000	90.0000	113.0000
2200	103.0000	92.0000	114.0000
2250	103.0000	93.0000	115.0000
2300	104.0000	94.0000	116.0000
2350	105.0000	94.0000	117.0000
2400	106.0000	96.0000	118.0000
2450	107.0000	97.0000	119.0000
2500	108.0000	98.0000	120.0000
2550	109.0000	98.0000	121.0000
2600	110.0000	99.0000	122.0000
2650	111.0000	100.0000	123.0000
2700	112.0000	101.0000	124.0000
2750	113.0000	102.0000	125.0000
2800	114.0000	103.0000	125.0000
2850	115.0000	103.0000	126.0000
2900	116.0000	105.0000	127.0000
2950	117.0000	106.0000	128.0000
3000	117.0000	106.0000	129.0000
3050	118.0000	107.0000	130.0000
3100	119.0000	108.0000	131.0000
3150	120.0000	109.0000	132.0000
3200	121.0000	109.0000	133.0000
3250	122.0000	110.0000	134.0000
3300	123.0000	111.0000	135.0000
3350	124.0000	112.0000	136.0000
3400	124.0000	112.0000	137.0000
3450	125.0000	113.0000	138.0000
3500	126.0000	114.0000	138.0000
3550	127.0000	115.0000	139.0000
3600	128.0000	116.0000	140.0000
3650	128.0000	117.0000	141.0000
3700	129.0000	117.0000	142.0000
3750	130.0000	118.0000	143.0000
3800	130.0000	119.0000	143.0000
3850	131.0000	120.0000	144.0000
3900	132.0000	120.0000	145.0000
3950	133.0000	121.0000	145.0000
4000	133.0000	122.0000	146.0000
4050	134.0000	122.0000	147.0000
4100	135.0000	123.0000	148.0000
4150	135.0000	124.0000	148.0000
4200	136.0000	125.0000	149.0000
4250	137.0000	126.0000	150.0000
4300	138.0000	126.0000	151.0000
4350	138.0000	127.0000	151.0000
4400	139.0000	127.0000	152.0000
4450	140.0000	128.0000	153.0000
4500	140.0000	128.0000	153.0000
4550	141.0000	129.0000	154.0000
4600	142.0000	129.0000	154.0000
4650	142.0000	130.0000	155.0000
4700	143.0000	131.0000	156.0000
4750	144.0000	132.0000	156.0000
4800	145.0000	133.0000	157.0000
4850	145.0000	133.0000	158.0000
4900	146.0000	134.0000	159.0000
4950	147.0000	134.0000	160.0000
5000	147.0000	135.0000	161.0000
5050	148.0000	135.0000	161.0000
5100	149.0000	136.0000	161.0000
5150	149.0000	137.0000	162.0000
5200	150.0000	137.0000	162.0000
5250	151.0000	138.0000	163.0000
5300	151.0000	139.0000	164.0000
5350	152.0000	140.0000	164.0000
5400	153.0000	140.0000	165.0000
5450	153.0000	141.0000	166.0000
5500	154.0000	141.0000	166.0000
5550	154.0000	142.0000	167.0000
5600	155.0000	143.0000	167.0000
5650	155.0000	143.0000	169.0000
5700	156.0000	144.0000	170.0000
5750	157.0000	144.0000	170.0000
5800	157.0000	145.0000	171.0000
5850	158.0000	145.0000	172.0000
5900	159.0000	146.0000	172.0000
5950	159.0000	147.0000	172.0000
6000	160.0000	147.0000	173.0000
6050	160.0000	148.0000	173.0000
6100	161.0000	149.0000	174.0000
6150	162.0000	149.0000	175.0000
6200	162.0000	150.0000	176.0000
6250	163.0000	150.0000	176.0000
6300	163.0000	151.0000	176.0000
6350	164.0000	152.0000	177.0000
6400	165.0000	152.0000	178.0000
6450	165.0000	153.0000	178.0000
6500	166.0000	154.0000	179.0000
6550	166.0000	154.0000	179.0000
6600	167.0000	155.0000	180.0000
6650	168.0000	155.0000	180.0000
6700	168.0000	155.0000	181.0000
6750	169.0000	157.0000	181.0000
6800	169.0000	157.0000	182.0000
6850	170.0000	157.0000	182.0000
6900	170.0000	158.0000	182.0000
6950	171.0000	159.0000	183.0000
7000	171.0000	159.0000	184.0000
7050	172.0000	160.0000	184.0000
7100	173.0000	160.0000	185.0000
7150	173.0000	161.0000	185.0000
7200	174.0000	161.0000	186.0000
7250	174.0000	161.0000	187.0000
7300	174.0000	162.0000	187.0000
7350	175.0000	162.0000	188.0000
7400	176.0000	163.0000	188.0000
7450	176.0000	164.0000	189.0000
7500	176.0000	164.0000	189.0000
7550	177.0000	165.0000	190.0000
7600	177.0000	166.0000	191.0000
7650	178.0000	166.0000	191.0000
7700	179.0000	166.0000	192.0000
7750	179.0000	167.0000	192.0000
7800	180.0000	168.0000	193.0000
7850	180.0000	168.0000	193.0000
7900	181.0000	168.0000	194.0000
7950	181.0000	169.0000	194.0000
8000	182.0000	169.0000	195.0000
8050	182.0000	170.0000	195.0000
8100	183.0000	170.0000	196.0000
8150	183.0000	171.0000	196.0000
8200	184.0000	171.0000	197.0000
8250	185.0000	172.0000	198.0000
8300	185.0000	172.0000	198.0000
8350	186.0000	173.0000	198.0000
8400	186.0000	173.0000	198.0000
8450	187.0000	174.0000	199.0000
8500	187.0000	174.0000	199.0000
8550	187.0000	174.0000	199.0000
8600	188.0000	175.0000	200.0000
8650	188.0000	175.0000	201.0000
8700	189.0000	176.0000	202.0000
8750	189.0000	176.0000	202.0000
8800	190.0000	177.0000	202.0000
8850	190.0000	177.0000	203.0000
8900	191.0000	178.0000	203.0000
8950	191.0000	178.0000	204.0000
9000	192.0000	179.0000	204.0000
9050	192.0000	179.0000	205.0000
9100	193.0000	179.0000	205.0000
9150	193.0000	180.0000	206.0000
9200	194.0000	181.0000	206.0000
9250	194.0000	181.0000	206.0000
9300	194.0000	182.0000	207.0000
9350	195.0000	183.0000	207.0000
9400	195.0000	183.0000	208.0000
9450	196.0000	184.0000	208.0000
9500	196.0000	184.0000	209.0000
9550	197.0000	185.0000	209.0000
9600	197.0000	185.0000	209.0000
9650	198.0000	185.0000	210.0000
9700	198.0000	186.0000	211.0000
9750	198.0000	186.0000	211.0000
9800	199.0000	187.0000	211.0000
9850	199.0000	188.0000	212.0000
9900	200.0000	188.0000	212.0000
9950	200.0000	188.0000	213.0000
10000	201.0000	189.0000	213.0000
10050	201.0000	189.0000	214.0000
10100	202.0000	189.0000	215.0000
10150	202.0000	190.0000	215.0000
10200	202.0000	190.0000	215.0000
10250	203.0000	191.0000	215.0000
10300	203.0000	191.0000	216.0000
10350	204.0000	192.0000	216.0000
10400	204.0000	192.0000	217.0000
10450	205.0000	192.0000	217.0000
10500	205.0000	192.0000	218.0000
10550	205.0000	193.0000	218.0000
10600	206.0000	194.0000	219.0000
10650	206.0000	194.0000	219.0000
10700	207.0000	194.0000	220.0000
10750	207.0000	194.0000	220.0000
10800	208.0000	195.0000	220.0000
10850	208.0000	195.0000	221.0000
10900	208.0000	196.0000	221.0000
10950	209.0000	196.0000	222.0000
11000	209.0000	196.0000	222.0000
11050	210.0000	197.0000	223.0000
11100	210.0000	198.0000	223.0000
11150	211.0000	198.0000	223.0000
11200	211.0000	199.0000	224.0000
11250	211.0000	199.0000	224.0000
11300	212.0000	200.0000	224.0000
11350	212.0000	200.0000	225.0000
11400	213.0000	200.0000	225.0000
11450	213.0000	201.0000	226.0000
11500	213.0000	201.0000	226.0000
11550	214.0000	202.0000	227.0000
11600	214.0000	202.0000	227.0000
11650	214.0000	202.0000	228.0000
11700	215.0000	203.0000	228.0000
11750	215.0000	203.0000	228.0000
11800	216.0000	203.0000	229.0000
11850	216.0000	204.0000	229.0000
11900	217.0000	205.0000	229.0000
11950	217.0000	205.0000	230.0000
12000	217.0000	205.0000	230.0000
12050	218.0000	205.0000	231.0000
12100	218.0000	206.0000	231.0000
12150	219.0000	206.0000	231.0000
12200	219.0000	206.0000	232.0000
12250	219.0000	207.0000	232.0000
12300	220.0000	207.0000	233.0000
12350	220.0000	207.0000	233.0000
12400	221.0000	208.0000	233.0000
12450	221.0000	208.0000	233.0000
12500	221.0000	208.0000	234.0000
12550	222.0000	209.0000	234.0000
12600	222.0000	210.0000	235.0000
12650	222.0000	210.0000	235.0000
12700	223.0000	210.0000	235.0000
12750	223.0000	211.0000	236.0000
12800	224.0000	211.0000	236.0000
12850	224.0000	212.0000	236.0000
12900	224.0000	212.0000	236.0000
12950	225.0000	213.0000	236.0000
13000	225.0000	213.0000	237.0000
13050	225.0000	213.0000	237.0000
13100	226.0000	214.0000	237.0000
13150	226.0000	214.0000	238.0000
13200	226.0000	214.0000	239.0000
13250	227.0000	215.0000	239.0000
13300	227.0000	215.0000	240.0000
13350	227.0000	215.0000	240.0000
13400	228.0000	216.0000	240.0000
13450	228.0000	217.0000	240.0000
13500	228.0000	217.0000	241.0000
13550	229.0000	217.0000	241.0000
13600	229.0000	218.0000	242.0000
13650	230.0000	218.0000	242.0000
13700	230.0000	219.0000	242.0000
13750	230.0000	220.0000	243.0000
13800	231.0000	220.0000	244.0000
13850	231.0000	220.0000	244.0000
13900	231.0000	221.0000	244.0000
13950	232.0000	221.0000	244.0000
14000	232.0000	221.0000	245.0000
14050	232.0000	222.0000	245.0000
14100	233.0000	222.0000	245.0000
14150	233.0000	222.0000	246.0000
14200	233.0000	223.0000	246.0000
14250	234.0000	223.0000	246.0000
14300	234.0000	223.0000	247.0000
14350	235.0000	224.0000	247.0000
14400	235.0000	224.0000	247.0000
14450	235.0000	224.0000	247.0000
14500	236.0000	225.0000	248.0000
14550	236.0000	225.0000	248.0000
14600	236.0000	226.0000	249.0000
14650	237.0000	226.0000	249.0000
14700	237.0000	226.0000	249.0000
14750	237.0000	227.0000	249.0000
14800	238.0000	228.0000	249.0000
14850	238.0000	228.0000	250.0000
14900	238.0000	228.0000	250.0000
14950	239.0000	228.0000	251.0000
15000	239.0000	229.0000	251.0000
15050	239.0000	229.0000	251.0000
15100	240.0000	229.0000	251.0000
15150	240.0000	230.0000	252.0000
15200	241.0000	230.0000	252.0000
15250	241.0000	231.0000	252.0000
15300	241.0000	231.0000	253.0000
15350	241.0000	231.0000	253.0000
15400	242.0000	231.0000	253.0000
15450	242.0000	231.0000	254.0000
15500	243.0000	232.0000	254.0000
15550	243.0000	233.0000	254.0000
15600	243.0000	233.0000	255.0000
15650	244.0000	233.0000	255.0000
15700	244.0000	234.0000	255.0000
15750	244.0000	234.0000	256.0000
15800	244.0000	235.0000	256.0000
15850	245.0000	235.0000	256.0000
15900	245.0000	235.0000	256.0000
15950	245.0000	235.0000	257.0000
16000	246.0000	236.0000	257.0000
16050	246.0000	236.0000	257.0000
16100	246.0000	236.0000	257.0000
16150	247.0000	237.0000	258.0000
16200	247.0000	237.0000	258.0000
16250	247.0000	238.0000	258.0000
16300	247.0000	238.0000	258.0000
16350	248.0000	238.0000	259.0000
16400	248.0000	238.0000	259.0000
16450	248.0000	239.0000	259.0000
16500	249.0000	239.0000	259.0000
16550	249.0000	239.0000	260.0000
16600	250.0000	239.0000	260.0000
16650	250.0000	240.0000	261.0000
16700	250.0000	240.0000	261.0000
16750	251.0000	241.0000	261.0000
16800	251.0000	241.0000	261.0000
16850	251.0000	241.0000	261.0000
16900	252.0000	241.0000	262.0000
16950	252.0000	242.0000	262.0000
17000	252.0000	242.0000	262.0000
17050	252.0000	242.0000	263.0000
17100	253.0000	243.0000	263.0000
17150	253.0000	243.0000	263.0000
17200	253.0000	244.0000	264.0000
17250	254.0000	244.0000	264.0000
17300	254.0000	244.0000	264.0000
17350	254.0000	244.0000	264.0000
17400	255.0000	245.0000	264.0000
17450	255.0000	245.0000	265.0000
17500	255.0000	245.0000	265.0000
17550	255.0000	246.0000	266.0000
17600	256.0000	246.0000	266.0000
17650	256.0000	246.0000	266.0000
17700	256.0000	247.0000	267.0000
17750	257.0000	247.0000	267.0000
17800	257.0000	248.0000	267.0000
17850	257.0000	248.0000	267.0000
17900	258.0000	248.0000	267.0000
17950	258.0000	248.0000	267.0000
18000	258.0000	249.0000	267.0000
18050	259.0000	249.0000	268.0000
18100	259.0000	249.0000	268.0000
18150	259.0000	249.0000	268.0000
18200	259.0000	250.0000	268.0000
18250	260.0000	250.0000	269.0000
18300	260.0000	250.0000	269.0000
18350	260.0000	251.0000	269.0000
18400	261.0000	251.0000	269.0000
18450	261.0000	251.0000	269.0000
18500	261.0000	252.0000	270.0000
18550	261.0000	252.0000	270.0000
18600	262.0000	253.0000	270.0000
18650	262.0000	253.0000	270.0000
18700	262.0000	253.0000	271.0000
18750	263.0000	253.0000	271.0000
18800	263.0000	254.0000	271.0000
18850	263.0000	254.0000	271.0000
18900	264.0000	254.0000	272.0000
18950	264.0000	255.0000	272.0000
19000	264.0000	255.0000	272.0000
19050	264.0000	255.0000	273.0000
19100	265.0000	256.0000	273.0000
19150	265.0000	256.0000	273.0000
19200	265.0000	257.0000	274.0000
19250	265.0000	257.0000	274.0000
19300	266.0000	257.0000	274.0000
19350	266.0000	257.0000	274.0000
19400	266.0000	258.0000	274.0000
19450	267.0000	258.0000	274.0000
19500	267.0000	258.0000	275.0000
19550	267.0000	259.0000	275.0000
19600	267.0000	259.0000	275.0000
19650	268.0000	259.0000	275.0000
19700	268.0000	259.0000	276.0000
19750	268.0000	260.0000	276.0000
19800	268.0000	260.0000	276.0000
19850	269.0000	261.0000	276.0000
19900	269.0000	261.0000	276.0000
19950	269.0000	261.0000	277.0000
20000	270.0000	261.0000	277.0000
20050	270.0000	262.0000	277.0000
20100	270.0000	262.0000	278.0000
20150	270.0000	262.0000	278.0000
20200	271.0000	263.0000	278.0000
20250	271.0000	263.0000	278.0000
20300	271.0000	263.0000	279.0000
20350	272.0000	263.0000	279.0000
20400	272.0000	264.0000	279.0000
20450	272.0000	264.0000	279.0000
20500	272.0000	264.0000	279.0000
20550	273.0000	265.0000	279.0000
20600	273.0000	265.0000	280.0000
20650	273.0000	265.0000	280.0000
20700	273.0000	265.0000	280.0000
20750	274.0000	266.0000	280.0000
20800	274.0000	266.0000	280.0000
20850	274.0000	267.0000	281.0000
20900	275.0000	267.0000	281.0000
20950	275.0000	267.0000	281.0000
21000	275.0000	268.0000	281.0000
21050	275.0000	268.0000	281.0000
21100	276.0000	269.0000	281.0000
21150	276.0000	269.0000	282.0000
21200	276.0000	269.0000	282.0000
21250	276.0000	270.0000	282.0000
21300	277.0000	270.0000	282.0000
21350	277.0000	270.0000	282.0000
21400	277.0000	270.0000	283.0000
21450	277.0000	271.0000	283.0000
21500	278.0000	271.0000	283.0000
21550	278.0000	271.0000	283.0000
21600	278.0000	272.0000	283.0000
21650	278.0000	272.0000	284.0000
21700	279.0000	272.0000	284.0000
21750	279.0000	272.0000	284.0000
21800	279.0000	273.0000	284.0000
21850	279.0000	273.0000	284.0000
21900	280.0000	273.0000	284.0000
21950	280.0000	274.0000	285.0000
22000	280.0000	274.0000	285.0000
22050	280.0000	274.0000	285.0000
22100	281.0000	275.0000	285.0000
22150	281.0000	275.0000	285.0000
22200	281.0000	275.0000	285.0000
22250	281.0000	276.0000	286.0000
22300	282.0000	276.0000	286.0000
22350	282.0000	277.0000	286.0000
22400	282.0000	277.0000	286.0000
22450	282.0000	277.0000	286.0000
22500	283.0000	278.0000	286.0000
22550	283.0000	278.0000	286.0000
22600	283.0000	278.0000	287.0000
22650	283.0000	279.0000	287.0000
22700	284.0000	279.0000	287.0000
22750	284.0000	280.0000	287.0000
22800	284.0000	280.0000	287.0000
22850	284.0000	280.0000	287.0000
22900	284.0000	281.0000	287.0000
22950	285.0000	281.0000	288.0000
23000	285.0000	281.0000	288.0000
23050	285.0000	282.0000	288.0000
23100	285.0000	282.0000	288.0000
23150	286.0000	283.0000	288.0000
23200	286.0000	283.0000	288.0000
23250	286.0000	284.0000	288.0000
23300	286.0000	284.0000	288.0000
23350	287.0000	284.0000	288.0000
23400	287.0000	285.0000	288.0000
23450	287.0000	285.0000	288.0000
23500	287.0000	285.0000	288.0000
23550	288.0000	286.0000	288.0000
23600	288.0000	286.0000	288.0000
23650	288.0000	287.0000	288.0000
23656	288.0000	288.0000	288.0000
