# Supplementary material for: Characterization of Esophageal Microbiota in Patients With Esophagitis and Esophageal Squamous Cell Carcinoma
Source: Front Cell Infect Microbiol. 2021 Nov 11;11:774330. doi: 10.3389/fcimb.2021.774330 (PMC8632060; doi:10.3389/fcimb.2021.774330)
Supplement: Supplementary file 2 [file DataSheet_1.zip › 16S_V3_V4-68╕÷╤∙▒╛JZD 2020.7.21/2.Alpha_diversity_analysis/Rarefaction/Samples_rarefaction/otu.ESC12.rarefaction]

numsampled	0.03	lci	hci
1	1.0000	1.0000	1.0000
50	27.0000	22.0000	33.0000
100	41.0000	34.0000	48.0000
150	51.0000	44.0000	58.0000
200	58.0000	50.0000	66.0000
250	64.0000	56.0000	72.0000
300	69.0000	61.0000	76.0000
350	73.0000	65.0000	81.0000
400	76.0000	68.0000	85.0000
450	79.0000	71.0000	87.0000
500	82.0000	74.0000	90.0000
550	84.0000	76.0000	92.0000
600	87.0000	78.0000	95.0000
650	88.0000	80.0000	97.0000
700	91.0000	82.0000	99.0000
750	92.0000	84.0000	100.0000
800	94.0000	86.0000	102.0000
850	95.0000	88.0000	104.0000
900	97.0000	89.0000	105.0000
950	98.0000	90.0000	107.0000
1000	99.0000	92.0000	108.0000
1050	101.0000	93.0000	110.0000
1100	102.0000	94.0000	110.0000
1150	103.0000	95.0000	112.0000
1200	104.0000	96.0000	113.0000
1250	105.0000	97.0000	114.0000
1300	106.0000	98.0000	115.0000
1350	107.0000	99.0000	116.0000
1400	108.0000	100.0000	117.0000
1450	109.0000	101.0000	118.0000
1500	110.0000	102.0000	119.0000
1550	111.0000	103.0000	120.0000
1600	112.0000	103.0000	121.0000
1650	113.0000	104.0000	122.0000
1700	114.0000	105.0000	123.0000
1750	115.0000	106.0000	124.0000
1800	115.0000	107.0000	125.0000
1850	116.0000	107.0000	126.0000
1900	117.0000	108.0000	127.0000
1950	117.0000	108.0000	128.0000
2000	118.0000	109.0000	128.0000
2050	119.0000	110.0000	129.0000
2100	120.0000	110.0000	130.0000
2150	120.0000	111.0000	130.0000
2200	121.0000	112.0000	131.0000
2250	122.0000	112.0000	132.0000
2300	123.0000	114.0000	132.0000
2350	123.0000	114.0000	133.0000
2400	124.0000	115.0000	134.0000
2450	125.0000	115.0000	135.0000
2500	125.0000	116.0000	136.0000
2550	126.0000	117.0000	136.0000
2600	127.0000	118.0000	137.0000
2650	127.0000	118.0000	137.0000
2700	128.0000	119.0000	138.0000
2750	128.0000	119.0000	138.0000
2800	129.0000	120.0000	139.0000
2850	130.0000	120.0000	140.0000
2900	130.0000	120.0000	141.0000
2950	131.0000	121.0000	141.0000
3000	131.0000	122.0000	142.0000
3050	132.0000	122.0000	143.0000
3100	133.0000	123.0000	143.0000
3150	133.0000	123.0000	144.0000
3200	134.0000	124.0000	144.0000
3250	134.0000	124.0000	145.0000
3300	135.0000	125.0000	146.0000
3350	136.0000	125.0000	146.0000
3400	136.0000	126.0000	147.0000
3450	137.0000	126.0000	147.0000
3500	137.0000	126.0000	148.0000
3550	138.0000	127.0000	148.0000
3600	138.0000	128.0000	149.0000
3650	139.0000	128.0000	149.0000
3700	139.0000	129.0000	150.0000
3750	140.0000	129.0000	151.0000
3800	140.0000	130.0000	151.0000
3850	141.0000	131.0000	151.0000
3900	141.0000	131.0000	152.0000
3950	142.0000	131.0000	153.0000
4000	142.0000	132.0000	154.0000
4050	143.0000	132.0000	154.0000
4100	143.0000	132.0000	154.0000
4150	144.0000	133.0000	155.0000
4200	144.0000	133.0000	155.0000
4250	145.0000	134.0000	156.0000
4300	145.0000	135.0000	156.0000
4350	146.0000	135.0000	156.0000
4400	146.0000	136.0000	157.0000
4450	147.0000	136.0000	158.0000
4500	147.0000	137.0000	158.0000
4550	148.0000	137.0000	158.0000
4600	148.0000	138.0000	159.0000
4650	149.0000	138.0000	160.0000
4700	149.0000	139.0000	160.0000
4750	149.0000	139.0000	160.0000
4800	150.0000	139.0000	161.0000
4850	150.0000	140.0000	161.0000
4900	151.0000	140.0000	161.0000
4950	151.0000	141.0000	162.0000
5000	152.0000	142.0000	162.0000
5050	152.0000	142.0000	163.0000
5100	153.0000	142.0000	164.0000
5150	153.0000	143.0000	164.0000
5200	154.0000	143.0000	165.0000
5250	154.0000	143.0000	165.0000
5300	154.0000	144.0000	165.0000
5350	155.0000	144.0000	165.0000
5400	155.0000	145.0000	166.0000
5450	156.0000	145.0000	167.0000
5500	156.0000	145.0000	167.0000
5550	157.0000	145.0000	167.0000
5600	157.0000	146.0000	168.0000
5650	157.0000	147.0000	168.0000
5700	158.0000	147.0000	169.0000
5750	158.0000	147.0000	169.0000
5800	159.0000	148.0000	170.0000
5850	159.0000	148.0000	170.0000
5900	160.0000	148.0000	170.0000
5950	160.0000	148.0000	171.0000
6000	160.0000	149.0000	171.0000
6050	161.0000	149.0000	172.0000
6100	161.0000	149.0000	172.0000
6150	162.0000	150.0000	173.0000
6200	162.0000	151.0000	173.0000
6250	162.0000	151.0000	173.0000
6300	163.0000	151.0000	174.0000
6350	163.0000	152.0000	174.0000
6400	164.0000	152.0000	175.0000
6450	164.0000	153.0000	175.0000
6500	165.0000	153.0000	176.0000
6550	165.0000	154.0000	176.0000
6600	165.0000	154.0000	176.0000
6650	166.0000	154.0000	177.0000
6700	166.0000	155.0000	177.0000
6750	166.0000	156.0000	177.0000
6800	167.0000	156.0000	178.0000
6850	167.0000	156.0000	178.0000
6900	168.0000	156.0000	178.0000
6950	168.0000	157.0000	178.0000
7000	168.0000	157.0000	179.0000
7050	169.0000	158.0000	179.0000
7100	169.0000	158.0000	180.0000
7150	169.0000	158.0000	180.0000
7200	170.0000	159.0000	181.0000
7250	170.0000	159.0000	181.0000
7300	171.0000	159.0000	182.0000
7350	171.0000	160.0000	182.0000
7400	171.0000	160.0000	182.0000
7450	172.0000	161.0000	183.0000
7500	172.0000	161.0000	183.0000
7550	172.0000	162.0000	183.0000
7600	173.0000	162.0000	184.0000
7650	173.0000	162.0000	184.0000
7700	174.0000	163.0000	184.0000
7750	174.0000	163.0000	185.0000
7800	175.0000	164.0000	185.0000
7850	175.0000	164.0000	185.0000
7900	175.0000	165.0000	186.0000
7950	176.0000	165.0000	186.0000
8000	176.0000	165.0000	186.0000
8050	176.0000	166.0000	187.0000
8100	177.0000	166.0000	188.0000
8150	177.0000	166.0000	188.0000
8200	177.0000	166.0000	188.0000
8250	178.0000	167.0000	189.0000
8300	178.0000	167.0000	189.0000
8350	179.0000	168.0000	189.0000
8400	179.0000	168.0000	190.0000
8450	179.0000	168.0000	190.0000
8500	179.0000	168.0000	190.0000
8550	180.0000	169.0000	191.0000
8600	180.0000	169.0000	191.0000
8650	180.0000	170.0000	191.0000
8700	181.0000	170.0000	192.0000
8750	181.0000	170.0000	192.0000
8800	181.0000	170.0000	192.0000
8850	182.0000	171.0000	193.0000
8900	182.0000	171.0000	193.0000
8950	182.0000	171.0000	194.0000
9000	183.0000	172.0000	194.0000
9050	183.0000	172.0000	194.0000
9100	183.0000	172.0000	194.0000
9150	184.0000	173.0000	195.0000
9200	184.0000	173.0000	195.0000
9250	184.0000	173.0000	196.0000
9300	185.0000	174.0000	196.0000
9350	185.0000	174.0000	196.0000
9400	185.0000	174.0000	196.0000
9450	185.0000	175.0000	197.0000
9500	186.0000	175.0000	197.0000
9550	186.0000	175.0000	197.0000
9600	187.0000	176.0000	198.0000
9650	187.0000	176.0000	198.0000
9700	187.0000	176.0000	198.0000
9750	187.0000	177.0000	198.0000
9800	188.0000	177.0000	199.0000
9850	188.0000	177.0000	199.0000
9900	188.0000	177.0000	200.0000
9950	189.0000	178.0000	200.0000
10000	189.0000	178.0000	200.0000
10050	189.0000	178.0000	200.0000
10100	190.0000	179.0000	201.0000
10150	190.0000	179.0000	201.0000
10200	190.0000	179.0000	201.0000
10250	190.0000	180.0000	202.0000
10300	191.0000	180.0000	202.0000
10350	191.0000	180.0000	202.0000
10400	191.0000	180.0000	202.0000
10450	192.0000	181.0000	203.0000
10500	192.0000	181.0000	203.0000
10550	192.0000	181.0000	204.0000
10600	193.0000	182.0000	204.0000
10650	193.0000	182.0000	204.0000
10700	193.0000	182.0000	205.0000
10750	194.0000	182.0000	205.0000
10800	194.0000	183.0000	205.0000
10850	194.0000	183.0000	205.0000
10900	194.0000	183.0000	205.0000
10950	195.0000	183.0000	205.0000
11000	195.0000	184.0000	206.0000
11050	196.0000	184.0000	206.0000
11100	196.0000	185.0000	206.0000
11150	196.0000	185.0000	206.0000
11200	196.0000	186.0000	207.0000
11250	197.0000	186.0000	207.0000
11300	197.0000	186.0000	207.0000
11350	197.0000	186.0000	207.0000
11400	197.0000	187.0000	208.0000
11450	198.0000	187.0000	208.0000
11500	198.0000	187.0000	209.0000
11550	198.0000	188.0000	209.0000
11600	199.0000	188.0000	209.0000
11650	199.0000	188.0000	209.0000
11700	199.0000	188.0000	209.0000
11750	199.0000	189.0000	210.0000
11800	200.0000	189.0000	210.0000
11850	200.0000	189.0000	210.0000
11900	200.0000	190.0000	211.0000
11950	200.0000	190.0000	211.0000
12000	201.0000	191.0000	211.0000
12050	201.0000	191.0000	211.0000
12100	201.0000	191.0000	211.0000
12150	202.0000	192.0000	212.0000
12200	202.0000	192.0000	212.0000
12250	202.0000	192.0000	212.0000
12300	202.0000	193.0000	213.0000
12350	203.0000	193.0000	213.0000
12400	203.0000	193.0000	213.0000
12450	203.0000	193.0000	214.0000
12500	204.0000	194.0000	214.0000
12550	204.0000	194.0000	214.0000
12600	204.0000	194.0000	215.0000
12650	204.0000	195.0000	215.0000
12700	204.0000	195.0000	215.0000
12750	205.0000	195.0000	215.0000
12800	205.0000	195.0000	215.0000
12850	205.0000	196.0000	216.0000
12900	206.0000	196.0000	216.0000
12950	206.0000	196.0000	216.0000
13000	206.0000	197.0000	216.0000
13050	207.0000	197.0000	216.0000
13100	207.0000	197.0000	217.0000
13150	207.0000	198.0000	217.0000
13200	207.0000	198.0000	218.0000
13250	208.0000	198.0000	218.0000
13300	208.0000	198.0000	218.0000
13350	208.0000	199.0000	218.0000
13400	208.0000	199.0000	219.0000
13450	209.0000	199.0000	219.0000
13500	209.0000	199.0000	219.0000
13550	209.0000	200.0000	219.0000
13600	209.0000	200.0000	219.0000
13650	210.0000	200.0000	220.0000
13700	210.0000	201.0000	220.0000
13750	210.0000	201.0000	220.0000
13800	210.0000	201.0000	221.0000
13850	211.0000	201.0000	221.0000
13900	211.0000	201.0000	221.0000
13950	211.0000	202.0000	221.0000
14000	212.0000	202.0000	221.0000
14050	212.0000	202.0000	222.0000
14100	212.0000	202.0000	222.0000
14150	212.0000	203.0000	222.0000
14200	213.0000	203.0000	223.0000
14250	213.0000	203.0000	223.0000
14300	213.0000	203.0000	223.0000
14350	213.0000	204.0000	223.0000
14400	214.0000	204.0000	223.0000
14450	214.0000	204.0000	224.0000
14500	214.0000	205.0000	224.0000
14550	214.0000	205.0000	224.0000
14600	215.0000	205.0000	224.0000
14650	215.0000	205.0000	224.0000
14700	215.0000	205.0000	225.0000
14750	215.0000	206.0000	225.0000
14800	216.0000	206.0000	225.0000
14850	216.0000	206.0000	225.0000
14900	216.0000	207.0000	225.0000
14950	216.0000	207.0000	225.0000
15000	217.0000	207.0000	226.0000
15050	217.0000	207.0000	226.0000
15100	217.0000	208.0000	226.0000
15150	217.0000	208.0000	226.0000
15200	218.0000	208.0000	227.0000
15250	218.0000	208.0000	227.0000
15300	218.0000	209.0000	227.0000
15350	218.0000	209.0000	228.0000
15400	219.0000	210.0000	228.0000
15450	219.0000	210.0000	228.0000
15500	219.0000	210.0000	228.0000
15550	219.0000	210.0000	228.0000
15600	219.0000	211.0000	229.0000
15650	220.0000	211.0000	229.0000
15700	220.0000	211.0000	229.0000
15750	220.0000	211.0000	229.0000
15800	221.0000	212.0000	229.0000
15850	221.0000	212.0000	229.0000
15900	221.0000	212.0000	230.0000
15950	221.0000	212.0000	230.0000
16000	221.0000	213.0000	230.0000
16050	222.0000	213.0000	230.0000
16100	222.0000	213.0000	230.0000
16150	222.0000	213.0000	230.0000
16200	222.0000	213.0000	231.0000
16250	223.0000	213.0000	231.0000
16300	223.0000	214.0000	231.0000
16350	223.0000	214.0000	232.0000
16400	223.0000	214.0000	232.0000
16450	224.0000	215.0000	232.0000
16500	224.0000	215.0000	232.0000
16550	224.0000	215.0000	232.0000
16600	224.0000	215.0000	233.0000
16650	225.0000	216.0000	233.0000
16700	225.0000	216.0000	233.0000
16750	225.0000	216.0000	233.0000
16800	225.0000	216.0000	234.0000
16850	225.0000	217.0000	234.0000
16900	226.0000	217.0000	234.0000
16950	226.0000	218.0000	234.0000
17000	226.0000	218.0000	234.0000
17050	226.0000	218.0000	234.0000
17100	227.0000	218.0000	235.0000
17150	227.0000	219.0000	235.0000
17200	227.0000	219.0000	235.0000
17250	227.0000	219.0000	235.0000
17300	227.0000	219.0000	235.0000
17350	228.0000	219.0000	235.0000
17400	228.0000	220.0000	236.0000
17450	228.0000	220.0000	236.0000
17500	228.0000	220.0000	236.0000
17550	228.0000	220.0000	236.0000
17600	229.0000	221.0000	236.0000
17650	229.0000	221.0000	236.0000
17700	229.0000	221.0000	237.0000
17750	229.0000	221.0000	237.0000
17800	230.0000	221.0000	237.0000
17850	230.0000	222.0000	237.0000
17900	230.0000	222.0000	237.0000
17950	230.0000	222.0000	238.0000
18000	230.0000	222.0000	238.0000
18050	231.0000	223.0000	238.0000
18100	231.0000	223.0000	238.0000
18150	231.0000	223.0000	238.0000
18200	231.0000	223.0000	238.0000
18250	232.0000	224.0000	239.0000
18300	232.0000	224.0000	239.0000
18350	232.0000	224.0000	239.0000
18400	232.0000	224.0000	239.0000
18450	232.0000	224.0000	239.0000
18500	233.0000	225.0000	239.0000
18550	233.0000	225.0000	240.0000
18600	233.0000	225.0000	240.0000
18650	233.0000	226.0000	240.0000
18700	234.0000	226.0000	240.0000
18750	234.0000	226.0000	241.0000
18800	234.0000	226.0000	241.0000
18850	234.0000	227.0000	241.0000
18900	234.0000	227.0000	241.0000
18950	234.0000	227.0000	241.0000
19000	235.0000	227.0000	241.0000
19050	235.0000	227.0000	241.0000
19100	235.0000	227.0000	242.0000
19150	235.0000	228.0000	242.0000
19200	235.0000	228.0000	242.0000
19250	236.0000	228.0000	242.0000
19300	236.0000	228.0000	243.0000
19350	236.0000	229.0000	243.0000
19400	236.0000	229.0000	243.0000
19450	236.0000	229.0000	243.0000
19500	237.0000	229.0000	243.0000
19550	237.0000	229.0000	243.0000
19600	237.0000	230.0000	243.0000
19650	237.0000	230.0000	243.0000
19700	237.0000	230.0000	243.0000
19750	238.0000	231.0000	244.0000
19800	238.0000	231.0000	244.0000
19850	238.0000	231.0000	244.0000
19900	238.0000	231.0000	244.0000
19950	238.0000	232.0000	244.0000
20000	239.0000	232.0000	244.0000
20050	239.0000	232.0000	245.0000
20100	239.0000	232.0000	245.0000
20150	239.0000	233.0000	245.0000
20200	239.0000	233.0000	245.0000
20250	240.0000	233.0000	245.0000
20300	240.0000	233.0000	246.0000
20350	240.0000	233.0000	246.0000
20400	240.0000	233.0000	246.0000
20450	240.0000	233.0000	246.0000
20500	240.0000	234.0000	246.0000
20550	241.0000	234.0000	247.0000
20600	241.0000	234.0000	247.0000
20650	241.0000	235.0000	247.0000
20700	241.0000	235.0000	247.0000
20750	241.0000	235.0000	247.0000
20800	242.0000	236.0000	247.0000
20850	242.0000	236.0000	247.0000
20900	242.0000	236.0000	247.0000
20950	242.0000	236.0000	248.0000
21000	243.0000	237.0000	248.0000
21050	243.0000	237.0000	248.0000
21100	243.0000	237.0000	248.0000
21150	243.0000	237.0000	248.0000
21200	243.0000	238.0000	248.0000
21250	244.0000	238.0000	248.0000
21300	244.0000	238.0000	248.0000
21350	244.0000	238.0000	248.0000
21400	244.0000	239.0000	249.0000
21450	244.0000	239.0000	249.0000
21500	244.0000	239.0000	249.0000
21550	245.0000	239.0000	249.0000
21600	245.0000	239.0000	249.0000
21650	245.0000	240.0000	249.0000
21700	245.0000	240.0000	249.0000
21750	245.0000	241.0000	249.0000
21800	245.0000	241.0000	250.0000
21850	246.0000	241.0000	250.0000
21900	246.0000	241.0000	250.0000
21950	246.0000	241.0000	250.0000
22000	246.0000	242.0000	250.0000
22050	246.0000	242.0000	250.0000
22100	247.0000	242.0000	251.0000
22150	247.0000	242.0000	251.0000
22200	247.0000	242.0000	251.0000
22250	247.0000	243.0000	251.0000
22300	247.0000	243.0000	251.0000
22350	247.0000	243.0000	251.0000
22400	248.0000	243.0000	251.0000
22450	248.0000	244.0000	251.0000
22500	248.0000	244.0000	251.0000
22550	248.0000	244.0000	251.0000
22600	248.0000	244.0000	251.0000
22650	249.0000	245.0000	252.0000
22700	249.0000	245.0000	252.0000
22750	249.0000	245.0000	252.0000
22800	249.0000	245.0000	252.0000
22850	249.0000	246.0000	252.0000
22900	250.0000	246.0000	252.0000
22950	250.0000	246.0000	252.0000
23000	250.0000	247.0000	252.0000
23050	250.0000	247.0000	252.0000
23100	250.0000	247.0000	252.0000
23150	250.0000	248.0000	252.0000
23200	251.0000	248.0000	252.0000
23250	251.0000	248.0000	252.0000
23300	251.0000	249.0000	252.0000
23350	251.0000	249.0000	252.0000
23400	251.0000	249.0000	252.0000
23450	252.0000	250.0000	252.0000
23500	252.0000	250.0000	252.0000
23550	252.0000	250.0000	252.0000
23600	252.0000	251.0000	252.0000
23650	252.0000	252.0000	252.0000
23656	252.0000	252.0000	252.0000
