# Supplementary material for: Characterization of Esophageal Microbiota in Patients With Esophagitis and Esophageal Squamous Cell Carcinoma
Source: Front Cell Infect Microbiol. 2021 Nov 11;11:774330. doi: 10.3389/fcimb.2021.774330 (PMC8632060; doi:10.3389/fcimb.2021.774330)
Supplement: Supplementary file 2 [file DataSheet_1.zip › 16S_V3_V4-68╕÷╤∙▒╛JZD 2020.7.21/2.Alpha_diversity_analysis/Rarefaction/Samples_rarefaction/otu.ESC13.rarefaction]

numsampled	0.03	lci	hci
1	1.0000	1.0000	1.0000
50	22.0000	18.0000	28.0000
100	32.0000	26.0000	38.0000
150	39.0000	32.0000	46.0000
200	45.0000	37.0000	51.0000
250	49.0000	42.0000	57.0000
300	54.0000	47.0000	62.0000
350	57.0000	50.0000	66.0000
400	61.0000	53.0000	69.0000
450	64.0000	56.0000	72.0000
500	67.0000	59.0000	76.0000
550	70.0000	61.0000	79.0000
600	72.0000	64.0000	81.0000
650	75.0000	67.0000	84.0000
700	77.0000	69.0000	86.0000
750	79.0000	70.0000	88.0000
800	82.0000	73.0000	91.0000
850	84.0000	75.0000	92.0000
900	86.0000	77.0000	95.0000
950	87.0000	78.0000	97.0000
1000	89.0000	80.0000	99.0000
1050	91.0000	82.0000	101.0000
1100	93.0000	83.0000	103.0000
1150	94.0000	85.0000	105.0000
1200	96.0000	87.0000	106.0000
1250	97.0000	88.0000	108.0000
1300	99.0000	89.0000	109.0000
1350	100.0000	91.0000	111.0000
1400	102.0000	92.0000	112.0000
1450	103.0000	94.0000	114.0000
1500	105.0000	95.0000	115.0000
1550	106.0000	96.0000	117.0000
1600	107.0000	98.0000	118.0000
1650	108.0000	99.0000	119.0000
1700	110.0000	100.0000	121.0000
1750	111.0000	101.0000	122.0000
1800	112.0000	103.0000	123.0000
1850	113.0000	103.0000	125.0000
1900	114.0000	104.0000	126.0000
1950	116.0000	105.0000	127.0000
2000	117.0000	106.0000	128.0000
2050	118.0000	107.0000	129.0000
2100	119.0000	108.0000	130.0000
2150	120.0000	109.0000	131.0000
2200	121.0000	110.0000	132.0000
2250	122.0000	111.0000	133.0000
2300	123.0000	112.0000	134.0000
2350	124.0000	113.0000	135.0000
2400	125.0000	114.0000	137.0000
2450	126.0000	115.0000	137.0000
2500	127.0000	116.0000	138.0000
2550	128.0000	117.0000	139.0000
2600	129.0000	118.0000	140.0000
2650	129.0000	119.0000	141.0000
2700	130.0000	120.0000	142.0000
2750	131.0000	120.0000	142.0000
2800	132.0000	121.0000	143.0000
2850	133.0000	122.0000	143.0000
2900	134.0000	123.0000	144.0000
2950	135.0000	124.0000	146.0000
3000	135.0000	125.0000	146.0000
3050	136.0000	125.0000	147.0000
3100	137.0000	126.0000	148.0000
3150	138.0000	127.0000	149.0000
3200	139.0000	128.0000	150.0000
3250	140.0000	128.0000	150.0000
3300	140.0000	129.0000	151.0000
3350	141.0000	130.0000	152.0000
3400	142.0000	131.0000	153.0000
3450	143.0000	131.0000	153.0000
3500	143.0000	132.0000	154.0000
3550	144.0000	132.0000	155.0000
3600	145.0000	133.0000	156.0000
3650	146.0000	134.0000	157.0000
3700	146.0000	135.0000	158.0000
3750	147.0000	135.0000	159.0000
3800	148.0000	136.0000	159.0000
3850	148.0000	137.0000	160.0000
3900	149.0000	137.0000	161.0000
3950	150.0000	139.0000	162.0000
4000	151.0000	139.0000	162.0000
4050	151.0000	140.0000	163.0000
4100	152.0000	140.0000	163.0000
4150	153.0000	141.0000	164.0000
4200	153.0000	141.0000	165.0000
4250	154.0000	142.0000	166.0000
4300	155.0000	143.0000	166.0000
4350	155.0000	143.0000	167.0000
4400	156.0000	144.0000	168.0000
4450	156.0000	145.0000	169.0000
4500	157.0000	145.0000	169.0000
4550	158.0000	146.0000	170.0000
4600	158.0000	147.0000	170.0000
4650	159.0000	148.0000	171.0000
4700	160.0000	148.0000	171.0000
4750	160.0000	149.0000	172.0000
4800	161.0000	149.0000	172.0000
4850	161.0000	150.0000	173.0000
4900	162.0000	150.0000	174.0000
4950	162.0000	151.0000	174.0000
5000	163.0000	152.0000	175.0000
5050	163.0000	152.0000	175.0000
5100	164.0000	152.0000	176.0000
5150	165.0000	153.0000	176.0000
5200	165.0000	154.0000	177.0000
5250	166.0000	154.0000	177.0000
5300	166.0000	155.0000	178.0000
5350	167.0000	156.0000	178.0000
5400	168.0000	156.0000	179.0000
5450	168.0000	157.0000	179.0000
5500	169.0000	157.0000	180.0000
5550	169.0000	158.0000	181.0000
5600	170.0000	158.0000	181.0000
5650	171.0000	159.0000	182.0000
5700	171.0000	159.0000	182.0000
5750	171.0000	160.0000	183.0000
5800	172.0000	160.0000	183.0000
5850	172.0000	161.0000	184.0000
5900	173.0000	161.0000	185.0000
5950	173.0000	161.0000	185.0000
6000	174.0000	162.0000	185.0000
6050	174.0000	162.0000	186.0000
6100	175.0000	163.0000	186.0000
6150	175.0000	164.0000	187.0000
6200	176.0000	164.0000	187.0000
6250	176.0000	165.0000	187.0000
6300	177.0000	165.0000	188.0000
6350	177.0000	166.0000	188.0000
6400	178.0000	166.0000	189.0000
6450	178.0000	166.0000	189.0000
6500	179.0000	167.0000	190.0000
6550	179.0000	167.0000	190.0000
6600	180.0000	168.0000	190.0000
6650	180.0000	168.0000	191.0000
6700	181.0000	168.0000	192.0000
6750	181.0000	169.0000	192.0000
6800	182.0000	170.0000	193.0000
6850	182.0000	170.0000	193.0000
6900	182.0000	171.0000	194.0000
6950	183.0000	171.0000	194.0000
7000	183.0000	171.0000	195.0000
7050	184.0000	172.0000	195.0000
7100	184.0000	172.0000	196.0000
7150	185.0000	173.0000	196.0000
7200	185.0000	173.0000	197.0000
7250	185.0000	174.0000	197.0000
7300	186.0000	174.0000	197.0000
7350	186.0000	175.0000	198.0000
7400	187.0000	176.0000	198.0000
7450	187.0000	176.0000	199.0000
7500	188.0000	176.0000	199.0000
7550	188.0000	177.0000	199.0000
7600	189.0000	177.0000	200.0000
7650	189.0000	178.0000	200.0000
7700	189.0000	178.0000	201.0000
7750	190.0000	179.0000	201.0000
7800	190.0000	179.0000	202.0000
7850	191.0000	179.0000	202.0000
7900	191.0000	180.0000	202.0000
7950	192.0000	180.0000	203.0000
8000	192.0000	181.0000	203.0000
8050	192.0000	181.0000	204.0000
8100	193.0000	181.0000	204.0000
8150	193.0000	181.0000	205.0000
8200	194.0000	183.0000	205.0000
8250	194.0000	183.0000	206.0000
8300	194.0000	183.0000	206.0000
8350	195.0000	183.0000	206.0000
8400	195.0000	184.0000	206.0000
8450	196.0000	184.0000	207.0000
8500	196.0000	185.0000	207.0000
8550	196.0000	185.0000	208.0000
8600	197.0000	186.0000	208.0000
8650	197.0000	186.0000	208.0000
8700	198.0000	186.0000	208.0000
8750	198.0000	187.0000	209.0000
8800	198.0000	187.0000	209.0000
8850	199.0000	188.0000	209.0000
8900	199.0000	188.0000	210.0000
8950	199.0000	188.0000	210.0000
9000	200.0000	189.0000	210.0000
9050	200.0000	189.0000	211.0000
9100	201.0000	189.0000	211.0000
9150	201.0000	190.0000	212.0000
9200	201.0000	190.0000	212.0000
9250	202.0000	191.0000	212.0000
9300	202.0000	191.0000	213.0000
9350	203.0000	191.0000	213.0000
9400	203.0000	192.0000	213.0000
9450	203.0000	192.0000	214.0000
9500	204.0000	192.0000	214.0000
9550	204.0000	193.0000	215.0000
9600	204.0000	193.0000	215.0000
9650	205.0000	194.0000	215.0000
9700	205.0000	194.0000	216.0000
9750	205.0000	194.0000	216.0000
9800	206.0000	195.0000	216.0000
9850	206.0000	195.0000	217.0000
9900	206.0000	195.0000	217.0000
9950	207.0000	196.0000	217.0000
10000	207.0000	196.0000	218.0000
10050	207.0000	196.0000	218.0000
10100	208.0000	196.0000	218.0000
10150	208.0000	197.0000	219.0000
10200	208.0000	197.0000	219.0000
10250	209.0000	197.0000	219.0000
10300	209.0000	198.0000	220.0000
10350	209.0000	198.0000	220.0000
10400	210.0000	198.0000	221.0000
10450	210.0000	199.0000	221.0000
10500	210.0000	199.0000	222.0000
10550	211.0000	200.0000	222.0000
10600	211.0000	200.0000	222.0000
10650	211.0000	201.0000	222.0000
10700	212.0000	201.0000	223.0000
10750	212.0000	201.0000	223.0000
10800	212.0000	202.0000	223.0000
10850	213.0000	202.0000	224.0000
10900	213.0000	202.0000	225.0000
10950	214.0000	203.0000	225.0000
11000	214.0000	203.0000	225.0000
11050	214.0000	203.0000	225.0000
11100	214.0000	204.0000	225.0000
11150	215.0000	204.0000	226.0000
11200	215.0000	204.0000	226.0000
11250	215.0000	205.0000	226.0000
11300	216.0000	205.0000	227.0000
11350	216.0000	205.0000	227.0000
11400	217.0000	206.0000	227.0000
11450	217.0000	206.0000	227.0000
11500	217.0000	206.0000	228.0000
11550	217.0000	206.0000	228.0000
11600	218.0000	207.0000	229.0000
11650	218.0000	207.0000	229.0000
11700	218.0000	207.0000	229.0000
11750	219.0000	207.0000	229.0000
11800	219.0000	208.0000	230.0000
11850	219.0000	208.0000	230.0000
11900	220.0000	208.0000	230.0000
11950	220.0000	209.0000	230.0000
12000	220.0000	209.0000	231.0000
12050	221.0000	209.0000	231.0000
12100	221.0000	210.0000	232.0000
12150	221.0000	210.0000	232.0000
12200	221.0000	210.0000	233.0000
12250	222.0000	211.0000	233.0000
12300	222.0000	212.0000	233.0000
12350	222.0000	212.0000	233.0000
12400	223.0000	212.0000	233.0000
12450	223.0000	212.0000	234.0000
12500	223.0000	212.0000	234.0000
12550	223.0000	212.0000	235.0000
12600	224.0000	213.0000	235.0000
12650	224.0000	213.0000	235.0000
12700	224.0000	213.0000	236.0000
12750	225.0000	214.0000	236.0000
12800	225.0000	214.0000	236.0000
12850	225.0000	214.0000	236.0000
12900	226.0000	215.0000	236.0000
12950	226.0000	215.0000	237.0000
13000	226.0000	215.0000	237.0000
13050	226.0000	215.0000	237.0000
13100	227.0000	216.0000	238.0000
13150	227.0000	216.0000	238.0000
13200	227.0000	216.0000	238.0000
13250	228.0000	216.0000	238.0000
13300	228.0000	217.0000	239.0000
13350	228.0000	217.0000	239.0000
13400	228.0000	217.0000	239.0000
13450	229.0000	218.0000	239.0000
13500	229.0000	218.0000	240.0000
13550	229.0000	218.0000	240.0000
13600	230.0000	219.0000	241.0000
13650	230.0000	219.0000	241.0000
13700	230.0000	220.0000	241.0000
13750	230.0000	220.0000	241.0000
13800	231.0000	220.0000	242.0000
13850	231.0000	220.0000	242.0000
13900	231.0000	220.0000	242.0000
13950	232.0000	221.0000	242.0000
14000	232.0000	221.0000	242.0000
14050	232.0000	221.0000	242.0000
14100	232.0000	221.0000	243.0000
14150	233.0000	222.0000	243.0000
14200	233.0000	223.0000	243.0000
14250	233.0000	223.0000	243.0000
14300	233.0000	224.0000	244.0000
14350	234.0000	224.0000	244.0000
14400	234.0000	224.0000	244.0000
14450	234.0000	224.0000	245.0000
14500	235.0000	224.0000	245.0000
14550	235.0000	224.0000	245.0000
14600	235.0000	225.0000	245.0000
14650	235.0000	225.0000	246.0000
14700	236.0000	225.0000	246.0000
14750	236.0000	225.0000	246.0000
14800	236.0000	226.0000	247.0000
14850	237.0000	226.0000	247.0000
14900	237.0000	226.0000	247.0000
14950	237.0000	227.0000	247.0000
15000	237.0000	227.0000	247.0000
15050	238.0000	227.0000	247.0000
15100	238.0000	227.0000	248.0000
15150	238.0000	227.0000	248.0000
15200	238.0000	228.0000	248.0000
15250	239.0000	228.0000	248.0000
15300	239.0000	229.0000	248.0000
15350	239.0000	229.0000	249.0000
15400	239.0000	229.0000	249.0000
15450	240.0000	229.0000	249.0000
15500	240.0000	229.0000	249.0000
15550	240.0000	229.0000	250.0000
15600	240.0000	230.0000	250.0000
15650	241.0000	230.0000	250.0000
15700	241.0000	231.0000	251.0000
15750	241.0000	231.0000	251.0000
15800	242.0000	231.0000	251.0000
15850	242.0000	231.0000	251.0000
15900	242.0000	232.0000	252.0000
15950	242.0000	232.0000	252.0000
16000	243.0000	232.0000	252.0000
16050	243.0000	233.0000	252.0000
16100	243.0000	233.0000	252.0000
16150	243.0000	233.0000	253.0000
16200	244.0000	234.0000	253.0000
16250	244.0000	234.0000	253.0000
16300	244.0000	234.0000	253.0000
16350	244.0000	234.0000	254.0000
16400	245.0000	235.0000	254.0000
16450	245.0000	235.0000	254.0000
16500	245.0000	236.0000	255.0000
16550	245.0000	236.0000	255.0000
16600	245.0000	236.0000	255.0000
16650	246.0000	237.0000	255.0000
16700	246.0000	237.0000	255.0000
16750	246.0000	237.0000	255.0000
16800	246.0000	237.0000	256.0000
16850	247.0000	237.0000	256.0000
16900	247.0000	238.0000	256.0000
16950	247.0000	238.0000	257.0000
17000	247.0000	238.0000	257.0000
17050	248.0000	238.0000	257.0000
17100	248.0000	239.0000	257.0000
17150	248.0000	239.0000	257.0000
17200	248.0000	240.0000	258.0000
17250	249.0000	240.0000	258.0000
17300	249.0000	240.0000	258.0000
17350	249.0000	241.0000	258.0000
17400	249.0000	241.0000	258.0000
17450	250.0000	241.0000	259.0000
17500	250.0000	241.0000	259.0000
17550	250.0000	241.0000	259.0000
17600	250.0000	242.0000	259.0000
17650	251.0000	242.0000	259.0000
17700	251.0000	242.0000	259.0000
17750	251.0000	242.0000	260.0000
17800	251.0000	243.0000	260.0000
17850	252.0000	243.0000	260.0000
17900	252.0000	243.0000	260.0000
17950	252.0000	243.0000	261.0000
18000	252.0000	244.0000	261.0000
18050	253.0000	244.0000	261.0000
18100	253.0000	244.0000	261.0000
18150	253.0000	245.0000	261.0000
18200	253.0000	245.0000	262.0000
18250	253.0000	245.0000	262.0000
18300	254.0000	245.0000	262.0000
18350	254.0000	245.0000	262.0000
18400	254.0000	246.0000	262.0000
18450	254.0000	246.0000	263.0000
18500	255.0000	246.0000	263.0000
18550	255.0000	246.0000	263.0000
18600	255.0000	246.0000	263.0000
18650	255.0000	247.0000	263.0000
18700	256.0000	247.0000	263.0000
18750	256.0000	247.0000	264.0000
18800	256.0000	248.0000	264.0000
18850	256.0000	248.0000	264.0000
18900	257.0000	248.0000	264.0000
18950	257.0000	249.0000	264.0000
19000	257.0000	249.0000	264.0000
19050	257.0000	249.0000	265.0000
19100	257.0000	249.0000	265.0000
19150	258.0000	249.0000	265.0000
19200	258.0000	250.0000	265.0000
19250	258.0000	250.0000	265.0000
19300	258.0000	250.0000	266.0000
19350	259.0000	251.0000	266.0000
19400	259.0000	251.0000	266.0000
19450	259.0000	251.0000	266.0000
19500	259.0000	251.0000	266.0000
19550	260.0000	251.0000	266.0000
19600	260.0000	251.0000	267.0000
19650	260.0000	252.0000	267.0000
19700	260.0000	252.0000	267.0000
19750	260.0000	252.0000	267.0000
19800	261.0000	252.0000	267.0000
19850	261.0000	252.0000	267.0000
19900	261.0000	253.0000	268.0000
19950	261.0000	253.0000	268.0000
20000	262.0000	253.0000	268.0000
20050	262.0000	254.0000	268.0000
20100	262.0000	254.0000	269.0000
20150	262.0000	254.0000	269.0000
20200	262.0000	254.0000	269.0000
20250	263.0000	255.0000	269.0000
20300	263.0000	255.0000	269.0000
20350	263.0000	256.0000	269.0000
20400	263.0000	256.0000	270.0000
20450	264.0000	256.0000	270.0000
20500	264.0000	256.0000	270.0000
20550	264.0000	257.0000	270.0000
20600	264.0000	257.0000	270.0000
20650	264.0000	257.0000	270.0000
20700	265.0000	257.0000	270.0000
20750	265.0000	258.0000	271.0000
20800	265.0000	258.0000	271.0000
20850	265.0000	258.0000	271.0000
20900	266.0000	259.0000	271.0000
20950	266.0000	259.0000	271.0000
21000	266.0000	259.0000	272.0000
21050	266.0000	259.0000	272.0000
21100	267.0000	260.0000	272.0000
21150	267.0000	260.0000	272.0000
21200	267.0000	260.0000	272.0000
21250	267.0000	260.0000	272.0000
21300	267.0000	261.0000	272.0000
21350	268.0000	261.0000	273.0000
21400	268.0000	261.0000	273.0000
21450	268.0000	262.0000	273.0000
21500	268.0000	262.0000	273.0000
21550	269.0000	263.0000	273.0000
21600	269.0000	263.0000	274.0000
21650	269.0000	263.0000	274.0000
21700	269.0000	263.0000	274.0000
21750	269.0000	264.0000	274.0000
21800	270.0000	264.0000	274.0000
21850	270.0000	264.0000	274.0000
21900	270.0000	264.0000	274.0000
21950	270.0000	265.0000	274.0000
22000	270.0000	265.0000	275.0000
22050	271.0000	265.0000	275.0000
22100	271.0000	265.0000	275.0000
22150	271.0000	266.0000	275.0000
22200	271.0000	266.0000	275.0000
22250	271.0000	266.0000	275.0000
22300	272.0000	267.0000	275.0000
22350	272.0000	267.0000	275.0000
22400	272.0000	267.0000	276.0000
22450	272.0000	267.0000	276.0000
22500	272.0000	268.0000	276.0000
22550	273.0000	268.0000	276.0000
22600	273.0000	268.0000	276.0000
22650	273.0000	269.0000	276.0000
22700	273.0000	269.0000	276.0000
22750	274.0000	269.0000	277.0000
22800	274.0000	269.0000	277.0000
22850	274.0000	270.0000	277.0000
22900	274.0000	270.0000	277.0000
22950	274.0000	270.0000	277.0000
23000	275.0000	270.0000	277.0000
23050	275.0000	271.0000	277.0000
23100	275.0000	271.0000	277.0000
23150	275.0000	272.0000	277.0000
23200	275.0000	272.0000	277.0000
23250	276.0000	272.0000	277.0000
23300	276.0000	273.0000	277.0000
23350	276.0000	273.0000	277.0000
23400	276.0000	274.0000	277.0000
23450	276.0000	274.0000	277.0000
23500	277.0000	274.0000	277.0000
23550	277.0000	275.0000	277.0000
23600	277.0000	275.0000	277.0000
23650	277.0000	277.0000	277.0000
23656	277.0000	277.0000	277.0000
