# Supplementary material for: Characterization of Esophageal Microbiota in Patients With Esophagitis and Esophageal Squamous Cell Carcinoma
Source: Front Cell Infect Microbiol. 2021 Nov 11;11:774330. doi: 10.3389/fcimb.2021.774330 (PMC8632060; doi:10.3389/fcimb.2021.774330)
Supplement: Supplementary file 2 [file DataSheet_1.zip › 16S_V3_V4-68╕÷╤∙▒╛JZD 2020.7.21/2.Alpha_diversity_analysis/Rarefaction/Samples_rarefaction/otu.ESC14.rarefaction]

numsampled	0.03	lci	hci
1	1.0000	1.0000	1.0000
50	24.0000	19.0000	30.0000
100	36.0000	29.0000	43.0000
150	45.0000	37.0000	53.0000
200	52.0000	43.0000	61.0000
250	58.0000	49.0000	67.0000
300	64.0000	54.0000	74.0000
350	69.0000	59.0000	79.0000
400	74.0000	64.0000	84.0000
450	79.0000	69.0000	89.0000
500	83.0000	73.0000	93.0000
550	87.0000	77.0000	97.0000
600	91.0000	80.0000	101.0000
650	94.0000	83.0000	105.0000
700	98.0000	86.0000	109.0000
750	101.0000	89.0000	112.0000
800	104.0000	92.0000	115.0000
850	107.0000	95.0000	118.0000
900	110.0000	98.0000	121.0000
950	112.0000	101.0000	124.0000
1000	115.0000	104.0000	127.0000
1050	117.0000	106.0000	130.0000
1100	120.0000	109.0000	133.0000
1150	122.0000	111.0000	135.0000
1200	125.0000	113.0000	137.0000
1250	127.0000	115.0000	139.0000
1300	129.0000	118.0000	142.0000
1350	131.0000	119.0000	144.0000
1400	133.0000	121.0000	146.0000
1450	135.0000	123.0000	148.0000
1500	137.0000	125.0000	150.0000
1550	139.0000	126.0000	152.0000
1600	141.0000	128.0000	155.0000
1650	143.0000	130.0000	156.0000
1700	145.0000	132.0000	158.0000
1750	146.0000	134.0000	160.0000
1800	148.0000	136.0000	161.0000
1850	150.0000	138.0000	163.0000
1900	151.0000	139.0000	164.0000
1950	153.0000	141.0000	166.0000
2000	155.0000	142.0000	168.0000
2050	156.0000	144.0000	169.0000
2100	158.0000	146.0000	171.0000
2150	159.0000	147.0000	172.0000
2200	161.0000	149.0000	174.0000
2250	162.0000	150.0000	176.0000
2300	164.0000	152.0000	177.0000
2350	165.0000	153.0000	178.0000
2400	166.0000	154.0000	180.0000
2450	168.0000	156.0000	181.0000
2500	169.0000	157.0000	182.0000
2550	171.0000	158.0000	184.0000
2600	172.0000	160.0000	184.0000
2650	173.0000	161.0000	185.0000
2700	174.0000	162.0000	187.0000
2750	175.0000	164.0000	188.0000
2800	176.0000	164.0000	189.0000
2850	178.0000	166.0000	190.0000
2900	179.0000	167.0000	191.0000
2950	180.0000	168.0000	193.0000
3000	181.0000	168.0000	194.0000
3050	182.0000	170.0000	194.0000
3100	183.0000	171.0000	196.0000
3150	185.0000	172.0000	197.0000
3200	186.0000	173.0000	198.0000
3250	187.0000	174.0000	198.0000
3300	188.0000	176.0000	199.0000
3350	188.0000	177.0000	200.0000
3400	189.0000	177.0000	202.0000
3450	190.0000	179.0000	203.0000
3500	191.0000	180.0000	204.0000
3550	192.0000	181.0000	205.0000
3600	193.0000	181.0000	206.0000
3650	194.0000	182.0000	207.0000
3700	195.0000	183.0000	208.0000
3750	196.0000	184.0000	209.0000
3800	197.0000	185.0000	210.0000
3850	198.0000	186.0000	211.0000
3900	199.0000	187.0000	212.0000
3950	200.0000	188.0000	213.0000
4000	201.0000	188.0000	214.0000
4050	201.0000	189.0000	215.0000
4100	202.0000	190.0000	216.0000
4150	203.0000	191.0000	216.0000
4200	204.0000	192.0000	217.0000
4250	205.0000	193.0000	218.0000
4300	205.0000	194.0000	219.0000
4350	206.0000	195.0000	219.0000
4400	207.0000	196.0000	221.0000
4450	208.0000	196.0000	221.0000
4500	209.0000	197.0000	222.0000
4550	209.0000	197.0000	223.0000
4600	210.0000	198.0000	224.0000
4650	211.0000	199.0000	225.0000
4700	212.0000	200.0000	225.0000
4750	212.0000	201.0000	226.0000
4800	213.0000	202.0000	227.0000
4850	214.0000	202.0000	228.0000
4900	215.0000	202.0000	228.0000
4950	215.0000	203.0000	229.0000
5000	216.0000	203.0000	230.0000
5050	217.0000	204.0000	230.0000
5100	217.0000	205.0000	231.0000
5150	218.0000	205.0000	232.0000
5200	219.0000	206.0000	232.0000
5250	219.0000	207.0000	233.0000
5300	220.0000	207.0000	234.0000
5350	221.0000	209.0000	235.0000
5400	221.0000	209.0000	235.0000
5450	222.0000	210.0000	236.0000
5500	223.0000	210.0000	237.0000
5550	223.0000	211.0000	237.0000
5600	224.0000	211.0000	238.0000
5650	225.0000	212.0000	238.0000
5700	225.0000	213.0000	238.0000
5750	226.0000	213.0000	239.0000
5800	226.0000	214.0000	239.0000
5850	227.0000	215.0000	239.0000
5900	228.0000	215.0000	240.0000
5950	228.0000	216.0000	241.0000
6000	229.0000	217.0000	242.0000
6050	230.0000	217.0000	242.0000
6100	230.0000	218.0000	243.0000
6150	231.0000	218.0000	243.0000
6200	231.0000	220.0000	244.0000
6250	232.0000	220.0000	245.0000
6300	232.0000	220.0000	245.0000
6350	233.0000	221.0000	245.0000
6400	234.0000	221.0000	246.0000
6450	234.0000	222.0000	247.0000
6500	235.0000	223.0000	247.0000
6550	235.0000	223.0000	247.0000
6600	236.0000	224.0000	248.0000
6650	236.0000	225.0000	249.0000
6700	237.0000	225.0000	250.0000
6750	237.0000	226.0000	250.0000
6800	238.0000	226.0000	250.0000
6850	238.0000	227.0000	251.0000
6900	239.0000	227.0000	251.0000
6950	239.0000	228.0000	252.0000
7000	240.0000	228.0000	252.0000
7050	240.0000	229.0000	253.0000
7100	241.0000	229.0000	253.0000
7150	241.0000	230.0000	253.0000
7200	242.0000	230.0000	254.0000
7250	243.0000	231.0000	254.0000
7300	243.0000	231.0000	255.0000
7350	244.0000	232.0000	255.0000
7400	244.0000	232.0000	256.0000
7450	244.0000	232.0000	256.0000
7500	245.0000	233.0000	257.0000
7550	245.0000	234.0000	257.0000
7600	246.0000	234.0000	258.0000
7650	246.0000	235.0000	258.0000
7700	247.0000	235.0000	259.0000
7750	247.0000	235.0000	259.0000
7800	248.0000	236.0000	260.0000
7850	248.0000	236.0000	260.0000
7900	249.0000	237.0000	261.0000
7950	249.0000	237.0000	261.0000
8000	249.0000	238.0000	261.0000
8050	250.0000	238.0000	262.0000
8100	250.0000	238.0000	262.0000
8150	251.0000	239.0000	262.0000
8200	252.0000	239.0000	263.0000
8250	252.0000	240.0000	263.0000
8300	252.0000	240.0000	264.0000
8350	253.0000	241.0000	264.0000
8400	253.0000	241.0000	265.0000
8450	254.0000	241.0000	265.0000
8500	254.0000	242.0000	266.0000
8550	255.0000	242.0000	266.0000
8600	255.0000	243.0000	266.0000
8650	255.0000	243.0000	267.0000
8700	256.0000	244.0000	267.0000
8750	256.0000	244.0000	268.0000
8800	256.0000	244.0000	269.0000
8850	257.0000	245.0000	269.0000
8900	257.0000	246.0000	269.0000
8950	258.0000	246.0000	270.0000
9000	258.0000	247.0000	270.0000
9050	259.0000	247.0000	270.0000
9100	259.0000	247.0000	270.0000
9150	259.0000	247.0000	271.0000
9200	260.0000	248.0000	271.0000
9250	260.0000	248.0000	272.0000
9300	260.0000	249.0000	272.0000
9350	261.0000	250.0000	272.0000
9400	261.0000	250.0000	272.0000
9450	261.0000	250.0000	273.0000
9500	262.0000	251.0000	273.0000
9550	262.0000	251.0000	274.0000
9600	263.0000	252.0000	275.0000
9650	263.0000	252.0000	275.0000
9700	264.0000	252.0000	275.0000
9750	264.0000	253.0000	275.0000
9800	264.0000	253.0000	276.0000
9850	265.0000	254.0000	276.0000
9900	265.0000	254.0000	276.0000
9950	265.0000	254.0000	277.0000
10000	266.0000	255.0000	277.0000
10050	266.0000	255.0000	277.0000
10100	267.0000	256.0000	278.0000
10150	267.0000	256.0000	278.0000
10200	267.0000	256.0000	278.0000
10250	268.0000	257.0000	278.0000
10300	268.0000	257.0000	279.0000
10350	268.0000	257.0000	280.0000
10400	269.0000	258.0000	280.0000
10450	269.0000	258.0000	280.0000
10500	269.0000	259.0000	281.0000
10550	270.0000	259.0000	281.0000
10600	270.0000	259.0000	282.0000
10650	271.0000	260.0000	282.0000
10700	271.0000	260.0000	282.0000
10750	271.0000	261.0000	283.0000
10800	271.0000	261.0000	283.0000
10850	272.0000	261.0000	283.0000
10900	272.0000	262.0000	284.0000
10950	272.0000	262.0000	284.0000
11000	273.0000	262.0000	285.0000
11050	273.0000	262.0000	285.0000
11100	273.0000	263.0000	285.0000
11150	274.0000	263.0000	286.0000
11200	274.0000	264.0000	286.0000
11250	275.0000	264.0000	286.0000
11300	275.0000	264.0000	287.0000
11350	275.0000	264.0000	287.0000
11400	276.0000	265.0000	287.0000
11450	276.0000	265.0000	287.0000
11500	276.0000	265.0000	288.0000
11550	277.0000	265.0000	288.0000
11600	277.0000	266.0000	288.0000
11650	277.0000	266.0000	288.0000
11700	277.0000	266.0000	288.0000
11750	278.0000	267.0000	289.0000
11800	278.0000	267.0000	289.0000
11850	278.0000	267.0000	290.0000
11900	279.0000	268.0000	290.0000
11950	279.0000	268.0000	290.0000
12000	279.0000	268.0000	290.0000
12050	280.0000	268.0000	291.0000
12100	280.0000	269.0000	291.0000
12150	280.0000	269.0000	291.0000
12200	281.0000	270.0000	292.0000
12250	281.0000	270.0000	292.0000
12300	281.0000	271.0000	292.0000
12350	281.0000	271.0000	293.0000
12400	282.0000	271.0000	293.0000
12450	282.0000	271.0000	293.0000
12500	282.0000	272.0000	293.0000
12550	283.0000	272.0000	293.0000
12600	283.0000	272.0000	294.0000
12650	283.0000	273.0000	294.0000
12700	284.0000	273.0000	295.0000
12750	284.0000	273.0000	295.0000
12800	284.0000	274.0000	295.0000
12850	285.0000	274.0000	295.0000
12900	285.0000	275.0000	295.0000
12950	285.0000	275.0000	295.0000
13000	285.0000	275.0000	295.0000
13050	286.0000	275.0000	296.0000
13100	286.0000	276.0000	296.0000
13150	286.0000	276.0000	296.0000
13200	287.0000	276.0000	297.0000
13250	287.0000	276.0000	297.0000
13300	287.0000	277.0000	297.0000
13350	287.0000	277.0000	297.0000
13400	288.0000	277.0000	298.0000
13450	288.0000	277.0000	298.0000
13500	288.0000	278.0000	299.0000
13550	288.0000	278.0000	299.0000
13600	289.0000	278.0000	299.0000
13650	289.0000	279.0000	300.0000
13700	289.0000	279.0000	300.0000
13750	290.0000	279.0000	300.0000
13800	290.0000	280.0000	300.0000
13850	290.0000	280.0000	300.0000
13900	291.0000	280.0000	301.0000
13950	291.0000	280.0000	301.0000
14000	291.0000	281.0000	301.0000
14050	291.0000	281.0000	301.0000
14100	292.0000	281.0000	301.0000
14150	292.0000	282.0000	302.0000
14200	292.0000	282.0000	302.0000
14250	293.0000	282.0000	302.0000
14300	293.0000	282.0000	302.0000
14350	293.0000	283.0000	303.0000
14400	293.0000	283.0000	303.0000
14450	294.0000	283.0000	303.0000
14500	294.0000	284.0000	304.0000
14550	294.0000	284.0000	304.0000
14600	295.0000	285.0000	304.0000
14650	295.0000	285.0000	305.0000
14700	295.0000	285.0000	305.0000
14750	295.0000	285.0000	305.0000
14800	296.0000	286.0000	305.0000
14850	296.0000	286.0000	305.0000
14900	296.0000	286.0000	305.0000
14950	296.0000	286.0000	306.0000
15000	297.0000	287.0000	306.0000
15050	297.0000	287.0000	306.0000
15100	297.0000	287.0000	306.0000
15150	297.0000	287.0000	307.0000
15200	298.0000	288.0000	307.0000
15250	298.0000	288.0000	308.0000
15300	298.0000	288.0000	308.0000
15350	298.0000	288.0000	308.0000
15400	299.0000	289.0000	308.0000
15450	299.0000	289.0000	308.0000
15500	299.0000	289.0000	309.0000
15550	299.0000	289.0000	309.0000
15600	300.0000	290.0000	309.0000
15650	300.0000	290.0000	309.0000
15700	300.0000	290.0000	310.0000
15750	300.0000	290.0000	310.0000
15800	301.0000	291.0000	310.0000
15850	301.0000	291.0000	310.0000
15900	301.0000	291.0000	310.0000
15950	301.0000	292.0000	310.0000
16000	302.0000	292.0000	311.0000
16050	302.0000	292.0000	311.0000
16100	302.0000	292.0000	312.0000
16150	302.0000	293.0000	312.0000
16200	303.0000	293.0000	312.0000
16250	303.0000	293.0000	312.0000
16300	303.0000	294.0000	312.0000
16350	304.0000	294.0000	312.0000
16400	304.0000	294.0000	312.0000
16450	304.0000	294.0000	313.0000
16500	304.0000	294.0000	313.0000
16550	305.0000	295.0000	313.0000
16600	305.0000	295.0000	313.0000
16650	305.0000	295.0000	313.0000
16700	305.0000	296.0000	314.0000
16750	305.0000	296.0000	314.0000
16800	306.0000	296.0000	314.0000
16850	306.0000	296.0000	314.0000
16900	306.0000	297.0000	315.0000
16950	306.0000	297.0000	315.0000
17000	307.0000	297.0000	315.0000
17050	307.0000	297.0000	315.0000
17100	307.0000	298.0000	316.0000
17150	307.0000	298.0000	316.0000
17200	308.0000	298.0000	316.0000
17250	308.0000	298.0000	316.0000
17300	308.0000	299.0000	316.0000
17350	308.0000	299.0000	316.0000
17400	309.0000	299.0000	317.0000
17450	309.0000	300.0000	317.0000
17500	309.0000	300.0000	317.0000
17550	309.0000	300.0000	317.0000
17600	310.0000	300.0000	318.0000
17650	310.0000	301.0000	318.0000
17700	310.0000	301.0000	318.0000
17750	310.0000	301.0000	318.0000
17800	310.0000	301.0000	319.0000
17850	311.0000	302.0000	319.0000
17900	311.0000	302.0000	319.0000
17950	311.0000	302.0000	319.0000
18000	311.0000	303.0000	319.0000
18050	312.0000	303.0000	319.0000
18100	312.0000	303.0000	320.0000
18150	312.0000	304.0000	320.0000
18200	312.0000	304.0000	320.0000
18250	313.0000	304.0000	320.0000
18300	313.0000	304.0000	320.0000
18350	313.0000	305.0000	321.0000
18400	313.0000	305.0000	321.0000
18450	314.0000	305.0000	321.0000
18500	314.0000	305.0000	321.0000
18550	314.0000	305.0000	321.0000
18600	314.0000	306.0000	321.0000
18650	315.0000	306.0000	322.0000
18700	315.0000	307.0000	322.0000
18750	315.0000	307.0000	322.0000
18800	315.0000	307.0000	322.0000
18850	315.0000	307.0000	322.0000
18900	316.0000	307.0000	323.0000
18950	316.0000	308.0000	323.0000
19000	316.0000	308.0000	323.0000
19050	316.0000	308.0000	323.0000
19100	316.0000	308.0000	324.0000
19150	317.0000	309.0000	324.0000
19200	317.0000	309.0000	324.0000
19250	317.0000	309.0000	324.0000
19300	317.0000	310.0000	324.0000
19350	318.0000	310.0000	325.0000
19400	318.0000	310.0000	325.0000
19450	318.0000	311.0000	325.0000
19500	318.0000	311.0000	325.0000
19550	318.0000	311.0000	325.0000
19600	319.0000	311.0000	325.0000
19650	319.0000	311.0000	326.0000
19700	319.0000	312.0000	326.0000
19750	319.0000	312.0000	326.0000
19800	319.0000	312.0000	326.0000
19850	320.0000	312.0000	326.0000
19900	320.0000	313.0000	327.0000
19950	320.0000	313.0000	327.0000
20000	320.0000	313.0000	327.0000
20050	320.0000	313.0000	327.0000
20100	321.0000	313.0000	327.0000
20150	321.0000	314.0000	328.0000
20200	321.0000	314.0000	328.0000
20250	321.0000	314.0000	328.0000
20300	321.0000	314.0000	328.0000
20350	322.0000	315.0000	328.0000
20400	322.0000	315.0000	328.0000
20450	322.0000	316.0000	329.0000
20500	322.0000	316.0000	329.0000
20550	323.0000	316.0000	329.0000
20600	323.0000	316.0000	329.0000
20650	323.0000	317.0000	329.0000
20700	323.0000	317.0000	329.0000
20750	323.0000	317.0000	329.0000
20800	324.0000	317.0000	329.0000
20850	324.0000	318.0000	330.0000
20900	324.0000	318.0000	330.0000
20950	324.0000	318.0000	330.0000
21000	324.0000	318.0000	330.0000
21050	325.0000	318.0000	330.0000
21100	325.0000	319.0000	330.0000
21150	325.0000	319.0000	330.0000
21200	325.0000	319.0000	331.0000
21250	326.0000	319.0000	331.0000
21300	326.0000	320.0000	331.0000
21350	326.0000	320.0000	331.0000
21400	326.0000	320.0000	331.0000
21450	326.0000	320.0000	331.0000
21500	327.0000	320.0000	331.0000
21550	327.0000	321.0000	331.0000
21600	327.0000	321.0000	331.0000
21650	327.0000	321.0000	332.0000
21700	327.0000	321.0000	332.0000
21750	328.0000	322.0000	332.0000
21800	328.0000	322.0000	332.0000
21850	328.0000	323.0000	332.0000
21900	328.0000	323.0000	332.0000
21950	328.0000	323.0000	333.0000
22000	329.0000	323.0000	333.0000
22050	329.0000	323.0000	333.0000
22100	329.0000	324.0000	333.0000
22150	329.0000	324.0000	333.0000
22200	329.0000	325.0000	333.0000
22250	330.0000	325.0000	333.0000
22300	330.0000	325.0000	333.0000
22350	330.0000	325.0000	334.0000
22400	330.0000	326.0000	334.0000
22450	330.0000	326.0000	334.0000
22500	330.0000	326.0000	334.0000
22550	331.0000	327.0000	334.0000
22600	331.0000	327.0000	334.0000
22650	331.0000	327.0000	334.0000
22700	331.0000	327.0000	334.0000
22750	332.0000	328.0000	334.0000
22800	332.0000	328.0000	335.0000
22850	332.0000	328.0000	335.0000
22900	332.0000	328.0000	335.0000
22950	332.0000	329.0000	335.0000
23000	333.0000	329.0000	335.0000
23050	333.0000	329.0000	335.0000
23100	333.0000	330.0000	335.0000
23150	333.0000	330.0000	335.0000
23200	333.0000	330.0000	335.0000
23250	334.0000	331.0000	335.0000
23300	334.0000	331.0000	335.0000
23350	334.0000	331.0000	335.0000
23400	334.0000	331.0000	335.0000
23450	334.0000	332.0000	335.0000
23500	335.0000	332.0000	335.0000
23550	335.0000	333.0000	335.0000
23600	335.0000	333.0000	335.0000
23650	335.0000	335.0000	335.0000
23656	335.0000	335.0000	335.0000
