# Supplementary material for: Characterization of Esophageal Microbiota in Patients With Esophagitis and Esophageal Squamous Cell Carcinoma
Source: Front Cell Infect Microbiol. 2021 Nov 11;11:774330. doi: 10.3389/fcimb.2021.774330 (PMC8632060; doi:10.3389/fcimb.2021.774330)
Supplement: Supplementary file 2 [file DataSheet_1.zip › 16S_V3_V4-68╕÷╤∙▒╛JZD 2020.7.21/2.Alpha_diversity_analysis/Rarefaction/Samples_rarefaction/otu.ESC15.rarefaction]

numsampled	0.03	lci	hci
1	1.0000	1.0000	1.0000
50	16.0000	12.0000	21.0000
100	24.0000	18.0000	30.0000
150	30.0000	24.0000	37.0000
200	35.0000	28.0000	43.0000
250	40.0000	33.0000	48.0000
300	44.0000	36.0000	53.0000
350	48.0000	40.0000	57.0000
400	51.0000	43.0000	61.0000
450	55.0000	46.0000	65.0000
500	58.0000	49.0000	68.0000
550	61.0000	52.0000	70.0000
600	63.0000	54.0000	73.0000
650	66.0000	57.0000	76.0000
700	69.0000	59.0000	78.0000
750	71.0000	61.0000	81.0000
800	73.0000	64.0000	84.0000
850	76.0000	65.0000	86.0000
900	78.0000	67.0000	88.0000
950	80.0000	69.0000	91.0000
1000	82.0000	71.0000	93.0000
1050	84.0000	73.0000	95.0000
1100	86.0000	75.0000	97.0000
1150	88.0000	77.0000	99.0000
1200	90.0000	79.0000	101.0000
1250	92.0000	80.0000	103.0000
1300	93.0000	82.0000	104.0000
1350	95.0000	84.0000	106.0000
1400	97.0000	86.0000	108.0000
1450	99.0000	87.0000	110.0000
1500	100.0000	89.0000	112.0000
1550	102.0000	91.0000	114.0000
1600	103.0000	92.0000	115.0000
1650	105.0000	93.0000	117.0000
1700	106.0000	95.0000	118.0000
1750	108.0000	96.0000	120.0000
1800	109.0000	98.0000	121.0000
1850	111.0000	99.0000	123.0000
1900	112.0000	101.0000	124.0000
1950	114.0000	102.0000	125.0000
2000	115.0000	103.0000	126.0000
2050	116.0000	104.0000	127.0000
2100	118.0000	106.0000	130.0000
2150	119.0000	107.0000	131.0000
2200	120.0000	108.0000	132.0000
2250	121.0000	109.0000	134.0000
2300	123.0000	110.0000	135.0000
2350	124.0000	112.0000	136.0000
2400	125.0000	113.0000	137.0000
2450	126.0000	115.0000	139.0000
2500	128.0000	116.0000	140.0000
2550	129.0000	117.0000	141.0000
2600	130.0000	118.0000	143.0000
2650	131.0000	119.0000	144.0000
2700	132.0000	120.0000	144.0000
2750	134.0000	121.0000	146.0000
2800	135.0000	123.0000	147.0000
2850	136.0000	123.0000	148.0000
2900	137.0000	124.0000	149.0000
2950	138.0000	126.0000	150.0000
3000	139.0000	127.0000	151.0000
3050	140.0000	128.0000	152.0000
3100	141.0000	129.0000	153.0000
3150	142.0000	130.0000	154.0000
3200	143.0000	131.0000	156.0000
3250	144.0000	132.0000	156.0000
3300	145.0000	133.0000	157.0000
3350	146.0000	134.0000	158.0000
3400	147.0000	135.0000	159.0000
3450	148.0000	136.0000	160.0000
3500	149.0000	137.0000	161.0000
3550	150.0000	138.0000	162.0000
3600	151.0000	139.0000	163.0000
3650	152.0000	139.0000	164.0000
3700	152.0000	140.0000	165.0000
3750	153.0000	141.0000	166.0000
3800	154.0000	142.0000	166.0000
3850	155.0000	142.0000	167.0000
3900	156.0000	143.0000	168.0000
3950	157.0000	144.0000	169.0000
4000	157.0000	145.0000	171.0000
4050	158.0000	146.0000	171.0000
4100	159.0000	147.0000	173.0000
4150	160.0000	148.0000	174.0000
4200	161.0000	148.0000	174.0000
4250	162.0000	149.0000	175.0000
4300	163.0000	150.0000	176.0000
4350	163.0000	151.0000	177.0000
4400	164.0000	152.0000	177.0000
4450	165.0000	152.0000	178.0000
4500	166.0000	153.0000	179.0000
4550	166.0000	154.0000	180.0000
4600	167.0000	155.0000	180.0000
4650	168.0000	155.0000	181.0000
4700	169.0000	156.0000	182.0000
4750	169.0000	157.0000	182.0000
4800	170.0000	158.0000	184.0000
4850	171.0000	158.0000	184.0000
4900	172.0000	160.0000	185.0000
4950	172.0000	160.0000	185.0000
5000	173.0000	161.0000	186.0000
5050	174.0000	161.0000	187.0000
5100	175.0000	162.0000	187.0000
5150	175.0000	163.0000	188.0000
5200	176.0000	163.0000	189.0000
5250	177.0000	164.0000	190.0000
5300	177.0000	164.0000	191.0000
5350	178.0000	165.0000	191.0000
5400	179.0000	166.0000	192.0000
5450	179.0000	167.0000	192.0000
5500	180.0000	167.0000	193.0000
5550	181.0000	168.0000	194.0000
5600	181.0000	168.0000	194.0000
5650	182.0000	169.0000	195.0000
5700	182.0000	170.0000	196.0000
5750	183.0000	170.0000	196.0000
5800	184.0000	171.0000	197.0000
5850	184.0000	171.0000	198.0000
5900	185.0000	172.0000	199.0000
5950	186.0000	173.0000	200.0000
6000	186.0000	173.0000	200.0000
6050	187.0000	174.0000	200.0000
6100	188.0000	175.0000	201.0000
6150	188.0000	175.0000	202.0000
6200	189.0000	176.0000	202.0000
6250	189.0000	177.0000	202.0000
6300	190.0000	177.0000	203.0000
6350	191.0000	178.0000	204.0000
6400	191.0000	179.0000	205.0000
6450	191.0000	179.0000	206.0000
6500	192.0000	180.0000	206.0000
6550	193.0000	181.0000	207.0000
6600	193.0000	181.0000	208.0000
6650	194.0000	182.0000	208.0000
6700	194.0000	183.0000	209.0000
6750	195.0000	184.0000	209.0000
6800	195.0000	184.0000	209.0000
6850	196.0000	184.0000	210.0000
6900	196.0000	185.0000	211.0000
6950	197.0000	185.0000	211.0000
7000	198.0000	186.0000	212.0000
7050	198.0000	186.0000	212.0000
7100	199.0000	187.0000	213.0000
7150	199.0000	188.0000	213.0000
7200	200.0000	188.0000	214.0000
7250	200.0000	189.0000	215.0000
7300	201.0000	190.0000	215.0000
7350	201.0000	190.0000	216.0000
7400	202.0000	191.0000	216.0000
7450	202.0000	191.0000	217.0000
7500	203.0000	192.0000	217.0000
7550	203.0000	193.0000	218.0000
7600	204.0000	193.0000	218.0000
7650	204.0000	193.0000	218.0000
7700	205.0000	194.0000	219.0000
7750	206.0000	194.0000	220.0000
7800	206.0000	195.0000	220.0000
7850	207.0000	195.0000	220.0000
7900	207.0000	196.0000	221.0000
7950	208.0000	196.0000	221.0000
8000	208.0000	197.0000	221.0000
8050	209.0000	197.0000	222.0000
8100	209.0000	198.0000	222.0000
8150	210.0000	198.0000	223.0000
8200	210.0000	199.0000	224.0000
8250	211.0000	199.0000	224.0000
8300	211.0000	200.0000	224.0000
8350	212.0000	200.0000	225.0000
8400	212.0000	200.0000	226.0000
8450	213.0000	201.0000	226.0000
8500	213.0000	202.0000	226.0000
8550	214.0000	202.0000	227.0000
8600	214.0000	203.0000	228.0000
8650	215.0000	203.0000	228.0000
8700	215.0000	203.0000	229.0000
8750	216.0000	204.0000	229.0000
8800	216.0000	205.0000	230.0000
8850	216.0000	205.0000	230.0000
8900	217.0000	205.0000	231.0000
8950	217.0000	206.0000	231.0000
9000	218.0000	206.0000	232.0000
9050	218.0000	207.0000	232.0000
9100	219.0000	207.0000	232.0000
9150	219.0000	208.0000	232.0000
9200	220.0000	209.0000	232.0000
9250	220.0000	209.0000	233.0000
9300	221.0000	209.0000	234.0000
9350	221.0000	210.0000	234.0000
9400	222.0000	210.0000	235.0000
9450	222.0000	210.0000	235.0000
9500	222.0000	211.0000	236.0000
9550	223.0000	211.0000	236.0000
9600	223.0000	211.0000	237.0000
9650	224.0000	211.0000	237.0000
9700	224.0000	212.0000	237.0000
9750	224.0000	212.0000	237.0000
9800	225.0000	213.0000	238.0000
9850	225.0000	214.0000	238.0000
9900	226.0000	214.0000	239.0000
9950	226.0000	214.0000	239.0000
10000	227.0000	214.0000	239.0000
10050	227.0000	215.0000	240.0000
10100	227.0000	215.0000	240.0000
10150	228.0000	216.0000	240.0000
10200	228.0000	216.0000	241.0000
10250	229.0000	217.0000	241.0000
10300	229.0000	217.0000	241.0000
10350	229.0000	218.0000	242.0000
10400	230.0000	218.0000	242.0000
10450	230.0000	218.0000	242.0000
10500	230.0000	219.0000	243.0000
10550	231.0000	219.0000	243.0000
10600	231.0000	219.0000	243.0000
10650	232.0000	220.0000	244.0000
10700	232.0000	220.0000	244.0000
10750	233.0000	221.0000	244.0000
10800	233.0000	221.0000	245.0000
10850	233.0000	222.0000	245.0000
10900	234.0000	222.0000	246.0000
10950	234.0000	222.0000	246.0000
11000	234.0000	223.0000	246.0000
11050	235.0000	223.0000	247.0000
11100	235.0000	223.0000	247.0000
11150	235.0000	223.0000	248.0000
11200	236.0000	224.0000	248.0000
11250	236.0000	224.0000	248.0000
11300	237.0000	225.0000	249.0000
11350	237.0000	225.0000	249.0000
11400	237.0000	225.0000	249.0000
11450	238.0000	226.0000	249.0000
11500	238.0000	226.0000	250.0000
11550	239.0000	227.0000	250.0000
11600	239.0000	227.0000	251.0000
11650	239.0000	228.0000	251.0000
11700	240.0000	228.0000	251.0000
11750	240.0000	228.0000	252.0000
11800	240.0000	228.0000	252.0000
11850	241.0000	229.0000	253.0000
11900	241.0000	229.0000	253.0000
11950	241.0000	230.0000	253.0000
12000	242.0000	230.0000	253.0000
12050	242.0000	231.0000	254.0000
12100	243.0000	231.0000	254.0000
12150	243.0000	231.0000	255.0000
12200	243.0000	232.0000	255.0000
12250	244.0000	232.0000	256.0000
12300	244.0000	232.0000	256.0000
12350	244.0000	233.0000	256.0000
12400	245.0000	234.0000	256.0000
12450	245.0000	234.0000	257.0000
12500	246.0000	234.0000	257.0000
12550	246.0000	235.0000	258.0000
12600	246.0000	235.0000	258.0000
12650	247.0000	236.0000	258.0000
12700	247.0000	236.0000	259.0000
12750	247.0000	236.0000	259.0000
12800	248.0000	236.0000	259.0000
12850	248.0000	237.0000	260.0000
12900	248.0000	237.0000	260.0000
12950	249.0000	238.0000	260.0000
13000	249.0000	238.0000	260.0000
13050	249.0000	238.0000	261.0000
13100	250.0000	239.0000	261.0000
13150	250.0000	239.0000	261.0000
13200	250.0000	239.0000	262.0000
13250	250.0000	240.0000	262.0000
13300	251.0000	240.0000	262.0000
13350	251.0000	240.0000	263.0000
13400	251.0000	241.0000	263.0000
13450	252.0000	241.0000	263.0000
13500	252.0000	241.0000	263.0000
13550	253.0000	242.0000	264.0000
13600	253.0000	242.0000	264.0000
13650	253.0000	242.0000	264.0000
13700	254.0000	242.0000	265.0000
13750	254.0000	243.0000	265.0000
13800	254.0000	243.0000	265.0000
13850	254.0000	244.0000	266.0000
13900	255.0000	244.0000	266.0000
13950	255.0000	244.0000	266.0000
14000	256.0000	245.0000	266.0000
14050	256.0000	245.0000	267.0000
14100	256.0000	245.0000	267.0000
14150	256.0000	246.0000	267.0000
14200	257.0000	246.0000	268.0000
14250	257.0000	246.0000	268.0000
14300	258.0000	247.0000	268.0000
14350	258.0000	247.0000	269.0000
14400	258.0000	247.0000	269.0000
14450	258.0000	248.0000	269.0000
14500	259.0000	248.0000	269.0000
14550	259.0000	248.0000	270.0000
14600	259.0000	248.0000	270.0000
14650	260.0000	249.0000	270.0000
14700	260.0000	250.0000	270.0000
14750	260.0000	250.0000	271.0000
14800	260.0000	250.0000	271.0000
14850	261.0000	250.0000	272.0000
14900	261.0000	251.0000	272.0000
14950	261.0000	251.0000	272.0000
15000	262.0000	251.0000	273.0000
15050	262.0000	251.0000	273.0000
15100	262.0000	251.0000	273.0000
15150	263.0000	252.0000	273.0000
15200	263.0000	252.0000	273.0000
15250	263.0000	252.0000	274.0000
15300	263.0000	253.0000	274.0000
15350	264.0000	253.0000	274.0000
15400	264.0000	253.0000	275.0000
15450	264.0000	254.0000	275.0000
15500	265.0000	254.0000	275.0000
15550	265.0000	254.0000	275.0000
15600	265.0000	254.0000	275.0000
15650	266.0000	255.0000	276.0000
15700	266.0000	255.0000	276.0000
15750	266.0000	256.0000	276.0000
15800	266.0000	256.0000	277.0000
15850	267.0000	256.0000	277.0000
15900	267.0000	256.0000	277.0000
15950	267.0000	257.0000	277.0000
16000	267.0000	258.0000	277.0000
16050	268.0000	258.0000	277.0000
16100	268.0000	258.0000	278.0000
16150	268.0000	259.0000	278.0000
16200	269.0000	259.0000	278.0000
16250	269.0000	259.0000	279.0000
16300	269.0000	259.0000	279.0000
16350	270.0000	260.0000	279.0000
16400	270.0000	260.0000	279.0000
16450	270.0000	261.0000	280.0000
16500	271.0000	261.0000	280.0000
16550	271.0000	261.0000	281.0000
16600	271.0000	261.0000	281.0000
16650	271.0000	262.0000	281.0000
16700	272.0000	262.0000	281.0000
16750	272.0000	262.0000	282.0000
16800	272.0000	263.0000	282.0000
16850	273.0000	263.0000	282.0000
16900	273.0000	263.0000	282.0000
16950	273.0000	263.0000	282.0000
17000	273.0000	263.0000	283.0000
17050	274.0000	264.0000	283.0000
17100	274.0000	264.0000	283.0000
17150	274.0000	264.0000	284.0000
17200	274.0000	265.0000	284.0000
17250	275.0000	265.0000	284.0000
17300	275.0000	266.0000	284.0000
17350	275.0000	266.0000	284.0000
17400	276.0000	266.0000	285.0000
17450	276.0000	266.0000	285.0000
17500	276.0000	267.0000	285.0000
17550	276.0000	267.0000	286.0000
17600	277.0000	267.0000	286.0000
17650	277.0000	268.0000	286.0000
17700	277.0000	268.0000	286.0000
17750	277.0000	268.0000	286.0000
17800	278.0000	268.0000	287.0000
17850	278.0000	269.0000	287.0000
17900	278.0000	269.0000	287.0000
17950	279.0000	269.0000	287.0000
18000	279.0000	270.0000	288.0000
18050	279.0000	270.0000	288.0000
18100	279.0000	270.0000	288.0000
18150	280.0000	270.0000	288.0000
18200	280.0000	271.0000	288.0000
18250	280.0000	271.0000	288.0000
18300	280.0000	271.0000	289.0000
18350	281.0000	272.0000	289.0000
18400	281.0000	272.0000	289.0000
18450	281.0000	272.0000	289.0000
18500	282.0000	272.0000	290.0000
18550	282.0000	273.0000	290.0000
18600	282.0000	273.0000	290.0000
18650	282.0000	273.0000	290.0000
18700	283.0000	274.0000	291.0000
18750	283.0000	274.0000	291.0000
18800	283.0000	274.0000	291.0000
18850	283.0000	275.0000	291.0000
18900	283.0000	275.0000	292.0000
18950	284.0000	275.0000	292.0000
19000	284.0000	276.0000	292.0000
19050	284.0000	276.0000	292.0000
19100	285.0000	276.0000	292.0000
19150	285.0000	277.0000	293.0000
19200	285.0000	277.0000	293.0000
19250	285.0000	277.0000	293.0000
19300	286.0000	277.0000	294.0000
19350	286.0000	278.0000	294.0000
19400	286.0000	278.0000	294.0000
19450	286.0000	278.0000	294.0000
19500	287.0000	279.0000	294.0000
19550	287.0000	279.0000	295.0000
19600	287.0000	279.0000	295.0000
19650	287.0000	279.0000	295.0000
19700	288.0000	279.0000	295.0000
19750	288.0000	280.0000	296.0000
19800	288.0000	280.0000	296.0000
19850	288.0000	280.0000	296.0000
19900	289.0000	281.0000	296.0000
19950	289.0000	281.0000	296.0000
20000	289.0000	281.0000	296.0000
20050	289.0000	282.0000	297.0000
20100	290.0000	282.0000	297.0000
20150	290.0000	282.0000	297.0000
20200	290.0000	282.0000	297.0000
20250	290.0000	283.0000	297.0000
20300	291.0000	283.0000	297.0000
20350	291.0000	283.0000	298.0000
20400	291.0000	284.0000	298.0000
20450	291.0000	284.0000	298.0000
20500	292.0000	285.0000	298.0000
20550	292.0000	285.0000	298.0000
20600	292.0000	285.0000	298.0000
20650	292.0000	285.0000	298.0000
20700	293.0000	285.0000	299.0000
20750	293.0000	286.0000	299.0000
20800	293.0000	286.0000	299.0000
20850	293.0000	286.0000	299.0000
20900	293.0000	286.0000	299.0000
20950	294.0000	287.0000	299.0000
21000	294.0000	287.0000	300.0000
21050	294.0000	287.0000	300.0000
21100	294.0000	288.0000	300.0000
21150	295.0000	288.0000	300.0000
21200	295.0000	288.0000	300.0000
21250	295.0000	288.0000	300.0000
21300	296.0000	289.0000	301.0000
21350	296.0000	289.0000	301.0000
21400	296.0000	289.0000	301.0000
21450	296.0000	289.0000	301.0000
21500	296.0000	290.0000	301.0000
21550	296.0000	290.0000	302.0000
21600	297.0000	291.0000	302.0000
21650	297.0000	291.0000	302.0000
21700	297.0000	291.0000	302.0000
21750	297.0000	291.0000	302.0000
21800	298.0000	292.0000	302.0000
21850	298.0000	292.0000	302.0000
21900	298.0000	292.0000	303.0000
21950	298.0000	293.0000	303.0000
22000	299.0000	293.0000	303.0000
22050	299.0000	293.0000	303.0000
22100	299.0000	293.0000	303.0000
22150	299.0000	294.0000	304.0000
22200	299.0000	295.0000	304.0000
22250	300.0000	295.0000	304.0000
22300	300.0000	295.0000	304.0000
22350	300.0000	295.0000	304.0000
22400	300.0000	295.0000	304.0000
22450	301.0000	296.0000	304.0000
22500	301.0000	296.0000	304.0000
22550	301.0000	296.0000	305.0000
22600	301.0000	297.0000	305.0000
22650	302.0000	297.0000	305.0000
22700	302.0000	297.0000	305.0000
22750	302.0000	298.0000	305.0000
22800	302.0000	298.0000	306.0000
22850	303.0000	298.0000	306.0000
22900	303.0000	299.0000	306.0000
22950	303.0000	299.0000	306.0000
23000	303.0000	299.0000	306.0000
23050	303.0000	299.0000	306.0000
23100	304.0000	300.0000	306.0000
23150	304.0000	300.0000	306.0000
23200	304.0000	301.0000	306.0000
23250	304.0000	301.0000	306.0000
23300	305.0000	301.0000	306.0000
23350	305.0000	302.0000	306.0000
23400	305.0000	302.0000	306.0000
23450	305.0000	303.0000	306.0000
23500	306.0000	303.0000	306.0000
23550	306.0000	304.0000	306.0000
23600	306.0000	305.0000	306.0000
23650	306.0000	305.0000	306.0000
23656	306.0000	306.0000	306.0000
