# Supplementary material for: Characterization of Esophageal Microbiota in Patients With Esophagitis and Esophageal Squamous Cell Carcinoma
Source: Front Cell Infect Microbiol. 2021 Nov 11;11:774330. doi: 10.3389/fcimb.2021.774330 (PMC8632060; doi:10.3389/fcimb.2021.774330)
Supplement: Supplementary file 2 [file DataSheet_1.zip › 16S_V3_V4-68╕÷╤∙▒╛JZD 2020.7.21/2.Alpha_diversity_analysis/Rarefaction/Samples_rarefaction/otu.ESC16.rarefaction]

numsampled	0.03	lci	hci
1	1.0000	1.0000	1.0000
50	22.0000	17.0000	28.0000
100	35.0000	28.0000	42.0000
150	45.0000	37.0000	52.0000
200	53.0000	44.0000	62.0000
250	60.0000	51.0000	68.0000
300	65.0000	57.0000	75.0000
350	70.0000	61.0000	80.0000
400	75.0000	66.0000	84.0000
450	79.0000	70.0000	89.0000
500	83.0000	73.0000	93.0000
550	86.0000	77.0000	96.0000
600	90.0000	81.0000	100.0000
650	93.0000	83.0000	103.0000
700	96.0000	86.0000	105.0000
750	98.0000	89.0000	109.0000
800	101.0000	91.0000	111.0000
850	103.0000	93.0000	114.0000
900	105.0000	95.0000	116.0000
950	107.0000	97.0000	118.0000
1000	109.0000	100.0000	120.0000
1050	111.0000	101.0000	122.0000
1100	113.0000	103.0000	124.0000
1150	115.0000	105.0000	125.0000
1200	117.0000	107.0000	127.0000
1250	118.0000	109.0000	128.0000
1300	120.0000	110.0000	130.0000
1350	121.0000	112.0000	132.0000
1400	123.0000	113.0000	134.0000
1450	124.0000	114.0000	135.0000
1500	126.0000	115.0000	137.0000
1550	127.0000	117.0000	138.0000
1600	128.0000	118.0000	139.0000
1650	130.0000	119.0000	140.0000
1700	131.0000	121.0000	142.0000
1750	132.0000	122.0000	143.0000
1800	133.0000	123.0000	144.0000
1850	135.0000	124.0000	145.0000
1900	136.0000	125.0000	147.0000
1950	137.0000	126.0000	148.0000
2000	138.0000	127.0000	149.0000
2050	139.0000	128.0000	150.0000
2100	140.0000	129.0000	151.0000
2150	141.0000	130.0000	151.0000
2200	142.0000	131.0000	153.0000
2250	144.0000	132.0000	154.0000
2300	144.0000	132.0000	156.0000
2350	145.0000	133.0000	156.0000
2400	146.0000	134.0000	157.0000
2450	147.0000	135.0000	158.0000
2500	148.0000	136.0000	159.0000
2550	149.0000	137.0000	160.0000
2600	150.0000	138.0000	161.0000
2650	151.0000	139.0000	162.0000
2700	152.0000	140.0000	163.0000
2750	153.0000	141.0000	164.0000
2800	154.0000	142.0000	165.0000
2850	154.0000	143.0000	166.0000
2900	155.0000	144.0000	167.0000
2950	156.0000	145.0000	167.0000
3000	156.0000	146.0000	168.0000
3050	157.0000	147.0000	169.0000
3100	158.0000	147.0000	169.0000
3150	159.0000	148.0000	170.0000
3200	160.0000	149.0000	171.0000
3250	161.0000	149.0000	171.0000
3300	161.0000	150.0000	172.0000
3350	162.0000	151.0000	173.0000
3400	163.0000	152.0000	174.0000
3450	163.0000	152.0000	174.0000
3500	164.0000	153.0000	175.0000
3550	165.0000	154.0000	175.0000
3600	166.0000	154.0000	176.0000
3650	166.0000	155.0000	177.0000
3700	167.0000	156.0000	178.0000
3750	168.0000	157.0000	179.0000
3800	168.0000	157.0000	180.0000
3850	169.0000	158.0000	180.0000
3900	169.0000	159.0000	181.0000
3950	170.0000	159.0000	182.0000
4000	171.0000	160.0000	182.0000
4050	171.0000	161.0000	183.0000
4100	172.0000	161.0000	183.0000
4150	173.0000	162.0000	184.0000
4200	173.0000	163.0000	185.0000
4250	174.0000	164.0000	186.0000
4300	175.0000	164.0000	186.0000
4350	175.0000	165.0000	187.0000
4400	176.0000	165.0000	188.0000
4450	177.0000	166.0000	189.0000
4500	177.0000	167.0000	189.0000
4550	178.0000	167.0000	189.0000
4600	178.0000	168.0000	190.0000
4650	179.0000	168.0000	191.0000
4700	179.0000	169.0000	191.0000
4750	180.0000	169.0000	191.0000
4800	181.0000	170.0000	192.0000
4850	181.0000	170.0000	193.0000
4900	182.0000	171.0000	193.0000
4950	182.0000	171.0000	194.0000
5000	183.0000	172.0000	195.0000
5050	184.0000	172.0000	195.0000
5100	184.0000	173.0000	196.0000
5150	184.0000	173.0000	196.0000
5200	185.0000	174.0000	196.0000
5250	185.0000	175.0000	197.0000
5300	186.0000	175.0000	197.0000
5350	187.0000	176.0000	197.0000
5400	187.0000	177.0000	198.0000
5450	188.0000	177.0000	199.0000
5500	188.0000	177.0000	199.0000
5550	189.0000	178.0000	200.0000
5600	189.0000	178.0000	200.0000
5650	190.0000	178.0000	201.0000
5700	190.0000	179.0000	201.0000
5750	191.0000	179.0000	202.0000
5800	192.0000	180.0000	203.0000
5850	192.0000	180.0000	203.0000
5900	193.0000	181.0000	203.0000
5950	193.0000	182.0000	204.0000
6000	193.0000	182.0000	204.0000
6050	194.0000	183.0000	205.0000
6100	194.0000	183.0000	206.0000
6150	195.0000	183.0000	206.0000
6200	195.0000	184.0000	206.0000
6250	196.0000	184.0000	207.0000
6300	196.0000	185.0000	207.0000
6350	197.0000	186.0000	207.0000
6400	197.0000	186.0000	208.0000
6450	198.0000	187.0000	209.0000
6500	198.0000	187.0000	209.0000
6550	199.0000	188.0000	210.0000
6600	199.0000	188.0000	210.0000
6650	200.0000	188.0000	211.0000
6700	200.0000	189.0000	211.0000
6750	201.0000	189.0000	212.0000
6800	201.0000	190.0000	212.0000
6850	201.0000	190.0000	212.0000
6900	202.0000	191.0000	213.0000
6950	202.0000	191.0000	213.0000
7000	203.0000	191.0000	214.0000
7050	203.0000	192.0000	214.0000
7100	204.0000	192.0000	215.0000
7150	204.0000	193.0000	215.0000
7200	204.0000	193.0000	215.0000
7250	205.0000	194.0000	216.0000
7300	205.0000	194.0000	216.0000
7350	206.0000	194.0000	217.0000
7400	206.0000	195.0000	218.0000
7450	207.0000	195.0000	218.0000
7500	207.0000	195.0000	219.0000
7550	207.0000	196.0000	219.0000
7600	208.0000	196.0000	219.0000
7650	208.0000	197.0000	219.0000
7700	209.0000	197.0000	220.0000
7750	209.0000	197.0000	220.0000
7800	210.0000	198.0000	221.0000
7850	210.0000	198.0000	221.0000
7900	210.0000	199.0000	222.0000
7950	211.0000	199.0000	222.0000
8000	211.0000	199.0000	223.0000
8050	211.0000	200.0000	223.0000
8100	212.0000	200.0000	224.0000
8150	212.0000	201.0000	224.0000
8200	213.0000	201.0000	224.0000
8250	213.0000	201.0000	225.0000
8300	214.0000	202.0000	225.0000
8350	214.0000	202.0000	226.0000
8400	215.0000	203.0000	226.0000
8450	215.0000	203.0000	227.0000
8500	215.0000	204.0000	227.0000
8550	216.0000	204.0000	227.0000
8600	216.0000	204.0000	227.0000
8650	216.0000	205.0000	227.0000
8700	217.0000	205.0000	228.0000
8750	217.0000	205.0000	228.0000
8800	217.0000	206.0000	228.0000
8850	218.0000	206.0000	229.0000
8900	218.0000	207.0000	229.0000
8950	219.0000	207.0000	229.0000
9000	219.0000	207.0000	230.0000
9050	219.0000	208.0000	230.0000
9100	220.0000	208.0000	230.0000
9150	220.0000	208.0000	231.0000
9200	220.0000	209.0000	231.0000
9250	221.0000	209.0000	231.0000
9300	221.0000	210.0000	232.0000
9350	221.0000	210.0000	232.0000
9400	222.0000	210.0000	232.0000
9450	222.0000	211.0000	233.0000
9500	222.0000	211.0000	233.0000
9550	223.0000	212.0000	234.0000
9600	223.0000	212.0000	234.0000
9650	223.0000	212.0000	234.0000
9700	224.0000	213.0000	235.0000
9750	224.0000	213.0000	235.0000
9800	224.0000	214.0000	235.0000
9850	225.0000	214.0000	236.0000
9900	225.0000	214.0000	236.0000
9950	226.0000	215.0000	237.0000
10000	226.0000	215.0000	237.0000
10050	226.0000	215.0000	237.0000
10100	227.0000	215.0000	238.0000
10150	227.0000	216.0000	238.0000
10200	227.0000	216.0000	239.0000
10250	227.0000	216.0000	239.0000
10300	228.0000	217.0000	240.0000
10350	228.0000	217.0000	240.0000
10400	229.0000	218.0000	240.0000
10450	229.0000	218.0000	241.0000
10500	229.0000	218.0000	241.0000
10550	230.0000	218.0000	241.0000
10600	230.0000	218.0000	241.0000
10650	230.0000	219.0000	241.0000
10700	231.0000	219.0000	242.0000
10750	231.0000	220.0000	242.0000
10800	231.0000	220.0000	243.0000
10850	232.0000	220.0000	243.0000
10900	232.0000	221.0000	243.0000
10950	232.0000	221.0000	244.0000
11000	233.0000	222.0000	244.0000
11050	233.0000	222.0000	244.0000
11100	233.0000	223.0000	245.0000
11150	234.0000	223.0000	245.0000
11200	234.0000	223.0000	245.0000
11250	234.0000	223.0000	245.0000
11300	235.0000	223.0000	246.0000
11350	235.0000	224.0000	246.0000
11400	235.0000	224.0000	247.0000
11450	236.0000	224.0000	247.0000
11500	236.0000	224.0000	247.0000
11550	236.0000	225.0000	247.0000
11600	237.0000	225.0000	247.0000
11650	237.0000	226.0000	248.0000
11700	237.0000	226.0000	248.0000
11750	237.0000	226.0000	248.0000
11800	238.0000	227.0000	248.0000
11850	238.0000	227.0000	249.0000
11900	238.0000	227.0000	249.0000
11950	239.0000	228.0000	250.0000
12000	239.0000	228.0000	250.0000
12050	239.0000	228.0000	250.0000
12100	240.0000	228.0000	250.0000
12150	240.0000	229.0000	250.0000
12200	240.0000	229.0000	251.0000
12250	240.0000	230.0000	251.0000
12300	241.0000	230.0000	251.0000
12350	241.0000	230.0000	251.0000
12400	241.0000	231.0000	252.0000
12450	242.0000	231.0000	252.0000
12500	242.0000	231.0000	253.0000
12550	242.0000	232.0000	253.0000
12600	242.0000	232.0000	253.0000
12650	243.0000	232.0000	253.0000
12700	243.0000	232.0000	254.0000
12750	243.0000	232.0000	254.0000
12800	244.0000	233.0000	254.0000
12850	244.0000	233.0000	255.0000
12900	244.0000	233.0000	255.0000
12950	245.0000	234.0000	255.0000
13000	245.0000	234.0000	256.0000
13050	245.0000	234.0000	256.0000
13100	245.0000	234.0000	256.0000
13150	246.0000	235.0000	256.0000
13200	246.0000	235.0000	257.0000
13250	246.0000	235.0000	257.0000
13300	247.0000	236.0000	257.0000
13350	247.0000	236.0000	257.0000
13400	247.0000	236.0000	258.0000
13450	248.0000	237.0000	258.0000
13500	248.0000	237.0000	258.0000
13550	248.0000	237.0000	258.0000
13600	249.0000	238.0000	259.0000
13650	249.0000	238.0000	259.0000
13700	249.0000	238.0000	259.0000
13750	249.0000	238.0000	259.0000
13800	249.0000	238.0000	260.0000
13850	250.0000	239.0000	260.0000
13900	250.0000	239.0000	260.0000
13950	250.0000	240.0000	260.0000
14000	251.0000	240.0000	261.0000
14050	251.0000	240.0000	261.0000
14100	251.0000	240.0000	261.0000
14150	251.0000	240.0000	261.0000
14200	252.0000	241.0000	262.0000
14250	252.0000	241.0000	262.0000
14300	252.0000	242.0000	262.0000
14350	252.0000	242.0000	262.0000
14400	253.0000	242.0000	263.0000
14450	253.0000	242.0000	263.0000
14500	253.0000	242.0000	264.0000
14550	254.0000	243.0000	264.0000
14600	254.0000	243.0000	264.0000
14650	254.0000	244.0000	264.0000
14700	254.0000	244.0000	264.0000
14750	255.0000	244.0000	264.0000
14800	255.0000	244.0000	264.0000
14850	255.0000	245.0000	265.0000
14900	255.0000	245.0000	265.0000
14950	256.0000	245.0000	266.0000
15000	256.0000	245.0000	266.0000
15050	256.0000	245.0000	266.0000
15100	256.0000	246.0000	266.0000
15150	257.0000	246.0000	266.0000
15200	257.0000	247.0000	266.0000
15250	257.0000	247.0000	267.0000
15300	257.0000	248.0000	267.0000
15350	257.0000	248.0000	267.0000
15400	258.0000	248.0000	268.0000
15450	258.0000	248.0000	268.0000
15500	258.0000	249.0000	268.0000
15550	258.0000	249.0000	268.0000
15600	259.0000	249.0000	268.0000
15650	259.0000	250.0000	268.0000
15700	259.0000	250.0000	269.0000
15750	260.0000	250.0000	269.0000
15800	260.0000	251.0000	269.0000
15850	260.0000	251.0000	269.0000
15900	260.0000	251.0000	269.0000
15950	261.0000	251.0000	269.0000
16000	261.0000	251.0000	269.0000
16050	261.0000	251.0000	270.0000
16100	261.0000	252.0000	270.0000
16150	262.0000	252.0000	270.0000
16200	262.0000	253.0000	271.0000
16250	262.0000	253.0000	271.0000
16300	262.0000	253.0000	271.0000
16350	263.0000	254.0000	271.0000
16400	263.0000	254.0000	272.0000
16450	263.0000	254.0000	272.0000
16500	263.0000	254.0000	272.0000
16550	263.0000	255.0000	272.0000
16600	264.0000	255.0000	272.0000
16650	264.0000	255.0000	273.0000
16700	264.0000	255.0000	273.0000
16750	264.0000	256.0000	273.0000
16800	265.0000	256.0000	273.0000
16850	265.0000	256.0000	273.0000
16900	265.0000	256.0000	274.0000
16950	266.0000	257.0000	274.0000
17000	266.0000	257.0000	274.0000
17050	266.0000	257.0000	274.0000
17100	266.0000	258.0000	275.0000
17150	266.0000	258.0000	275.0000
17200	267.0000	258.0000	275.0000
17250	267.0000	258.0000	275.0000
17300	267.0000	259.0000	275.0000
17350	267.0000	259.0000	276.0000
17400	268.0000	259.0000	276.0000
17450	268.0000	259.0000	276.0000
17500	268.0000	260.0000	276.0000
17550	268.0000	260.0000	276.0000
17600	269.0000	260.0000	277.0000
17650	269.0000	260.0000	277.0000
17700	269.0000	260.0000	277.0000
17750	269.0000	261.0000	278.0000
17800	269.0000	261.0000	278.0000
17850	270.0000	261.0000	278.0000
17900	270.0000	262.0000	278.0000
17950	270.0000	262.0000	279.0000
18000	270.0000	262.0000	279.0000
18050	271.0000	262.0000	279.0000
18100	271.0000	263.0000	279.0000
18150	271.0000	263.0000	279.0000
18200	271.0000	263.0000	280.0000
18250	271.0000	264.0000	280.0000
18300	272.0000	264.0000	280.0000
18350	272.0000	264.0000	280.0000
18400	272.0000	264.0000	280.0000
18450	272.0000	265.0000	281.0000
18500	273.0000	265.0000	281.0000
18550	273.0000	265.0000	281.0000
18600	273.0000	265.0000	281.0000
18650	273.0000	266.0000	281.0000
18700	274.0000	266.0000	281.0000
18750	274.0000	266.0000	281.0000
18800	274.0000	266.0000	282.0000
18850	274.0000	267.0000	282.0000
18900	274.0000	267.0000	282.0000
18950	275.0000	267.0000	282.0000
19000	275.0000	267.0000	282.0000
19050	275.0000	267.0000	283.0000
19100	275.0000	268.0000	283.0000
19150	276.0000	268.0000	283.0000
19200	276.0000	268.0000	283.0000
19250	276.0000	268.0000	283.0000
19300	276.0000	268.0000	283.0000
19350	276.0000	269.0000	283.0000
19400	277.0000	269.0000	284.0000
19450	277.0000	269.0000	284.0000
19500	277.0000	270.0000	284.0000
19550	277.0000	270.0000	284.0000
19600	278.0000	270.0000	284.0000
19650	278.0000	271.0000	285.0000
19700	278.0000	271.0000	285.0000
19750	278.0000	271.0000	285.0000
19800	279.0000	271.0000	285.0000
19850	279.0000	272.0000	286.0000
19900	279.0000	272.0000	286.0000
19950	279.0000	272.0000	286.0000
20000	279.0000	272.0000	286.0000
20050	279.0000	272.0000	286.0000
20100	280.0000	273.0000	286.0000
20150	280.0000	273.0000	286.0000
20200	280.0000	273.0000	286.0000
20250	280.0000	273.0000	286.0000
20300	281.0000	274.0000	287.0000
20350	281.0000	274.0000	287.0000
20400	281.0000	274.0000	287.0000
20450	281.0000	275.0000	287.0000
20500	282.0000	275.0000	287.0000
20550	282.0000	275.0000	288.0000
20600	282.0000	275.0000	288.0000
20650	282.0000	275.0000	288.0000
20700	282.0000	275.0000	288.0000
20750	283.0000	276.0000	288.0000
20800	283.0000	276.0000	288.0000
20850	283.0000	276.0000	289.0000
20900	283.0000	277.0000	289.0000
20950	283.0000	277.0000	289.0000
21000	284.0000	277.0000	289.0000
21050	284.0000	277.0000	290.0000
21100	284.0000	278.0000	290.0000
21150	284.0000	278.0000	290.0000
21200	285.0000	278.0000	290.0000
21250	285.0000	278.0000	290.0000
21300	285.0000	279.0000	290.0000
21350	285.0000	279.0000	290.0000
21400	285.0000	279.0000	290.0000
21450	285.0000	280.0000	290.0000
21500	286.0000	280.0000	290.0000
21550	286.0000	280.0000	291.0000
21600	286.0000	281.0000	291.0000
21650	286.0000	281.0000	291.0000
21700	287.0000	281.0000	291.0000
21750	287.0000	281.0000	291.0000
21800	287.0000	282.0000	291.0000
21850	287.0000	282.0000	291.0000
21900	287.0000	282.0000	292.0000
21950	288.0000	282.0000	292.0000
22000	288.0000	283.0000	292.0000
22050	288.0000	283.0000	292.0000
22100	288.0000	283.0000	292.0000
22150	288.0000	283.0000	293.0000
22200	289.0000	284.0000	293.0000
22250	289.0000	284.0000	293.0000
22300	289.0000	284.0000	293.0000
22350	289.0000	284.0000	293.0000
22400	289.0000	285.0000	293.0000
22450	289.0000	285.0000	293.0000
22500	290.0000	285.0000	293.0000
22550	290.0000	286.0000	293.0000
22600	290.0000	286.0000	293.0000
22650	290.0000	286.0000	293.0000
22700	291.0000	286.0000	294.0000
22750	291.0000	287.0000	294.0000
22800	291.0000	287.0000	294.0000
22850	291.0000	287.0000	294.0000
22900	291.0000	288.0000	294.0000
22950	291.0000	288.0000	294.0000
23000	292.0000	288.0000	294.0000
23050	292.0000	288.0000	294.0000
23100	292.0000	289.0000	294.0000
23150	292.0000	289.0000	294.0000
23200	292.0000	289.0000	294.0000
23250	293.0000	289.0000	294.0000
23300	293.0000	290.0000	294.0000
23350	293.0000	290.0000	294.0000
23400	293.0000	291.0000	294.0000
23450	293.0000	291.0000	294.0000
23500	294.0000	291.0000	294.0000
23550	294.0000	292.0000	294.0000
23600	294.0000	293.0000	294.0000
23650	294.0000	294.0000	294.0000
23656	294.0000	294.0000	294.0000
