# Supplementary material for: Characterization of Esophageal Microbiota in Patients With Esophagitis and Esophageal Squamous Cell Carcinoma
Source: Front Cell Infect Microbiol. 2021 Nov 11;11:774330. doi: 10.3389/fcimb.2021.774330 (PMC8632060; doi:10.3389/fcimb.2021.774330)
Supplement: Supplementary file 2 [file DataSheet_1.zip › 16S_V3_V4-68╕÷╤∙▒╛JZD 2020.7.21/2.Alpha_diversity_analysis/Rarefaction/Samples_rarefaction/otu.ESC17.rarefaction]

numsampled	0.03	lci	hci
1	1.0000	1.0000	1.0000
50	24.0000	19.0000	30.0000
100	37.0000	31.0000	44.0000
150	46.0000	39.0000	54.0000
200	54.0000	46.0000	62.0000
250	60.0000	52.0000	69.0000
300	66.0000	57.0000	74.0000
350	71.0000	62.0000	79.0000
400	75.0000	65.0000	84.0000
450	79.0000	69.0000	88.0000
500	82.0000	72.0000	91.0000
550	86.0000	76.0000	95.0000
600	88.0000	79.0000	98.0000
650	91.0000	82.0000	101.0000
700	94.0000	84.0000	103.0000
750	96.0000	86.0000	106.0000
800	99.0000	89.0000	109.0000
850	101.0000	91.0000	111.0000
900	103.0000	93.0000	113.0000
950	105.0000	95.0000	115.0000
1000	107.0000	97.0000	117.0000
1050	109.0000	99.0000	119.0000
1100	111.0000	101.0000	121.0000
1150	113.0000	103.0000	123.0000
1200	114.0000	104.0000	125.0000
1250	116.0000	106.0000	127.0000
1300	118.0000	108.0000	128.0000
1350	119.0000	109.0000	130.0000
1400	121.0000	111.0000	131.0000
1450	122.0000	112.0000	133.0000
1500	124.0000	114.0000	134.0000
1550	125.0000	115.0000	136.0000
1600	126.0000	116.0000	137.0000
1650	128.0000	117.0000	139.0000
1700	129.0000	119.0000	140.0000
1750	130.0000	120.0000	141.0000
1800	132.0000	121.0000	142.0000
1850	133.0000	122.0000	144.0000
1900	134.0000	123.0000	145.0000
1950	135.0000	124.0000	147.0000
2000	136.0000	125.0000	148.0000
2050	137.0000	126.0000	149.0000
2100	139.0000	127.0000	150.0000
2150	140.0000	128.0000	152.0000
2200	141.0000	129.0000	153.0000
2250	142.0000	130.0000	154.0000
2300	143.0000	131.0000	155.0000
2350	144.0000	132.0000	156.0000
2400	145.0000	133.0000	157.0000
2450	146.0000	134.0000	157.0000
2500	147.0000	136.0000	159.0000
2550	148.0000	137.0000	159.0000
2600	149.0000	138.0000	161.0000
2650	150.0000	139.0000	162.0000
2700	151.0000	140.0000	162.0000
2750	152.0000	141.0000	163.0000
2800	153.0000	141.0000	164.0000
2850	154.0000	142.0000	165.0000
2900	155.0000	143.0000	166.0000
2950	155.0000	144.0000	167.0000
3000	156.0000	144.0000	168.0000
3050	157.0000	145.0000	169.0000
3100	158.0000	146.0000	170.0000
3150	159.0000	147.0000	171.0000
3200	159.0000	147.0000	171.0000
3250	160.0000	148.0000	172.0000
3300	161.0000	149.0000	173.0000
3350	162.0000	150.0000	174.0000
3400	163.0000	151.0000	174.0000
3450	163.0000	152.0000	175.0000
3500	164.0000	152.0000	176.0000
3550	165.0000	153.0000	177.0000
3600	166.0000	154.0000	177.0000
3650	166.0000	154.0000	178.0000
3700	167.0000	155.0000	178.0000
3750	168.0000	156.0000	180.0000
3800	168.0000	156.0000	180.0000
3850	169.0000	157.0000	181.0000
3900	170.0000	158.0000	181.0000
3950	170.0000	158.0000	182.0000
4000	171.0000	159.0000	182.0000
4050	172.0000	160.0000	183.0000
4100	172.0000	160.0000	183.0000
4150	173.0000	161.0000	184.0000
4200	174.0000	161.0000	185.0000
4250	174.0000	162.0000	186.0000
4300	175.0000	162.0000	187.0000
4350	175.0000	163.0000	188.0000
4400	176.0000	164.0000	188.0000
4450	177.0000	164.0000	188.0000
4500	177.0000	166.0000	189.0000
4550	178.0000	166.0000	190.0000
4600	179.0000	166.0000	190.0000
4650	179.0000	167.0000	191.0000
4700	180.0000	168.0000	191.0000
4750	180.0000	169.0000	192.0000
4800	181.0000	169.0000	192.0000
4850	181.0000	169.0000	193.0000
4900	182.0000	170.0000	194.0000
4950	183.0000	170.0000	194.0000
5000	183.0000	171.0000	194.0000
5050	184.0000	172.0000	195.0000
5100	184.0000	172.0000	196.0000
5150	185.0000	172.0000	196.0000
5200	185.0000	173.0000	197.0000
5250	186.0000	173.0000	198.0000
5300	186.0000	174.0000	198.0000
5350	187.0000	174.0000	198.0000
5400	187.0000	175.0000	199.0000
5450	188.0000	175.0000	199.0000
5500	188.0000	176.0000	200.0000
5550	189.0000	176.0000	200.0000
5600	189.0000	177.0000	201.0000
5650	190.0000	178.0000	201.0000
5700	190.0000	178.0000	202.0000
5750	191.0000	179.0000	202.0000
5800	191.0000	179.0000	203.0000
5850	192.0000	180.0000	203.0000
5900	192.0000	180.0000	204.0000
5950	193.0000	181.0000	204.0000
6000	193.0000	181.0000	204.0000
6050	194.0000	181.0000	205.0000
6100	194.0000	182.0000	205.0000
6150	195.0000	183.0000	206.0000
6200	195.0000	183.0000	207.0000
6250	196.0000	184.0000	207.0000
6300	196.0000	184.0000	207.0000
6350	196.0000	185.0000	208.0000
6400	197.0000	185.0000	208.0000
6450	198.0000	186.0000	208.0000
6500	198.0000	186.0000	209.0000
6550	198.0000	186.0000	210.0000
6600	199.0000	187.0000	210.0000
6650	199.0000	187.0000	210.0000
6700	200.0000	188.0000	211.0000
6750	200.0000	188.0000	212.0000
6800	200.0000	188.0000	212.0000
6850	201.0000	189.0000	213.0000
6900	201.0000	189.0000	213.0000
6950	202.0000	190.0000	213.0000
7000	202.0000	190.0000	213.0000
7050	203.0000	191.0000	214.0000
7100	203.0000	191.0000	214.0000
7150	203.0000	191.0000	214.0000
7200	204.0000	192.0000	215.0000
7250	204.0000	193.0000	215.0000
7300	204.0000	194.0000	216.0000
7350	205.0000	194.0000	216.0000
7400	205.0000	194.0000	216.0000
7450	205.0000	194.0000	217.0000
7500	206.0000	195.0000	217.0000
7550	206.0000	195.0000	218.0000
7600	207.0000	195.0000	218.0000
7650	207.0000	195.0000	218.0000
7700	207.0000	196.0000	219.0000
7750	208.0000	197.0000	219.0000
7800	208.0000	197.0000	220.0000
7850	208.0000	197.0000	220.0000
7900	209.0000	198.0000	220.0000
7950	209.0000	198.0000	221.0000
8000	209.0000	198.0000	221.0000
8050	210.0000	199.0000	221.0000
8100	210.0000	199.0000	222.0000
8150	211.0000	199.0000	222.0000
8200	211.0000	199.0000	222.0000
8250	211.0000	200.0000	223.0000
8300	211.0000	200.0000	223.0000
8350	212.0000	201.0000	223.0000
8400	212.0000	201.0000	224.0000
8450	213.0000	201.0000	224.0000
8500	213.0000	202.0000	224.0000
8550	213.0000	202.0000	225.0000
8600	214.0000	203.0000	225.0000
8650	214.0000	203.0000	225.0000
8700	214.0000	203.0000	226.0000
8750	215.0000	203.0000	226.0000
8800	215.0000	204.0000	226.0000
8850	215.0000	204.0000	226.0000
8900	216.0000	205.0000	227.0000
8950	216.0000	205.0000	227.0000
9000	216.0000	205.0000	227.0000
9050	216.0000	205.0000	228.0000
9100	217.0000	206.0000	228.0000
9150	217.0000	206.0000	229.0000
9200	217.0000	206.0000	229.0000
9250	218.0000	207.0000	229.0000
9300	218.0000	207.0000	230.0000
9350	218.0000	207.0000	230.0000
9400	219.0000	208.0000	230.0000
9450	219.0000	208.0000	230.0000
9500	219.0000	208.0000	231.0000
9550	220.0000	209.0000	231.0000
9600	220.0000	209.0000	231.0000
9650	220.0000	209.0000	231.0000
9700	221.0000	210.0000	232.0000
9750	221.0000	210.0000	233.0000
9800	221.0000	210.0000	233.0000
9850	221.0000	211.0000	233.0000
9900	222.0000	211.0000	234.0000
9950	222.0000	211.0000	234.0000
10000	222.0000	211.0000	234.0000
10050	223.0000	212.0000	234.0000
10100	223.0000	212.0000	234.0000
10150	223.0000	212.0000	235.0000
10200	223.0000	213.0000	235.0000
10250	224.0000	213.0000	235.0000
10300	224.0000	214.0000	236.0000
10350	224.0000	214.0000	236.0000
10400	225.0000	214.0000	236.0000
10450	225.0000	215.0000	236.0000
10500	225.0000	215.0000	237.0000
10550	226.0000	215.0000	237.0000
10600	226.0000	216.0000	237.0000
10650	226.0000	216.0000	237.0000
10700	226.0000	216.0000	238.0000
10750	227.0000	217.0000	238.0000
10800	227.0000	217.0000	238.0000
10850	227.0000	217.0000	238.0000
10900	228.0000	217.0000	239.0000
10950	228.0000	218.0000	239.0000
11000	228.0000	218.0000	239.0000
11050	229.0000	218.0000	239.0000
11100	229.0000	219.0000	240.0000
11150	229.0000	219.0000	240.0000
11200	229.0000	219.0000	240.0000
11250	229.0000	220.0000	240.0000
11300	230.0000	220.0000	241.0000
11350	230.0000	220.0000	241.0000
11400	230.0000	220.0000	241.0000
11450	231.0000	221.0000	242.0000
11500	231.0000	221.0000	242.0000
11550	231.0000	221.0000	242.0000
11600	231.0000	222.0000	243.0000
11650	232.0000	222.0000	243.0000
11700	232.0000	222.0000	243.0000
11750	232.0000	222.0000	243.0000
11800	232.0000	223.0000	244.0000
11850	233.0000	223.0000	244.0000
11900	233.0000	223.0000	244.0000
11950	233.0000	223.0000	245.0000
12000	234.0000	223.0000	245.0000
12050	234.0000	224.0000	245.0000
12100	234.0000	224.0000	245.0000
12150	234.0000	224.0000	245.0000
12200	235.0000	224.0000	245.0000
12250	235.0000	224.0000	245.0000
12300	235.0000	225.0000	246.0000
12350	235.0000	225.0000	246.0000
12400	236.0000	225.0000	246.0000
12450	236.0000	225.0000	246.0000
12500	236.0000	226.0000	247.0000
12550	236.0000	226.0000	247.0000
12600	237.0000	226.0000	247.0000
12650	237.0000	227.0000	247.0000
12700	237.0000	227.0000	247.0000
12750	237.0000	227.0000	247.0000
12800	238.0000	227.0000	248.0000
12850	238.0000	228.0000	248.0000
12900	238.0000	228.0000	248.0000
12950	238.0000	228.0000	248.0000
13000	239.0000	228.0000	249.0000
13050	239.0000	229.0000	249.0000
13100	239.0000	229.0000	249.0000
13150	239.0000	229.0000	249.0000
13200	240.0000	230.0000	250.0000
13250	240.0000	230.0000	250.0000
13300	240.0000	230.0000	250.0000
13350	240.0000	230.0000	250.0000
13400	241.0000	231.0000	250.0000
13450	241.0000	231.0000	251.0000
13500	241.0000	231.0000	251.0000
13550	241.0000	231.0000	251.0000
13600	241.0000	231.0000	251.0000
13650	242.0000	232.0000	251.0000
13700	242.0000	232.0000	251.0000
13750	242.0000	232.0000	252.0000
13800	242.0000	232.0000	252.0000
13850	243.0000	233.0000	252.0000
13900	243.0000	233.0000	252.0000
13950	243.0000	233.0000	252.0000
14000	243.0000	233.0000	253.0000
14050	244.0000	234.0000	253.0000
14100	244.0000	234.0000	253.0000
14150	244.0000	234.0000	253.0000
14200	244.0000	234.0000	253.0000
14250	244.0000	235.0000	254.0000
14300	244.0000	235.0000	254.0000
14350	245.0000	235.0000	254.0000
14400	245.0000	236.0000	254.0000
14450	245.0000	236.0000	254.0000
14500	245.0000	236.0000	255.0000
14550	246.0000	236.0000	255.0000
14600	246.0000	237.0000	255.0000
14650	246.0000	237.0000	255.0000
14700	246.0000	237.0000	256.0000
14750	246.0000	237.0000	256.0000
14800	247.0000	238.0000	256.0000
14850	247.0000	238.0000	256.0000
14900	247.0000	238.0000	256.0000
14950	247.0000	238.0000	256.0000
15000	248.0000	238.0000	256.0000
15050	248.0000	238.0000	257.0000
15100	248.0000	238.0000	257.0000
15150	248.0000	239.0000	257.0000
15200	249.0000	239.0000	258.0000
15250	249.0000	239.0000	258.0000
15300	249.0000	240.0000	258.0000
15350	249.0000	240.0000	258.0000
15400	249.0000	240.0000	259.0000
15450	250.0000	240.0000	259.0000
15500	250.0000	241.0000	259.0000
15550	250.0000	241.0000	259.0000
15600	250.0000	241.0000	260.0000
15650	250.0000	241.0000	260.0000
15700	251.0000	241.0000	260.0000
15750	251.0000	242.0000	260.0000
15800	251.0000	242.0000	260.0000
15850	251.0000	242.0000	260.0000
15900	251.0000	242.0000	260.0000
15950	252.0000	242.0000	261.0000
16000	252.0000	243.0000	261.0000
16050	252.0000	243.0000	261.0000
16100	252.0000	243.0000	261.0000
16150	253.0000	243.0000	261.0000
16200	253.0000	243.0000	261.0000
16250	253.0000	244.0000	261.0000
16300	253.0000	244.0000	262.0000
16350	253.0000	245.0000	262.0000
16400	253.0000	245.0000	262.0000
16450	254.0000	245.0000	262.0000
16500	254.0000	245.0000	262.0000
16550	254.0000	246.0000	262.0000
16600	254.0000	246.0000	262.0000
16650	255.0000	246.0000	262.0000
16700	255.0000	246.0000	263.0000
16750	255.0000	246.0000	263.0000
16800	255.0000	246.0000	263.0000
16850	255.0000	247.0000	263.0000
16900	255.0000	247.0000	264.0000
16950	256.0000	247.0000	264.0000
17000	256.0000	247.0000	264.0000
17050	256.0000	247.0000	264.0000
17100	256.0000	248.0000	264.0000
17150	256.0000	248.0000	264.0000
17200	257.0000	248.0000	264.0000
17250	257.0000	248.0000	265.0000
17300	257.0000	249.0000	265.0000
17350	257.0000	249.0000	265.0000
17400	257.0000	249.0000	265.0000
17450	258.0000	249.0000	265.0000
17500	258.0000	250.0000	265.0000
17550	258.0000	250.0000	266.0000
17600	258.0000	250.0000	266.0000
17650	258.0000	250.0000	266.0000
17700	259.0000	250.0000	266.0000
17750	259.0000	251.0000	266.0000
17800	259.0000	251.0000	266.0000
17850	259.0000	251.0000	267.0000
17900	259.0000	251.0000	267.0000
17950	260.0000	252.0000	267.0000
18000	260.0000	252.0000	267.0000
18050	260.0000	252.0000	267.0000
18100	260.0000	252.0000	267.0000
18150	260.0000	252.0000	267.0000
18200	261.0000	252.0000	268.0000
18250	261.0000	253.0000	268.0000
18300	261.0000	253.0000	268.0000
18350	261.0000	253.0000	268.0000
18400	261.0000	253.0000	268.0000
18450	261.0000	254.0000	268.0000
18500	262.0000	254.0000	268.0000
18550	262.0000	254.0000	268.0000
18600	262.0000	254.0000	268.0000
18650	262.0000	255.0000	269.0000
18700	262.0000	255.0000	269.0000
18750	263.0000	255.0000	269.0000
18800	263.0000	255.0000	269.0000
18850	263.0000	256.0000	269.0000
18900	263.0000	256.0000	269.0000
18950	263.0000	256.0000	269.0000
19000	263.0000	256.0000	270.0000
19050	264.0000	256.0000	270.0000
19100	264.0000	257.0000	270.0000
19150	264.0000	257.0000	270.0000
19200	264.0000	257.0000	270.0000
19250	264.0000	257.0000	270.0000
19300	264.0000	257.0000	271.0000
19350	264.0000	257.0000	271.0000
19400	265.0000	258.0000	271.0000
19450	265.0000	258.0000	271.0000
19500	265.0000	258.0000	271.0000
19550	265.0000	258.0000	271.0000
19600	266.0000	258.0000	272.0000
19650	266.0000	258.0000	272.0000
19700	266.0000	259.0000	272.0000
19750	266.0000	259.0000	272.0000
19800	266.0000	260.0000	272.0000
19850	266.0000	260.0000	272.0000
19900	267.0000	260.0000	273.0000
19950	267.0000	260.0000	273.0000
20000	267.0000	260.0000	273.0000
20050	267.0000	261.0000	273.0000
20100	267.0000	261.0000	273.0000
20150	267.0000	261.0000	273.0000
20200	268.0000	261.0000	273.0000
20250	268.0000	261.0000	273.0000
20300	268.0000	262.0000	273.0000
20350	268.0000	262.0000	274.0000
20400	268.0000	262.0000	274.0000
20450	268.0000	262.0000	274.0000
20500	269.0000	263.0000	274.0000
20550	269.0000	263.0000	274.0000
20600	269.0000	263.0000	274.0000
20650	269.0000	263.0000	274.0000
20700	269.0000	264.0000	274.0000
20750	270.0000	264.0000	274.0000
20800	270.0000	264.0000	275.0000
20850	270.0000	264.0000	275.0000
20900	270.0000	264.0000	275.0000
20950	270.0000	264.0000	275.0000
21000	270.0000	265.0000	275.0000
21050	271.0000	265.0000	275.0000
21100	271.0000	265.0000	275.0000
21150	271.0000	265.0000	276.0000
21200	271.0000	266.0000	276.0000
21250	271.0000	266.0000	276.0000
21300	271.0000	266.0000	276.0000
21350	272.0000	266.0000	276.0000
21400	272.0000	266.0000	276.0000
21450	272.0000	267.0000	276.0000
21500	272.0000	267.0000	276.0000
21550	272.0000	267.0000	277.0000
21600	272.0000	267.0000	277.0000
21650	273.0000	268.0000	277.0000
21700	273.0000	268.0000	277.0000
21750	273.0000	268.0000	277.0000
21800	273.0000	268.0000	277.0000
21850	273.0000	269.0000	277.0000
21900	274.0000	269.0000	277.0000
21950	274.0000	269.0000	277.0000
22000	274.0000	269.0000	277.0000
22050	274.0000	269.0000	278.0000
22100	274.0000	269.0000	278.0000
22150	274.0000	270.0000	278.0000
22200	275.0000	270.0000	278.0000
22250	275.0000	270.0000	278.0000
22300	275.0000	271.0000	278.0000
22350	275.0000	271.0000	278.0000
22400	275.0000	271.0000	278.0000
22450	275.0000	271.0000	278.0000
22500	276.0000	271.0000	278.0000
22550	276.0000	272.0000	278.0000
22600	276.0000	272.0000	279.0000
22650	276.0000	272.0000	279.0000
22700	276.0000	272.0000	279.0000
22750	276.0000	273.0000	279.0000
22800	276.0000	273.0000	279.0000
22850	277.0000	273.0000	279.0000
22900	277.0000	273.0000	279.0000
22950	277.0000	274.0000	279.0000
23000	277.0000	274.0000	279.0000
23050	277.0000	274.0000	279.0000
23100	277.0000	274.0000	279.0000
23150	278.0000	275.0000	279.0000
23200	278.0000	275.0000	279.0000
23250	278.0000	275.0000	279.0000
23300	278.0000	275.0000	279.0000
23350	278.0000	276.0000	279.0000
23400	278.0000	276.0000	279.0000
23450	279.0000	276.0000	279.0000
23500	279.0000	277.0000	279.0000
23550	279.0000	277.0000	279.0000
23600	279.0000	278.0000	279.0000
23650	279.0000	279.0000	279.0000
23656	279.0000	279.0000	279.0000
