# Supplementary material for: Characterization of Esophageal Microbiota in Patients With Esophagitis and Esophageal Squamous Cell Carcinoma
Source: Front Cell Infect Microbiol. 2021 Nov 11;11:774330. doi: 10.3389/fcimb.2021.774330 (PMC8632060; doi:10.3389/fcimb.2021.774330)
Supplement: Supplementary file 2 [file DataSheet_1.zip › 16S_V3_V4-68╕÷╤∙▒╛JZD 2020.7.21/2.Alpha_diversity_analysis/Rarefaction/Samples_rarefaction/otu.ESC18.rarefaction]

numsampled	0.03	lci	hci
1	1.0000	1.0000	1.0000
50	25.0000	20.0000	31.0000
100	37.0000	30.0000	45.0000
150	46.0000	39.0000	54.0000
200	53.0000	46.0000	61.0000
250	59.0000	51.0000	68.0000
300	64.0000	56.0000	73.0000
350	68.0000	60.0000	78.0000
400	72.0000	64.0000	82.0000
450	76.0000	68.0000	85.0000
500	79.0000	71.0000	89.0000
550	82.0000	73.0000	91.0000
600	85.0000	76.0000	94.0000
650	87.0000	79.0000	97.0000
700	90.0000	81.0000	99.0000
750	92.0000	84.0000	101.0000
800	94.0000	85.0000	103.0000
850	96.0000	87.0000	105.0000
900	98.0000	89.0000	107.0000
950	100.0000	90.0000	109.0000
1000	101.0000	91.0000	110.0000
1050	103.0000	94.0000	112.0000
1100	105.0000	96.0000	114.0000
1150	106.0000	97.0000	115.0000
1200	108.0000	98.0000	117.0000
1250	109.0000	100.0000	119.0000
1300	111.0000	101.0000	120.0000
1350	112.0000	102.0000	121.0000
1400	113.0000	103.0000	122.0000
1450	115.0000	105.0000	124.0000
1500	116.0000	106.0000	126.0000
1550	117.0000	107.0000	127.0000
1600	118.0000	108.0000	128.0000
1650	119.0000	109.0000	129.0000
1700	120.0000	111.0000	130.0000
1750	121.0000	112.0000	131.0000
1800	122.0000	113.0000	133.0000
1850	123.0000	114.0000	133.0000
1900	125.0000	114.0000	135.0000
1950	125.0000	115.0000	135.0000
2000	126.0000	116.0000	137.0000
2050	127.0000	118.0000	138.0000
2100	128.0000	119.0000	139.0000
2150	129.0000	120.0000	140.0000
2200	130.0000	120.0000	140.0000
2250	131.0000	121.0000	141.0000
2300	132.0000	122.0000	143.0000
2350	133.0000	123.0000	143.0000
2400	133.0000	124.0000	144.0000
2450	134.0000	125.0000	145.0000
2500	135.0000	125.0000	146.0000
2550	136.0000	126.0000	147.0000
2600	137.0000	127.0000	148.0000
2650	138.0000	127.0000	148.0000
2700	138.0000	128.0000	149.0000
2750	139.0000	129.0000	150.0000
2800	140.0000	129.0000	150.0000
2850	141.0000	130.0000	151.0000
2900	141.0000	131.0000	152.0000
2950	142.0000	132.0000	153.0000
3000	143.0000	132.0000	154.0000
3050	144.0000	133.0000	154.0000
3100	144.0000	134.0000	155.0000
3150	145.0000	134.0000	155.0000
3200	145.0000	135.0000	156.0000
3250	146.0000	136.0000	157.0000
3300	147.0000	137.0000	158.0000
3350	148.0000	137.0000	159.0000
3400	148.0000	138.0000	159.0000
3450	149.0000	139.0000	160.0000
3500	149.0000	139.0000	161.0000
3550	150.0000	139.0000	161.0000
3600	151.0000	140.0000	162.0000
3650	151.0000	141.0000	162.0000
3700	152.0000	141.0000	164.0000
3750	152.0000	142.0000	164.0000
3800	153.0000	143.0000	164.0000
3850	153.0000	143.0000	164.0000
3900	154.0000	144.0000	165.0000
3950	155.0000	144.0000	165.0000
4000	155.0000	145.0000	166.0000
4050	156.0000	146.0000	167.0000
4100	156.0000	146.0000	167.0000
4150	157.0000	147.0000	168.0000
4200	157.0000	147.0000	168.0000
4250	158.0000	148.0000	169.0000
4300	159.0000	148.0000	169.0000
4350	159.0000	149.0000	170.0000
4400	160.0000	149.0000	171.0000
4450	160.0000	150.0000	171.0000
4500	161.0000	150.0000	172.0000
4550	161.0000	150.0000	172.0000
4600	162.0000	151.0000	172.0000
4650	162.0000	151.0000	173.0000
4700	163.0000	152.0000	174.0000
4750	163.0000	153.0000	174.0000
4800	164.0000	153.0000	175.0000
4850	164.0000	153.0000	175.0000
4900	165.0000	154.0000	175.0000
4950	165.0000	154.0000	176.0000
5000	166.0000	155.0000	176.0000
5050	166.0000	155.0000	177.0000
5100	167.0000	156.0000	177.0000
5150	167.0000	156.0000	178.0000
5200	168.0000	157.0000	179.0000
5250	168.0000	157.0000	179.0000
5300	169.0000	158.0000	179.0000
5350	169.0000	158.0000	180.0000
5400	170.0000	159.0000	180.0000
5450	170.0000	159.0000	181.0000
5500	170.0000	160.0000	181.0000
5550	171.0000	160.0000	182.0000
5600	171.0000	160.0000	182.0000
5650	172.0000	161.0000	183.0000
5700	172.0000	161.0000	183.0000
5750	173.0000	161.0000	183.0000
5800	173.0000	162.0000	184.0000
5850	174.0000	162.0000	185.0000
5900	174.0000	163.0000	185.0000
5950	175.0000	163.0000	185.0000
6000	175.0000	163.0000	186.0000
6050	175.0000	164.0000	186.0000
6100	176.0000	164.0000	187.0000
6150	176.0000	165.0000	187.0000
6200	177.0000	165.0000	188.0000
6250	177.0000	166.0000	188.0000
6300	177.0000	166.0000	189.0000
6350	178.0000	166.0000	189.0000
6400	178.0000	167.0000	190.0000
6450	179.0000	167.0000	190.0000
6500	179.0000	168.0000	191.0000
6550	179.0000	168.0000	191.0000
6600	180.0000	168.0000	191.0000
6650	180.0000	169.0000	192.0000
6700	181.0000	169.0000	192.0000
6750	181.0000	170.0000	192.0000
6800	181.0000	171.0000	192.0000
6850	182.0000	171.0000	193.0000
6900	182.0000	171.0000	193.0000
6950	183.0000	172.0000	194.0000
7000	183.0000	172.0000	194.0000
7050	183.0000	173.0000	195.0000
7100	184.0000	173.0000	196.0000
7150	184.0000	174.0000	196.0000
7200	184.0000	174.0000	196.0000
7250	185.0000	174.0000	196.0000
7300	185.0000	175.0000	197.0000
7350	186.0000	175.0000	197.0000
7400	186.0000	175.0000	198.0000
7450	186.0000	176.0000	198.0000
7500	187.0000	176.0000	198.0000
7550	187.0000	176.0000	199.0000
7600	188.0000	177.0000	199.0000
7650	188.0000	177.0000	199.0000
7700	188.0000	178.0000	200.0000
7750	189.0000	178.0000	200.0000
7800	189.0000	178.0000	201.0000
7850	189.0000	178.0000	201.0000
7900	190.0000	179.0000	201.0000
7950	190.0000	179.0000	202.0000
8000	190.0000	180.0000	202.0000
8050	191.0000	180.0000	202.0000
8100	191.0000	181.0000	202.0000
8150	191.0000	181.0000	203.0000
8200	192.0000	181.0000	203.0000
8250	192.0000	181.0000	204.0000
8300	192.0000	182.0000	204.0000
8350	193.0000	182.0000	204.0000
8400	193.0000	182.0000	205.0000
8450	194.0000	183.0000	205.0000
8500	194.0000	183.0000	205.0000
8550	194.0000	184.0000	205.0000
8600	195.0000	184.0000	206.0000
8650	195.0000	184.0000	206.0000
8700	195.0000	185.0000	206.0000
8750	195.0000	185.0000	207.0000
8800	196.0000	185.0000	207.0000
8850	196.0000	186.0000	208.0000
8900	197.0000	186.0000	208.0000
8950	197.0000	186.0000	208.0000
9000	197.0000	186.0000	208.0000
9050	198.0000	187.0000	209.0000
9100	198.0000	187.0000	209.0000
9150	198.0000	188.0000	209.0000
9200	199.0000	188.0000	210.0000
9250	199.0000	188.0000	210.0000
9300	199.0000	188.0000	210.0000
9350	199.0000	189.0000	211.0000
9400	200.0000	190.0000	211.0000
9450	200.0000	190.0000	211.0000
9500	200.0000	190.0000	211.0000
9550	201.0000	190.0000	212.0000
9600	201.0000	191.0000	212.0000
9650	201.0000	191.0000	212.0000
9700	202.0000	191.0000	213.0000
9750	202.0000	192.0000	213.0000
9800	202.0000	192.0000	213.0000
9850	203.0000	192.0000	213.0000
9900	203.0000	192.0000	214.0000
9950	203.0000	192.0000	214.0000
10000	204.0000	193.0000	215.0000
10050	204.0000	194.0000	215.0000
10100	204.0000	194.0000	215.0000
10150	204.0000	194.0000	215.0000
10200	205.0000	195.0000	216.0000
10250	205.0000	195.0000	216.0000
10300	205.0000	195.0000	216.0000
10350	206.0000	195.0000	216.0000
10400	206.0000	196.0000	217.0000
10450	207.0000	196.0000	217.0000
10500	207.0000	196.0000	217.0000
10550	207.0000	196.0000	218.0000
10600	207.0000	197.0000	218.0000
10650	208.0000	197.0000	218.0000
10700	208.0000	197.0000	218.0000
10750	208.0000	198.0000	218.0000
10800	209.0000	198.0000	219.0000
10850	209.0000	198.0000	219.0000
10900	209.0000	198.0000	220.0000
10950	209.0000	199.0000	220.0000
11000	210.0000	199.0000	220.0000
11050	210.0000	199.0000	220.0000
11100	210.0000	199.0000	221.0000
11150	210.0000	200.0000	221.0000
11200	211.0000	200.0000	221.0000
11250	211.0000	201.0000	222.0000
11300	211.0000	201.0000	222.0000
11350	212.0000	201.0000	222.0000
11400	212.0000	201.0000	222.0000
11450	212.0000	202.0000	222.0000
11500	212.0000	202.0000	222.0000
11550	213.0000	202.0000	223.0000
11600	213.0000	203.0000	223.0000
11650	214.0000	203.0000	223.0000
11700	214.0000	203.0000	224.0000
11750	214.0000	203.0000	224.0000
11800	214.0000	203.0000	224.0000
11850	215.0000	204.0000	224.0000
11900	215.0000	205.0000	225.0000
11950	215.0000	205.0000	225.0000
12000	216.0000	205.0000	225.0000
12050	216.0000	205.0000	226.0000
12100	216.0000	206.0000	226.0000
12150	216.0000	206.0000	226.0000
12200	216.0000	206.0000	227.0000
12250	217.0000	207.0000	227.0000
12300	217.0000	207.0000	227.0000
12350	217.0000	207.0000	227.0000
12400	218.0000	208.0000	228.0000
12450	218.0000	208.0000	228.0000
12500	218.0000	208.0000	228.0000
12550	218.0000	208.0000	228.0000
12600	219.0000	208.0000	228.0000
12650	219.0000	208.0000	229.0000
12700	219.0000	209.0000	229.0000
12750	219.0000	209.0000	229.0000
12800	220.0000	210.0000	229.0000
12850	220.0000	210.0000	230.0000
12900	220.0000	210.0000	230.0000
12950	220.0000	210.0000	230.0000
13000	221.0000	210.0000	230.0000
13050	221.0000	210.0000	230.0000
13100	221.0000	211.0000	231.0000
13150	221.0000	211.0000	231.0000
13200	222.0000	211.0000	231.0000
13250	222.0000	212.0000	231.0000
13300	222.0000	212.0000	232.0000
13350	222.0000	212.0000	232.0000
13400	223.0000	213.0000	232.0000
13450	223.0000	213.0000	232.0000
13500	223.0000	213.0000	232.0000
13550	223.0000	214.0000	232.0000
13600	224.0000	214.0000	233.0000
13650	224.0000	214.0000	233.0000
13700	224.0000	215.0000	233.0000
13750	224.0000	215.0000	234.0000
13800	225.0000	215.0000	234.0000
13850	225.0000	215.0000	234.0000
13900	225.0000	216.0000	235.0000
13950	226.0000	216.0000	235.0000
14000	226.0000	217.0000	235.0000
14050	226.0000	217.0000	235.0000
14100	226.0000	217.0000	235.0000
14150	227.0000	217.0000	236.0000
14200	227.0000	218.0000	236.0000
14250	227.0000	218.0000	236.0000
14300	227.0000	218.0000	237.0000
14350	227.0000	218.0000	237.0000
14400	228.0000	218.0000	237.0000
14450	228.0000	219.0000	237.0000
14500	228.0000	219.0000	237.0000
14550	228.0000	219.0000	237.0000
14600	229.0000	219.0000	237.0000
14650	229.0000	220.0000	237.0000
14700	229.0000	220.0000	238.0000
14750	230.0000	220.0000	238.0000
14800	230.0000	221.0000	238.0000
14850	230.0000	221.0000	239.0000
14900	230.0000	221.0000	239.0000
14950	230.0000	221.0000	239.0000
15000	231.0000	221.0000	239.0000
15050	231.0000	221.0000	240.0000
15100	231.0000	222.0000	240.0000
15150	231.0000	222.0000	240.0000
15200	232.0000	222.0000	240.0000
15250	232.0000	223.0000	241.0000
15300	232.0000	223.0000	241.0000
15350	232.0000	223.0000	241.0000
15400	232.0000	223.0000	241.0000
15450	233.0000	224.0000	241.0000
15500	233.0000	224.0000	242.0000
15550	233.0000	224.0000	242.0000
15600	233.0000	224.0000	242.0000
15650	234.0000	224.0000	243.0000
15700	234.0000	225.0000	243.0000
15750	234.0000	225.0000	243.0000
15800	234.0000	225.0000	243.0000
15850	234.0000	226.0000	243.0000
15900	235.0000	226.0000	243.0000
15950	235.0000	226.0000	244.0000
16000	235.0000	226.0000	244.0000
16050	235.0000	226.0000	244.0000
16100	235.0000	227.0000	244.0000
16150	236.0000	227.0000	245.0000
16200	236.0000	227.0000	245.0000
16250	236.0000	228.0000	245.0000
16300	236.0000	228.0000	245.0000
16350	237.0000	228.0000	245.0000
16400	237.0000	228.0000	245.0000
16450	237.0000	228.0000	245.0000
16500	237.0000	229.0000	246.0000
16550	238.0000	229.0000	246.0000
16600	238.0000	229.0000	246.0000
16650	238.0000	229.0000	246.0000
16700	238.0000	230.0000	247.0000
16750	239.0000	230.0000	247.0000
16800	239.0000	230.0000	247.0000
16850	239.0000	230.0000	247.0000
16900	239.0000	231.0000	247.0000
16950	240.0000	231.0000	248.0000
17000	240.0000	231.0000	248.0000
17050	240.0000	231.0000	248.0000
17100	240.0000	232.0000	248.0000
17150	240.0000	232.0000	248.0000
17200	241.0000	232.0000	249.0000
17250	241.0000	232.0000	249.0000
17300	241.0000	233.0000	249.0000
17350	241.0000	233.0000	249.0000
17400	242.0000	233.0000	249.0000
17450	242.0000	233.0000	250.0000
17500	242.0000	233.0000	250.0000
17550	242.0000	234.0000	250.0000
17600	242.0000	234.0000	250.0000
17650	242.0000	234.0000	250.0000
17700	243.0000	235.0000	251.0000
17750	243.0000	235.0000	251.0000
17800	243.0000	235.0000	251.0000
17850	243.0000	235.0000	251.0000
17900	244.0000	235.0000	251.0000
17950	244.0000	236.0000	251.0000
18000	244.0000	236.0000	251.0000
18050	244.0000	236.0000	252.0000
18100	244.0000	237.0000	252.0000
18150	244.0000	237.0000	252.0000
18200	245.0000	237.0000	252.0000
18250	245.0000	237.0000	252.0000
18300	245.0000	238.0000	252.0000
18350	245.0000	238.0000	253.0000
18400	245.0000	238.0000	253.0000
18450	246.0000	238.0000	253.0000
18500	246.0000	239.0000	253.0000
18550	246.0000	239.0000	253.0000
18600	246.0000	239.0000	254.0000
18650	247.0000	239.0000	254.0000
18700	247.0000	239.0000	254.0000
18750	247.0000	240.0000	254.0000
18800	247.0000	240.0000	254.0000
18850	247.0000	240.0000	254.0000
18900	248.0000	240.0000	254.0000
18950	248.0000	241.0000	255.0000
19000	248.0000	241.0000	255.0000
19050	248.0000	241.0000	255.0000
19100	248.0000	242.0000	255.0000
19150	249.0000	242.0000	255.0000
19200	249.0000	242.0000	255.0000
19250	249.0000	242.0000	256.0000
19300	249.0000	242.0000	256.0000
19350	250.0000	243.0000	256.0000
19400	250.0000	243.0000	256.0000
19450	250.0000	243.0000	256.0000
19500	250.0000	243.0000	256.0000
19550	250.0000	244.0000	256.0000
19600	250.0000	244.0000	257.0000
19650	251.0000	244.0000	257.0000
19700	251.0000	244.0000	257.0000
19750	251.0000	244.0000	257.0000
19800	251.0000	244.0000	257.0000
19850	251.0000	245.0000	257.0000
19900	252.0000	245.0000	257.0000
19950	252.0000	245.0000	258.0000
20000	252.0000	245.0000	258.0000
20050	252.0000	246.0000	258.0000
20100	252.0000	246.0000	258.0000
20150	253.0000	246.0000	258.0000
20200	253.0000	246.0000	259.0000
20250	253.0000	247.0000	259.0000
20300	253.0000	247.0000	259.0000
20350	253.0000	247.0000	259.0000
20400	254.0000	247.0000	259.0000
20450	254.0000	247.0000	259.0000
20500	254.0000	248.0000	259.0000
20550	254.0000	248.0000	260.0000
20600	254.0000	248.0000	260.0000
20650	255.0000	248.0000	260.0000
20700	255.0000	249.0000	260.0000
20750	255.0000	249.0000	260.0000
20800	255.0000	249.0000	260.0000
20850	255.0000	249.0000	260.0000
20900	255.0000	249.0000	260.0000
20950	256.0000	250.0000	261.0000
21000	256.0000	250.0000	261.0000
21050	256.0000	250.0000	261.0000
21100	256.0000	250.0000	261.0000
21150	256.0000	250.0000	261.0000
21200	256.0000	250.0000	261.0000
21250	257.0000	251.0000	261.0000
21300	257.0000	251.0000	262.0000
21350	257.0000	251.0000	262.0000
21400	257.0000	252.0000	262.0000
21450	257.0000	252.0000	262.0000
21500	258.0000	252.0000	262.0000
21550	258.0000	253.0000	262.0000
21600	258.0000	253.0000	262.0000
21650	258.0000	253.0000	262.0000
21700	258.0000	253.0000	263.0000
21750	258.0000	253.0000	263.0000
21800	259.0000	254.0000	263.0000
21850	259.0000	254.0000	263.0000
21900	259.0000	254.0000	263.0000
21950	259.0000	254.0000	263.0000
22000	259.0000	255.0000	263.0000
22050	260.0000	255.0000	263.0000
22100	260.0000	255.0000	263.0000
22150	260.0000	255.0000	263.0000
22200	260.0000	256.0000	264.0000
22250	260.0000	256.0000	264.0000
22300	260.0000	256.0000	264.0000
22350	261.0000	256.0000	264.0000
22400	261.0000	257.0000	264.0000
22450	261.0000	257.0000	264.0000
22500	261.0000	257.0000	264.0000
22550	261.0000	257.0000	264.0000
22600	261.0000	257.0000	264.0000
22650	262.0000	258.0000	265.0000
22700	262.0000	258.0000	265.0000
22750	262.0000	258.0000	265.0000
22800	262.0000	258.0000	265.0000
22850	262.0000	259.0000	265.0000
22900	263.0000	259.0000	265.0000
22950	263.0000	259.0000	265.0000
23000	263.0000	260.0000	265.0000
23050	263.0000	260.0000	265.0000
23100	263.0000	260.0000	265.0000
23150	263.0000	261.0000	265.0000
23200	264.0000	261.0000	265.0000
23250	264.0000	261.0000	265.0000
23300	264.0000	262.0000	265.0000
23350	264.0000	262.0000	265.0000
23400	264.0000	262.0000	265.0000
23450	265.0000	262.0000	265.0000
23500	265.0000	263.0000	265.0000
23550	265.0000	263.0000	265.0000
23600	265.0000	264.0000	265.0000
23650	265.0000	265.0000	265.0000
23656	265.0000	265.0000	265.0000
