# Supplementary material for: Characterization of Esophageal Microbiota in Patients With Esophagitis and Esophageal Squamous Cell Carcinoma
Source: Front Cell Infect Microbiol. 2021 Nov 11;11:774330. doi: 10.3389/fcimb.2021.774330 (PMC8632060; doi:10.3389/fcimb.2021.774330)
Supplement: Supplementary file 2 [file DataSheet_1.zip › 16S_V3_V4-68╕÷╤∙▒╛JZD 2020.7.21/2.Alpha_diversity_analysis/Rarefaction/Samples_rarefaction/otu.ESC19.rarefaction]

numsampled	0.03	lci	hci
1	1.0000	1.0000	1.0000
50	23.0000	18.0000	29.0000
100	35.0000	28.0000	42.0000
150	45.0000	36.0000	52.0000
200	52.0000	43.0000	60.0000
250	58.0000	49.0000	67.0000
300	64.0000	55.0000	73.0000
350	69.0000	60.0000	79.0000
400	74.0000	64.0000	83.0000
450	78.0000	69.0000	88.0000
500	82.0000	72.0000	92.0000
550	85.0000	76.0000	95.0000
600	89.0000	79.0000	98.0000
650	92.0000	83.0000	101.0000
700	95.0000	85.0000	104.0000
750	97.0000	88.0000	107.0000
800	100.0000	90.0000	110.0000
850	102.0000	93.0000	112.0000
900	104.0000	95.0000	114.0000
950	107.0000	97.0000	117.0000
1000	109.0000	99.0000	119.0000
1050	111.0000	101.0000	121.0000
1100	112.0000	103.0000	124.0000
1150	114.0000	104.0000	125.0000
1200	116.0000	106.0000	127.0000
1250	118.0000	108.0000	128.0000
1300	119.0000	110.0000	131.0000
1350	121.0000	111.0000	132.0000
1400	123.0000	113.0000	134.0000
1450	124.0000	114.0000	135.0000
1500	125.0000	115.0000	137.0000
1550	127.0000	117.0000	138.0000
1600	128.0000	118.0000	139.0000
1650	130.0000	119.0000	141.0000
1700	131.0000	121.0000	142.0000
1750	132.0000	122.0000	143.0000
1800	133.0000	123.0000	144.0000
1850	135.0000	124.0000	145.0000
1900	136.0000	125.0000	147.0000
1950	137.0000	126.0000	148.0000
2000	138.0000	127.0000	149.0000
2050	139.0000	128.0000	150.0000
2100	140.0000	129.0000	151.0000
2150	141.0000	130.0000	152.0000
2200	142.0000	132.0000	153.0000
2250	143.0000	132.0000	154.0000
2300	144.0000	133.0000	155.0000
2350	145.0000	134.0000	156.0000
2400	146.0000	135.0000	156.0000
2450	147.0000	136.0000	157.0000
2500	148.0000	137.0000	158.0000
2550	149.0000	137.0000	159.0000
2600	149.0000	138.0000	160.0000
2650	150.0000	140.0000	161.0000
2700	151.0000	140.0000	162.0000
2750	152.0000	141.0000	163.0000
2800	153.0000	142.0000	164.0000
2850	154.0000	143.0000	164.0000
2900	155.0000	144.0000	165.0000
2950	155.0000	144.0000	166.0000
3000	156.0000	145.0000	167.0000
3050	157.0000	145.0000	168.0000
3100	158.0000	146.0000	169.0000
3150	158.0000	147.0000	170.0000
3200	159.0000	148.0000	171.0000
3250	160.0000	148.0000	171.0000
3300	161.0000	149.0000	172.0000
3350	161.0000	149.0000	172.0000
3400	162.0000	150.0000	174.0000
3450	163.0000	151.0000	175.0000
3500	163.0000	152.0000	175.0000
3550	164.0000	153.0000	176.0000
3600	165.0000	154.0000	176.0000
3650	166.0000	154.0000	178.0000
3700	166.0000	155.0000	178.0000
3750	167.0000	156.0000	179.0000
3800	167.0000	157.0000	179.0000
3850	168.0000	157.0000	180.0000
3900	169.0000	157.0000	180.0000
3950	169.0000	158.0000	181.0000
4000	170.0000	159.0000	182.0000
4050	170.0000	159.0000	182.0000
4100	171.0000	160.0000	182.0000
4150	172.0000	160.0000	183.0000
4200	172.0000	161.0000	184.0000
4250	173.0000	162.0000	184.0000
4300	173.0000	163.0000	185.0000
4350	174.0000	163.0000	185.0000
4400	175.0000	164.0000	186.0000
4450	175.0000	165.0000	186.0000
4500	176.0000	165.0000	187.0000
4550	177.0000	165.0000	187.0000
4600	177.0000	166.0000	188.0000
4650	177.0000	167.0000	188.0000
4700	178.0000	167.0000	189.0000
4750	179.0000	168.0000	190.0000
4800	179.0000	168.0000	190.0000
4850	180.0000	169.0000	191.0000
4900	180.0000	169.0000	191.0000
4950	181.0000	170.0000	192.0000
5000	181.0000	171.0000	193.0000
5050	182.0000	171.0000	193.0000
5100	183.0000	171.0000	194.0000
5150	183.0000	172.0000	194.0000
5200	184.0000	172.0000	194.0000
5250	184.0000	173.0000	195.0000
5300	185.0000	173.0000	195.0000
5350	185.0000	174.0000	196.0000
5400	186.0000	174.0000	197.0000
5450	186.0000	175.0000	197.0000
5500	187.0000	175.0000	197.0000
5550	187.0000	176.0000	198.0000
5600	188.0000	176.0000	198.0000
5650	188.0000	177.0000	199.0000
5700	188.0000	178.0000	199.0000
5750	189.0000	178.0000	200.0000
5800	189.0000	178.0000	200.0000
5850	190.0000	179.0000	201.0000
5900	190.0000	180.0000	201.0000
5950	191.0000	180.0000	202.0000
6000	191.0000	181.0000	202.0000
6050	192.0000	181.0000	202.0000
6100	192.0000	181.0000	203.0000
6150	193.0000	181.0000	204.0000
6200	193.0000	182.0000	204.0000
6250	193.0000	182.0000	204.0000
6300	194.0000	182.0000	205.0000
6350	194.0000	182.0000	205.0000
6400	195.0000	183.0000	206.0000
6450	195.0000	183.0000	206.0000
6500	195.0000	184.0000	206.0000
6550	196.0000	184.0000	207.0000
6600	196.0000	185.0000	207.0000
6650	197.0000	185.0000	208.0000
6700	197.0000	185.0000	208.0000
6750	198.0000	186.0000	209.0000
6800	198.0000	186.0000	209.0000
6850	198.0000	187.0000	209.0000
6900	199.0000	188.0000	210.0000
6950	199.0000	188.0000	210.0000
7000	200.0000	188.0000	210.0000
7050	200.0000	189.0000	211.0000
7100	200.0000	189.0000	212.0000
7150	201.0000	189.0000	212.0000
7200	201.0000	190.0000	212.0000
7250	202.0000	190.0000	213.0000
7300	202.0000	191.0000	213.0000
7350	202.0000	191.0000	213.0000
7400	203.0000	191.0000	214.0000
7450	203.0000	191.0000	214.0000
7500	204.0000	192.0000	214.0000
7550	204.0000	192.0000	215.0000
7600	204.0000	193.0000	215.0000
7650	205.0000	193.0000	216.0000
7700	205.0000	194.0000	216.0000
7750	205.0000	194.0000	217.0000
7800	206.0000	194.0000	217.0000
7850	206.0000	194.0000	218.0000
7900	206.0000	195.0000	218.0000
7950	207.0000	195.0000	218.0000
8000	207.0000	196.0000	218.0000
8050	207.0000	196.0000	219.0000
8100	208.0000	196.0000	219.0000
8150	208.0000	197.0000	220.0000
8200	209.0000	197.0000	220.0000
8250	209.0000	198.0000	220.0000
8300	209.0000	198.0000	221.0000
8350	210.0000	199.0000	221.0000
8400	210.0000	199.0000	222.0000
8450	210.0000	199.0000	222.0000
8500	211.0000	199.0000	222.0000
8550	211.0000	200.0000	222.0000
8600	211.0000	200.0000	222.0000
8650	212.0000	200.0000	223.0000
8700	212.0000	201.0000	223.0000
8750	212.0000	201.0000	223.0000
8800	213.0000	201.0000	224.0000
8850	213.0000	202.0000	224.0000
8900	213.0000	202.0000	224.0000
8950	214.0000	202.0000	224.0000
9000	214.0000	202.0000	225.0000
9050	214.0000	203.0000	225.0000
9100	215.0000	203.0000	226.0000
9150	215.0000	204.0000	226.0000
9200	215.0000	204.0000	226.0000
9250	216.0000	204.0000	227.0000
9300	216.0000	205.0000	227.0000
9350	216.0000	205.0000	227.0000
9400	217.0000	206.0000	228.0000
9450	217.0000	206.0000	228.0000
9500	217.0000	206.0000	228.0000
9550	218.0000	207.0000	229.0000
9600	218.0000	207.0000	229.0000
9650	218.0000	207.0000	229.0000
9700	219.0000	208.0000	229.0000
9750	219.0000	208.0000	230.0000
9800	219.0000	209.0000	230.0000
9850	220.0000	209.0000	230.0000
9900	220.0000	209.0000	231.0000
9950	220.0000	209.0000	231.0000
10000	220.0000	209.0000	231.0000
10050	221.0000	210.0000	231.0000
10100	221.0000	210.0000	231.0000
10150	221.0000	211.0000	232.0000
10200	222.0000	211.0000	232.0000
10250	222.0000	211.0000	233.0000
10300	222.0000	211.0000	233.0000
10350	222.0000	211.0000	233.0000
10400	223.0000	212.0000	233.0000
10450	223.0000	212.0000	233.0000
10500	223.0000	212.0000	233.0000
10550	224.0000	213.0000	234.0000
10600	224.0000	214.0000	234.0000
10650	224.0000	214.0000	234.0000
10700	224.0000	214.0000	235.0000
10750	225.0000	214.0000	235.0000
10800	225.0000	215.0000	235.0000
10850	225.0000	215.0000	235.0000
10900	225.0000	215.0000	235.0000
10950	226.0000	215.0000	235.0000
11000	226.0000	215.0000	236.0000
11050	226.0000	216.0000	236.0000
11100	227.0000	216.0000	237.0000
11150	227.0000	216.0000	237.0000
11200	227.0000	216.0000	237.0000
11250	228.0000	217.0000	238.0000
11300	228.0000	217.0000	238.0000
11350	228.0000	217.0000	238.0000
11400	228.0000	218.0000	238.0000
11450	229.0000	218.0000	239.0000
11500	229.0000	219.0000	239.0000
11550	229.0000	219.0000	239.0000
11600	229.0000	219.0000	239.0000
11650	230.0000	219.0000	240.0000
11700	230.0000	220.0000	240.0000
11750	230.0000	220.0000	240.0000
11800	231.0000	220.0000	240.0000
11850	231.0000	220.0000	241.0000
11900	231.0000	221.0000	241.0000
11950	231.0000	221.0000	241.0000
12000	232.0000	221.0000	242.0000
12050	232.0000	222.0000	242.0000
12100	232.0000	222.0000	242.0000
12150	232.0000	222.0000	242.0000
12200	233.0000	222.0000	243.0000
12250	233.0000	222.0000	243.0000
12300	233.0000	222.0000	243.0000
12350	233.0000	223.0000	243.0000
12400	233.0000	223.0000	243.0000
12450	234.0000	223.0000	243.0000
12500	234.0000	223.0000	243.0000
12550	234.0000	224.0000	244.0000
12600	234.0000	224.0000	244.0000
12650	235.0000	225.0000	244.0000
12700	235.0000	225.0000	245.0000
12750	235.0000	225.0000	245.0000
12800	235.0000	225.0000	245.0000
12850	236.0000	225.0000	245.0000
12900	236.0000	225.0000	245.0000
12950	236.0000	226.0000	245.0000
13000	236.0000	226.0000	246.0000
13050	236.0000	226.0000	246.0000
13100	237.0000	227.0000	247.0000
13150	237.0000	227.0000	247.0000
13200	237.0000	227.0000	247.0000
13250	238.0000	227.0000	247.0000
13300	238.0000	228.0000	247.0000
13350	238.0000	228.0000	248.0000
13400	238.0000	228.0000	248.0000
13450	238.0000	228.0000	248.0000
13500	239.0000	228.0000	248.0000
13550	239.0000	229.0000	248.0000
13600	239.0000	230.0000	249.0000
13650	239.0000	230.0000	249.0000
13700	240.0000	230.0000	249.0000
13750	240.0000	230.0000	249.0000
13800	240.0000	230.0000	249.0000
13850	240.0000	231.0000	249.0000
13900	240.0000	231.0000	250.0000
13950	241.0000	231.0000	250.0000
14000	241.0000	231.0000	250.0000
14050	241.0000	232.0000	251.0000
14100	242.0000	232.0000	251.0000
14150	242.0000	232.0000	251.0000
14200	242.0000	232.0000	251.0000
14250	242.0000	232.0000	252.0000
14300	242.0000	232.0000	252.0000
14350	243.0000	233.0000	252.0000
14400	243.0000	233.0000	252.0000
14450	243.0000	233.0000	252.0000
14500	243.0000	233.0000	252.0000
14550	243.0000	234.0000	253.0000
14600	244.0000	234.0000	253.0000
14650	244.0000	234.0000	253.0000
14700	244.0000	235.0000	253.0000
14750	244.0000	235.0000	253.0000
14800	245.0000	235.0000	254.0000
14850	245.0000	235.0000	254.0000
14900	245.0000	236.0000	254.0000
14950	245.0000	236.0000	254.0000
15000	245.0000	236.0000	254.0000
15050	246.0000	236.0000	255.0000
15100	246.0000	237.0000	255.0000
15150	246.0000	237.0000	255.0000
15200	246.0000	237.0000	255.0000
15250	247.0000	237.0000	256.0000
15300	247.0000	238.0000	256.0000
15350	247.0000	238.0000	256.0000
15400	247.0000	238.0000	256.0000
15450	247.0000	239.0000	256.0000
15500	248.0000	239.0000	257.0000
15550	248.0000	239.0000	257.0000
15600	248.0000	239.0000	257.0000
15650	248.0000	239.0000	257.0000
15700	248.0000	239.0000	257.0000
15750	249.0000	239.0000	257.0000
15800	249.0000	239.0000	258.0000
15850	249.0000	240.0000	258.0000
15900	249.0000	240.0000	258.0000
15950	249.0000	240.0000	258.0000
16000	250.0000	241.0000	259.0000
16050	250.0000	241.0000	259.0000
16100	250.0000	241.0000	259.0000
16150	250.0000	241.0000	259.0000
16200	250.0000	241.0000	259.0000
16250	251.0000	242.0000	259.0000
16300	251.0000	242.0000	259.0000
16350	251.0000	242.0000	259.0000
16400	251.0000	242.0000	260.0000
16450	251.0000	242.0000	260.0000
16500	252.0000	243.0000	260.0000
16550	252.0000	243.0000	260.0000
16600	252.0000	243.0000	261.0000
16650	252.0000	244.0000	261.0000
16700	252.0000	244.0000	261.0000
16750	253.0000	244.0000	261.0000
16800	253.0000	244.0000	261.0000
16850	253.0000	244.0000	261.0000
16900	253.0000	244.0000	261.0000
16950	254.0000	245.0000	261.0000
17000	254.0000	245.0000	261.0000
17050	254.0000	245.0000	261.0000
17100	254.0000	245.0000	262.0000
17150	254.0000	246.0000	262.0000
17200	254.0000	246.0000	262.0000
17250	255.0000	246.0000	262.0000
17300	255.0000	247.0000	263.0000
17350	255.0000	247.0000	263.0000
17400	255.0000	247.0000	263.0000
17450	256.0000	247.0000	263.0000
17500	256.0000	247.0000	263.0000
17550	256.0000	247.0000	263.0000
17600	256.0000	248.0000	264.0000
17650	256.0000	248.0000	264.0000
17700	256.0000	248.0000	264.0000
17750	257.0000	248.0000	264.0000
17800	257.0000	248.0000	264.0000
17850	257.0000	248.0000	264.0000
17900	257.0000	249.0000	264.0000
17950	257.0000	249.0000	264.0000
18000	257.0000	250.0000	265.0000
18050	258.0000	250.0000	265.0000
18100	258.0000	250.0000	265.0000
18150	258.0000	250.0000	265.0000
18200	258.0000	250.0000	265.0000
18250	258.0000	250.0000	265.0000
18300	259.0000	251.0000	266.0000
18350	259.0000	251.0000	266.0000
18400	259.0000	251.0000	266.0000
18450	259.0000	251.0000	266.0000
18500	259.0000	252.0000	266.0000
18550	259.0000	252.0000	266.0000
18600	260.0000	252.0000	267.0000
18650	260.0000	252.0000	267.0000
18700	260.0000	253.0000	267.0000
18750	260.0000	253.0000	267.0000
18800	260.0000	253.0000	267.0000
18850	261.0000	253.0000	267.0000
18900	261.0000	253.0000	267.0000
18950	261.0000	253.0000	267.0000
19000	261.0000	254.0000	268.0000
19050	261.0000	254.0000	268.0000
19100	262.0000	254.0000	268.0000
19150	262.0000	255.0000	268.0000
19200	262.0000	255.0000	268.0000
19250	262.0000	255.0000	268.0000
19300	262.0000	255.0000	269.0000
19350	262.0000	256.0000	269.0000
19400	263.0000	256.0000	269.0000
19450	263.0000	256.0000	269.0000
19500	263.0000	256.0000	269.0000
19550	263.0000	257.0000	269.0000
19600	263.0000	257.0000	269.0000
19650	263.0000	257.0000	270.0000
19700	264.0000	257.0000	270.0000
19750	264.0000	257.0000	270.0000
19800	264.0000	257.0000	270.0000
19850	264.0000	258.0000	270.0000
19900	264.0000	258.0000	270.0000
19950	264.0000	258.0000	270.0000
20000	265.0000	258.0000	270.0000
20050	265.0000	259.0000	271.0000
20100	265.0000	259.0000	271.0000
20150	265.0000	259.0000	271.0000
20200	265.0000	259.0000	271.0000
20250	265.0000	259.0000	271.0000
20300	266.0000	260.0000	271.0000
20350	266.0000	260.0000	271.0000
20400	266.0000	260.0000	271.0000
20450	266.0000	260.0000	272.0000
20500	266.0000	260.0000	272.0000
20550	266.0000	261.0000	272.0000
20600	267.0000	261.0000	272.0000
20650	267.0000	261.0000	272.0000
20700	267.0000	261.0000	272.0000
20750	267.0000	262.0000	272.0000
20800	267.0000	262.0000	272.0000
20850	267.0000	262.0000	273.0000
20900	268.0000	262.0000	273.0000
20950	268.0000	262.0000	273.0000
21000	268.0000	263.0000	273.0000
21050	268.0000	263.0000	273.0000
21100	268.0000	263.0000	273.0000
21150	268.0000	263.0000	273.0000
21200	269.0000	263.0000	273.0000
21250	269.0000	263.0000	274.0000
21300	269.0000	264.0000	274.0000
21350	269.0000	264.0000	274.0000
21400	269.0000	264.0000	274.0000
21450	269.0000	264.0000	274.0000
21500	270.0000	265.0000	274.0000
21550	270.0000	265.0000	274.0000
21600	270.0000	265.0000	274.0000
21650	270.0000	265.0000	274.0000
21700	270.0000	265.0000	274.0000
21750	270.0000	265.0000	274.0000
21800	271.0000	266.0000	275.0000
21850	271.0000	266.0000	275.0000
21900	271.0000	266.0000	275.0000
21950	271.0000	267.0000	275.0000
22000	271.0000	267.0000	275.0000
22050	271.0000	267.0000	275.0000
22100	272.0000	267.0000	275.0000
22150	272.0000	267.0000	275.0000
22200	272.0000	267.0000	275.0000
22250	272.0000	268.0000	275.0000
22300	272.0000	268.0000	275.0000
22350	272.0000	268.0000	275.0000
22400	272.0000	268.0000	275.0000
22450	273.0000	269.0000	275.0000
22500	273.0000	269.0000	276.0000
22550	273.0000	269.0000	276.0000
22600	273.0000	269.0000	276.0000
22650	273.0000	269.0000	276.0000
22700	273.0000	269.0000	276.0000
22750	274.0000	270.0000	276.0000
22800	274.0000	270.0000	276.0000
22850	274.0000	270.0000	276.0000
22900	274.0000	270.0000	276.0000
22950	274.0000	271.0000	276.0000
23000	274.0000	271.0000	276.0000
23050	274.0000	271.0000	276.0000
23100	275.0000	271.0000	276.0000
23150	275.0000	272.0000	276.0000
23200	275.0000	272.0000	276.0000
23250	275.0000	272.0000	276.0000
23300	275.0000	273.0000	276.0000
23350	275.0000	273.0000	276.0000
23400	275.0000	273.0000	276.0000
23450	276.0000	274.0000	276.0000
23500	276.0000	274.0000	276.0000
23550	276.0000	274.0000	276.0000
23600	276.0000	275.0000	276.0000
23650	276.0000	276.0000	276.0000
23656	276.0000	276.0000	276.0000
