# Supplementary material for: Characterization of Esophageal Microbiota in Patients With Esophagitis and Esophageal Squamous Cell Carcinoma
Source: Front Cell Infect Microbiol. 2021 Nov 11;11:774330. doi: 10.3389/fcimb.2021.774330 (PMC8632060; doi:10.3389/fcimb.2021.774330)
Supplement: Supplementary file 2 [file DataSheet_1.zip › 16S_V3_V4-68╕÷╤∙▒╛JZD 2020.7.21/2.Alpha_diversity_analysis/Rarefaction/Samples_rarefaction/otu.ESC2.rarefaction]

numsampled	0.03	lci	hci
1	1.0000	1.0000	1.0000
50	16.0000	11.0000	22.0000
100	26.0000	20.0000	33.0000
150	34.0000	27.0000	42.0000
200	40.0000	33.0000	49.0000
250	46.0000	38.0000	55.0000
300	52.0000	43.0000	60.0000
350	56.0000	48.0000	65.0000
400	61.0000	52.0000	70.0000
450	65.0000	56.0000	75.0000
500	69.0000	59.0000	79.0000
550	73.0000	62.0000	83.0000
600	76.0000	66.0000	87.0000
650	80.0000	70.0000	91.0000
700	83.0000	73.0000	94.0000
750	86.0000	75.0000	98.0000
800	89.0000	78.0000	101.0000
850	92.0000	80.0000	104.0000
900	94.0000	83.0000	106.0000
950	97.0000	86.0000	109.0000
1000	99.0000	88.0000	112.0000
1050	102.0000	90.0000	114.0000
1100	104.0000	93.0000	116.0000
1150	107.0000	95.0000	119.0000
1200	109.0000	97.0000	121.0000
1250	111.0000	99.0000	123.0000
1300	113.0000	101.0000	124.0000
1350	115.0000	103.0000	127.0000
1400	117.0000	105.0000	129.0000
1450	119.0000	107.0000	131.0000
1500	121.0000	109.0000	133.0000
1550	123.0000	110.0000	135.0000
1600	124.0000	112.0000	137.0000
1650	126.0000	114.0000	138.0000
1700	128.0000	116.0000	140.0000
1750	130.0000	117.0000	142.0000
1800	131.0000	119.0000	143.0000
1850	133.0000	120.0000	145.0000
1900	134.0000	122.0000	147.0000
1950	135.0000	123.0000	148.0000
2000	137.0000	125.0000	150.0000
2050	138.0000	126.0000	151.0000
2100	140.0000	127.0000	152.0000
2150	141.0000	129.0000	153.0000
2200	142.0000	130.0000	155.0000
2250	144.0000	131.0000	156.0000
2300	145.0000	132.0000	158.0000
2350	146.0000	134.0000	159.0000
2400	147.0000	135.0000	160.0000
2450	149.0000	137.0000	161.0000
2500	150.0000	138.0000	162.0000
2550	151.0000	139.0000	163.0000
2600	152.0000	140.0000	164.0000
2650	154.0000	141.0000	166.0000
2700	155.0000	143.0000	167.0000
2750	156.0000	143.0000	168.0000
2800	157.0000	144.0000	169.0000
2850	158.0000	145.0000	170.0000
2900	159.0000	146.0000	171.0000
2950	160.0000	147.0000	172.0000
3000	161.0000	149.0000	173.0000
3050	162.0000	150.0000	174.0000
3100	163.0000	151.0000	175.0000
3150	164.0000	152.0000	176.0000
3200	165.0000	153.0000	177.0000
3250	166.0000	154.0000	179.0000
3300	167.0000	154.0000	180.0000
3350	168.0000	156.0000	181.0000
3400	169.0000	157.0000	182.0000
3450	170.0000	158.0000	182.0000
3500	171.0000	159.0000	183.0000
3550	172.0000	160.0000	184.0000
3600	172.0000	160.0000	185.0000
3650	173.0000	161.0000	186.0000
3700	174.0000	162.0000	187.0000
3750	175.0000	163.0000	187.0000
3800	176.0000	164.0000	188.0000
3850	177.0000	164.0000	189.0000
3900	177.0000	165.0000	190.0000
3950	178.0000	166.0000	191.0000
4000	179.0000	167.0000	192.0000
4050	180.0000	168.0000	192.0000
4100	180.0000	168.0000	193.0000
4150	181.0000	169.0000	193.0000
4200	182.0000	170.0000	194.0000
4250	183.0000	171.0000	195.0000
4300	183.0000	171.0000	196.0000
4350	184.0000	172.0000	196.0000
4400	185.0000	173.0000	197.0000
4450	186.0000	174.0000	198.0000
4500	187.0000	175.0000	199.0000
4550	187.0000	175.0000	199.0000
4600	188.0000	176.0000	200.0000
4650	189.0000	177.0000	201.0000
4700	189.0000	178.0000	202.0000
4750	190.0000	178.0000	203.0000
4800	191.0000	179.0000	203.0000
4850	192.0000	180.0000	204.0000
4900	192.0000	181.0000	205.0000
4950	193.0000	181.0000	205.0000
5000	194.0000	182.0000	206.0000
5050	195.0000	182.0000	207.0000
5100	195.0000	183.0000	208.0000
5150	196.0000	184.0000	209.0000
5200	197.0000	184.0000	210.0000
5250	197.0000	185.0000	210.0000
5300	198.0000	185.0000	211.0000
5350	198.0000	186.0000	211.0000
5400	199.0000	187.0000	212.0000
5450	200.0000	187.0000	213.0000
5500	200.0000	188.0000	213.0000
5550	201.0000	189.0000	214.0000
5600	201.0000	189.0000	214.0000
5650	202.0000	190.0000	215.0000
5700	203.0000	191.0000	215.0000
5750	203.0000	191.0000	216.0000
5800	204.0000	192.0000	217.0000
5850	204.0000	192.0000	217.0000
5900	205.0000	192.0000	218.0000
5950	206.0000	193.0000	218.0000
6000	206.0000	194.0000	219.0000
6050	207.0000	194.0000	220.0000
6100	207.0000	195.0000	220.0000
6150	208.0000	195.0000	221.0000
6200	208.0000	196.0000	221.0000
6250	209.0000	196.0000	222.0000
6300	210.0000	197.0000	222.0000
6350	210.0000	198.0000	223.0000
6400	211.0000	198.0000	223.0000
6450	211.0000	199.0000	224.0000
6500	212.0000	199.0000	224.0000
6550	212.0000	200.0000	225.0000
6600	213.0000	201.0000	226.0000
6650	214.0000	201.0000	226.0000
6700	214.0000	202.0000	227.0000
6750	215.0000	202.0000	228.0000
6800	215.0000	203.0000	229.0000
6850	216.0000	203.0000	229.0000
6900	216.0000	204.0000	229.0000
6950	217.0000	205.0000	229.0000
7000	217.0000	205.0000	230.0000
7050	218.0000	206.0000	230.0000
7100	218.0000	206.0000	231.0000
7150	219.0000	207.0000	231.0000
7200	219.0000	207.0000	231.0000
7250	220.0000	208.0000	232.0000
7300	220.0000	208.0000	232.0000
7350	221.0000	209.0000	233.0000
7400	221.0000	209.0000	234.0000
7450	222.0000	210.0000	234.0000
7500	222.0000	210.0000	234.0000
7550	223.0000	211.0000	235.0000
7600	223.0000	211.0000	235.0000
7650	224.0000	212.0000	236.0000
7700	224.0000	212.0000	236.0000
7750	225.0000	213.0000	237.0000
7800	225.0000	213.0000	237.0000
7850	226.0000	213.0000	238.0000
7900	226.0000	214.0000	238.0000
7950	227.0000	214.0000	238.0000
8000	227.0000	215.0000	239.0000
8050	227.0000	215.0000	239.0000
8100	228.0000	216.0000	240.0000
8150	228.0000	216.0000	240.0000
8200	229.0000	217.0000	241.0000
8250	230.0000	217.0000	241.0000
8300	230.0000	217.0000	242.0000
8350	230.0000	218.0000	242.0000
8400	231.0000	218.0000	242.0000
8450	231.0000	219.0000	243.0000
8500	232.0000	219.0000	243.0000
8550	232.0000	219.0000	244.0000
8600	233.0000	220.0000	244.0000
8650	233.0000	220.0000	245.0000
8700	234.0000	221.0000	245.0000
8750	234.0000	221.0000	246.0000
8800	234.0000	222.0000	246.0000
8850	235.0000	222.0000	247.0000
8900	235.0000	223.0000	248.0000
8950	236.0000	223.0000	248.0000
9000	236.0000	224.0000	248.0000
9050	237.0000	224.0000	249.0000
9100	237.0000	225.0000	249.0000
9150	237.0000	225.0000	249.0000
9200	238.0000	225.0000	250.0000
9250	238.0000	226.0000	250.0000
9300	239.0000	226.0000	250.0000
9350	239.0000	227.0000	251.0000
9400	239.0000	227.0000	251.0000
9450	240.0000	227.0000	252.0000
9500	240.0000	228.0000	252.0000
9550	241.0000	229.0000	253.0000
9600	241.0000	229.0000	253.0000
9650	242.0000	230.0000	253.0000
9700	242.0000	230.0000	254.0000
9750	243.0000	230.0000	254.0000
9800	243.0000	231.0000	255.0000
9850	243.0000	231.0000	255.0000
9900	244.0000	232.0000	255.0000
9950	244.0000	232.0000	256.0000
10000	244.0000	233.0000	256.0000
10050	245.0000	233.0000	257.0000
10100	245.0000	233.0000	257.0000
10150	246.0000	233.0000	257.0000
10200	246.0000	234.0000	257.0000
10250	246.0000	234.0000	258.0000
10300	247.0000	235.0000	258.0000
10350	247.0000	235.0000	258.0000
10400	248.0000	236.0000	259.0000
10450	248.0000	236.0000	259.0000
10500	248.0000	237.0000	260.0000
10550	249.0000	237.0000	260.0000
10600	249.0000	237.0000	260.0000
10650	250.0000	238.0000	261.0000
10700	250.0000	238.0000	261.0000
10750	250.0000	239.0000	261.0000
10800	251.0000	239.0000	262.0000
10850	251.0000	240.0000	263.0000
10900	251.0000	240.0000	263.0000
10950	252.0000	240.0000	263.0000
11000	252.0000	241.0000	263.0000
11050	252.0000	241.0000	264.0000
11100	253.0000	242.0000	264.0000
11150	253.0000	242.0000	265.0000
11200	254.0000	243.0000	265.0000
11250	254.0000	243.0000	265.0000
11300	254.0000	243.0000	266.0000
11350	255.0000	244.0000	266.0000
11400	255.0000	244.0000	267.0000
11450	255.0000	244.0000	267.0000
11500	256.0000	245.0000	268.0000
11550	256.0000	245.0000	268.0000
11600	257.0000	245.0000	268.0000
11650	257.0000	246.0000	268.0000
11700	257.0000	246.0000	269.0000
11750	258.0000	246.0000	269.0000
11800	258.0000	247.0000	270.0000
11850	258.0000	247.0000	270.0000
11900	259.0000	248.0000	270.0000
11950	259.0000	248.0000	271.0000
12000	259.0000	248.0000	271.0000
12050	260.0000	248.0000	271.0000
12100	260.0000	249.0000	272.0000
12150	260.0000	249.0000	272.0000
12200	261.0000	249.0000	272.0000
12250	261.0000	250.0000	272.0000
12300	261.0000	250.0000	273.0000
12350	262.0000	250.0000	273.0000
12400	262.0000	251.0000	273.0000
12450	262.0000	251.0000	273.0000
12500	263.0000	252.0000	274.0000
12550	263.0000	252.0000	274.0000
12600	263.0000	252.0000	274.0000
12650	264.0000	253.0000	275.0000
12700	264.0000	253.0000	275.0000
12750	264.0000	253.0000	275.0000
12800	265.0000	254.0000	276.0000
12850	265.0000	254.0000	276.0000
12900	265.0000	254.0000	276.0000
12950	266.0000	254.0000	277.0000
13000	266.0000	255.0000	277.0000
13050	266.0000	255.0000	277.0000
13100	267.0000	256.0000	278.0000
13150	267.0000	256.0000	278.0000
13200	267.0000	256.0000	278.0000
13250	268.0000	257.0000	278.0000
13300	268.0000	257.0000	279.0000
13350	268.0000	257.0000	279.0000
13400	269.0000	258.0000	279.0000
13450	269.0000	258.0000	280.0000
13500	269.0000	258.0000	280.0000
13550	270.0000	258.0000	280.0000
13600	270.0000	259.0000	281.0000
13650	270.0000	259.0000	281.0000
13700	271.0000	259.0000	281.0000
13750	271.0000	260.0000	282.0000
13800	271.0000	260.0000	282.0000
13850	272.0000	260.0000	282.0000
13900	272.0000	261.0000	283.0000
13950	272.0000	261.0000	283.0000
14000	273.0000	261.0000	283.0000
14050	273.0000	262.0000	284.0000
14100	273.0000	262.0000	284.0000
14150	273.0000	263.0000	285.0000
14200	274.0000	263.0000	285.0000
14250	274.0000	263.0000	285.0000
14300	274.0000	263.0000	285.0000
14350	275.0000	264.0000	286.0000
14400	275.0000	264.0000	286.0000
14450	275.0000	264.0000	286.0000
14500	276.0000	265.0000	286.0000
14550	276.0000	265.0000	287.0000
14600	276.0000	265.0000	287.0000
14650	276.0000	265.0000	287.0000
14700	277.0000	266.0000	287.0000
14750	277.0000	266.0000	287.0000
14800	277.0000	267.0000	288.0000
14850	278.0000	267.0000	288.0000
14900	278.0000	267.0000	288.0000
14950	278.0000	267.0000	289.0000
15000	278.0000	268.0000	289.0000
15050	279.0000	268.0000	289.0000
15100	279.0000	268.0000	289.0000
15150	279.0000	268.0000	290.0000
15200	280.0000	269.0000	290.0000
15250	280.0000	269.0000	290.0000
15300	280.0000	269.0000	291.0000
15350	281.0000	269.0000	291.0000
15400	281.0000	270.0000	291.0000
15450	281.0000	270.0000	291.0000
15500	281.0000	271.0000	291.0000
15550	282.0000	271.0000	292.0000
15600	282.0000	271.0000	292.0000
15650	282.0000	272.0000	292.0000
15700	283.0000	272.0000	293.0000
15750	283.0000	272.0000	293.0000
15800	283.0000	272.0000	293.0000
15850	283.0000	273.0000	294.0000
15900	284.0000	273.0000	294.0000
15950	284.0000	273.0000	294.0000
16000	284.0000	274.0000	294.0000
16050	284.0000	274.0000	295.0000
16100	285.0000	274.0000	295.0000
16150	285.0000	275.0000	295.0000
16200	285.0000	275.0000	295.0000
16250	286.0000	275.0000	296.0000
16300	286.0000	276.0000	296.0000
16350	286.0000	276.0000	296.0000
16400	286.0000	276.0000	296.0000
16450	287.0000	276.0000	297.0000
16500	287.0000	276.0000	297.0000
16550	287.0000	277.0000	297.0000
16600	288.0000	277.0000	297.0000
16650	288.0000	278.0000	297.0000
16700	288.0000	278.0000	298.0000
16750	289.0000	278.0000	298.0000
16800	289.0000	278.0000	298.0000
16850	289.0000	279.0000	298.0000
16900	289.0000	279.0000	298.0000
16950	290.0000	280.0000	299.0000
17000	290.0000	280.0000	299.0000
17050	290.0000	280.0000	299.0000
17100	290.0000	280.0000	300.0000
17150	291.0000	281.0000	300.0000
17200	291.0000	281.0000	300.0000
17250	291.0000	281.0000	300.0000
17300	291.0000	281.0000	300.0000
17350	292.0000	282.0000	301.0000
17400	292.0000	282.0000	301.0000
17450	292.0000	283.0000	301.0000
17500	293.0000	283.0000	301.0000
17550	293.0000	283.0000	301.0000
17600	293.0000	284.0000	302.0000
17650	293.0000	284.0000	302.0000
17700	294.0000	284.0000	302.0000
17750	294.0000	284.0000	302.0000
17800	294.0000	285.0000	303.0000
17850	294.0000	285.0000	303.0000
17900	295.0000	285.0000	303.0000
17950	295.0000	286.0000	304.0000
18000	295.0000	286.0000	304.0000
18050	295.0000	286.0000	304.0000
18100	296.0000	287.0000	304.0000
18150	296.0000	287.0000	304.0000
18200	296.0000	287.0000	305.0000
18250	297.0000	287.0000	305.0000
18300	297.0000	288.0000	305.0000
18350	297.0000	288.0000	305.0000
18400	297.0000	288.0000	306.0000
18450	298.0000	289.0000	306.0000
18500	298.0000	289.0000	306.0000
18550	298.0000	289.0000	306.0000
18600	298.0000	290.0000	306.0000
18650	299.0000	290.0000	307.0000
18700	299.0000	290.0000	307.0000
18750	299.0000	291.0000	307.0000
18800	299.0000	291.0000	307.0000
18850	299.0000	291.0000	307.0000
18900	300.0000	291.0000	307.0000
18950	300.0000	292.0000	308.0000
19000	300.0000	292.0000	308.0000
19050	300.0000	292.0000	308.0000
19100	301.0000	292.0000	308.0000
19150	301.0000	293.0000	308.0000
19200	301.0000	293.0000	309.0000
19250	301.0000	293.0000	309.0000
19300	302.0000	293.0000	309.0000
19350	302.0000	294.0000	309.0000
19400	302.0000	294.0000	310.0000
19450	302.0000	294.0000	310.0000
19500	303.0000	295.0000	310.0000
19550	303.0000	295.0000	310.0000
19600	303.0000	295.0000	311.0000
19650	304.0000	295.0000	311.0000
19700	304.0000	296.0000	311.0000
19750	304.0000	296.0000	311.0000
19800	304.0000	296.0000	311.0000
19850	304.0000	297.0000	312.0000
19900	305.0000	297.0000	312.0000
19950	305.0000	297.0000	312.0000
20000	305.0000	298.0000	312.0000
20050	306.0000	298.0000	312.0000
20100	306.0000	298.0000	313.0000
20150	306.0000	298.0000	313.0000
20200	306.0000	299.0000	313.0000
20250	307.0000	299.0000	313.0000
20300	307.0000	299.0000	313.0000
20350	307.0000	299.0000	314.0000
20400	307.0000	300.0000	314.0000
20450	307.0000	300.0000	314.0000
20500	308.0000	300.0000	314.0000
20550	308.0000	300.0000	314.0000
20600	308.0000	301.0000	315.0000
20650	308.0000	301.0000	315.0000
20700	309.0000	301.0000	315.0000
20750	309.0000	302.0000	315.0000
20800	309.0000	302.0000	316.0000
20850	309.0000	303.0000	316.0000
20900	310.0000	303.0000	316.0000
20950	310.0000	303.0000	316.0000
21000	310.0000	303.0000	316.0000
21050	310.0000	304.0000	316.0000
21100	311.0000	304.0000	317.0000
21150	311.0000	304.0000	317.0000
21200	311.0000	304.0000	317.0000
21250	311.0000	305.0000	317.0000
21300	311.0000	305.0000	317.0000
21350	312.0000	306.0000	317.0000
21400	312.0000	306.0000	318.0000
21450	312.0000	306.0000	318.0000
21500	312.0000	306.0000	318.0000
21550	313.0000	307.0000	318.0000
21600	313.0000	307.0000	318.0000
21650	313.0000	307.0000	319.0000
21700	313.0000	307.0000	319.0000
21750	314.0000	308.0000	319.0000
21800	314.0000	308.0000	319.0000
21850	314.0000	308.0000	319.0000
21900	314.0000	309.0000	319.0000
21950	314.0000	309.0000	319.0000
22000	315.0000	309.0000	319.0000
22050	315.0000	310.0000	319.0000
22100	315.0000	310.0000	320.0000
22150	316.0000	310.0000	320.0000
22200	316.0000	311.0000	320.0000
22250	316.0000	311.0000	320.0000
22300	316.0000	311.0000	320.0000
22350	316.0000	312.0000	320.0000
22400	317.0000	312.0000	321.0000
22450	317.0000	312.0000	321.0000
22500	317.0000	312.0000	321.0000
22550	317.0000	313.0000	321.0000
22600	318.0000	313.0000	321.0000
22650	318.0000	313.0000	321.0000
22700	318.0000	313.0000	321.0000
22750	318.0000	314.0000	321.0000
22800	318.0000	314.0000	321.0000
22850	319.0000	314.0000	321.0000
22900	319.0000	315.0000	322.0000
22950	319.0000	315.0000	322.0000
23000	319.0000	316.0000	322.0000
23050	320.0000	316.0000	322.0000
23100	320.0000	316.0000	322.0000
23150	320.0000	317.0000	322.0000
23200	320.0000	317.0000	322.0000
23250	320.0000	317.0000	322.0000
23300	321.0000	318.0000	322.0000
23350	321.0000	318.0000	322.0000
23400	321.0000	319.0000	322.0000
23450	321.0000	319.0000	322.0000
23500	322.0000	320.0000	322.0000
23550	322.0000	320.0000	322.0000
23600	322.0000	321.0000	322.0000
23650	322.0000	321.0000	322.0000
23656	322.0000	322.0000	322.0000
