# Supplementary material for: Characterization of Esophageal Microbiota in Patients With Esophagitis and Esophageal Squamous Cell Carcinoma
Source: Front Cell Infect Microbiol. 2021 Nov 11;11:774330. doi: 10.3389/fcimb.2021.774330 (PMC8632060; doi:10.3389/fcimb.2021.774330)
Supplement: Supplementary file 2 [file DataSheet_1.zip › 16S_V3_V4-68╕÷╤∙▒╛JZD 2020.7.21/2.Alpha_diversity_analysis/Rarefaction/Samples_rarefaction/otu.ESC20.rarefaction]

numsampled	0.03	lci	hci
1	1.0000	1.0000	1.0000
50	22.0000	17.0000	27.0000
100	34.0000	28.0000	42.0000
150	44.0000	36.0000	53.0000
200	53.0000	44.0000	62.0000
250	60.0000	51.0000	69.0000
300	67.0000	58.0000	78.0000
350	74.0000	64.0000	84.0000
400	80.0000	69.0000	91.0000
450	85.0000	75.0000	96.0000
500	90.0000	79.0000	102.0000
550	95.0000	84.0000	107.0000
600	100.0000	88.0000	112.0000
650	104.0000	93.0000	116.0000
700	108.0000	96.0000	120.0000
750	112.0000	100.0000	124.0000
800	116.0000	104.0000	128.0000
850	120.0000	107.0000	132.0000
900	123.0000	110.0000	135.0000
950	126.0000	114.0000	138.0000
1000	129.0000	117.0000	142.0000
1050	132.0000	120.0000	145.0000
1100	135.0000	122.0000	148.0000
1150	138.0000	125.0000	151.0000
1200	141.0000	128.0000	154.0000
1250	143.0000	131.0000	157.0000
1300	146.0000	133.0000	159.0000
1350	148.0000	136.0000	162.0000
1400	151.0000	138.0000	164.0000
1450	153.0000	140.0000	166.0000
1500	155.0000	142.0000	169.0000
1550	157.0000	144.0000	171.0000
1600	159.0000	147.0000	173.0000
1650	161.0000	148.0000	175.0000
1700	163.0000	150.0000	177.0000
1750	166.0000	152.0000	179.0000
1800	167.0000	154.0000	181.0000
1850	169.0000	156.0000	183.0000
1900	171.0000	158.0000	185.0000
1950	173.0000	159.0000	186.0000
2000	174.0000	161.0000	188.0000
2050	176.0000	163.0000	190.0000
2100	177.0000	165.0000	191.0000
2150	179.0000	166.0000	193.0000
2200	181.0000	167.0000	195.0000
2250	182.0000	169.0000	196.0000
2300	184.0000	171.0000	198.0000
2350	185.0000	172.0000	199.0000
2400	187.0000	175.0000	200.0000
2450	188.0000	176.0000	202.0000
2500	190.0000	177.0000	203.0000
2550	191.0000	178.0000	205.0000
2600	192.0000	179.0000	205.0000
2650	194.0000	181.0000	207.0000
2700	195.0000	182.0000	207.0000
2750	196.0000	184.0000	208.0000
2800	197.0000	185.0000	210.0000
2850	199.0000	186.0000	210.0000
2900	200.0000	187.0000	212.0000
2950	201.0000	188.0000	213.0000
3000	202.0000	190.0000	215.0000
3050	203.0000	191.0000	216.0000
3100	204.0000	192.0000	217.0000
3150	205.0000	193.0000	218.0000
3200	206.0000	194.0000	220.0000
3250	208.0000	194.0000	221.0000
3300	209.0000	195.0000	222.0000
3350	210.0000	197.0000	223.0000
3400	211.0000	198.0000	224.0000
3450	212.0000	199.0000	225.0000
3500	213.0000	200.0000	226.0000
3550	213.0000	201.0000	227.0000
3600	214.0000	202.0000	228.0000
3650	216.0000	202.0000	228.0000
3700	217.0000	204.0000	230.0000
3750	218.0000	204.0000	230.0000
3800	218.0000	205.0000	232.0000
3850	219.0000	206.0000	233.0000
3900	220.0000	207.0000	234.0000
3950	221.0000	208.0000	235.0000
4000	222.0000	209.0000	235.0000
4050	223.0000	210.0000	236.0000
4100	224.0000	211.0000	237.0000
4150	225.0000	212.0000	238.0000
4200	225.0000	213.0000	238.0000
4250	226.0000	214.0000	239.0000
4300	227.0000	215.0000	240.0000
4350	228.0000	216.0000	241.0000
4400	229.0000	216.0000	242.0000
4450	230.0000	217.0000	243.0000
4500	230.0000	218.0000	243.0000
4550	231.0000	218.0000	244.0000
4600	232.0000	219.0000	245.0000
4650	233.0000	220.0000	246.0000
4700	234.0000	221.0000	247.0000
4750	234.0000	221.0000	248.0000
4800	235.0000	222.0000	248.0000
4850	236.0000	223.0000	249.0000
4900	237.0000	224.0000	250.0000
4950	237.0000	225.0000	250.0000
5000	238.0000	226.0000	252.0000
5050	239.0000	226.0000	252.0000
5100	240.0000	227.0000	253.0000
5150	240.0000	228.0000	253.0000
5200	241.0000	229.0000	254.0000
5250	241.0000	229.0000	255.0000
5300	242.0000	230.0000	255.0000
5350	242.0000	230.0000	256.0000
5400	243.0000	231.0000	257.0000
5450	244.0000	232.0000	257.0000
5500	245.0000	232.0000	258.0000
5550	245.0000	233.0000	258.0000
5600	246.0000	234.0000	259.0000
5650	247.0000	234.0000	259.0000
5700	247.0000	235.0000	261.0000
5750	248.0000	236.0000	261.0000
5800	248.0000	236.0000	262.0000
5850	249.0000	237.0000	262.0000
5900	250.0000	237.0000	263.0000
5950	250.0000	238.0000	263.0000
6000	251.0000	239.0000	264.0000
6050	251.0000	240.0000	264.0000
6100	252.0000	240.0000	265.0000
6150	253.0000	241.0000	266.0000
6200	253.0000	241.0000	266.0000
6250	254.0000	242.0000	266.0000
6300	255.0000	242.0000	267.0000
6350	255.0000	243.0000	268.0000
6400	256.0000	244.0000	268.0000
6450	256.0000	244.0000	269.0000
6500	257.0000	245.0000	269.0000
6550	258.0000	245.0000	270.0000
6600	258.0000	245.0000	271.0000
6650	259.0000	246.0000	271.0000
6700	260.0000	247.0000	272.0000
6750	260.0000	247.0000	272.0000
6800	260.0000	247.0000	272.0000
6850	261.0000	248.0000	273.0000
6900	261.0000	248.0000	274.0000
6950	262.0000	249.0000	274.0000
7000	263.0000	249.0000	275.0000
7050	263.0000	250.0000	275.0000
7100	264.0000	250.0000	276.0000
7150	264.0000	251.0000	276.0000
7200	265.0000	251.0000	277.0000
7250	265.0000	252.0000	278.0000
7300	265.0000	253.0000	278.0000
7350	266.0000	254.0000	278.0000
7400	267.0000	254.0000	278.0000
7450	267.0000	254.0000	279.0000
7500	268.0000	255.0000	280.0000
7550	268.0000	255.0000	280.0000
7600	269.0000	256.0000	281.0000
7650	269.0000	256.0000	281.0000
7700	270.0000	256.0000	282.0000
7750	270.0000	257.0000	283.0000
7800	271.0000	258.0000	283.0000
7850	271.0000	258.0000	284.0000
7900	272.0000	259.0000	284.0000
7950	272.0000	259.0000	284.0000
8000	273.0000	259.0000	285.0000
8050	273.0000	260.0000	285.0000
8100	274.0000	261.0000	285.0000
8150	274.0000	261.0000	286.0000
8200	274.0000	262.0000	286.0000
8250	275.0000	262.0000	287.0000
8300	275.0000	263.0000	288.0000
8350	276.0000	263.0000	288.0000
8400	276.0000	264.0000	289.0000
8450	277.0000	264.0000	289.0000
8500	277.0000	265.0000	289.0000
8550	278.0000	266.0000	290.0000
8600	278.0000	266.0000	290.0000
8650	279.0000	267.0000	290.0000
8700	279.0000	267.0000	291.0000
8750	280.0000	267.0000	291.0000
8800	280.0000	268.0000	292.0000
8850	281.0000	268.0000	292.0000
8900	281.0000	269.0000	293.0000
8950	281.0000	269.0000	293.0000
9000	282.0000	269.0000	294.0000
9050	282.0000	270.0000	294.0000
9100	283.0000	270.0000	295.0000
9150	283.0000	271.0000	295.0000
9200	284.0000	271.0000	296.0000
9250	284.0000	272.0000	296.0000
9300	285.0000	272.0000	296.0000
9350	285.0000	272.0000	297.0000
9400	285.0000	273.0000	297.0000
9450	286.0000	273.0000	297.0000
9500	286.0000	274.0000	297.0000
9550	287.0000	274.0000	298.0000
9600	287.0000	275.0000	299.0000
9650	288.0000	275.0000	299.0000
9700	288.0000	275.0000	299.0000
9750	289.0000	276.0000	299.0000
9800	289.0000	276.0000	300.0000
9850	289.0000	277.0000	300.0000
9900	290.0000	277.0000	301.0000
9950	290.0000	277.0000	301.0000
10000	290.0000	278.0000	301.0000
10050	291.0000	278.0000	302.0000
10100	291.0000	279.0000	302.0000
10150	291.0000	279.0000	303.0000
10200	292.0000	279.0000	303.0000
10250	292.0000	280.0000	303.0000
10300	293.0000	280.0000	303.0000
10350	293.0000	280.0000	304.0000
10400	293.0000	280.0000	304.0000
10450	294.0000	281.0000	305.0000
10500	294.0000	281.0000	305.0000
10550	294.0000	282.0000	305.0000
10600	295.0000	282.0000	306.0000
10650	295.0000	283.0000	307.0000
10700	295.0000	283.0000	307.0000
10750	296.0000	284.0000	307.0000
10800	296.0000	284.0000	307.0000
10850	296.0000	285.0000	307.0000
10900	297.0000	286.0000	308.0000
10950	297.0000	286.0000	308.0000
11000	298.0000	286.0000	309.0000
11050	298.0000	286.0000	309.0000
11100	298.0000	287.0000	309.0000
11150	299.0000	287.0000	310.0000
11200	299.0000	288.0000	310.0000
11250	300.0000	288.0000	311.0000
11300	300.0000	288.0000	311.0000
11350	300.0000	289.0000	311.0000
11400	301.0000	289.0000	312.0000
11450	301.0000	289.0000	312.0000
11500	301.0000	290.0000	312.0000
11550	302.0000	290.0000	312.0000
11600	302.0000	290.0000	313.0000
11650	302.0000	290.0000	313.0000
11700	303.0000	291.0000	314.0000
11750	303.0000	292.0000	314.0000
11800	303.0000	292.0000	314.0000
11850	304.0000	292.0000	315.0000
11900	304.0000	293.0000	315.0000
11950	304.0000	293.0000	315.0000
12000	305.0000	293.0000	315.0000
12050	305.0000	293.0000	316.0000
12100	306.0000	294.0000	316.0000
12150	306.0000	294.0000	317.0000
12200	306.0000	295.0000	317.0000
12250	307.0000	295.0000	317.0000
12300	307.0000	296.0000	317.0000
12350	307.0000	296.0000	318.0000
12400	308.0000	296.0000	318.0000
12450	308.0000	296.0000	319.0000
12500	308.0000	297.0000	319.0000
12550	309.0000	297.0000	319.0000
12600	309.0000	297.0000	319.0000
12650	309.0000	297.0000	320.0000
12700	310.0000	298.0000	320.0000
12750	310.0000	298.0000	320.0000
12800	310.0000	299.0000	321.0000
12850	310.0000	299.0000	321.0000
12900	311.0000	299.0000	321.0000
12950	311.0000	300.0000	322.0000
13000	311.0000	300.0000	322.0000
13050	312.0000	300.0000	322.0000
13100	312.0000	301.0000	323.0000
13150	312.0000	301.0000	323.0000
13200	313.0000	302.0000	323.0000
13250	313.0000	302.0000	323.0000
13300	313.0000	302.0000	323.0000
13350	314.0000	303.0000	324.0000
13400	314.0000	303.0000	324.0000
13450	314.0000	303.0000	324.0000
13500	315.0000	303.0000	325.0000
13550	315.0000	304.0000	325.0000
13600	315.0000	304.0000	325.0000
13650	315.0000	304.0000	325.0000
13700	316.0000	305.0000	326.0000
13750	316.0000	305.0000	326.0000
13800	316.0000	305.0000	326.0000
13850	317.0000	306.0000	326.0000
13900	317.0000	306.0000	327.0000
13950	317.0000	306.0000	328.0000
14000	318.0000	307.0000	328.0000
14050	318.0000	307.0000	328.0000
14100	318.0000	307.0000	328.0000
14150	319.0000	308.0000	328.0000
14200	319.0000	308.0000	329.0000
14250	319.0000	308.0000	329.0000
14300	319.0000	308.0000	329.0000
14350	320.0000	309.0000	329.0000
14400	320.0000	309.0000	329.0000
14450	320.0000	310.0000	330.0000
14500	321.0000	310.0000	330.0000
14550	321.0000	310.0000	331.0000
14600	321.0000	310.0000	331.0000
14650	322.0000	311.0000	331.0000
14700	322.0000	311.0000	331.0000
14750	322.0000	311.0000	332.0000
14800	322.0000	312.0000	332.0000
14850	323.0000	312.0000	332.0000
14900	323.0000	312.0000	332.0000
14950	323.0000	313.0000	333.0000
15000	324.0000	313.0000	333.0000
15050	324.0000	313.0000	333.0000
15100	324.0000	314.0000	334.0000
15150	325.0000	314.0000	334.0000
15200	325.0000	314.0000	334.0000
15250	325.0000	314.0000	335.0000
15300	326.0000	315.0000	335.0000
15350	326.0000	315.0000	335.0000
15400	326.0000	315.0000	336.0000
15450	327.0000	315.0000	336.0000
15500	327.0000	316.0000	336.0000
15550	327.0000	316.0000	336.0000
15600	327.0000	316.0000	337.0000
15650	327.0000	316.0000	337.0000
15700	328.0000	317.0000	337.0000
15750	328.0000	317.0000	337.0000
15800	328.0000	317.0000	338.0000
15850	329.0000	318.0000	338.0000
15900	329.0000	318.0000	338.0000
15950	329.0000	318.0000	338.0000
16000	329.0000	319.0000	338.0000
16050	330.0000	319.0000	339.0000
16100	330.0000	319.0000	339.0000
16150	330.0000	319.0000	340.0000
16200	330.0000	320.0000	340.0000
16250	331.0000	320.0000	340.0000
16300	331.0000	320.0000	340.0000
16350	331.0000	320.0000	340.0000
16400	331.0000	321.0000	341.0000
16450	332.0000	321.0000	341.0000
16500	332.0000	321.0000	341.0000
16550	332.0000	322.0000	341.0000
16600	332.0000	322.0000	342.0000
16650	333.0000	322.0000	342.0000
16700	333.0000	323.0000	342.0000
16750	333.0000	323.0000	342.0000
16800	333.0000	323.0000	343.0000
16850	334.0000	323.0000	343.0000
16900	334.0000	324.0000	343.0000
16950	334.0000	324.0000	343.0000
17000	334.0000	324.0000	343.0000
17050	335.0000	324.0000	344.0000
17100	335.0000	324.0000	344.0000
17150	335.0000	325.0000	344.0000
17200	336.0000	325.0000	344.0000
17250	336.0000	325.0000	344.0000
17300	336.0000	326.0000	345.0000
17350	336.0000	326.0000	345.0000
17400	337.0000	326.0000	345.0000
17450	337.0000	326.0000	345.0000
17500	337.0000	327.0000	345.0000
17550	337.0000	327.0000	346.0000
17600	337.0000	327.0000	346.0000
17650	338.0000	327.0000	346.0000
17700	338.0000	327.0000	347.0000
17750	338.0000	327.0000	347.0000
17800	338.0000	328.0000	347.0000
17850	339.0000	328.0000	347.0000
17900	339.0000	328.0000	347.0000
17950	339.0000	329.0000	347.0000
18000	340.0000	329.0000	348.0000
18050	340.0000	329.0000	348.0000
18100	340.0000	329.0000	348.0000
18150	340.0000	330.0000	348.0000
18200	340.0000	331.0000	349.0000
18250	341.0000	331.0000	349.0000
18300	341.0000	331.0000	349.0000
18350	341.0000	331.0000	349.0000
18400	341.0000	331.0000	349.0000
18450	342.0000	332.0000	349.0000
18500	342.0000	332.0000	349.0000
18550	342.0000	332.0000	350.0000
18600	342.0000	333.0000	350.0000
18650	343.0000	333.0000	350.0000
18700	343.0000	333.0000	350.0000
18750	343.0000	334.0000	350.0000
18800	343.0000	334.0000	350.0000
18850	344.0000	334.0000	351.0000
18900	344.0000	334.0000	351.0000
18950	344.0000	335.0000	351.0000
19000	344.0000	335.0000	351.0000
19050	344.0000	335.0000	352.0000
19100	345.0000	335.0000	352.0000
19150	345.0000	336.0000	352.0000
19200	345.0000	336.0000	352.0000
19250	345.0000	336.0000	353.0000
19300	346.0000	337.0000	353.0000
19350	346.0000	337.0000	353.0000
19400	346.0000	337.0000	353.0000
19450	346.0000	337.0000	353.0000
19500	346.0000	338.0000	353.0000
19550	347.0000	338.0000	354.0000
19600	347.0000	338.0000	354.0000
19650	347.0000	339.0000	354.0000
19700	347.0000	339.0000	354.0000
19750	348.0000	339.0000	354.0000
19800	348.0000	340.0000	355.0000
19850	348.0000	340.0000	355.0000
19900	348.0000	340.0000	355.0000
19950	348.0000	341.0000	355.0000
20000	349.0000	341.0000	355.0000
20050	349.0000	341.0000	356.0000
20100	349.0000	341.0000	356.0000
20150	349.0000	342.0000	356.0000
20200	349.0000	342.0000	356.0000
20250	350.0000	342.0000	356.0000
20300	350.0000	342.0000	356.0000
20350	350.0000	343.0000	357.0000
20400	350.0000	343.0000	357.0000
20450	351.0000	343.0000	357.0000
20500	351.0000	344.0000	357.0000
20550	351.0000	344.0000	358.0000
20600	351.0000	344.0000	358.0000
20650	351.0000	344.0000	358.0000
20700	352.0000	344.0000	358.0000
20750	352.0000	345.0000	358.0000
20800	352.0000	345.0000	358.0000
20850	352.0000	346.0000	358.0000
20900	353.0000	346.0000	359.0000
20950	353.0000	346.0000	359.0000
21000	353.0000	346.0000	359.0000
21050	353.0000	347.0000	359.0000
21100	354.0000	347.0000	359.0000
21150	354.0000	347.0000	359.0000
21200	354.0000	348.0000	359.0000
21250	354.0000	348.0000	360.0000
21300	354.0000	348.0000	360.0000
21350	355.0000	348.0000	360.0000
21400	355.0000	349.0000	360.0000
21450	355.0000	349.0000	360.0000
21500	355.0000	349.0000	360.0000
21550	355.0000	349.0000	360.0000
21600	356.0000	350.0000	361.0000
21650	356.0000	350.0000	361.0000
21700	356.0000	351.0000	361.0000
21750	356.0000	351.0000	361.0000
21800	357.0000	351.0000	361.0000
21850	357.0000	351.0000	361.0000
21900	357.0000	352.0000	362.0000
21950	357.0000	352.0000	362.0000
22000	357.0000	352.0000	362.0000
22050	358.0000	352.0000	362.0000
22100	358.0000	352.0000	362.0000
22150	358.0000	353.0000	362.0000
22200	358.0000	353.0000	362.0000
22250	358.0000	353.0000	362.0000
22300	359.0000	353.0000	363.0000
22350	359.0000	354.0000	363.0000
22400	359.0000	354.0000	363.0000
22450	359.0000	355.0000	363.0000
22500	359.0000	355.0000	363.0000
22550	360.0000	355.0000	363.0000
22600	360.0000	355.0000	363.0000
22650	360.0000	356.0000	363.0000
22700	360.0000	356.0000	363.0000
22750	360.0000	356.0000	363.0000
22800	361.0000	356.0000	364.0000
22850	361.0000	357.0000	364.0000
22900	361.0000	357.0000	364.0000
22950	361.0000	357.0000	364.0000
23000	361.0000	358.0000	364.0000
23050	362.0000	358.0000	364.0000
23100	362.0000	359.0000	364.0000
23150	362.0000	359.0000	364.0000
23200	362.0000	359.0000	364.0000
23250	362.0000	360.0000	364.0000
23300	363.0000	360.0000	364.0000
23350	363.0000	361.0000	364.0000
23400	363.0000	361.0000	364.0000
23450	363.0000	361.0000	364.0000
23500	364.0000	362.0000	364.0000
23550	364.0000	362.0000	364.0000
23600	364.0000	363.0000	364.0000
23650	364.0000	364.0000	364.0000
23656	364.0000	364.0000	364.0000
