# Supplementary material for: Characterization of Esophageal Microbiota in Patients With Esophagitis and Esophageal Squamous Cell Carcinoma
Source: Front Cell Infect Microbiol. 2021 Nov 11;11:774330. doi: 10.3389/fcimb.2021.774330 (PMC8632060; doi:10.3389/fcimb.2021.774330)
Supplement: Supplementary file 2 [file DataSheet_1.zip › 16S_V3_V4-68╕÷╤∙▒╛JZD 2020.7.21/2.Alpha_diversity_analysis/Rarefaction/Samples_rarefaction/otu.ESC21.rarefaction]

numsampled	0.03	lci	hci
1	1.0000	1.0000	1.0000
50	8.0000	5.0000	13.0000
100	14.0000	8.0000	20.0000
150	18.0000	12.0000	25.0000
200	23.0000	16.0000	31.0000
250	27.0000	20.0000	35.0000
300	31.0000	23.0000	40.0000
350	35.0000	26.0000	44.0000
400	39.0000	30.0000	48.0000
450	43.0000	32.0000	52.0000
500	46.0000	36.0000	56.0000
550	49.0000	38.0000	60.0000
600	52.0000	42.0000	64.0000
650	56.0000	45.0000	67.0000
700	59.0000	47.0000	70.0000
750	62.0000	51.0000	74.0000
800	65.0000	53.0000	77.0000
850	68.0000	55.0000	81.0000
900	71.0000	58.0000	83.0000
950	74.0000	61.0000	86.0000
1000	76.0000	63.0000	89.0000
1050	79.0000	66.0000	92.0000
1100	81.0000	68.0000	94.0000
1150	84.0000	71.0000	97.0000
1200	86.0000	73.0000	100.0000
1250	89.0000	76.0000	102.0000
1300	91.0000	78.0000	105.0000
1350	94.0000	81.0000	107.0000
1400	96.0000	82.0000	110.0000
1450	98.0000	84.0000	113.0000
1500	101.0000	87.0000	115.0000
1550	103.0000	89.0000	116.0000
1600	105.0000	91.0000	119.0000
1650	107.0000	93.0000	121.0000
1700	109.0000	96.0000	124.0000
1750	111.0000	98.0000	125.0000
1800	114.0000	100.0000	127.0000
1850	116.0000	102.0000	129.0000
1900	118.0000	103.0000	132.0000
1950	120.0000	105.0000	133.0000
2000	121.0000	107.0000	136.0000
2050	123.0000	109.0000	137.0000
2100	125.0000	110.0000	140.0000
2150	127.0000	112.0000	142.0000
2200	129.0000	115.0000	144.0000
2250	131.0000	116.0000	145.0000
2300	133.0000	119.0000	147.0000
2350	134.0000	120.0000	149.0000
2400	136.0000	121.0000	151.0000
2450	138.0000	122.0000	153.0000
2500	139.0000	123.0000	155.0000
2550	141.0000	126.0000	156.0000
2600	143.0000	127.0000	157.0000
2650	144.0000	129.0000	159.0000
2700	146.0000	131.0000	161.0000
2750	147.0000	132.0000	163.0000
2800	149.0000	133.0000	164.0000
2850	151.0000	135.0000	166.0000
2900	152.0000	136.0000	168.0000
2950	154.0000	138.0000	170.0000
3000	156.0000	139.0000	171.0000
3050	157.0000	141.0000	173.0000
3100	158.0000	142.0000	175.0000
3150	160.0000	144.0000	176.0000
3200	161.0000	145.0000	178.0000
3250	163.0000	147.0000	180.0000
3300	164.0000	148.0000	181.0000
3350	166.0000	150.0000	183.0000
3400	167.0000	151.0000	184.0000
3450	169.0000	152.0000	185.0000
3500	170.0000	153.0000	187.0000
3550	171.0000	155.0000	188.0000
3600	173.0000	157.0000	190.0000
3650	174.0000	159.0000	191.0000
3700	176.0000	160.0000	192.0000
3750	177.0000	161.0000	194.0000
3800	178.0000	162.0000	195.0000
3850	180.0000	163.0000	196.0000
3900	181.0000	165.0000	197.0000
3950	182.0000	166.0000	199.0000
4000	183.0000	167.0000	200.0000
4050	185.0000	169.0000	202.0000
4100	186.0000	170.0000	203.0000
4150	187.0000	171.0000	204.0000
4200	188.0000	172.0000	205.0000
4250	190.0000	173.0000	206.0000
4300	191.0000	174.0000	207.0000
4350	192.0000	175.0000	208.0000
4400	193.0000	177.0000	209.0000
4450	194.0000	179.0000	210.0000
4500	195.0000	179.0000	211.0000
4550	196.0000	180.0000	213.0000
4600	198.0000	181.0000	214.0000
4650	199.0000	183.0000	215.0000
4700	200.0000	184.0000	216.0000
4750	201.0000	185.0000	218.0000
4800	202.0000	187.0000	219.0000
4850	204.0000	188.0000	220.0000
4900	205.0000	189.0000	221.0000
4950	206.0000	190.0000	222.0000
5000	207.0000	191.0000	223.0000
5050	208.0000	192.0000	224.0000
5100	209.0000	193.0000	225.0000
5150	210.0000	194.0000	226.0000
5200	211.0000	195.0000	227.0000
5250	212.0000	196.0000	228.0000
5300	213.0000	197.0000	229.0000
5350	214.0000	198.0000	230.0000
5400	216.0000	199.0000	231.0000
5450	217.0000	200.0000	232.0000
5500	217.0000	201.0000	233.0000
5550	219.0000	202.0000	233.0000
5600	220.0000	203.0000	235.0000
5650	221.0000	204.0000	235.0000
5700	222.0000	205.0000	236.0000
5750	223.0000	206.0000	237.0000
5800	224.0000	207.0000	238.0000
5850	225.0000	208.0000	239.0000
5900	226.0000	209.0000	240.0000
5950	227.0000	210.0000	241.0000
6000	228.0000	211.0000	242.0000
6050	229.0000	212.0000	243.0000
6100	230.0000	213.0000	244.0000
6150	230.0000	214.0000	245.0000
6200	232.0000	215.0000	246.0000
6250	232.0000	216.0000	247.0000
6300	233.0000	216.0000	248.0000
6350	234.0000	217.0000	249.0000
6400	235.0000	218.0000	250.0000
6450	236.0000	219.0000	251.0000
6500	237.0000	221.0000	252.0000
6550	238.0000	221.0000	253.0000
6600	239.0000	222.0000	254.0000
6650	240.0000	223.0000	255.0000
6700	241.0000	224.0000	256.0000
6750	242.0000	225.0000	256.0000
6800	242.0000	226.0000	257.0000
6850	243.0000	226.0000	258.0000
6900	244.0000	227.0000	259.0000
6950	245.0000	228.0000	260.0000
7000	246.0000	229.0000	261.0000
7050	246.0000	230.0000	262.0000
7100	247.0000	231.0000	262.0000
7150	248.0000	232.0000	263.0000
7200	249.0000	233.0000	264.0000
7250	250.0000	234.0000	265.0000
7300	250.0000	234.0000	266.0000
7350	251.0000	235.0000	266.0000
7400	252.0000	236.0000	267.0000
7450	253.0000	236.0000	268.0000
7500	254.0000	237.0000	269.0000
7550	255.0000	239.0000	270.0000
7600	256.0000	239.0000	271.0000
7650	256.0000	240.0000	272.0000
7700	257.0000	241.0000	273.0000
7750	258.0000	241.0000	273.0000
7800	259.0000	243.0000	274.0000
7850	259.0000	243.0000	275.0000
7900	260.0000	244.0000	276.0000
7950	261.0000	245.0000	276.0000
8000	262.0000	246.0000	277.0000
8050	262.0000	246.0000	278.0000
8100	263.0000	247.0000	279.0000
8150	264.0000	248.0000	279.0000
8200	265.0000	248.0000	280.0000
8250	266.0000	249.0000	281.0000
8300	266.0000	250.0000	282.0000
8350	267.0000	251.0000	283.0000
8400	268.0000	252.0000	283.0000
8450	269.0000	253.0000	284.0000
8500	270.0000	253.0000	285.0000
8550	270.0000	254.0000	286.0000
8600	271.0000	255.0000	286.0000
8650	272.0000	255.0000	287.0000
8700	272.0000	256.0000	288.0000
8750	273.0000	258.0000	289.0000
8800	274.0000	258.0000	289.0000
8850	275.0000	259.0000	290.0000
8900	275.0000	259.0000	291.0000
8950	276.0000	260.0000	291.0000
9000	277.0000	261.0000	292.0000
9050	277.0000	262.0000	293.0000
9100	278.0000	262.0000	293.0000
9150	279.0000	263.0000	294.0000
9200	280.0000	264.0000	295.0000
9250	280.0000	265.0000	295.0000
9300	281.0000	265.0000	296.0000
9350	282.0000	266.0000	296.0000
9400	282.0000	267.0000	297.0000
9450	283.0000	267.0000	298.0000
9500	284.0000	268.0000	298.0000
9550	284.0000	269.0000	299.0000
9600	285.0000	269.0000	300.0000
9650	286.0000	270.0000	301.0000
9700	286.0000	271.0000	302.0000
9750	287.0000	271.0000	302.0000
9800	288.0000	272.0000	303.0000
9850	288.0000	273.0000	304.0000
9900	289.0000	274.0000	304.0000
9950	289.0000	274.0000	304.0000
10000	290.0000	275.0000	305.0000
10050	291.0000	276.0000	306.0000
10100	292.0000	276.0000	307.0000
10150	292.0000	277.0000	307.0000
10200	293.0000	278.0000	308.0000
10250	293.0000	278.0000	309.0000
10300	294.0000	278.0000	309.0000
10350	295.0000	279.0000	310.0000
10400	295.0000	280.0000	311.0000
10450	296.0000	280.0000	311.0000
10500	296.0000	281.0000	312.0000
10550	297.0000	282.0000	312.0000
10600	298.0000	283.0000	313.0000
10650	298.0000	283.0000	314.0000
10700	299.0000	284.0000	314.0000
10750	300.0000	285.0000	315.0000
10800	300.0000	285.0000	315.0000
10850	301.0000	286.0000	316.0000
10900	301.0000	287.0000	317.0000
10950	302.0000	287.0000	317.0000
11000	303.0000	288.0000	318.0000
11050	303.0000	288.0000	318.0000
11100	304.0000	289.0000	320.0000
11150	304.0000	290.0000	320.0000
11200	305.0000	291.0000	321.0000
11250	306.0000	291.0000	321.0000
11300	306.0000	292.0000	321.0000
11350	307.0000	292.0000	322.0000
11400	307.0000	292.0000	323.0000
11450	308.0000	293.0000	323.0000
11500	309.0000	293.0000	324.0000
11550	309.0000	294.0000	324.0000
11600	310.0000	295.0000	325.0000
11650	310.0000	295.0000	325.0000
11700	311.0000	296.0000	326.0000
11750	312.0000	296.0000	326.0000
11800	312.0000	297.0000	327.0000
11850	313.0000	297.0000	327.0000
11900	313.0000	298.0000	328.0000
11950	314.0000	299.0000	329.0000
12000	314.0000	299.0000	330.0000
12050	315.0000	299.0000	330.0000
12100	316.0000	300.0000	331.0000
12150	316.0000	301.0000	331.0000
12200	317.0000	301.0000	331.0000
12250	317.0000	302.0000	332.0000
12300	318.0000	302.0000	333.0000
12350	318.0000	302.0000	333.0000
12400	319.0000	303.0000	334.0000
12450	319.0000	304.0000	334.0000
12500	320.0000	305.0000	334.0000
12550	321.0000	306.0000	335.0000
12600	321.0000	306.0000	336.0000
12650	322.0000	307.0000	336.0000
12700	322.0000	308.0000	336.0000
12750	323.0000	308.0000	337.0000
12800	323.0000	308.0000	338.0000
12850	324.0000	309.0000	338.0000
12900	324.0000	310.0000	339.0000
12950	325.0000	310.0000	339.0000
13000	325.0000	311.0000	340.0000
13050	326.0000	312.0000	340.0000
13100	326.0000	312.0000	341.0000
13150	327.0000	313.0000	341.0000
13200	328.0000	313.0000	342.0000
13250	328.0000	314.0000	342.0000
13300	329.0000	315.0000	343.0000
13350	329.0000	315.0000	343.0000
13400	330.0000	315.0000	344.0000
13450	330.0000	315.0000	345.0000
13500	331.0000	316.0000	345.0000
13550	331.0000	316.0000	346.0000
13600	332.0000	317.0000	346.0000
13650	332.0000	317.0000	347.0000
13700	333.0000	318.0000	347.0000
13750	333.0000	318.0000	347.0000
13800	334.0000	319.0000	348.0000
13850	334.0000	319.0000	348.0000
13900	335.0000	320.0000	349.0000
13950	335.0000	321.0000	350.0000
14000	336.0000	321.0000	350.0000
14050	336.0000	321.0000	351.0000
14100	337.0000	322.0000	351.0000
14150	337.0000	323.0000	351.0000
14200	338.0000	323.0000	351.0000
14250	338.0000	324.0000	352.0000
14300	339.0000	324.0000	353.0000
14350	339.0000	325.0000	353.0000
14400	340.0000	325.0000	353.0000
14450	340.0000	325.0000	354.0000
14500	341.0000	326.0000	354.0000
14550	341.0000	327.0000	355.0000
14600	342.0000	328.0000	355.0000
14650	342.0000	328.0000	356.0000
14700	342.0000	329.0000	356.0000
14750	343.0000	329.0000	356.0000
14800	343.0000	330.0000	357.0000
14850	344.0000	330.0000	357.0000
14900	344.0000	330.0000	357.0000
14950	345.0000	331.0000	358.0000
15000	346.0000	331.0000	359.0000
15050	346.0000	332.0000	359.0000
15100	347.0000	332.0000	359.0000
15150	347.0000	333.0000	360.0000
15200	347.0000	333.0000	360.0000
15250	348.0000	334.0000	361.0000
15300	348.0000	334.0000	361.0000
15350	349.0000	335.0000	362.0000
15400	349.0000	335.0000	362.0000
15450	350.0000	336.0000	362.0000
15500	350.0000	336.0000	363.0000
15550	351.0000	337.0000	363.0000
15600	351.0000	338.0000	364.0000
15650	351.0000	338.0000	364.0000
15700	352.0000	339.0000	365.0000
15750	352.0000	339.0000	365.0000
15800	353.0000	339.0000	365.0000
15850	353.0000	340.0000	366.0000
15900	354.0000	340.0000	366.0000
15950	354.0000	340.0000	366.0000
16000	355.0000	341.0000	366.0000
16050	355.0000	341.0000	367.0000
16100	356.0000	342.0000	368.0000
16150	356.0000	342.0000	368.0000
16200	357.0000	343.0000	368.0000
16250	357.0000	343.0000	369.0000
16300	357.0000	344.0000	370.0000
16350	358.0000	344.0000	370.0000
16400	358.0000	345.0000	371.0000
16450	359.0000	345.0000	371.0000
16500	359.0000	346.0000	371.0000
16550	360.0000	346.0000	371.0000
16600	360.0000	347.0000	372.0000
16650	360.0000	347.0000	372.0000
16700	361.0000	348.0000	372.0000
16750	361.0000	348.0000	373.0000
16800	362.0000	349.0000	373.0000
16850	362.0000	349.0000	374.0000
16900	363.0000	350.0000	374.0000
16950	363.0000	350.0000	375.0000
17000	363.0000	351.0000	375.0000
17050	364.0000	351.0000	375.0000
17100	365.0000	351.0000	376.0000
17150	365.0000	351.0000	376.0000
17200	365.0000	352.0000	376.0000
17250	366.0000	352.0000	376.0000
17300	366.0000	353.0000	377.0000
17350	367.0000	353.0000	377.0000
17400	367.0000	354.0000	378.0000
17450	367.0000	354.0000	378.0000
17500	368.0000	355.0000	378.0000
17550	368.0000	355.0000	379.0000
17600	369.0000	356.0000	379.0000
17650	369.0000	356.0000	379.0000
17700	369.0000	356.0000	380.0000
17750	370.0000	357.0000	380.0000
17800	370.0000	357.0000	381.0000
17850	370.0000	358.0000	381.0000
17900	371.0000	358.0000	381.0000
17950	371.0000	359.0000	382.0000
18000	372.0000	359.0000	382.0000
18050	372.0000	360.0000	382.0000
18100	372.0000	360.0000	382.0000
18150	373.0000	360.0000	383.0000
18200	373.0000	361.0000	383.0000
18250	373.0000	361.0000	383.0000
18300	374.0000	362.0000	384.0000
18350	374.0000	363.0000	384.0000
18400	375.0000	363.0000	384.0000
18450	375.0000	364.0000	385.0000
18500	375.0000	364.0000	385.0000
18550	376.0000	365.0000	385.0000
18600	376.0000	365.0000	386.0000
18650	377.0000	365.0000	386.0000
18700	377.0000	365.0000	387.0000
18750	377.0000	366.0000	387.0000
18800	378.0000	366.0000	388.0000
18850	378.0000	367.0000	388.0000
18900	378.0000	367.0000	388.0000
18950	379.0000	367.0000	389.0000
19000	379.0000	368.0000	389.0000
19050	379.0000	368.0000	389.0000
19100	380.0000	369.0000	389.0000
19150	380.0000	369.0000	390.0000
19200	380.0000	370.0000	390.0000
19250	381.0000	370.0000	390.0000
19300	381.0000	371.0000	391.0000
19350	382.0000	372.0000	391.0000
19400	382.0000	372.0000	391.0000
19450	382.0000	372.0000	392.0000
19500	383.0000	373.0000	392.0000
19550	383.0000	373.0000	392.0000
19600	384.0000	373.0000	393.0000
19650	384.0000	374.0000	393.0000
19700	384.0000	374.0000	393.0000
19750	385.0000	375.0000	394.0000
19800	385.0000	375.0000	394.0000
19850	385.0000	376.0000	394.0000
19900	385.0000	376.0000	394.0000
19950	386.0000	376.0000	395.0000
20000	386.0000	377.0000	395.0000
20050	387.0000	377.0000	395.0000
20100	387.0000	378.0000	396.0000
20150	387.0000	378.0000	396.0000
20200	388.0000	379.0000	396.0000
20250	388.0000	379.0000	397.0000
20300	389.0000	380.0000	397.0000
20350	389.0000	380.0000	397.0000
20400	389.0000	380.0000	397.0000
20450	390.0000	381.0000	398.0000
20500	390.0000	381.0000	398.0000
20550	390.0000	382.0000	398.0000
20600	391.0000	382.0000	398.0000
20650	391.0000	383.0000	399.0000
20700	392.0000	383.0000	399.0000
20750	392.0000	383.0000	399.0000
20800	392.0000	384.0000	399.0000
20850	393.0000	384.0000	399.0000
20900	393.0000	385.0000	400.0000
20950	393.0000	385.0000	400.0000
21000	394.0000	385.0000	401.0000
21050	394.0000	386.0000	401.0000
21100	394.0000	386.0000	402.0000
21150	395.0000	387.0000	402.0000
21200	395.0000	387.0000	402.0000
21250	395.0000	388.0000	402.0000
21300	396.0000	388.0000	403.0000
21350	396.0000	388.0000	403.0000
21400	396.0000	388.0000	403.0000
21450	397.0000	389.0000	403.0000
21500	397.0000	389.0000	404.0000
21550	398.0000	390.0000	404.0000
21600	398.0000	390.0000	404.0000
21650	398.0000	390.0000	404.0000
21700	399.0000	391.0000	404.0000
21750	399.0000	391.0000	405.0000
21800	399.0000	392.0000	405.0000
21850	399.0000	392.0000	405.0000
21900	400.0000	393.0000	406.0000
21950	400.0000	394.0000	406.0000
22000	401.0000	394.0000	406.0000
22050	401.0000	394.0000	406.0000
22100	401.0000	395.0000	406.0000
22150	401.0000	395.0000	407.0000
22200	402.0000	396.0000	407.0000
22250	402.0000	396.0000	407.0000
22300	402.0000	397.0000	407.0000
22350	403.0000	397.0000	408.0000
22400	403.0000	398.0000	408.0000
22450	403.0000	398.0000	408.0000
22500	404.0000	398.0000	408.0000
22550	404.0000	399.0000	408.0000
22600	404.0000	399.0000	409.0000
22650	405.0000	400.0000	409.0000
22700	405.0000	400.0000	409.0000
22750	405.0000	400.0000	409.0000
22800	406.0000	400.0000	409.0000
22850	406.0000	401.0000	410.0000
22900	406.0000	402.0000	410.0000
22950	407.0000	402.0000	410.0000
23000	407.0000	402.0000	410.0000
23050	407.0000	403.0000	410.0000
23100	408.0000	403.0000	410.0000
23150	408.0000	404.0000	411.0000
23200	408.0000	404.0000	411.0000
23250	409.0000	405.0000	411.0000
23300	409.0000	405.0000	411.0000
23350	409.0000	406.0000	411.0000
23400	410.0000	407.0000	411.0000
23450	410.0000	407.0000	411.0000
23500	410.0000	408.0000	411.0000
23550	410.0000	408.0000	411.0000
23600	411.0000	409.0000	411.0000
23650	411.0000	410.0000	411.0000
23656	411.0000	411.0000	411.0000
