# Supplementary material for: Characterization of Esophageal Microbiota in Patients With Esophagitis and Esophageal Squamous Cell Carcinoma
Source: Front Cell Infect Microbiol. 2021 Nov 11;11:774330. doi: 10.3389/fcimb.2021.774330 (PMC8632060; doi:10.3389/fcimb.2021.774330)
Supplement: Supplementary file 2 [file DataSheet_1.zip › 16S_V3_V4-68╕÷╤∙▒╛JZD 2020.7.21/2.Alpha_diversity_analysis/Rarefaction/Samples_rarefaction/otu.ESC22.rarefaction]

numsampled	0.03	lci	hci
1	1.0000	1.0000	1.0000
50	16.0000	11.0000	21.0000
100	25.0000	19.0000	32.0000
150	33.0000	26.0000	40.0000
200	39.0000	31.0000	49.0000
250	45.0000	37.0000	54.0000
300	50.0000	42.0000	60.0000
350	55.0000	46.0000	65.0000
400	60.0000	51.0000	71.0000
450	64.0000	55.0000	75.0000
500	69.0000	59.0000	80.0000
550	72.0000	62.0000	84.0000
600	76.0000	66.0000	88.0000
650	80.0000	69.0000	92.0000
700	83.0000	73.0000	96.0000
750	87.0000	76.0000	100.0000
800	90.0000	78.0000	103.0000
850	93.0000	81.0000	106.0000
900	96.0000	84.0000	110.0000
950	99.0000	87.0000	113.0000
1000	102.0000	90.0000	116.0000
1050	105.0000	93.0000	119.0000
1100	108.0000	95.0000	121.0000
1150	111.0000	98.0000	124.0000
1200	113.0000	101.0000	126.0000
1250	116.0000	103.0000	129.0000
1300	119.0000	105.0000	132.0000
1350	121.0000	108.0000	134.0000
1400	124.0000	110.0000	137.0000
1450	126.0000	113.0000	140.0000
1500	128.0000	115.0000	142.0000
1550	131.0000	117.0000	145.0000
1600	133.0000	119.0000	147.0000
1650	135.0000	122.0000	149.0000
1700	138.0000	124.0000	151.0000
1750	140.0000	126.0000	153.0000
1800	142.0000	128.0000	156.0000
1850	144.0000	130.0000	158.0000
1900	147.0000	132.0000	160.0000
1950	149.0000	134.0000	163.0000
2000	151.0000	137.0000	164.0000
2050	153.0000	138.0000	167.0000
2100	155.0000	140.0000	169.0000
2150	157.0000	142.0000	171.0000
2200	159.0000	144.0000	173.0000
2250	161.0000	146.0000	174.0000
2300	162.0000	147.0000	176.0000
2350	164.0000	149.0000	178.0000
2400	166.0000	151.0000	180.0000
2450	168.0000	153.0000	182.0000
2500	170.0000	154.0000	183.0000
2550	171.0000	156.0000	185.0000
2600	173.0000	158.0000	187.0000
2650	175.0000	159.0000	189.0000
2700	177.0000	161.0000	190.0000
2750	178.0000	163.0000	192.0000
2800	180.0000	165.0000	194.0000
2850	182.0000	166.0000	196.0000
2900	183.0000	168.0000	197.0000
2950	185.0000	169.0000	199.0000
3000	186.0000	171.0000	201.0000
3050	188.0000	173.0000	202.0000
3100	190.0000	174.0000	204.0000
3150	191.0000	176.0000	205.0000
3200	193.0000	177.0000	207.0000
3250	194.0000	179.0000	208.0000
3300	196.0000	180.0000	210.0000
3350	197.0000	181.0000	211.0000
3400	199.0000	183.0000	213.0000
3450	200.0000	184.0000	215.0000
3500	202.0000	186.0000	216.0000
3550	203.0000	187.0000	218.0000
3600	205.0000	188.0000	219.0000
3650	206.0000	190.0000	221.0000
3700	208.0000	191.0000	222.0000
3750	209.0000	193.0000	223.0000
3800	210.0000	194.0000	225.0000
3850	212.0000	195.0000	226.0000
3900	213.0000	196.0000	227.0000
3950	214.0000	197.0000	229.0000
4000	215.0000	199.0000	230.0000
4050	217.0000	200.0000	231.0000
4100	218.0000	202.0000	233.0000
4150	220.0000	203.0000	235.0000
4200	221.0000	204.0000	236.0000
4250	222.0000	205.0000	238.0000
4300	223.0000	207.0000	239.0000
4350	225.0000	208.0000	241.0000
4400	226.0000	209.0000	243.0000
4450	227.0000	210.0000	243.0000
4500	228.0000	211.0000	244.0000
4550	229.0000	213.0000	246.0000
4600	231.0000	214.0000	247.0000
4650	232.0000	215.0000	248.0000
4700	233.0000	216.0000	250.0000
4750	234.0000	218.0000	252.0000
4800	235.0000	219.0000	252.0000
4850	236.0000	220.0000	253.0000
4900	238.0000	221.0000	254.0000
4950	239.0000	222.0000	256.0000
5000	240.0000	223.0000	256.0000
5050	241.0000	224.0000	258.0000
5100	242.0000	225.0000	258.0000
5150	243.0000	226.0000	260.0000
5200	244.0000	227.0000	261.0000
5250	245.0000	229.0000	262.0000
5300	246.0000	230.0000	263.0000
5350	247.0000	232.0000	264.0000
5400	248.0000	233.0000	265.0000
5450	249.0000	234.0000	267.0000
5500	251.0000	235.0000	268.0000
5550	251.0000	236.0000	268.0000
5600	253.0000	236.0000	270.0000
5650	253.0000	237.0000	270.0000
5700	255.0000	239.0000	271.0000
5750	256.0000	240.0000	273.0000
5800	257.0000	240.0000	274.0000
5850	258.0000	242.0000	275.0000
5900	259.0000	243.0000	276.0000
5950	260.0000	244.0000	277.0000
6000	261.0000	245.0000	278.0000
6050	262.0000	247.0000	278.0000
6100	263.0000	248.0000	279.0000
6150	264.0000	249.0000	280.0000
6200	265.0000	249.0000	281.0000
6250	266.0000	250.0000	282.0000
6300	267.0000	251.0000	283.0000
6350	268.0000	252.0000	284.0000
6400	269.0000	253.0000	286.0000
6450	270.0000	254.0000	286.0000
6500	271.0000	255.0000	288.0000
6550	272.0000	256.0000	289.0000
6600	273.0000	257.0000	290.0000
6650	274.0000	258.0000	291.0000
6700	274.0000	259.0000	292.0000
6750	275.0000	260.0000	292.0000
6800	276.0000	261.0000	293.0000
6850	277.0000	262.0000	294.0000
6900	278.0000	262.0000	294.0000
6950	279.0000	263.0000	295.0000
7000	280.0000	264.0000	296.0000
7050	281.0000	265.0000	297.0000
7100	281.0000	266.0000	298.0000
7150	282.0000	267.0000	299.0000
7200	283.0000	268.0000	300.0000
7250	284.0000	269.0000	301.0000
7300	285.0000	270.0000	302.0000
7350	286.0000	271.0000	302.0000
7400	287.0000	271.0000	303.0000
7450	288.0000	272.0000	304.0000
7500	289.0000	273.0000	306.0000
7550	289.0000	274.0000	306.0000
7600	290.0000	274.0000	307.0000
7650	291.0000	275.0000	307.0000
7700	292.0000	275.0000	309.0000
7750	293.0000	277.0000	309.0000
7800	293.0000	278.0000	310.0000
7850	294.0000	279.0000	311.0000
7900	295.0000	279.0000	311.0000
7950	296.0000	280.0000	312.0000
8000	297.0000	281.0000	312.0000
8050	298.0000	282.0000	314.0000
8100	298.0000	283.0000	315.0000
8150	299.0000	283.0000	315.0000
8200	300.0000	284.0000	316.0000
8250	301.0000	284.0000	317.0000
8300	301.0000	285.0000	317.0000
8350	302.0000	285.0000	319.0000
8400	303.0000	286.0000	319.0000
8450	304.0000	288.0000	319.0000
8500	305.0000	288.0000	321.0000
8550	306.0000	289.0000	321.0000
8600	307.0000	290.0000	322.0000
8650	307.0000	291.0000	323.0000
8700	308.0000	291.0000	323.0000
8750	309.0000	292.0000	324.0000
8800	309.0000	293.0000	325.0000
8850	310.0000	294.0000	325.0000
8900	311.0000	295.0000	326.0000
8950	312.0000	296.0000	327.0000
9000	312.0000	296.0000	328.0000
9050	313.0000	297.0000	329.0000
9100	314.0000	297.0000	330.0000
9150	314.0000	298.0000	330.0000
9200	315.0000	299.0000	331.0000
9250	316.0000	300.0000	331.0000
9300	317.0000	300.0000	332.0000
9350	317.0000	301.0000	332.0000
9400	318.0000	302.0000	333.0000
9450	319.0000	303.0000	334.0000
9500	319.0000	303.0000	334.0000
9550	320.0000	305.0000	335.0000
9600	321.0000	306.0000	336.0000
9650	322.0000	306.0000	337.0000
9700	322.0000	307.0000	338.0000
9750	323.0000	307.0000	339.0000
9800	324.0000	308.0000	339.0000
9850	324.0000	308.0000	340.0000
9900	325.0000	309.0000	341.0000
9950	326.0000	310.0000	342.0000
10000	326.0000	311.0000	342.0000
10050	327.0000	312.0000	342.0000
10100	328.0000	312.0000	343.0000
10150	329.0000	313.0000	344.0000
10200	329.0000	314.0000	345.0000
10250	330.0000	314.0000	345.0000
10300	330.0000	315.0000	346.0000
10350	331.0000	316.0000	346.0000
10400	332.0000	317.0000	347.0000
10450	332.0000	317.0000	348.0000
10500	333.0000	318.0000	349.0000
10550	334.0000	318.0000	350.0000
10600	334.0000	319.0000	350.0000
10650	335.0000	320.0000	350.0000
10700	335.0000	320.0000	351.0000
10750	336.0000	321.0000	351.0000
10800	337.0000	322.0000	352.0000
10850	337.0000	322.0000	353.0000
10900	338.0000	323.0000	353.0000
10950	338.0000	324.0000	354.0000
11000	339.0000	324.0000	354.0000
11050	340.0000	325.0000	355.0000
11100	340.0000	325.0000	355.0000
11150	341.0000	326.0000	356.0000
11200	342.0000	327.0000	357.0000
11250	342.0000	327.0000	357.0000
11300	343.0000	328.0000	357.0000
11350	344.0000	329.0000	358.0000
11400	344.0000	329.0000	358.0000
11450	345.0000	330.0000	360.0000
11500	345.0000	331.0000	360.0000
11550	346.0000	331.0000	360.0000
11600	346.0000	332.0000	361.0000
11650	347.0000	332.0000	361.0000
11700	348.0000	333.0000	362.0000
11750	348.0000	333.0000	362.0000
11800	349.0000	334.0000	363.0000
11850	349.0000	334.0000	364.0000
11900	350.0000	335.0000	364.0000
11950	350.0000	336.0000	365.0000
12000	351.0000	337.0000	365.0000
12050	352.0000	337.0000	365.0000
12100	352.0000	338.0000	366.0000
12150	353.0000	339.0000	367.0000
12200	353.0000	339.0000	368.0000
12250	354.0000	340.0000	368.0000
12300	355.0000	340.0000	369.0000
12350	355.0000	341.0000	369.0000
12400	356.0000	341.0000	370.0000
12450	356.0000	342.0000	370.0000
12500	357.0000	342.0000	371.0000
12550	358.0000	343.0000	371.0000
12600	358.0000	343.0000	372.0000
12650	359.0000	344.0000	372.0000
12700	359.0000	345.0000	373.0000
12750	360.0000	345.0000	373.0000
12800	360.0000	346.0000	373.0000
12850	361.0000	346.0000	374.0000
12900	361.0000	347.0000	374.0000
12950	362.0000	347.0000	375.0000
13000	362.0000	348.0000	376.0000
13050	363.0000	348.0000	376.0000
13100	363.0000	349.0000	377.0000
13150	364.0000	349.0000	377.0000
13200	365.0000	350.0000	378.0000
13250	365.0000	351.0000	378.0000
13300	366.0000	352.0000	378.0000
13350	366.0000	352.0000	379.0000
13400	367.0000	352.0000	380.0000
13450	367.0000	354.0000	380.0000
13500	368.0000	354.0000	381.0000
13550	368.0000	354.0000	382.0000
13600	369.0000	355.0000	382.0000
13650	369.0000	356.0000	382.0000
13700	370.0000	356.0000	383.0000
13750	370.0000	356.0000	384.0000
13800	371.0000	357.0000	385.0000
13850	371.0000	357.0000	385.0000
13900	372.0000	358.0000	385.0000
13950	372.0000	359.0000	386.0000
14000	373.0000	359.0000	386.0000
14050	373.0000	359.0000	387.0000
14100	374.0000	360.0000	387.0000
14150	374.0000	361.0000	388.0000
14200	375.0000	361.0000	388.0000
14250	376.0000	361.0000	388.0000
14300	376.0000	362.0000	389.0000
14350	376.0000	362.0000	390.0000
14400	377.0000	363.0000	390.0000
14450	377.0000	363.0000	390.0000
14500	378.0000	364.0000	391.0000
14550	378.0000	365.0000	392.0000
14600	379.0000	365.0000	392.0000
14650	379.0000	365.0000	392.0000
14700	380.0000	366.0000	393.0000
14750	380.0000	366.0000	394.0000
14800	381.0000	367.0000	394.0000
14850	381.0000	367.0000	394.0000
14900	382.0000	368.0000	395.0000
14950	382.0000	369.0000	395.0000
15000	383.0000	369.0000	395.0000
15050	383.0000	370.0000	396.0000
15100	384.0000	370.0000	396.0000
15150	384.0000	371.0000	397.0000
15200	385.0000	371.0000	397.0000
15250	385.0000	371.0000	397.0000
15300	385.0000	371.0000	398.0000
15350	386.0000	372.0000	398.0000
15400	386.0000	373.0000	399.0000
15450	387.0000	373.0000	399.0000
15500	387.0000	374.0000	400.0000
15550	388.0000	375.0000	400.0000
15600	389.0000	375.0000	400.0000
15650	389.0000	376.0000	401.0000
15700	389.0000	377.0000	401.0000
15750	390.0000	377.0000	402.0000
15800	390.0000	377.0000	402.0000
15850	391.0000	378.0000	403.0000
15900	391.0000	378.0000	403.0000
15950	392.0000	378.0000	404.0000
16000	392.0000	379.0000	405.0000
16050	393.0000	380.0000	405.0000
16100	393.0000	380.0000	405.0000
16150	393.0000	380.0000	406.0000
16200	394.0000	381.0000	406.0000
16250	394.0000	381.0000	406.0000
16300	395.0000	382.0000	406.0000
16350	395.0000	383.0000	407.0000
16400	396.0000	383.0000	408.0000
16450	396.0000	384.0000	408.0000
16500	396.0000	385.0000	409.0000
16550	397.0000	385.0000	409.0000
16600	397.0000	385.0000	409.0000
16650	398.0000	386.0000	410.0000
16700	398.0000	386.0000	410.0000
16750	398.0000	387.0000	411.0000
16800	399.0000	387.0000	411.0000
16850	399.0000	388.0000	411.0000
16900	400.0000	388.0000	411.0000
16950	400.0000	389.0000	412.0000
17000	401.0000	389.0000	412.0000
17050	401.0000	390.0000	412.0000
17100	401.0000	390.0000	413.0000
17150	402.0000	391.0000	414.0000
17200	402.0000	391.0000	414.0000
17250	403.0000	391.0000	414.0000
17300	403.0000	392.0000	415.0000
17350	404.0000	392.0000	415.0000
17400	404.0000	393.0000	415.0000
17450	405.0000	393.0000	416.0000
17500	405.0000	393.0000	416.0000
17550	405.0000	394.0000	417.0000
17600	406.0000	394.0000	417.0000
17650	406.0000	395.0000	417.0000
17700	406.0000	395.0000	418.0000
17750	407.0000	396.0000	418.0000
17800	407.0000	396.0000	419.0000
17850	408.0000	396.0000	419.0000
17900	408.0000	397.0000	419.0000
17950	408.0000	397.0000	420.0000
18000	409.0000	398.0000	420.0000
18050	409.0000	398.0000	420.0000
18100	410.0000	399.0000	421.0000
18150	410.0000	400.0000	421.0000
18200	411.0000	400.0000	421.0000
18250	411.0000	401.0000	421.0000
18300	411.0000	401.0000	422.0000
18350	412.0000	401.0000	422.0000
18400	412.0000	402.0000	422.0000
18450	412.0000	402.0000	423.0000
18500	413.0000	403.0000	423.0000
18550	413.0000	403.0000	423.0000
18600	414.0000	404.0000	424.0000
18650	414.0000	404.0000	424.0000
18700	415.0000	404.0000	424.0000
18750	415.0000	405.0000	425.0000
18800	415.0000	405.0000	425.0000
18850	416.0000	405.0000	426.0000
18900	416.0000	406.0000	426.0000
18950	417.0000	406.0000	426.0000
19000	417.0000	407.0000	427.0000
19050	417.0000	407.0000	427.0000
19100	418.0000	407.0000	428.0000
19150	418.0000	408.0000	428.0000
19200	418.0000	408.0000	428.0000
19250	419.0000	409.0000	429.0000
19300	419.0000	409.0000	429.0000
19350	420.0000	410.0000	429.0000
19400	420.0000	410.0000	429.0000
19450	420.0000	411.0000	429.0000
19500	421.0000	411.0000	430.0000
19550	421.0000	411.0000	430.0000
19600	421.0000	412.0000	431.0000
19650	422.0000	413.0000	431.0000
19700	422.0000	413.0000	431.0000
19750	422.0000	414.0000	432.0000
19800	423.0000	414.0000	432.0000
19850	423.0000	414.0000	432.0000
19900	424.0000	414.0000	432.0000
19950	424.0000	415.0000	433.0000
20000	424.0000	415.0000	433.0000
20050	425.0000	415.0000	433.0000
20100	425.0000	416.0000	434.0000
20150	426.0000	417.0000	434.0000
20200	426.0000	417.0000	434.0000
20250	426.0000	418.0000	434.0000
20300	427.0000	418.0000	435.0000
20350	427.0000	418.0000	435.0000
20400	428.0000	419.0000	435.0000
20450	428.0000	419.0000	436.0000
20500	428.0000	420.0000	436.0000
20550	429.0000	420.0000	436.0000
20600	429.0000	421.0000	437.0000
20650	429.0000	421.0000	437.0000
20700	430.0000	421.0000	437.0000
20750	430.0000	422.0000	438.0000
20800	430.0000	422.0000	438.0000
20850	431.0000	422.0000	438.0000
20900	431.0000	423.0000	438.0000
20950	431.0000	423.0000	438.0000
21000	432.0000	423.0000	439.0000
21050	432.0000	424.0000	439.0000
21100	433.0000	424.0000	439.0000
21150	433.0000	424.0000	440.0000
21200	433.0000	425.0000	440.0000
21250	433.0000	426.0000	440.0000
21300	434.0000	426.0000	441.0000
21350	434.0000	426.0000	441.0000
21400	435.0000	427.0000	441.0000
21450	435.0000	427.0000	441.0000
21500	435.0000	428.0000	442.0000
21550	436.0000	428.0000	442.0000
21600	436.0000	428.0000	442.0000
21650	436.0000	429.0000	442.0000
21700	437.0000	429.0000	443.0000
21750	437.0000	430.0000	443.0000
21800	437.0000	430.0000	443.0000
21850	437.0000	431.0000	443.0000
21900	438.0000	431.0000	444.0000
21950	438.0000	431.0000	444.0000
22000	439.0000	432.0000	444.0000
22050	439.0000	432.0000	444.0000
22100	439.0000	433.0000	445.0000
22150	440.0000	433.0000	445.0000
22200	440.0000	433.0000	445.0000
22250	440.0000	433.0000	446.0000
22300	440.0000	434.0000	446.0000
22350	441.0000	434.0000	446.0000
22400	441.0000	435.0000	446.0000
22450	441.0000	435.0000	446.0000
22500	442.0000	436.0000	446.0000
22550	442.0000	436.0000	446.0000
22600	442.0000	436.0000	447.0000
22650	443.0000	437.0000	447.0000
22700	443.0000	437.0000	447.0000
22750	443.0000	438.0000	447.0000
22800	444.0000	439.0000	447.0000
22850	444.0000	439.0000	448.0000
22900	444.0000	440.0000	448.0000
22950	445.0000	440.0000	448.0000
23000	445.0000	441.0000	448.0000
23050	445.0000	441.0000	448.0000
23100	446.0000	442.0000	448.0000
23150	446.0000	442.0000	449.0000
23200	446.0000	443.0000	449.0000
23250	447.0000	443.0000	449.0000
23300	447.0000	443.0000	449.0000
23350	447.0000	444.0000	449.0000
23400	448.0000	445.0000	449.0000
23450	448.0000	445.0000	449.0000
23500	448.0000	446.0000	449.0000
23550	449.0000	447.0000	449.0000
23600	449.0000	447.0000	449.0000
23650	449.0000	448.0000	449.0000
23656	449.0000	449.0000	449.0000
