# Supplementary material for: Characterization of Esophageal Microbiota in Patients With Esophagitis and Esophageal Squamous Cell Carcinoma
Source: Front Cell Infect Microbiol. 2021 Nov 11;11:774330. doi: 10.3389/fcimb.2021.774330 (PMC8632060; doi:10.3389/fcimb.2021.774330)
Supplement: Supplementary file 2 [file DataSheet_1.zip › 16S_V3_V4-68╕÷╤∙▒╛JZD 2020.7.21/2.Alpha_diversity_analysis/Rarefaction/Samples_rarefaction/otu.ESC23.rarefaction]

numsampled	0.03	lci	hci
1	1.0000	1.0000	1.0000
50	21.0000	16.0000	27.0000
100	30.0000	25.0000	37.0000
150	37.0000	30.0000	44.0000
200	42.0000	35.0000	50.0000
250	46.0000	39.0000	54.0000
300	50.0000	43.0000	60.0000
350	54.0000	46.0000	63.0000
400	57.0000	49.0000	67.0000
450	61.0000	52.0000	70.0000
500	64.0000	55.0000	73.0000
550	67.0000	58.0000	76.0000
600	69.0000	61.0000	79.0000
650	72.0000	63.0000	82.0000
700	75.0000	65.0000	85.0000
750	77.0000	67.0000	87.0000
800	79.0000	69.0000	90.0000
850	82.0000	72.0000	93.0000
900	84.0000	74.0000	95.0000
950	86.0000	76.0000	97.0000
1000	88.0000	78.0000	99.0000
1050	90.0000	80.0000	102.0000
1100	92.0000	82.0000	103.0000
1150	94.0000	83.0000	106.0000
1200	96.0000	85.0000	108.0000
1250	98.0000	87.0000	110.0000
1300	100.0000	88.0000	112.0000
1350	101.0000	90.0000	114.0000
1400	103.0000	92.0000	116.0000
1450	105.0000	93.0000	117.0000
1500	107.0000	95.0000	119.0000
1550	108.0000	97.0000	121.0000
1600	110.0000	98.0000	123.0000
1650	111.0000	100.0000	124.0000
1700	113.0000	101.0000	126.0000
1750	115.0000	103.0000	128.0000
1800	116.0000	104.0000	129.0000
1850	118.0000	105.0000	131.0000
1900	119.0000	106.0000	132.0000
1950	121.0000	108.0000	134.0000
2000	122.0000	109.0000	136.0000
2050	124.0000	110.0000	137.0000
2100	125.0000	112.0000	138.0000
2150	126.0000	114.0000	140.0000
2200	128.0000	115.0000	141.0000
2250	129.0000	116.0000	143.0000
2300	131.0000	119.0000	144.0000
2350	132.0000	120.0000	146.0000
2400	133.0000	121.0000	147.0000
2450	135.0000	123.0000	149.0000
2500	136.0000	124.0000	150.0000
2550	137.0000	125.0000	151.0000
2600	139.0000	126.0000	152.0000
2650	140.0000	127.0000	154.0000
2700	141.0000	128.0000	155.0000
2750	143.0000	130.0000	156.0000
2800	144.0000	131.0000	157.0000
2850	145.0000	132.0000	158.0000
2900	146.0000	133.0000	159.0000
2950	147.0000	134.0000	161.0000
3000	149.0000	135.0000	162.0000
3050	150.0000	136.0000	163.0000
3100	151.0000	137.0000	165.0000
3150	152.0000	138.0000	166.0000
3200	153.0000	140.0000	168.0000
3250	154.0000	141.0000	169.0000
3300	155.0000	142.0000	170.0000
3350	157.0000	143.0000	171.0000
3400	158.0000	144.0000	173.0000
3450	159.0000	145.0000	174.0000
3500	160.0000	145.0000	175.0000
3550	161.0000	147.0000	176.0000
3600	162.0000	148.0000	177.0000
3650	163.0000	149.0000	178.0000
3700	164.0000	150.0000	179.0000
3750	166.0000	151.0000	180.0000
3800	167.0000	152.0000	182.0000
3850	168.0000	153.0000	183.0000
3900	169.0000	154.0000	184.0000
3950	170.0000	155.0000	185.0000
4000	171.0000	156.0000	186.0000
4050	172.0000	157.0000	186.0000
4100	173.0000	158.0000	188.0000
4150	174.0000	160.0000	189.0000
4200	175.0000	161.0000	190.0000
4250	176.0000	161.0000	191.0000
4300	177.0000	162.0000	192.0000
4350	178.0000	163.0000	193.0000
4400	179.0000	164.0000	194.0000
4450	180.0000	165.0000	195.0000
4500	180.0000	166.0000	196.0000
4550	182.0000	167.0000	197.0000
4600	183.0000	167.0000	199.0000
4650	184.0000	168.0000	200.0000
4700	184.0000	170.0000	201.0000
4750	185.0000	170.0000	202.0000
4800	186.0000	171.0000	202.0000
4850	187.0000	172.0000	204.0000
4900	188.0000	173.0000	205.0000
4950	189.0000	174.0000	206.0000
5000	190.0000	175.0000	206.0000
5050	191.0000	176.0000	207.0000
5100	192.0000	176.0000	208.0000
5150	193.0000	178.0000	209.0000
5200	194.0000	178.0000	210.0000
5250	195.0000	179.0000	211.0000
5300	196.0000	180.0000	212.0000
5350	196.0000	181.0000	212.0000
5400	197.0000	181.0000	213.0000
5450	198.0000	183.0000	214.0000
5500	199.0000	184.0000	215.0000
5550	200.0000	184.0000	216.0000
5600	201.0000	185.0000	217.0000
5650	202.0000	186.0000	217.0000
5700	203.0000	187.0000	218.0000
5750	203.0000	188.0000	219.0000
5800	204.0000	188.0000	220.0000
5850	205.0000	189.0000	221.0000
5900	206.0000	191.0000	221.0000
5950	207.0000	192.0000	223.0000
6000	208.0000	192.0000	223.0000
6050	209.0000	193.0000	224.0000
6100	209.0000	194.0000	225.0000
6150	210.0000	194.0000	226.0000
6200	211.0000	195.0000	226.0000
6250	212.0000	196.0000	227.0000
6300	213.0000	197.0000	228.0000
6350	213.0000	198.0000	230.0000
6400	214.0000	198.0000	230.0000
6450	215.0000	199.0000	231.0000
6500	216.0000	200.0000	232.0000
6550	216.0000	201.0000	233.0000
6600	217.0000	202.0000	234.0000
6650	218.0000	202.0000	235.0000
6700	219.0000	204.0000	235.0000
6750	220.0000	204.0000	236.0000
6800	220.0000	205.0000	237.0000
6850	221.0000	206.0000	238.0000
6900	222.0000	206.0000	239.0000
6950	223.0000	207.0000	239.0000
7000	223.0000	207.0000	240.0000
7050	224.0000	208.0000	241.0000
7100	225.0000	209.0000	241.0000
7150	226.0000	209.0000	242.0000
7200	227.0000	211.0000	242.0000
7250	227.0000	211.0000	243.0000
7300	228.0000	212.0000	244.0000
7350	229.0000	213.0000	244.0000
7400	230.0000	213.0000	245.0000
7450	231.0000	214.0000	246.0000
7500	231.0000	215.0000	247.0000
7550	232.0000	215.0000	248.0000
7600	233.0000	216.0000	248.0000
7650	233.0000	217.0000	249.0000
7700	234.0000	218.0000	250.0000
7750	235.0000	219.0000	251.0000
7800	235.0000	220.0000	251.0000
7850	236.0000	220.0000	252.0000
7900	237.0000	221.0000	252.0000
7950	238.0000	222.0000	253.0000
8000	239.0000	223.0000	254.0000
8050	239.0000	223.0000	254.0000
8100	240.0000	224.0000	255.0000
8150	241.0000	225.0000	256.0000
8200	241.0000	225.0000	257.0000
8250	242.0000	226.0000	258.0000
8300	243.0000	227.0000	259.0000
8350	243.0000	227.0000	259.0000
8400	244.0000	228.0000	260.0000
8450	245.0000	229.0000	261.0000
8500	246.0000	230.0000	262.0000
8550	246.0000	231.0000	262.0000
8600	247.0000	231.0000	263.0000
8650	248.0000	232.0000	264.0000
8700	248.0000	232.0000	264.0000
8750	249.0000	233.0000	265.0000
8800	250.0000	234.0000	265.0000
8850	250.0000	234.0000	266.0000
8900	251.0000	235.0000	266.0000
8950	251.0000	235.0000	267.0000
9000	252.0000	236.0000	268.0000
9050	253.0000	237.0000	268.0000
9100	253.0000	238.0000	269.0000
9150	254.0000	238.0000	270.0000
9200	255.0000	239.0000	271.0000
9250	255.0000	239.0000	272.0000
9300	256.0000	240.0000	272.0000
9350	257.0000	241.0000	273.0000
9400	257.0000	242.0000	274.0000
9450	258.0000	242.0000	275.0000
9500	258.0000	243.0000	275.0000
9550	259.0000	243.0000	275.0000
9600	260.0000	244.0000	276.0000
9650	261.0000	244.0000	276.0000
9700	261.0000	244.0000	277.0000
9750	262.0000	245.0000	278.0000
9800	262.0000	246.0000	278.0000
9850	263.0000	247.0000	278.0000
9900	264.0000	248.0000	279.0000
9950	264.0000	248.0000	280.0000
10000	265.0000	249.0000	280.0000
10050	266.0000	250.0000	281.0000
10100	266.0000	250.0000	282.0000
10150	267.0000	252.0000	282.0000
10200	267.0000	252.0000	283.0000
10250	268.0000	253.0000	283.0000
10300	268.0000	253.0000	284.0000
10350	269.0000	254.0000	284.0000
10400	270.0000	255.0000	285.0000
10450	270.0000	255.0000	286.0000
10500	271.0000	256.0000	286.0000
10550	271.0000	257.0000	287.0000
10600	272.0000	257.0000	288.0000
10650	273.0000	257.0000	288.0000
10700	273.0000	258.0000	289.0000
10750	274.0000	259.0000	289.0000
10800	274.0000	259.0000	290.0000
10850	275.0000	260.0000	291.0000
10900	276.0000	261.0000	291.0000
10950	276.0000	261.0000	292.0000
11000	277.0000	262.0000	293.0000
11050	277.0000	263.0000	293.0000
11100	278.0000	263.0000	294.0000
11150	278.0000	264.0000	294.0000
11200	279.0000	264.0000	295.0000
11250	280.0000	265.0000	295.0000
11300	280.0000	265.0000	296.0000
11350	281.0000	266.0000	296.0000
11400	282.0000	266.0000	297.0000
11450	282.0000	267.0000	298.0000
11500	283.0000	267.0000	298.0000
11550	283.0000	268.0000	299.0000
11600	284.0000	269.0000	300.0000
11650	284.0000	270.0000	300.0000
11700	285.0000	270.0000	300.0000
11750	286.0000	270.0000	301.0000
11800	286.0000	271.0000	302.0000
11850	287.0000	272.0000	302.0000
11900	287.0000	272.0000	303.0000
11950	288.0000	273.0000	303.0000
12000	288.0000	274.0000	304.0000
12050	289.0000	274.0000	305.0000
12100	289.0000	275.0000	305.0000
12150	290.0000	275.0000	305.0000
12200	290.0000	276.0000	306.0000
12250	291.0000	276.0000	307.0000
12300	291.0000	277.0000	307.0000
12350	292.0000	278.0000	307.0000
12400	293.0000	278.0000	308.0000
12450	293.0000	279.0000	309.0000
12500	294.0000	279.0000	309.0000
12550	294.0000	280.0000	310.0000
12600	295.0000	281.0000	310.0000
12650	295.0000	281.0000	310.0000
12700	296.0000	282.0000	311.0000
12750	296.0000	282.0000	312.0000
12800	297.0000	283.0000	312.0000
12850	298.0000	283.0000	312.0000
12900	298.0000	284.0000	313.0000
12950	299.0000	284.0000	314.0000
13000	299.0000	285.0000	314.0000
13050	300.0000	285.0000	314.0000
13100	300.0000	286.0000	315.0000
13150	301.0000	286.0000	315.0000
13200	301.0000	287.0000	316.0000
13250	302.0000	287.0000	316.0000
13300	302.0000	288.0000	317.0000
13350	303.0000	289.0000	318.0000
13400	303.0000	289.0000	318.0000
13450	304.0000	290.0000	319.0000
13500	304.0000	290.0000	319.0000
13550	305.0000	291.0000	320.0000
13600	305.0000	292.0000	320.0000
13650	306.0000	292.0000	321.0000
13700	306.0000	293.0000	321.0000
13750	307.0000	294.0000	322.0000
13800	307.0000	294.0000	322.0000
13850	308.0000	295.0000	323.0000
13900	308.0000	295.0000	323.0000
13950	309.0000	296.0000	323.0000
14000	309.0000	296.0000	324.0000
14050	310.0000	297.0000	325.0000
14100	310.0000	297.0000	325.0000
14150	311.0000	298.0000	325.0000
14200	311.0000	298.0000	325.0000
14250	312.0000	299.0000	325.0000
14300	312.0000	300.0000	326.0000
14350	313.0000	300.0000	326.0000
14400	313.0000	301.0000	327.0000
14450	314.0000	302.0000	327.0000
14500	314.0000	302.0000	328.0000
14550	315.0000	302.0000	328.0000
14600	315.0000	303.0000	329.0000
14650	316.0000	303.0000	329.0000
14700	316.0000	303.0000	329.0000
14750	317.0000	304.0000	329.0000
14800	317.0000	305.0000	330.0000
14850	318.0000	305.0000	330.0000
14900	318.0000	305.0000	331.0000
14950	319.0000	306.0000	331.0000
15000	319.0000	306.0000	331.0000
15050	320.0000	307.0000	332.0000
15100	320.0000	307.0000	333.0000
15150	321.0000	308.0000	333.0000
15200	321.0000	308.0000	333.0000
15250	321.0000	309.0000	333.0000
15300	322.0000	309.0000	334.0000
15350	322.0000	309.0000	335.0000
15400	323.0000	311.0000	336.0000
15450	323.0000	311.0000	336.0000
15500	324.0000	311.0000	336.0000
15550	324.0000	312.0000	337.0000
15600	325.0000	312.0000	337.0000
15650	325.0000	313.0000	337.0000
15700	326.0000	313.0000	338.0000
15750	326.0000	314.0000	338.0000
15800	326.0000	314.0000	339.0000
15850	327.0000	314.0000	339.0000
15900	327.0000	315.0000	340.0000
15950	328.0000	316.0000	340.0000
16000	328.0000	316.0000	340.0000
16050	329.0000	316.0000	341.0000
16100	329.0000	317.0000	342.0000
16150	330.0000	318.0000	342.0000
16200	330.0000	318.0000	342.0000
16250	331.0000	318.0000	343.0000
16300	331.0000	319.0000	343.0000
16350	332.0000	319.0000	344.0000
16400	332.0000	319.0000	344.0000
16450	332.0000	320.0000	345.0000
16500	333.0000	320.0000	345.0000
16550	333.0000	321.0000	346.0000
16600	334.0000	321.0000	346.0000
16650	334.0000	322.0000	346.0000
16700	335.0000	322.0000	347.0000
16750	335.0000	322.0000	347.0000
16800	335.0000	323.0000	347.0000
16850	336.0000	323.0000	348.0000
16900	336.0000	324.0000	348.0000
16950	337.0000	324.0000	349.0000
17000	337.0000	324.0000	349.0000
17050	338.0000	325.0000	350.0000
17100	338.0000	325.0000	350.0000
17150	339.0000	325.0000	351.0000
17200	339.0000	326.0000	351.0000
17250	339.0000	326.0000	351.0000
17300	340.0000	327.0000	352.0000
17350	340.0000	327.0000	352.0000
17400	340.0000	328.0000	352.0000
17450	341.0000	328.0000	353.0000
17500	341.0000	329.0000	353.0000
17550	342.0000	329.0000	353.0000
17600	342.0000	330.0000	354.0000
17650	343.0000	330.0000	354.0000
17700	343.0000	331.0000	355.0000
17750	344.0000	331.0000	355.0000
17800	344.0000	332.0000	355.0000
17850	344.0000	333.0000	356.0000
17900	345.0000	333.0000	356.0000
17950	345.0000	333.0000	357.0000
18000	346.0000	334.0000	357.0000
18050	346.0000	334.0000	357.0000
18100	346.0000	335.0000	357.0000
18150	347.0000	335.0000	358.0000
18200	347.0000	335.0000	358.0000
18250	348.0000	336.0000	358.0000
18300	348.0000	336.0000	359.0000
18350	349.0000	337.0000	359.0000
18400	349.0000	338.0000	359.0000
18450	349.0000	338.0000	360.0000
18500	350.0000	338.0000	360.0000
18550	350.0000	339.0000	360.0000
18600	351.0000	339.0000	361.0000
18650	351.0000	340.0000	361.0000
18700	351.0000	340.0000	362.0000
18750	352.0000	341.0000	362.0000
18800	352.0000	341.0000	362.0000
18850	353.0000	342.0000	363.0000
18900	353.0000	342.0000	363.0000
18950	353.0000	343.0000	363.0000
19000	354.0000	343.0000	364.0000
19050	354.0000	344.0000	364.0000
19100	355.0000	344.0000	364.0000
19150	355.0000	345.0000	365.0000
19200	355.0000	345.0000	365.0000
19250	356.0000	346.0000	365.0000
19300	356.0000	346.0000	366.0000
19350	356.0000	347.0000	366.0000
19400	357.0000	347.0000	366.0000
19450	357.0000	348.0000	367.0000
19500	358.0000	348.0000	367.0000
19550	358.0000	349.0000	367.0000
19600	358.0000	349.0000	368.0000
19650	359.0000	349.0000	368.0000
19700	359.0000	350.0000	368.0000
19750	360.0000	350.0000	369.0000
19800	360.0000	351.0000	369.0000
19850	360.0000	351.0000	369.0000
19900	361.0000	352.0000	369.0000
19950	361.0000	352.0000	370.0000
20000	361.0000	352.0000	370.0000
20050	362.0000	353.0000	371.0000
20100	362.0000	353.0000	371.0000
20150	362.0000	354.0000	371.0000
20200	363.0000	354.0000	371.0000
20250	363.0000	354.0000	372.0000
20300	364.0000	355.0000	372.0000
20350	364.0000	355.0000	372.0000
20400	364.0000	356.0000	373.0000
20450	365.0000	356.0000	373.0000
20500	365.0000	357.0000	373.0000
20550	366.0000	357.0000	374.0000
20600	366.0000	357.0000	374.0000
20650	366.0000	358.0000	374.0000
20700	367.0000	358.0000	374.0000
20750	367.0000	359.0000	375.0000
20800	367.0000	359.0000	375.0000
20850	368.0000	359.0000	375.0000
20900	368.0000	360.0000	375.0000
20950	368.0000	360.0000	376.0000
21000	369.0000	360.0000	376.0000
21050	369.0000	361.0000	376.0000
21100	370.0000	361.0000	377.0000
21150	370.0000	362.0000	377.0000
21200	370.0000	362.0000	377.0000
21250	371.0000	363.0000	377.0000
21300	371.0000	363.0000	378.0000
21350	371.0000	364.0000	378.0000
21400	372.0000	364.0000	378.0000
21450	372.0000	365.0000	379.0000
21500	372.0000	365.0000	379.0000
21550	373.0000	366.0000	379.0000
21600	373.0000	366.0000	379.0000
21650	374.0000	367.0000	380.0000
21700	374.0000	367.0000	380.0000
21750	374.0000	367.0000	380.0000
21800	375.0000	368.0000	381.0000
21850	375.0000	368.0000	381.0000
21900	375.0000	369.0000	381.0000
21950	376.0000	369.0000	381.0000
22000	376.0000	369.0000	381.0000
22050	376.0000	370.0000	382.0000
22100	377.0000	370.0000	382.0000
22150	377.0000	371.0000	382.0000
22200	378.0000	371.0000	382.0000
22250	378.0000	372.0000	383.0000
22300	378.0000	372.0000	383.0000
22350	379.0000	373.0000	383.0000
22400	379.0000	373.0000	383.0000
22450	379.0000	373.0000	384.0000
22500	380.0000	374.0000	384.0000
22550	380.0000	374.0000	384.0000
22600	380.0000	374.0000	385.0000
22650	381.0000	375.0000	385.0000
22700	381.0000	375.0000	385.0000
22750	381.0000	376.0000	385.0000
22800	382.0000	376.0000	386.0000
22850	382.0000	377.0000	386.0000
22900	382.0000	377.0000	386.0000
22950	383.0000	378.0000	386.0000
23000	383.0000	378.0000	386.0000
23050	383.0000	379.0000	386.0000
23100	383.0000	379.0000	386.0000
23150	384.0000	380.0000	387.0000
23200	384.0000	380.0000	387.0000
23250	385.0000	381.0000	387.0000
23300	385.0000	381.0000	387.0000
23350	385.0000	382.0000	387.0000
23400	386.0000	382.0000	387.0000
23450	386.0000	383.0000	387.0000
23500	386.0000	384.0000	387.0000
23550	387.0000	384.0000	387.0000
23600	387.0000	385.0000	387.0000
23650	387.0000	386.0000	387.0000
23656	387.0000	387.0000	387.0000
