# Supplementary material for: Characterization of Esophageal Microbiota in Patients With Esophagitis and Esophageal Squamous Cell Carcinoma
Source: Front Cell Infect Microbiol. 2021 Nov 11;11:774330. doi: 10.3389/fcimb.2021.774330 (PMC8632060; doi:10.3389/fcimb.2021.774330)
Supplement: Supplementary file 2 [file DataSheet_1.zip › 16S_V3_V4-68╕÷╤∙▒╛JZD 2020.7.21/2.Alpha_diversity_analysis/Rarefaction/Samples_rarefaction/otu.ESC24.rarefaction]

numsampled	0.03	lci	hci
1	1.0000	1.0000	1.0000
50	19.0000	14.0000	25.0000
100	29.0000	23.0000	36.0000
150	37.0000	30.0000	45.0000
200	44.0000	36.0000	52.0000
250	49.0000	41.0000	58.0000
300	54.0000	46.0000	64.0000
350	59.0000	50.0000	69.0000
400	63.0000	54.0000	73.0000
450	67.0000	58.0000	77.0000
500	71.0000	62.0000	81.0000
550	75.0000	65.0000	86.0000
600	78.0000	68.0000	89.0000
650	81.0000	72.0000	93.0000
700	85.0000	75.0000	96.0000
750	88.0000	77.0000	99.0000
800	91.0000	80.0000	102.0000
850	94.0000	82.0000	105.0000
900	96.0000	84.0000	108.0000
950	99.0000	87.0000	111.0000
1000	102.0000	90.0000	113.0000
1050	104.0000	93.0000	116.0000
1100	107.0000	95.0000	119.0000
1150	109.0000	97.0000	121.0000
1200	111.0000	100.0000	123.0000
1250	114.0000	102.0000	125.0000
1300	116.0000	104.0000	128.0000
1350	118.0000	107.0000	130.0000
1400	121.0000	109.0000	132.0000
1450	123.0000	111.0000	135.0000
1500	125.0000	113.0000	137.0000
1550	127.0000	115.0000	140.0000
1600	129.0000	117.0000	141.0000
1650	131.0000	118.0000	143.0000
1700	133.0000	120.0000	145.0000
1750	135.0000	122.0000	147.0000
1800	137.0000	124.0000	149.0000
1850	139.0000	126.0000	151.0000
1900	141.0000	127.0000	153.0000
1950	142.0000	129.0000	155.0000
2000	144.0000	131.0000	157.0000
2050	146.0000	133.0000	159.0000
2100	148.0000	134.0000	161.0000
2150	149.0000	135.0000	162.0000
2200	151.0000	137.0000	165.0000
2250	153.0000	139.0000	166.0000
2300	154.0000	140.0000	168.0000
2350	156.0000	142.0000	170.0000
2400	158.0000	144.0000	172.0000
2450	159.0000	145.0000	174.0000
2500	161.0000	147.0000	175.0000
2550	162.0000	148.0000	177.0000
2600	164.0000	149.0000	178.0000
2650	165.0000	150.0000	180.0000
2700	167.0000	152.0000	181.0000
2750	168.0000	154.0000	183.0000
2800	169.0000	155.0000	184.0000
2850	171.0000	157.0000	185.0000
2900	173.0000	158.0000	187.0000
2950	174.0000	159.0000	188.0000
3000	175.0000	161.0000	189.0000
3050	177.0000	162.0000	192.0000
3100	179.0000	164.0000	193.0000
3150	180.0000	165.0000	195.0000
3200	181.0000	166.0000	196.0000
3250	183.0000	167.0000	198.0000
3300	184.0000	169.0000	199.0000
3350	185.0000	170.0000	200.0000
3400	187.0000	171.0000	201.0000
3450	188.0000	172.0000	203.0000
3500	189.0000	174.0000	204.0000
3550	190.0000	175.0000	206.0000
3600	192.0000	177.0000	207.0000
3650	193.0000	178.0000	208.0000
3700	194.0000	179.0000	210.0000
3750	196.0000	180.0000	211.0000
3800	197.0000	182.0000	212.0000
3850	198.0000	183.0000	213.0000
3900	199.0000	184.0000	215.0000
3950	201.0000	185.0000	216.0000
4000	202.0000	186.0000	217.0000
4050	203.0000	187.0000	219.0000
4100	204.0000	189.0000	219.0000
4150	205.0000	189.0000	221.0000
4200	206.0000	190.0000	222.0000
4250	208.0000	192.0000	223.0000
4300	209.0000	193.0000	224.0000
4350	210.0000	194.0000	225.0000
4400	211.0000	195.0000	226.0000
4450	212.0000	196.0000	227.0000
4500	213.0000	198.0000	229.0000
4550	214.0000	199.0000	230.0000
4600	215.0000	200.0000	231.0000
4650	216.0000	201.0000	232.0000
4700	217.0000	202.0000	233.0000
4750	219.0000	203.0000	234.0000
4800	220.0000	204.0000	235.0000
4850	221.0000	204.0000	236.0000
4900	222.0000	206.0000	238.0000
4950	223.0000	207.0000	239.0000
5000	224.0000	208.0000	240.0000
5050	225.0000	209.0000	241.0000
5100	226.0000	210.0000	242.0000
5150	227.0000	211.0000	243.0000
5200	228.0000	212.0000	244.0000
5250	229.0000	213.0000	245.0000
5300	230.0000	214.0000	246.0000
5350	231.0000	214.0000	247.0000
5400	232.0000	216.0000	248.0000
5450	233.0000	217.0000	249.0000
5500	234.0000	218.0000	250.0000
5550	235.0000	219.0000	251.0000
5600	236.0000	220.0000	252.0000
5650	237.0000	221.0000	253.0000
5700	238.0000	222.0000	254.0000
5750	239.0000	222.0000	255.0000
5800	240.0000	223.0000	256.0000
5850	241.0000	224.0000	257.0000
5900	242.0000	225.0000	258.0000
5950	243.0000	226.0000	259.0000
6000	244.0000	227.0000	260.0000
6050	245.0000	228.0000	261.0000
6100	246.0000	229.0000	262.0000
6150	246.0000	230.0000	263.0000
6200	247.0000	231.0000	264.0000
6250	248.0000	231.0000	264.0000
6300	249.0000	232.0000	265.0000
6350	250.0000	234.0000	265.0000
6400	251.0000	234.0000	266.0000
6450	252.0000	235.0000	267.0000
6500	253.0000	236.0000	268.0000
6550	254.0000	237.0000	269.0000
6600	255.0000	238.0000	270.0000
6650	256.0000	239.0000	271.0000
6700	256.0000	240.0000	271.0000
6750	257.0000	241.0000	273.0000
6800	258.0000	241.0000	274.0000
6850	259.0000	242.0000	274.0000
6900	260.0000	243.0000	275.0000
6950	261.0000	244.0000	276.0000
7000	262.0000	245.0000	277.0000
7050	262.0000	246.0000	278.0000
7100	263.0000	247.0000	278.0000
7150	264.0000	248.0000	279.0000
7200	265.0000	248.0000	280.0000
7250	266.0000	249.0000	281.0000
7300	266.0000	250.0000	282.0000
7350	267.0000	251.0000	284.0000
7400	268.0000	252.0000	284.0000
7450	269.0000	253.0000	285.0000
7500	270.0000	254.0000	285.0000
7550	270.0000	255.0000	287.0000
7600	271.0000	255.0000	287.0000
7650	272.0000	256.0000	288.0000
7700	273.0000	257.0000	289.0000
7750	274.0000	258.0000	290.0000
7800	274.0000	259.0000	291.0000
7850	275.0000	259.0000	292.0000
7900	276.0000	260.0000	292.0000
7950	277.0000	261.0000	293.0000
8000	277.0000	262.0000	294.0000
8050	278.0000	262.0000	295.0000
8100	279.0000	263.0000	295.0000
8150	279.0000	264.0000	296.0000
8200	280.0000	264.0000	296.0000
8250	281.0000	266.0000	297.0000
8300	282.0000	266.0000	298.0000
8350	283.0000	267.0000	299.0000
8400	283.0000	267.0000	299.0000
8450	284.0000	268.0000	300.0000
8500	285.0000	269.0000	301.0000
8550	286.0000	270.0000	302.0000
8600	287.0000	270.0000	303.0000
8650	287.0000	272.0000	304.0000
8700	288.0000	272.0000	304.0000
8750	289.0000	273.0000	305.0000
8800	290.0000	273.0000	306.0000
8850	290.0000	274.0000	307.0000
8900	291.0000	275.0000	308.0000
8950	292.0000	276.0000	308.0000
9000	293.0000	277.0000	309.0000
9050	293.0000	277.0000	309.0000
9100	294.0000	278.0000	310.0000
9150	295.0000	278.0000	311.0000
9200	295.0000	279.0000	312.0000
9250	296.0000	280.0000	313.0000
9300	297.0000	281.0000	313.0000
9350	297.0000	281.0000	314.0000
9400	298.0000	281.0000	315.0000
9450	299.0000	282.0000	315.0000
9500	299.0000	283.0000	316.0000
9550	300.0000	284.0000	316.0000
9600	301.0000	284.0000	317.0000
9650	302.0000	285.0000	318.0000
9700	302.0000	286.0000	318.0000
9750	303.0000	287.0000	319.0000
9800	303.0000	287.0000	319.0000
9850	304.0000	288.0000	320.0000
9900	305.0000	288.0000	321.0000
9950	305.0000	289.0000	321.0000
10000	306.0000	290.0000	322.0000
10050	307.0000	291.0000	323.0000
10100	307.0000	292.0000	324.0000
10150	308.0000	292.0000	324.0000
10200	309.0000	294.0000	325.0000
10250	309.0000	294.0000	325.0000
10300	310.0000	295.0000	326.0000
10350	311.0000	295.0000	327.0000
10400	311.0000	295.0000	327.0000
10450	312.0000	297.0000	328.0000
10500	312.0000	297.0000	328.0000
10550	313.0000	298.0000	329.0000
10600	314.0000	298.0000	329.0000
10650	314.0000	298.0000	330.0000
10700	315.0000	299.0000	330.0000
10750	316.0000	300.0000	331.0000
10800	316.0000	301.0000	331.0000
10850	317.0000	301.0000	332.0000
10900	317.0000	303.0000	332.0000
10950	318.0000	304.0000	333.0000
11000	319.0000	304.0000	334.0000
11050	319.0000	305.0000	335.0000
11100	320.0000	306.0000	335.0000
11150	321.0000	306.0000	336.0000
11200	321.0000	307.0000	336.0000
11250	322.0000	307.0000	337.0000
11300	323.0000	307.0000	338.0000
11350	323.0000	308.0000	338.0000
11400	324.0000	309.0000	338.0000
11450	324.0000	310.0000	339.0000
11500	325.0000	310.0000	339.0000
11550	325.0000	311.0000	340.0000
11600	326.0000	311.0000	341.0000
11650	326.0000	312.0000	342.0000
11700	327.0000	312.0000	342.0000
11750	328.0000	313.0000	343.0000
11800	329.0000	314.0000	344.0000
11850	329.0000	314.0000	344.0000
11900	330.0000	315.0000	345.0000
11950	330.0000	316.0000	345.0000
12000	331.0000	316.0000	346.0000
12050	332.0000	317.0000	346.0000
12100	332.0000	317.0000	347.0000
12150	333.0000	318.0000	348.0000
12200	333.0000	318.0000	349.0000
12250	334.0000	319.0000	349.0000
12300	334.0000	319.0000	350.0000
12350	335.0000	320.0000	350.0000
12400	336.0000	320.0000	350.0000
12450	336.0000	321.0000	351.0000
12500	337.0000	322.0000	351.0000
12550	337.0000	322.0000	352.0000
12600	338.0000	322.0000	353.0000
12650	338.0000	323.0000	353.0000
12700	339.0000	324.0000	354.0000
12750	340.0000	324.0000	354.0000
12800	340.0000	325.0000	355.0000
12850	341.0000	326.0000	355.0000
12900	341.0000	327.0000	356.0000
12950	342.0000	327.0000	356.0000
13000	342.0000	328.0000	357.0000
13050	343.0000	329.0000	357.0000
13100	343.0000	329.0000	358.0000
13150	344.0000	330.0000	358.0000
13200	344.0000	331.0000	359.0000
13250	345.0000	331.0000	359.0000
13300	346.0000	331.0000	359.0000
13350	346.0000	332.0000	360.0000
13400	347.0000	333.0000	361.0000
13450	347.0000	333.0000	361.0000
13500	348.0000	334.0000	362.0000
13550	348.0000	334.0000	362.0000
13600	349.0000	335.0000	363.0000
13650	349.0000	335.0000	363.0000
13700	350.0000	336.0000	364.0000
13750	350.0000	337.0000	364.0000
13800	351.0000	337.0000	364.0000
13850	352.0000	338.0000	365.0000
13900	352.0000	338.0000	365.0000
13950	352.0000	339.0000	366.0000
14000	353.0000	339.0000	367.0000
14050	354.0000	339.0000	367.0000
14100	354.0000	340.0000	367.0000
14150	355.0000	341.0000	368.0000
14200	355.0000	341.0000	369.0000
14250	356.0000	341.0000	369.0000
14300	356.0000	342.0000	370.0000
14350	357.0000	343.0000	370.0000
14400	357.0000	343.0000	371.0000
14450	358.0000	344.0000	372.0000
14500	358.0000	345.0000	372.0000
14550	359.0000	345.0000	372.0000
14600	359.0000	346.0000	373.0000
14650	360.0000	346.0000	373.0000
14700	360.0000	347.0000	374.0000
14750	361.0000	347.0000	374.0000
14800	361.0000	348.0000	375.0000
14850	362.0000	349.0000	375.0000
14900	362.0000	349.0000	376.0000
14950	363.0000	350.0000	376.0000
15000	363.0000	350.0000	377.0000
15050	364.0000	351.0000	377.0000
15100	364.0000	351.0000	377.0000
15150	364.0000	352.0000	378.0000
15200	365.0000	352.0000	378.0000
15250	366.0000	353.0000	378.0000
15300	366.0000	353.0000	379.0000
15350	366.0000	354.0000	380.0000
15400	367.0000	354.0000	380.0000
15450	367.0000	355.0000	381.0000
15500	368.0000	355.0000	381.0000
15550	368.0000	356.0000	381.0000
15600	369.0000	357.0000	382.0000
15650	369.0000	357.0000	382.0000
15700	370.0000	357.0000	383.0000
15750	371.0000	357.0000	383.0000
15800	371.0000	358.0000	384.0000
15850	372.0000	359.0000	384.0000
15900	372.0000	359.0000	385.0000
15950	372.0000	359.0000	385.0000
16000	373.0000	360.0000	386.0000
16050	373.0000	360.0000	386.0000
16100	374.0000	361.0000	387.0000
16150	375.0000	361.0000	387.0000
16200	375.0000	362.0000	388.0000
16250	375.0000	362.0000	388.0000
16300	376.0000	363.0000	388.0000
16350	376.0000	364.0000	389.0000
16400	377.0000	364.0000	389.0000
16450	377.0000	365.0000	390.0000
16500	378.0000	366.0000	390.0000
16550	379.0000	366.0000	391.0000
16600	379.0000	366.0000	391.0000
16650	379.0000	367.0000	392.0000
16700	380.0000	367.0000	392.0000
16750	380.0000	367.0000	393.0000
16800	381.0000	368.0000	393.0000
16850	381.0000	368.0000	394.0000
16900	382.0000	369.0000	394.0000
16950	382.0000	369.0000	395.0000
17000	383.0000	370.0000	395.0000
17050	383.0000	371.0000	395.0000
17100	383.0000	371.0000	396.0000
17150	384.0000	371.0000	396.0000
17200	384.0000	372.0000	397.0000
17250	385.0000	372.0000	397.0000
17300	385.0000	373.0000	397.0000
17350	386.0000	374.0000	398.0000
17400	386.0000	374.0000	398.0000
17450	387.0000	374.0000	399.0000
17500	387.0000	375.0000	399.0000
17550	387.0000	375.0000	399.0000
17600	388.0000	376.0000	400.0000
17650	388.0000	376.0000	400.0000
17700	389.0000	377.0000	401.0000
17750	389.0000	377.0000	401.0000
17800	390.0000	378.0000	401.0000
17850	390.0000	379.0000	401.0000
17900	391.0000	379.0000	402.0000
17950	391.0000	380.0000	402.0000
18000	391.0000	380.0000	403.0000
18050	392.0000	380.0000	403.0000
18100	392.0000	381.0000	403.0000
18150	393.0000	381.0000	404.0000
18200	393.0000	382.0000	404.0000
18250	394.0000	382.0000	405.0000
18300	394.0000	382.0000	405.0000
18350	395.0000	383.0000	406.0000
18400	395.0000	384.0000	406.0000
18450	396.0000	384.0000	406.0000
18500	396.0000	385.0000	406.0000
18550	396.0000	385.0000	407.0000
18600	397.0000	386.0000	407.0000
18650	397.0000	386.0000	408.0000
18700	398.0000	387.0000	408.0000
18750	398.0000	387.0000	408.0000
18800	399.0000	387.0000	409.0000
18850	399.0000	388.0000	409.0000
18900	399.0000	388.0000	410.0000
18950	400.0000	389.0000	410.0000
19000	400.0000	389.0000	410.0000
19050	401.0000	389.0000	411.0000
19100	401.0000	390.0000	412.0000
19150	402.0000	391.0000	412.0000
19200	402.0000	391.0000	412.0000
19250	402.0000	392.0000	412.0000
19300	403.0000	392.0000	413.0000
19350	403.0000	393.0000	413.0000
19400	404.0000	393.0000	413.0000
19450	404.0000	393.0000	414.0000
19500	404.0000	394.0000	414.0000
19550	405.0000	394.0000	415.0000
19600	405.0000	394.0000	415.0000
19650	406.0000	395.0000	415.0000
19700	406.0000	396.0000	416.0000
19750	407.0000	396.0000	416.0000
19800	407.0000	397.0000	417.0000
19850	408.0000	397.0000	417.0000
19900	408.0000	398.0000	417.0000
19950	408.0000	398.0000	418.0000
20000	409.0000	399.0000	418.0000
20050	409.0000	399.0000	418.0000
20100	410.0000	399.0000	419.0000
20150	410.0000	400.0000	419.0000
20200	410.0000	401.0000	419.0000
20250	411.0000	401.0000	420.0000
20300	411.0000	401.0000	420.0000
20350	412.0000	402.0000	421.0000
20400	412.0000	402.0000	421.0000
20450	412.0000	403.0000	421.0000
20500	413.0000	403.0000	422.0000
20550	413.0000	404.0000	422.0000
20600	414.0000	405.0000	422.0000
20650	414.0000	405.0000	422.0000
20700	414.0000	405.0000	423.0000
20750	415.0000	405.0000	423.0000
20800	415.0000	406.0000	423.0000
20850	416.0000	406.0000	424.0000
20900	416.0000	407.0000	424.0000
20950	416.0000	407.0000	424.0000
21000	417.0000	408.0000	425.0000
21050	417.0000	408.0000	425.0000
21100	417.0000	409.0000	425.0000
21150	418.0000	410.0000	426.0000
21200	418.0000	410.0000	426.0000
21250	419.0000	410.0000	427.0000
21300	419.0000	410.0000	427.0000
21350	419.0000	411.0000	427.0000
21400	420.0000	411.0000	427.0000
21450	420.0000	412.0000	427.0000
21500	421.0000	412.0000	428.0000
21550	421.0000	413.0000	428.0000
21600	421.0000	414.0000	428.0000
21650	422.0000	414.0000	429.0000
21700	422.0000	415.0000	429.0000
21750	423.0000	415.0000	429.0000
21800	423.0000	415.0000	429.0000
21850	423.0000	416.0000	430.0000
21900	424.0000	416.0000	430.0000
21950	424.0000	417.0000	430.0000
22000	425.0000	417.0000	431.0000
22050	425.0000	418.0000	431.0000
22100	425.0000	418.0000	431.0000
22150	426.0000	418.0000	431.0000
22200	426.0000	419.0000	432.0000
22250	427.0000	419.0000	432.0000
22300	427.0000	420.0000	432.0000
22350	428.0000	421.0000	433.0000
22400	428.0000	421.0000	433.0000
22450	428.0000	421.0000	433.0000
22500	428.0000	422.0000	433.0000
22550	429.0000	423.0000	434.0000
22600	429.0000	423.0000	434.0000
22650	430.0000	424.0000	434.0000
22700	430.0000	424.0000	434.0000
22750	430.0000	425.0000	435.0000
22800	431.0000	425.0000	435.0000
22850	431.0000	426.0000	435.0000
22900	432.0000	426.0000	436.0000
22950	432.0000	427.0000	436.0000
23000	432.0000	428.0000	436.0000
23050	433.0000	428.0000	436.0000
23100	433.0000	428.0000	436.0000
23150	433.0000	429.0000	437.0000
23200	434.0000	430.0000	437.0000
23250	434.0000	430.0000	437.0000
23300	435.0000	431.0000	437.0000
23350	435.0000	432.0000	437.0000
23400	435.0000	432.0000	437.0000
23450	436.0000	433.0000	437.0000
23500	436.0000	434.0000	437.0000
23550	436.0000	434.0000	437.0000
23600	437.0000	435.0000	437.0000
23650	437.0000	436.0000	437.0000
23656	437.0000	437.0000	437.0000
