# Supplementary material for: Characterization of Esophageal Microbiota in Patients With Esophagitis and Esophageal Squamous Cell Carcinoma
Source: Front Cell Infect Microbiol. 2021 Nov 11;11:774330. doi: 10.3389/fcimb.2021.774330 (PMC8632060; doi:10.3389/fcimb.2021.774330)
Supplement: Supplementary file 2 [file DataSheet_1.zip › 16S_V3_V4-68╕÷╤∙▒╛JZD 2020.7.21/2.Alpha_diversity_analysis/Rarefaction/Samples_rarefaction/otu.ESC25.rarefaction]

numsampled	0.03	lci	hci
1	1.0000	1.0000	1.0000
50	19.0000	14.0000	24.0000
100	29.0000	23.0000	36.0000
150	38.0000	30.0000	45.0000
200	45.0000	37.0000	53.0000
250	51.0000	43.0000	60.0000
300	57.0000	47.0000	66.0000
350	62.0000	52.0000	72.0000
400	66.0000	57.0000	77.0000
450	71.0000	61.0000	81.0000
500	75.0000	65.0000	85.0000
550	79.0000	68.0000	89.0000
600	82.0000	72.0000	93.0000
650	86.0000	75.0000	97.0000
700	89.0000	78.0000	101.0000
750	92.0000	81.0000	103.0000
800	95.0000	84.0000	107.0000
850	98.0000	86.0000	110.0000
900	101.0000	89.0000	113.0000
950	103.0000	92.0000	116.0000
1000	106.0000	95.0000	119.0000
1050	109.0000	97.0000	122.0000
1100	111.0000	100.0000	124.0000
1150	114.0000	102.0000	126.0000
1200	116.0000	103.0000	128.0000
1250	118.0000	106.0000	131.0000
1300	120.0000	108.0000	133.0000
1350	122.0000	110.0000	135.0000
1400	124.0000	111.0000	138.0000
1450	126.0000	113.0000	140.0000
1500	128.0000	115.0000	142.0000
1550	130.0000	117.0000	144.0000
1600	132.0000	119.0000	146.0000
1650	134.0000	121.0000	148.0000
1700	136.0000	123.0000	149.0000
1750	137.0000	125.0000	151.0000
1800	139.0000	126.0000	152.0000
1850	141.0000	128.0000	154.0000
1900	142.0000	129.0000	156.0000
1950	144.0000	131.0000	158.0000
2000	146.0000	133.0000	160.0000
2050	147.0000	135.0000	161.0000
2100	149.0000	136.0000	162.0000
2150	150.0000	137.0000	164.0000
2200	152.0000	138.0000	165.0000
2250	153.0000	140.0000	167.0000
2300	155.0000	142.0000	168.0000
2350	156.0000	143.0000	169.0000
2400	158.0000	144.0000	171.0000
2450	159.0000	145.0000	173.0000
2500	160.0000	147.0000	174.0000
2550	162.0000	148.0000	176.0000
2600	163.0000	150.0000	177.0000
2650	164.0000	150.0000	178.0000
2700	166.0000	152.0000	179.0000
2750	167.0000	153.0000	181.0000
2800	168.0000	154.0000	182.0000
2850	169.0000	155.0000	184.0000
2900	170.0000	156.0000	185.0000
2950	172.0000	157.0000	186.0000
3000	173.0000	158.0000	187.0000
3050	174.0000	160.0000	188.0000
3100	175.0000	161.0000	189.0000
3150	176.0000	162.0000	190.0000
3200	177.0000	163.0000	191.0000
3250	179.0000	164.0000	193.0000
3300	180.0000	166.0000	194.0000
3350	181.0000	167.0000	196.0000
3400	182.0000	168.0000	197.0000
3450	183.0000	169.0000	198.0000
3500	184.0000	170.0000	199.0000
3550	185.0000	171.0000	200.0000
3600	186.0000	172.0000	201.0000
3650	187.0000	173.0000	202.0000
3700	188.0000	174.0000	203.0000
3750	189.0000	175.0000	204.0000
3800	190.0000	176.0000	205.0000
3850	191.0000	177.0000	206.0000
3900	192.0000	178.0000	207.0000
3950	193.0000	179.0000	208.0000
4000	194.0000	180.0000	209.0000
4050	195.0000	181.0000	210.0000
4100	196.0000	182.0000	211.0000
4150	197.0000	183.0000	212.0000
4200	198.0000	184.0000	213.0000
4250	199.0000	185.0000	214.0000
4300	200.0000	186.0000	215.0000
4350	201.0000	186.0000	216.0000
4400	202.0000	188.0000	217.0000
4450	203.0000	189.0000	217.0000
4500	204.0000	189.0000	219.0000
4550	205.0000	190.0000	220.0000
4600	206.0000	191.0000	221.0000
4650	206.0000	192.0000	222.0000
4700	207.0000	193.0000	222.0000
4750	208.0000	194.0000	223.0000
4800	209.0000	195.0000	224.0000
4850	210.0000	195.0000	225.0000
4900	211.0000	196.0000	226.0000
4950	211.0000	197.0000	226.0000
5000	212.0000	198.0000	227.0000
5050	213.0000	199.0000	227.0000
5100	214.0000	200.0000	228.0000
5150	215.0000	201.0000	229.0000
5200	215.0000	202.0000	230.0000
5250	216.0000	202.0000	231.0000
5300	217.0000	203.0000	232.0000
5350	218.0000	204.0000	232.0000
5400	219.0000	204.0000	233.0000
5450	219.0000	205.0000	234.0000
5500	220.0000	206.0000	235.0000
5550	221.0000	207.0000	236.0000
5600	222.0000	208.0000	237.0000
5650	223.0000	208.0000	237.0000
5700	223.0000	209.0000	238.0000
5750	224.0000	210.0000	238.0000
5800	225.0000	211.0000	240.0000
5850	226.0000	212.0000	240.0000
5900	226.0000	212.0000	241.0000
5950	227.0000	213.0000	242.0000
6000	228.0000	214.0000	243.0000
6050	228.0000	215.0000	243.0000
6100	229.0000	215.0000	244.0000
6150	230.0000	216.0000	245.0000
6200	231.0000	216.0000	246.0000
6250	231.0000	217.0000	247.0000
6300	232.0000	218.0000	247.0000
6350	233.0000	219.0000	248.0000
6400	234.0000	219.0000	249.0000
6450	234.0000	220.0000	249.0000
6500	235.0000	221.0000	249.0000
6550	236.0000	221.0000	250.0000
6600	236.0000	222.0000	251.0000
6650	237.0000	223.0000	252.0000
6700	238.0000	223.0000	252.0000
6750	238.0000	224.0000	253.0000
6800	239.0000	225.0000	254.0000
6850	240.0000	226.0000	254.0000
6900	240.0000	226.0000	255.0000
6950	241.0000	227.0000	255.0000
7000	241.0000	227.0000	256.0000
7050	242.0000	228.0000	257.0000
7100	243.0000	229.0000	257.0000
7150	243.0000	230.0000	257.0000
7200	244.0000	231.0000	257.0000
7250	245.0000	231.0000	258.0000
7300	245.0000	232.0000	259.0000
7350	246.0000	232.0000	260.0000
7400	247.0000	233.0000	260.0000
7450	247.0000	234.0000	261.0000
7500	248.0000	234.0000	261.0000
7550	249.0000	235.0000	262.0000
7600	249.0000	236.0000	263.0000
7650	250.0000	236.0000	264.0000
7700	251.0000	236.0000	264.0000
7750	251.0000	237.0000	265.0000
7800	252.0000	238.0000	266.0000
7850	252.0000	239.0000	266.0000
7900	253.0000	239.0000	267.0000
7950	254.0000	240.0000	267.0000
8000	254.0000	240.0000	268.0000
8050	255.0000	241.0000	268.0000
8100	255.0000	241.0000	269.0000
8150	256.0000	242.0000	270.0000
8200	257.0000	243.0000	271.0000
8250	257.0000	243.0000	271.0000
8300	258.0000	244.0000	272.0000
8350	258.0000	245.0000	272.0000
8400	259.0000	245.0000	273.0000
8450	259.0000	246.0000	274.0000
8500	260.0000	247.0000	274.0000
8550	260.0000	247.0000	275.0000
8600	261.0000	248.0000	276.0000
8650	261.0000	249.0000	276.0000
8700	262.0000	249.0000	276.0000
8750	263.0000	249.0000	277.0000
8800	263.0000	250.0000	278.0000
8850	264.0000	251.0000	278.0000
8900	264.0000	251.0000	278.0000
8950	265.0000	252.0000	279.0000
9000	266.0000	252.0000	279.0000
9050	266.0000	253.0000	280.0000
9100	267.0000	253.0000	281.0000
9150	267.0000	254.0000	281.0000
9200	268.0000	254.0000	282.0000
9250	268.0000	255.0000	282.0000
9300	269.0000	255.0000	283.0000
9350	269.0000	256.0000	283.0000
9400	270.0000	256.0000	284.0000
9450	270.0000	256.0000	284.0000
9500	271.0000	257.0000	285.0000
9550	271.0000	258.0000	285.0000
9600	272.0000	258.0000	285.0000
9650	272.0000	259.0000	286.0000
9700	273.0000	259.0000	286.0000
9750	273.0000	260.0000	287.0000
9800	274.0000	261.0000	287.0000
9850	275.0000	261.0000	288.0000
9900	275.0000	262.0000	289.0000
9950	276.0000	262.0000	289.0000
10000	276.0000	263.0000	290.0000
10050	276.0000	263.0000	291.0000
10100	277.0000	264.0000	291.0000
10150	278.0000	264.0000	291.0000
10200	278.0000	264.0000	292.0000
10250	279.0000	265.0000	293.0000
10300	279.0000	265.0000	293.0000
10350	280.0000	266.0000	294.0000
10400	280.0000	266.0000	294.0000
10450	281.0000	266.0000	295.0000
10500	281.0000	267.0000	295.0000
10550	281.0000	268.0000	296.0000
10600	282.0000	268.0000	296.0000
10650	283.0000	269.0000	297.0000
10700	283.0000	270.0000	297.0000
10750	283.0000	270.0000	298.0000
10800	284.0000	271.0000	298.0000
10850	284.0000	271.0000	298.0000
10900	285.0000	271.0000	299.0000
10950	285.0000	272.0000	299.0000
11000	286.0000	273.0000	300.0000
11050	286.0000	273.0000	300.0000
11100	287.0000	274.0000	300.0000
11150	287.0000	274.0000	301.0000
11200	288.0000	274.0000	301.0000
11250	288.0000	275.0000	302.0000
11300	289.0000	275.0000	302.0000
11350	289.0000	276.0000	303.0000
11400	289.0000	276.0000	303.0000
11450	290.0000	277.0000	303.0000
11500	291.0000	277.0000	304.0000
11550	291.0000	277.0000	304.0000
11600	292.0000	278.0000	305.0000
11650	292.0000	279.0000	305.0000
11700	292.0000	279.0000	305.0000
11750	293.0000	279.0000	306.0000
11800	293.0000	280.0000	307.0000
11850	294.0000	280.0000	307.0000
11900	294.0000	280.0000	307.0000
11950	295.0000	281.0000	308.0000
12000	295.0000	281.0000	308.0000
12050	295.0000	282.0000	309.0000
12100	296.0000	282.0000	309.0000
12150	296.0000	283.0000	309.0000
12200	297.0000	284.0000	309.0000
12250	297.0000	284.0000	310.0000
12300	298.0000	285.0000	311.0000
12350	298.0000	285.0000	311.0000
12400	299.0000	286.0000	311.0000
12450	299.0000	287.0000	312.0000
12500	300.0000	287.0000	313.0000
12550	300.0000	287.0000	313.0000
12600	301.0000	287.0000	313.0000
12650	301.0000	288.0000	314.0000
12700	301.0000	288.0000	314.0000
12750	302.0000	289.0000	314.0000
12800	302.0000	289.0000	315.0000
12850	303.0000	289.0000	315.0000
12900	303.0000	290.0000	315.0000
12950	304.0000	291.0000	316.0000
13000	304.0000	291.0000	316.0000
13050	304.0000	291.0000	317.0000
13100	305.0000	292.0000	317.0000
13150	305.0000	292.0000	317.0000
13200	306.0000	292.0000	318.0000
13250	306.0000	293.0000	318.0000
13300	306.0000	294.0000	318.0000
13350	307.0000	294.0000	319.0000
13400	307.0000	294.0000	319.0000
13450	308.0000	294.0000	320.0000
13500	308.0000	295.0000	320.0000
13550	308.0000	296.0000	320.0000
13600	309.0000	296.0000	321.0000
13650	309.0000	296.0000	321.0000
13700	310.0000	297.0000	321.0000
13750	310.0000	298.0000	322.0000
13800	310.0000	298.0000	322.0000
13850	311.0000	298.0000	323.0000
13900	311.0000	299.0000	323.0000
13950	312.0000	300.0000	323.0000
14000	312.0000	300.0000	324.0000
14050	313.0000	301.0000	324.0000
14100	313.0000	301.0000	325.0000
14150	313.0000	301.0000	325.0000
14200	314.0000	302.0000	325.0000
14250	314.0000	302.0000	325.0000
14300	315.0000	303.0000	326.0000
14350	315.0000	304.0000	326.0000
14400	315.0000	304.0000	327.0000
14450	316.0000	304.0000	327.0000
14500	316.0000	304.0000	327.0000
14550	317.0000	305.0000	327.0000
14600	317.0000	305.0000	328.0000
14650	318.0000	305.0000	328.0000
14700	318.0000	306.0000	329.0000
14750	318.0000	307.0000	329.0000
14800	318.0000	307.0000	329.0000
14850	319.0000	307.0000	330.0000
14900	319.0000	307.0000	330.0000
14950	320.0000	308.0000	331.0000
15000	320.0000	308.0000	331.0000
15050	321.0000	309.0000	331.0000
15100	321.0000	309.0000	331.0000
15150	321.0000	309.0000	332.0000
15200	322.0000	310.0000	332.0000
15250	322.0000	310.0000	333.0000
15300	323.0000	311.0000	333.0000
15350	323.0000	311.0000	333.0000
15400	323.0000	312.0000	334.0000
15450	324.0000	312.0000	334.0000
15500	324.0000	312.0000	335.0000
15550	324.0000	313.0000	335.0000
15600	325.0000	313.0000	335.0000
15650	325.0000	314.0000	335.0000
15700	326.0000	314.0000	336.0000
15750	326.0000	315.0000	336.0000
15800	326.0000	315.0000	337.0000
15850	327.0000	315.0000	337.0000
15900	327.0000	316.0000	338.0000
15950	327.0000	316.0000	338.0000
16000	328.0000	316.0000	338.0000
16050	328.0000	317.0000	338.0000
16100	329.0000	317.0000	339.0000
16150	329.0000	317.0000	339.0000
16200	329.0000	318.0000	340.0000
16250	330.0000	318.0000	340.0000
16300	330.0000	318.0000	341.0000
16350	330.0000	319.0000	341.0000
16400	331.0000	319.0000	341.0000
16450	331.0000	320.0000	342.0000
16500	331.0000	320.0000	342.0000
16550	332.0000	320.0000	342.0000
16600	332.0000	321.0000	342.0000
16650	332.0000	321.0000	343.0000
16700	333.0000	322.0000	343.0000
16750	333.0000	322.0000	343.0000
16800	334.0000	323.0000	344.0000
16850	334.0000	323.0000	344.0000
16900	334.0000	323.0000	344.0000
16950	335.0000	324.0000	345.0000
17000	335.0000	324.0000	345.0000
17050	335.0000	324.0000	345.0000
17100	336.0000	325.0000	345.0000
17150	336.0000	325.0000	346.0000
17200	336.0000	325.0000	346.0000
17250	337.0000	325.0000	346.0000
17300	337.0000	326.0000	347.0000
17350	337.0000	326.0000	347.0000
17400	338.0000	326.0000	347.0000
17450	338.0000	327.0000	348.0000
17500	339.0000	327.0000	348.0000
17550	339.0000	327.0000	348.0000
17600	339.0000	328.0000	348.0000
17650	339.0000	328.0000	349.0000
17700	340.0000	329.0000	349.0000
17750	340.0000	329.0000	350.0000
17800	340.0000	329.0000	350.0000
17850	341.0000	330.0000	350.0000
17900	341.0000	330.0000	350.0000
17950	341.0000	330.0000	351.0000
18000	342.0000	331.0000	351.0000
18050	342.0000	331.0000	351.0000
18100	342.0000	331.0000	352.0000
18150	343.0000	332.0000	352.0000
18200	343.0000	332.0000	352.0000
18250	343.0000	333.0000	353.0000
18300	344.0000	333.0000	353.0000
18350	344.0000	334.0000	354.0000
18400	345.0000	334.0000	354.0000
18450	345.0000	335.0000	354.0000
18500	345.0000	335.0000	354.0000
18550	345.0000	335.0000	355.0000
18600	346.0000	336.0000	355.0000
18650	346.0000	336.0000	355.0000
18700	347.0000	337.0000	356.0000
18750	347.0000	337.0000	356.0000
18800	347.0000	337.0000	356.0000
18850	348.0000	338.0000	356.0000
18900	348.0000	338.0000	357.0000
18950	348.0000	338.0000	357.0000
19000	349.0000	339.0000	357.0000
19050	349.0000	339.0000	357.0000
19100	349.0000	339.0000	358.0000
19150	350.0000	340.0000	358.0000
19200	350.0000	340.0000	358.0000
19250	350.0000	340.0000	359.0000
19300	351.0000	341.0000	359.0000
19350	351.0000	341.0000	359.0000
19400	351.0000	341.0000	359.0000
19450	351.0000	342.0000	359.0000
19500	352.0000	342.0000	360.0000
19550	352.0000	342.0000	360.0000
19600	352.0000	343.0000	360.0000
19650	353.0000	344.0000	361.0000
19700	353.0000	344.0000	361.0000
19750	353.0000	344.0000	361.0000
19800	354.0000	344.0000	361.0000
19850	354.0000	345.0000	362.0000
19900	354.0000	345.0000	362.0000
19950	355.0000	346.0000	362.0000
20000	355.0000	346.0000	362.0000
20050	355.0000	346.0000	363.0000
20100	356.0000	347.0000	363.0000
20150	356.0000	347.0000	363.0000
20200	356.0000	348.0000	363.0000
20250	356.0000	348.0000	364.0000
20300	357.0000	348.0000	364.0000
20350	357.0000	349.0000	364.0000
20400	357.0000	349.0000	365.0000
20450	358.0000	349.0000	365.0000
20500	358.0000	350.0000	365.0000
20550	358.0000	350.0000	365.0000
20600	359.0000	351.0000	366.0000
20650	359.0000	351.0000	366.0000
20700	359.0000	351.0000	366.0000
20750	360.0000	351.0000	366.0000
20800	360.0000	352.0000	367.0000
20850	360.0000	352.0000	367.0000
20900	361.0000	353.0000	367.0000
20950	361.0000	353.0000	367.0000
21000	361.0000	353.0000	368.0000
21050	361.0000	354.0000	368.0000
21100	362.0000	354.0000	368.0000
21150	362.0000	355.0000	368.0000
21200	362.0000	355.0000	369.0000
21250	363.0000	356.0000	369.0000
21300	363.0000	356.0000	369.0000
21350	363.0000	356.0000	369.0000
21400	363.0000	357.0000	370.0000
21450	364.0000	357.0000	370.0000
21500	364.0000	357.0000	370.0000
21550	364.0000	358.0000	370.0000
21600	365.0000	358.0000	370.0000
21650	365.0000	358.0000	371.0000
21700	365.0000	359.0000	371.0000
21750	365.0000	359.0000	371.0000
21800	366.0000	359.0000	371.0000
21850	366.0000	360.0000	372.0000
21900	366.0000	360.0000	372.0000
21950	367.0000	361.0000	372.0000
22000	367.0000	361.0000	372.0000
22050	367.0000	361.0000	372.0000
22100	368.0000	362.0000	373.0000
22150	368.0000	362.0000	373.0000
22200	368.0000	363.0000	373.0000
22250	368.0000	363.0000	373.0000
22300	369.0000	363.0000	373.0000
22350	369.0000	364.0000	373.0000
22400	369.0000	364.0000	374.0000
22450	370.0000	364.0000	374.0000
22500	370.0000	365.0000	374.0000
22550	370.0000	365.0000	374.0000
22600	370.0000	365.0000	374.0000
22650	371.0000	366.0000	374.0000
22700	371.0000	366.0000	375.0000
22750	371.0000	367.0000	375.0000
22800	371.0000	367.0000	375.0000
22850	372.0000	367.0000	375.0000
22900	372.0000	368.0000	375.0000
22950	372.0000	368.0000	375.0000
23000	373.0000	368.0000	376.0000
23050	373.0000	369.0000	376.0000
23100	373.0000	369.0000	376.0000
23150	373.0000	370.0000	376.0000
23200	374.0000	370.0000	376.0000
23250	374.0000	370.0000	376.0000
23300	374.0000	371.0000	376.0000
23350	375.0000	371.0000	376.0000
23400	375.0000	372.0000	376.0000
23450	375.0000	373.0000	376.0000
23500	375.0000	373.0000	376.0000
23550	376.0000	374.0000	376.0000
23600	376.0000	374.0000	376.0000
23650	376.0000	375.0000	376.0000
23656	376.0000	376.0000	376.0000
