# Supplementary material for: Characterization of Esophageal Microbiota in Patients With Esophagitis and Esophageal Squamous Cell Carcinoma
Source: Front Cell Infect Microbiol. 2021 Nov 11;11:774330. doi: 10.3389/fcimb.2021.774330 (PMC8632060; doi:10.3389/fcimb.2021.774330)
Supplement: Supplementary file 2 [file DataSheet_1.zip › 16S_V3_V4-68╕÷╤∙▒╛JZD 2020.7.21/2.Alpha_diversity_analysis/Rarefaction/Samples_rarefaction/otu.ESC26.rarefaction]

numsampled	0.03	lci	hci
1	1.0000	1.0000	1.0000
50	20.0000	15.0000	26.0000
100	31.0000	25.0000	39.0000
150	40.0000	33.0000	48.0000
200	47.0000	39.0000	56.0000
250	54.0000	45.0000	63.0000
300	59.0000	50.0000	68.0000
350	64.0000	54.0000	74.0000
400	69.0000	58.0000	79.0000
450	73.0000	63.0000	84.0000
500	78.0000	67.0000	88.0000
550	81.0000	70.0000	93.0000
600	85.0000	74.0000	97.0000
650	89.0000	77.0000	101.0000
700	92.0000	81.0000	105.0000
750	96.0000	84.0000	109.0000
800	99.0000	87.0000	112.0000
850	102.0000	90.0000	115.0000
900	105.0000	93.0000	118.0000
950	108.0000	96.0000	122.0000
1000	111.0000	99.0000	125.0000
1050	113.0000	101.0000	127.0000
1100	116.0000	104.0000	131.0000
1150	119.0000	106.0000	133.0000
1200	122.0000	108.0000	136.0000
1250	124.0000	111.0000	138.0000
1300	126.0000	113.0000	141.0000
1350	129.0000	115.0000	143.0000
1400	131.0000	118.0000	146.0000
1450	133.0000	120.0000	148.0000
1500	136.0000	122.0000	150.0000
1550	138.0000	124.0000	153.0000
1600	140.0000	126.0000	155.0000
1650	142.0000	128.0000	157.0000
1700	144.0000	130.0000	159.0000
1750	146.0000	132.0000	161.0000
1800	148.0000	134.0000	164.0000
1850	150.0000	136.0000	165.0000
1900	152.0000	138.0000	167.0000
1950	154.0000	139.0000	169.0000
2000	156.0000	141.0000	171.0000
2050	158.0000	144.0000	173.0000
2100	160.0000	145.0000	175.0000
2150	162.0000	147.0000	177.0000
2200	163.0000	149.0000	179.0000
2250	165.0000	151.0000	181.0000
2300	167.0000	153.0000	182.0000
2350	169.0000	154.0000	184.0000
2400	171.0000	156.0000	186.0000
2450	172.0000	157.0000	188.0000
2500	174.0000	159.0000	189.0000
2550	176.0000	161.0000	190.0000
2600	177.0000	162.0000	193.0000
2650	179.0000	164.0000	194.0000
2700	180.0000	166.0000	196.0000
2750	182.0000	167.0000	198.0000
2800	183.0000	169.0000	199.0000
2850	185.0000	170.0000	202.0000
2900	187.0000	172.0000	203.0000
2950	188.0000	174.0000	205.0000
3000	190.0000	175.0000	206.0000
3050	191.0000	177.0000	208.0000
3100	193.0000	178.0000	209.0000
3150	194.0000	180.0000	211.0000
3200	195.0000	181.0000	212.0000
3250	197.0000	182.0000	213.0000
3300	198.0000	183.0000	215.0000
3350	200.0000	185.0000	216.0000
3400	201.0000	186.0000	218.0000
3450	203.0000	188.0000	219.0000
3500	204.0000	189.0000	221.0000
3550	205.0000	190.0000	223.0000
3600	207.0000	191.0000	224.0000
3650	208.0000	192.0000	226.0000
3700	209.0000	193.0000	226.0000
3750	211.0000	195.0000	228.0000
3800	212.0000	196.0000	229.0000
3850	213.0000	198.0000	230.0000
3900	214.0000	199.0000	233.0000
3950	216.0000	199.0000	234.0000
4000	217.0000	201.0000	235.0000
4050	218.0000	203.0000	236.0000
4100	219.0000	204.0000	237.0000
4150	220.0000	205.0000	238.0000
4200	221.0000	206.0000	240.0000
4250	222.0000	208.0000	241.0000
4300	224.0000	209.0000	242.0000
4350	225.0000	209.0000	243.0000
4400	227.0000	211.0000	244.0000
4450	228.0000	212.0000	245.0000
4500	229.0000	214.0000	247.0000
4550	230.0000	214.0000	248.0000
4600	231.0000	215.0000	249.0000
4650	232.0000	216.0000	251.0000
4700	233.0000	218.0000	252.0000
4750	234.0000	219.0000	253.0000
4800	235.0000	220.0000	254.0000
4850	236.0000	221.0000	255.0000
4900	238.0000	222.0000	256.0000
4950	239.0000	223.0000	257.0000
5000	240.0000	224.0000	258.0000
5050	241.0000	226.0000	259.0000
5100	242.0000	226.0000	260.0000
5150	243.0000	227.0000	261.0000
5200	244.0000	229.0000	262.0000
5250	245.0000	230.0000	264.0000
5300	246.0000	231.0000	264.0000
5350	248.0000	232.0000	266.0000
5400	248.0000	233.0000	267.0000
5450	250.0000	234.0000	268.0000
5500	251.0000	235.0000	268.0000
5550	252.0000	236.0000	269.0000
5600	253.0000	237.0000	270.0000
5650	254.0000	238.0000	272.0000
5700	255.0000	238.0000	273.0000
5750	256.0000	240.0000	274.0000
5800	257.0000	241.0000	274.0000
5850	258.0000	242.0000	275.0000
5900	258.0000	243.0000	276.0000
5950	259.0000	244.0000	278.0000
6000	261.0000	245.0000	279.0000
6050	261.0000	246.0000	280.0000
6100	263.0000	247.0000	281.0000
6150	263.0000	248.0000	282.0000
6200	264.0000	249.0000	283.0000
6250	265.0000	250.0000	283.0000
6300	266.0000	250.0000	284.0000
6350	267.0000	252.0000	285.0000
6400	268.0000	253.0000	286.0000
6450	269.0000	253.0000	287.0000
6500	270.0000	254.0000	288.0000
6550	271.0000	255.0000	289.0000
6600	272.0000	256.0000	289.0000
6650	273.0000	257.0000	290.0000
6700	274.0000	258.0000	291.0000
6750	275.0000	259.0000	292.0000
6800	276.0000	260.0000	293.0000
6850	276.0000	261.0000	294.0000
6900	277.0000	261.0000	295.0000
6950	278.0000	262.0000	296.0000
7000	279.0000	263.0000	297.0000
7050	280.0000	264.0000	297.0000
7100	281.0000	266.0000	297.0000
7150	282.0000	266.0000	299.0000
7200	282.0000	267.0000	300.0000
7250	283.0000	268.0000	301.0000
7300	284.0000	268.0000	302.0000
7350	285.0000	269.0000	303.0000
7400	286.0000	270.0000	303.0000
7450	287.0000	271.0000	305.0000
7500	288.0000	272.0000	305.0000
7550	288.0000	273.0000	306.0000
7600	289.0000	274.0000	306.0000
7650	290.0000	274.0000	308.0000
7700	291.0000	275.0000	308.0000
7750	292.0000	277.0000	309.0000
7800	292.0000	278.0000	310.0000
7850	293.0000	278.0000	310.0000
7900	294.0000	279.0000	311.0000
7950	295.0000	280.0000	312.0000
8000	296.0000	280.0000	313.0000
8050	296.0000	281.0000	314.0000
8100	297.0000	282.0000	314.0000
8150	298.0000	282.0000	315.0000
8200	299.0000	283.0000	316.0000
8250	300.0000	283.0000	317.0000
8300	300.0000	284.0000	318.0000
8350	301.0000	285.0000	318.0000
8400	302.0000	286.0000	319.0000
8450	303.0000	287.0000	320.0000
8500	304.0000	288.0000	320.0000
8550	304.0000	288.0000	321.0000
8600	305.0000	289.0000	322.0000
8650	306.0000	290.0000	323.0000
8700	307.0000	290.0000	323.0000
8750	308.0000	291.0000	324.0000
8800	308.0000	292.0000	324.0000
8850	309.0000	293.0000	325.0000
8900	310.0000	294.0000	325.0000
8950	310.0000	294.0000	327.0000
9000	311.0000	295.0000	328.0000
9050	312.0000	296.0000	328.0000
9100	313.0000	297.0000	329.0000
9150	313.0000	297.0000	330.0000
9200	314.0000	298.0000	330.0000
9250	315.0000	299.0000	331.0000
9300	316.0000	300.0000	331.0000
9350	316.0000	300.0000	332.0000
9400	317.0000	301.0000	333.0000
9450	318.0000	301.0000	334.0000
9500	318.0000	303.0000	334.0000
9550	319.0000	303.0000	335.0000
9600	320.0000	304.0000	336.0000
9650	320.0000	305.0000	336.0000
9700	321.0000	305.0000	337.0000
9750	322.0000	306.0000	338.0000
9800	323.0000	307.0000	339.0000
9850	323.0000	307.0000	339.0000
9900	324.0000	308.0000	340.0000
9950	325.0000	309.0000	341.0000
10000	326.0000	309.0000	341.0000
10050	326.0000	310.0000	342.0000
10100	327.0000	310.0000	343.0000
10150	328.0000	311.0000	343.0000
10200	328.0000	312.0000	344.0000
10250	329.0000	313.0000	345.0000
10300	330.0000	313.0000	345.0000
10350	330.0000	314.0000	346.0000
10400	331.0000	315.0000	347.0000
10450	332.0000	315.0000	347.0000
10500	332.0000	316.0000	347.0000
10550	333.0000	316.0000	348.0000
10600	334.0000	317.0000	349.0000
10650	334.0000	318.0000	349.0000
10700	335.0000	319.0000	350.0000
10750	336.0000	319.0000	350.0000
10800	336.0000	320.0000	351.0000
10850	337.0000	320.0000	352.0000
10900	338.0000	321.0000	353.0000
10950	338.0000	322.0000	353.0000
11000	339.0000	322.0000	354.0000
11050	339.0000	323.0000	355.0000
11100	340.0000	324.0000	355.0000
11150	341.0000	324.0000	356.0000
11200	341.0000	325.0000	356.0000
11250	342.0000	325.0000	357.0000
11300	342.0000	326.0000	357.0000
11350	343.0000	327.0000	357.0000
11400	344.0000	327.0000	358.0000
11450	344.0000	328.0000	359.0000
11500	345.0000	329.0000	360.0000
11550	346.0000	329.0000	360.0000
11600	346.0000	330.0000	361.0000
11650	347.0000	331.0000	361.0000
11700	347.0000	331.0000	362.0000
11750	348.0000	332.0000	362.0000
11800	348.0000	332.0000	363.0000
11850	349.0000	333.0000	364.0000
11900	350.0000	334.0000	364.0000
11950	350.0000	334.0000	364.0000
12000	351.0000	335.0000	365.0000
12050	351.0000	336.0000	366.0000
12100	352.0000	337.0000	366.0000
12150	353.0000	338.0000	367.0000
12200	353.0000	338.0000	368.0000
12250	354.0000	339.0000	368.0000
12300	354.0000	339.0000	369.0000
12350	355.0000	339.0000	369.0000
12400	355.0000	340.0000	370.0000
12450	356.0000	341.0000	371.0000
12500	357.0000	341.0000	371.0000
12550	357.0000	342.0000	372.0000
12600	358.0000	342.0000	372.0000
12650	359.0000	343.0000	373.0000
12700	359.0000	344.0000	373.0000
12750	360.0000	344.0000	374.0000
12800	360.0000	345.0000	375.0000
12850	361.0000	346.0000	375.0000
12900	361.0000	347.0000	376.0000
12950	362.0000	347.0000	377.0000
13000	363.0000	348.0000	377.0000
13050	363.0000	349.0000	378.0000
13100	364.0000	349.0000	379.0000
13150	365.0000	349.0000	379.0000
13200	365.0000	350.0000	379.0000
13250	365.0000	351.0000	380.0000
13300	366.0000	351.0000	380.0000
13350	367.0000	352.0000	381.0000
13400	367.0000	353.0000	381.0000
13450	368.0000	353.0000	382.0000
13500	368.0000	354.0000	382.0000
13550	369.0000	354.0000	383.0000
13600	369.0000	355.0000	383.0000
13650	370.0000	356.0000	384.0000
13700	370.0000	356.0000	384.0000
13750	371.0000	356.0000	385.0000
13800	372.0000	357.0000	385.0000
13850	372.0000	358.0000	385.0000
13900	373.0000	358.0000	386.0000
13950	373.0000	358.0000	386.0000
14000	374.0000	359.0000	387.0000
14050	374.0000	360.0000	387.0000
14100	375.0000	361.0000	388.0000
14150	375.0000	361.0000	388.0000
14200	376.0000	362.0000	389.0000
14250	376.0000	362.0000	389.0000
14300	377.0000	362.0000	390.0000
14350	377.0000	363.0000	390.0000
14400	378.0000	364.0000	390.0000
14450	378.0000	364.0000	391.0000
14500	379.0000	365.0000	391.0000
14550	380.0000	366.0000	392.0000
14600	380.0000	366.0000	392.0000
14650	381.0000	366.0000	393.0000
14700	381.0000	367.0000	393.0000
14750	382.0000	368.0000	394.0000
14800	382.0000	368.0000	394.0000
14850	383.0000	368.0000	395.0000
14900	383.0000	369.0000	395.0000
14950	384.0000	370.0000	396.0000
15000	384.0000	371.0000	396.0000
15050	385.0000	371.0000	396.0000
15100	385.0000	372.0000	397.0000
15150	386.0000	372.0000	398.0000
15200	386.0000	373.0000	398.0000
15250	387.0000	373.0000	399.0000
15300	388.0000	373.0000	399.0000
15350	388.0000	374.0000	400.0000
15400	388.0000	374.0000	400.0000
15450	389.0000	375.0000	401.0000
15500	390.0000	375.0000	401.0000
15550	390.0000	376.0000	402.0000
15600	391.0000	376.0000	402.0000
15650	391.0000	377.0000	403.0000
15700	391.0000	378.0000	404.0000
15750	392.0000	379.0000	404.0000
15800	392.0000	379.0000	404.0000
15850	393.0000	380.0000	404.0000
15900	393.0000	380.0000	405.0000
15950	394.0000	381.0000	405.0000
16000	394.0000	381.0000	406.0000
16050	395.0000	382.0000	406.0000
16100	395.0000	382.0000	406.0000
16150	396.0000	383.0000	407.0000
16200	396.0000	384.0000	407.0000
16250	397.0000	384.0000	407.0000
16300	397.0000	384.0000	408.0000
16350	398.0000	384.0000	409.0000
16400	398.0000	385.0000	409.0000
16450	399.0000	386.0000	410.0000
16500	399.0000	386.0000	410.0000
16550	400.0000	387.0000	410.0000
16600	400.0000	387.0000	411.0000
16650	401.0000	387.0000	412.0000
16700	401.0000	388.0000	412.0000
16750	401.0000	389.0000	412.0000
16800	402.0000	389.0000	413.0000
16850	402.0000	390.0000	413.0000
16900	403.0000	390.0000	414.0000
16950	403.0000	391.0000	414.0000
17000	403.0000	391.0000	414.0000
17050	404.0000	392.0000	415.0000
17100	404.0000	392.0000	415.0000
17150	405.0000	393.0000	415.0000
17200	405.0000	393.0000	416.0000
17250	406.0000	394.0000	416.0000
17300	406.0000	394.0000	417.0000
17350	407.0000	395.0000	417.0000
17400	407.0000	395.0000	418.0000
17450	408.0000	396.0000	418.0000
17500	408.0000	396.0000	419.0000
17550	409.0000	397.0000	419.0000
17600	409.0000	397.0000	419.0000
17650	410.0000	397.0000	420.0000
17700	410.0000	398.0000	420.0000
17750	411.0000	399.0000	420.0000
17800	411.0000	399.0000	421.0000
17850	411.0000	400.0000	421.0000
17900	412.0000	400.0000	422.0000
17950	412.0000	401.0000	422.0000
18000	413.0000	401.0000	422.0000
18050	413.0000	402.0000	423.0000
18100	414.0000	402.0000	423.0000
18150	414.0000	402.0000	424.0000
18200	414.0000	403.0000	424.0000
18250	415.0000	403.0000	424.0000
18300	415.0000	404.0000	425.0000
18350	416.0000	405.0000	425.0000
18400	416.0000	405.0000	426.0000
18450	417.0000	405.0000	426.0000
18500	417.0000	406.0000	427.0000
18550	417.0000	406.0000	427.0000
18600	418.0000	406.0000	428.0000
18650	418.0000	407.0000	428.0000
18700	418.0000	407.0000	428.0000
18750	419.0000	408.0000	429.0000
18800	419.0000	409.0000	429.0000
18850	420.0000	409.0000	429.0000
18900	420.0000	410.0000	430.0000
18950	421.0000	410.0000	430.0000
19000	421.0000	411.0000	430.0000
19050	421.0000	411.0000	431.0000
19100	422.0000	412.0000	431.0000
19150	422.0000	412.0000	432.0000
19200	423.0000	413.0000	432.0000
19250	423.0000	413.0000	432.0000
19300	423.0000	414.0000	433.0000
19350	424.0000	414.0000	433.0000
19400	424.0000	415.0000	433.0000
19450	425.0000	415.0000	434.0000
19500	425.0000	416.0000	434.0000
19550	425.0000	416.0000	435.0000
19600	426.0000	417.0000	435.0000
19650	426.0000	417.0000	435.0000
19700	427.0000	417.0000	436.0000
19750	427.0000	418.0000	436.0000
19800	428.0000	418.0000	437.0000
19850	428.0000	419.0000	437.0000
19900	428.0000	419.0000	437.0000
19950	429.0000	420.0000	437.0000
20000	429.0000	421.0000	437.0000
20050	430.0000	421.0000	438.0000
20100	430.0000	421.0000	438.0000
20150	430.0000	422.0000	438.0000
20200	431.0000	422.0000	439.0000
20250	431.0000	423.0000	439.0000
20300	431.0000	423.0000	440.0000
20350	432.0000	423.0000	440.0000
20400	432.0000	424.0000	440.0000
20450	433.0000	424.0000	441.0000
20500	433.0000	425.0000	441.0000
20550	433.0000	425.0000	441.0000
20600	434.0000	425.0000	442.0000
20650	434.0000	426.0000	442.0000
20700	434.0000	426.0000	442.0000
20750	435.0000	427.0000	443.0000
20800	435.0000	427.0000	443.0000
20850	436.0000	427.0000	443.0000
20900	436.0000	428.0000	443.0000
20950	436.0000	428.0000	444.0000
21000	437.0000	428.0000	444.0000
21050	437.0000	429.0000	445.0000
21100	437.0000	430.0000	445.0000
21150	438.0000	430.0000	445.0000
21200	438.0000	431.0000	445.0000
21250	439.0000	431.0000	446.0000
21300	439.0000	432.0000	446.0000
21350	439.0000	432.0000	446.0000
21400	440.0000	432.0000	447.0000
21450	440.0000	432.0000	447.0000
21500	441.0000	433.0000	447.0000
21550	441.0000	433.0000	448.0000
21600	441.0000	434.0000	448.0000
21650	442.0000	434.0000	448.0000
21700	442.0000	435.0000	449.0000
21750	442.0000	436.0000	449.0000
21800	443.0000	436.0000	449.0000
21850	443.0000	436.0000	450.0000
21900	444.0000	437.0000	450.0000
21950	444.0000	437.0000	450.0000
22000	444.0000	438.0000	450.0000
22050	445.0000	438.0000	451.0000
22100	445.0000	438.0000	451.0000
22150	445.0000	439.0000	451.0000
22200	446.0000	439.0000	451.0000
22250	446.0000	440.0000	452.0000
22300	446.0000	440.0000	452.0000
22350	447.0000	441.0000	452.0000
22400	447.0000	441.0000	453.0000
22450	448.0000	442.0000	453.0000
22500	448.0000	442.0000	453.0000
22550	448.0000	443.0000	453.0000
22600	449.0000	443.0000	453.0000
22650	449.0000	444.0000	453.0000
22700	449.0000	444.0000	454.0000
22750	450.0000	445.0000	454.0000
22800	450.0000	445.0000	454.0000
22850	450.0000	446.0000	454.0000
22900	451.0000	446.0000	454.0000
22950	451.0000	447.0000	455.0000
23000	451.0000	447.0000	455.0000
23050	452.0000	448.0000	455.0000
23100	452.0000	448.0000	455.0000
23150	453.0000	449.0000	455.0000
23200	453.0000	449.0000	456.0000
23250	453.0000	449.0000	456.0000
23300	454.0000	450.0000	456.0000
23350	454.0000	451.0000	456.0000
23400	454.0000	451.0000	456.0000
23450	455.0000	452.0000	456.0000
23500	455.0000	452.0000	456.0000
23550	455.0000	453.0000	456.0000
23600	456.0000	454.0000	456.0000
23650	456.0000	455.0000	456.0000
23656	456.0000	456.0000	456.0000
