# Supplementary material for: Characterization of Esophageal Microbiota in Patients With Esophagitis and Esophageal Squamous Cell Carcinoma
Source: Front Cell Infect Microbiol. 2021 Nov 11;11:774330. doi: 10.3389/fcimb.2021.774330 (PMC8632060; doi:10.3389/fcimb.2021.774330)
Supplement: Supplementary file 2 [file DataSheet_1.zip › 16S_V3_V4-68╕÷╤∙▒╛JZD 2020.7.21/2.Alpha_diversity_analysis/Rarefaction/Samples_rarefaction/otu.ESC27.rarefaction]

numsampled	0.03	lci	hci
1	1.0000	1.0000	1.0000
50	23.0000	18.0000	28.0000
100	36.0000	29.0000	43.0000
150	45.0000	38.0000	53.0000
200	53.0000	44.0000	61.0000
250	60.0000	51.0000	69.0000
300	66.0000	57.0000	75.0000
350	71.0000	62.0000	81.0000
400	76.0000	66.0000	86.0000
450	81.0000	71.0000	91.0000
500	85.0000	75.0000	96.0000
550	89.0000	78.0000	100.0000
600	92.0000	82.0000	103.0000
650	96.0000	85.0000	107.0000
700	99.0000	89.0000	110.0000
750	102.0000	92.0000	114.0000
800	106.0000	95.0000	117.0000
850	109.0000	97.0000	120.0000
900	112.0000	100.0000	124.0000
950	115.0000	103.0000	127.0000
1000	117.0000	106.0000	130.0000
1050	120.0000	109.0000	133.0000
1100	123.0000	111.0000	135.0000
1150	125.0000	113.0000	138.0000
1200	128.0000	115.0000	141.0000
1250	130.0000	118.0000	142.0000
1300	132.0000	120.0000	145.0000
1350	135.0000	122.0000	147.0000
1400	137.0000	124.0000	150.0000
1450	139.0000	127.0000	153.0000
1500	142.0000	128.0000	155.0000
1550	144.0000	130.0000	157.0000
1600	146.0000	133.0000	159.0000
1650	148.0000	135.0000	162.0000
1700	150.0000	137.0000	164.0000
1750	152.0000	138.0000	167.0000
1800	154.0000	140.0000	169.0000
1850	156.0000	143.0000	170.0000
1900	158.0000	144.0000	172.0000
1950	160.0000	146.0000	175.0000
2000	162.0000	148.0000	177.0000
2050	164.0000	150.0000	178.0000
2100	166.0000	152.0000	180.0000
2150	167.0000	153.0000	182.0000
2200	169.0000	155.0000	184.0000
2250	171.0000	157.0000	186.0000
2300	173.0000	158.0000	188.0000
2350	175.0000	160.0000	190.0000
2400	176.0000	162.0000	191.0000
2450	178.0000	164.0000	193.0000
2500	179.0000	166.0000	194.0000
2550	181.0000	167.0000	196.0000
2600	183.0000	169.0000	198.0000
2650	185.0000	170.0000	199.0000
2700	187.0000	172.0000	201.0000
2750	188.0000	173.0000	202.0000
2800	190.0000	175.0000	205.0000
2850	191.0000	176.0000	206.0000
2900	193.0000	178.0000	208.0000
2950	194.0000	179.0000	210.0000
3000	196.0000	180.0000	211.0000
3050	198.0000	182.0000	212.0000
3100	199.0000	183.0000	214.0000
3150	201.0000	184.0000	215.0000
3200	202.0000	187.0000	217.0000
3250	204.0000	188.0000	219.0000
3300	205.0000	189.0000	220.0000
3350	206.0000	191.0000	222.0000
3400	208.0000	192.0000	223.0000
3450	209.0000	193.0000	225.0000
3500	211.0000	195.0000	226.0000
3550	212.0000	196.0000	228.0000
3600	213.0000	197.0000	230.0000
3650	215.0000	198.0000	231.0000
3700	216.0000	200.0000	232.0000
3750	218.0000	201.0000	233.0000
3800	219.0000	202.0000	235.0000
3850	220.0000	204.0000	236.0000
3900	222.0000	204.0000	237.0000
3950	223.0000	205.0000	239.0000
4000	224.0000	207.0000	241.0000
4050	225.0000	208.0000	242.0000
4100	226.0000	209.0000	243.0000
4150	228.0000	211.0000	244.0000
4200	229.0000	212.0000	245.0000
4250	230.0000	213.0000	246.0000
4300	231.0000	215.0000	248.0000
4350	232.0000	216.0000	249.0000
4400	234.0000	217.0000	250.0000
4450	235.0000	218.0000	251.0000
4500	236.0000	219.0000	252.0000
4550	237.0000	220.0000	253.0000
4600	239.0000	222.0000	254.0000
4650	240.0000	223.0000	255.0000
4700	241.0000	225.0000	256.0000
4750	242.0000	226.0000	257.0000
4800	243.0000	227.0000	259.0000
4850	244.0000	228.0000	260.0000
4900	245.0000	229.0000	261.0000
4950	246.0000	231.0000	262.0000
5000	247.0000	232.0000	263.0000
5050	248.0000	232.0000	264.0000
5100	250.0000	233.0000	265.0000
5150	251.0000	235.0000	267.0000
5200	252.0000	236.0000	268.0000
5250	253.0000	236.0000	269.0000
5300	254.0000	238.0000	270.0000
5350	255.0000	239.0000	271.0000
5400	256.0000	240.0000	272.0000
5450	257.0000	241.0000	273.0000
5500	258.0000	242.0000	274.0000
5550	259.0000	243.0000	275.0000
5600	260.0000	244.0000	276.0000
5650	261.0000	245.0000	277.0000
5700	262.0000	246.0000	278.0000
5750	263.0000	246.0000	280.0000
5800	264.0000	248.0000	281.0000
5850	265.0000	249.0000	282.0000
5900	266.0000	250.0000	283.0000
5950	267.0000	251.0000	284.0000
6000	268.0000	252.0000	285.0000
6050	269.0000	253.0000	286.0000
6100	271.0000	254.0000	287.0000
6150	271.0000	255.0000	288.0000
6200	272.0000	256.0000	289.0000
6250	273.0000	257.0000	290.0000
6300	274.0000	258.0000	291.0000
6350	275.0000	259.0000	292.0000
6400	276.0000	259.0000	293.0000
6450	277.0000	261.0000	294.0000
6500	278.0000	261.0000	295.0000
6550	279.0000	262.0000	295.0000
6600	280.0000	263.0000	296.0000
6650	281.0000	264.0000	297.0000
6700	282.0000	266.0000	298.0000
6750	283.0000	266.0000	299.0000
6800	284.0000	267.0000	300.0000
6850	285.0000	268.0000	301.0000
6900	285.0000	269.0000	302.0000
6950	286.0000	270.0000	303.0000
7000	287.0000	270.0000	304.0000
7050	288.0000	272.0000	305.0000
7100	289.0000	273.0000	305.0000
7150	290.0000	274.0000	306.0000
7200	291.0000	275.0000	307.0000
7250	292.0000	276.0000	308.0000
7300	293.0000	277.0000	309.0000
7350	294.0000	278.0000	310.0000
7400	294.0000	279.0000	311.0000
7450	296.0000	279.0000	312.0000
7500	296.0000	280.0000	312.0000
7550	297.0000	281.0000	313.0000
7600	298.0000	282.0000	314.0000
7650	299.0000	283.0000	315.0000
7700	300.0000	284.0000	316.0000
7750	300.0000	285.0000	317.0000
7800	301.0000	285.0000	318.0000
7850	302.0000	286.0000	319.0000
7900	303.0000	287.0000	320.0000
7950	304.0000	288.0000	320.0000
8000	304.0000	288.0000	321.0000
8050	305.0000	289.0000	322.0000
8100	306.0000	290.0000	323.0000
8150	307.0000	291.0000	324.0000
8200	308.0000	291.0000	325.0000
8250	309.0000	292.0000	325.0000
8300	309.0000	293.0000	325.0000
8350	310.0000	294.0000	326.0000
8400	311.0000	295.0000	326.0000
8450	312.0000	295.0000	328.0000
8500	312.0000	296.0000	329.0000
8550	313.0000	297.0000	330.0000
8600	314.0000	297.0000	330.0000
8650	315.0000	298.0000	331.0000
8700	315.0000	299.0000	332.0000
8750	316.0000	299.0000	333.0000
8800	317.0000	301.0000	334.0000
8850	318.0000	301.0000	335.0000
8900	319.0000	302.0000	335.0000
8950	319.0000	303.0000	337.0000
9000	320.0000	304.0000	337.0000
9050	321.0000	305.0000	339.0000
9100	322.0000	305.0000	339.0000
9150	323.0000	306.0000	340.0000
9200	323.0000	307.0000	340.0000
9250	324.0000	307.0000	341.0000
9300	325.0000	308.0000	342.0000
9350	326.0000	309.0000	342.0000
9400	326.0000	310.0000	343.0000
9450	327.0000	310.0000	343.0000
9500	328.0000	311.0000	344.0000
9550	328.0000	312.0000	345.0000
9600	329.0000	313.0000	346.0000
9650	330.0000	313.0000	346.0000
9700	330.0000	314.0000	347.0000
9750	331.0000	314.0000	348.0000
9800	332.0000	315.0000	348.0000
9850	333.0000	315.0000	349.0000
9900	333.0000	316.0000	349.0000
9950	334.0000	317.0000	350.0000
10000	335.0000	318.0000	350.0000
10050	335.0000	319.0000	351.0000
10100	336.0000	319.0000	352.0000
10150	337.0000	320.0000	352.0000
10200	337.0000	321.0000	353.0000
10250	338.0000	322.0000	354.0000
10300	339.0000	322.0000	354.0000
10350	339.0000	323.0000	355.0000
10400	340.0000	323.0000	356.0000
10450	341.0000	324.0000	356.0000
10500	341.0000	324.0000	357.0000
10550	342.0000	325.0000	358.0000
10600	342.0000	326.0000	359.0000
10650	343.0000	326.0000	360.0000
10700	344.0000	327.0000	360.0000
10750	345.0000	328.0000	361.0000
10800	345.0000	328.0000	361.0000
10850	346.0000	329.0000	362.0000
10900	347.0000	329.0000	362.0000
10950	347.0000	331.0000	362.0000
11000	348.0000	332.0000	363.0000
11050	349.0000	332.0000	364.0000
11100	349.0000	333.0000	364.0000
11150	350.0000	334.0000	365.0000
11200	351.0000	334.0000	366.0000
11250	351.0000	335.0000	366.0000
11300	352.0000	336.0000	367.0000
11350	353.0000	337.0000	368.0000
11400	353.0000	337.0000	368.0000
11450	354.0000	338.0000	368.0000
11500	355.0000	338.0000	369.0000
11550	355.0000	339.0000	370.0000
11600	356.0000	339.0000	370.0000
11650	356.0000	340.0000	371.0000
11700	357.0000	341.0000	371.0000
11750	358.0000	342.0000	372.0000
11800	358.0000	342.0000	373.0000
11850	359.0000	343.0000	373.0000
11900	359.0000	344.0000	373.0000
11950	360.0000	345.0000	374.0000
12000	361.0000	345.0000	375.0000
12050	361.0000	345.0000	376.0000
12100	362.0000	346.0000	376.0000
12150	362.0000	347.0000	377.0000
12200	363.0000	347.0000	377.0000
12250	364.0000	348.0000	378.0000
12300	364.0000	349.0000	378.0000
12350	365.0000	349.0000	379.0000
12400	366.0000	349.0000	380.0000
12450	366.0000	350.0000	380.0000
12500	367.0000	351.0000	381.0000
12550	367.0000	352.0000	381.0000
12600	368.0000	352.0000	381.0000
12650	368.0000	353.0000	382.0000
12700	369.0000	353.0000	383.0000
12750	369.0000	354.0000	383.0000
12800	370.0000	354.0000	384.0000
12850	371.0000	355.0000	385.0000
12900	371.0000	356.0000	386.0000
12950	372.0000	356.0000	386.0000
13000	372.0000	357.0000	386.0000
13050	373.0000	357.0000	387.0000
13100	373.0000	358.0000	387.0000
13150	374.0000	358.0000	387.0000
13200	374.0000	359.0000	388.0000
13250	375.0000	359.0000	389.0000
13300	375.0000	360.0000	389.0000
13350	376.0000	361.0000	389.0000
13400	377.0000	361.0000	390.0000
13450	377.0000	362.0000	391.0000
13500	378.0000	363.0000	391.0000
13550	378.0000	363.0000	392.0000
13600	379.0000	363.0000	392.0000
13650	379.0000	364.0000	393.0000
13700	380.0000	365.0000	393.0000
13750	381.0000	365.0000	394.0000
13800	381.0000	365.0000	394.0000
13850	382.0000	366.0000	395.0000
13900	382.0000	367.0000	395.0000
13950	383.0000	367.0000	396.0000
14000	383.0000	368.0000	397.0000
14050	384.0000	368.0000	397.0000
14100	384.0000	369.0000	397.0000
14150	385.0000	370.0000	398.0000
14200	385.0000	370.0000	398.0000
14250	386.0000	371.0000	399.0000
14300	387.0000	371.0000	399.0000
14350	387.0000	371.0000	400.0000
14400	388.0000	372.0000	400.0000
14450	388.0000	373.0000	401.0000
14500	389.0000	374.0000	401.0000
14550	389.0000	374.0000	401.0000
14600	390.0000	375.0000	402.0000
14650	390.0000	375.0000	402.0000
14700	391.0000	376.0000	403.0000
14750	391.0000	376.0000	403.0000
14800	392.0000	377.0000	404.0000
14850	392.0000	378.0000	404.0000
14900	393.0000	378.0000	404.0000
14950	393.0000	379.0000	405.0000
15000	393.0000	379.0000	405.0000
15050	394.0000	380.0000	406.0000
15100	394.0000	380.0000	406.0000
15150	395.0000	381.0000	407.0000
15200	395.0000	381.0000	407.0000
15250	396.0000	382.0000	407.0000
15300	397.0000	383.0000	408.0000
15350	397.0000	383.0000	408.0000
15400	397.0000	383.0000	409.0000
15450	398.0000	384.0000	409.0000
15500	398.0000	385.0000	410.0000
15550	399.0000	385.0000	410.0000
15600	399.0000	386.0000	411.0000
15650	400.0000	386.0000	412.0000
15700	400.0000	387.0000	412.0000
15750	401.0000	388.0000	412.0000
15800	401.0000	388.0000	413.0000
15850	402.0000	389.0000	413.0000
15900	402.0000	389.0000	413.0000
15950	403.0000	390.0000	414.0000
16000	403.0000	390.0000	415.0000
16050	404.0000	391.0000	415.0000
16100	404.0000	391.0000	416.0000
16150	405.0000	391.0000	416.0000
16200	405.0000	392.0000	416.0000
16250	405.0000	392.0000	417.0000
16300	406.0000	393.0000	418.0000
16350	406.0000	393.0000	418.0000
16400	407.0000	394.0000	418.0000
16450	407.0000	394.0000	419.0000
16500	408.0000	395.0000	419.0000
16550	408.0000	395.0000	420.0000
16600	409.0000	396.0000	420.0000
16650	409.0000	396.0000	420.0000
16700	410.0000	396.0000	421.0000
16750	410.0000	397.0000	421.0000
16800	410.0000	397.0000	422.0000
16850	411.0000	398.0000	422.0000
16900	411.0000	399.0000	423.0000
16950	412.0000	399.0000	423.0000
17000	412.0000	400.0000	423.0000
17050	413.0000	400.0000	424.0000
17100	413.0000	401.0000	424.0000
17150	414.0000	401.0000	424.0000
17200	414.0000	402.0000	426.0000
17250	414.0000	402.0000	426.0000
17300	415.0000	403.0000	426.0000
17350	415.0000	403.0000	427.0000
17400	416.0000	404.0000	427.0000
17450	416.0000	404.0000	428.0000
17500	417.0000	405.0000	428.0000
17550	417.0000	405.0000	428.0000
17600	418.0000	406.0000	429.0000
17650	418.0000	406.0000	429.0000
17700	418.0000	406.0000	429.0000
17750	419.0000	407.0000	430.0000
17800	419.0000	408.0000	430.0000
17850	420.0000	408.0000	431.0000
17900	420.0000	408.0000	431.0000
17950	421.0000	409.0000	431.0000
18000	421.0000	409.0000	432.0000
18050	421.0000	410.0000	432.0000
18100	422.0000	410.0000	432.0000
18150	422.0000	411.0000	433.0000
18200	423.0000	411.0000	433.0000
18250	423.0000	412.0000	433.0000
18300	424.0000	412.0000	434.0000
18350	424.0000	413.0000	434.0000
18400	424.0000	413.0000	434.0000
18450	425.0000	413.0000	435.0000
18500	425.0000	414.0000	435.0000
18550	426.0000	415.0000	436.0000
18600	426.0000	415.0000	436.0000
18650	427.0000	415.0000	436.0000
18700	427.0000	416.0000	437.0000
18750	427.0000	416.0000	437.0000
18800	428.0000	416.0000	438.0000
18850	428.0000	417.0000	438.0000
18900	429.0000	417.0000	438.0000
18950	429.0000	418.0000	438.0000
19000	429.0000	418.0000	439.0000
19050	430.0000	419.0000	439.0000
19100	430.0000	419.0000	440.0000
19150	431.0000	420.0000	440.0000
19200	431.0000	421.0000	440.0000
19250	431.0000	421.0000	441.0000
19300	432.0000	421.0000	441.0000
19350	432.0000	422.0000	442.0000
19400	432.0000	422.0000	442.0000
19450	433.0000	422.0000	442.0000
19500	433.0000	423.0000	443.0000
19550	434.0000	424.0000	443.0000
19600	434.0000	424.0000	443.0000
19650	434.0000	425.0000	444.0000
19700	435.0000	425.0000	444.0000
19750	435.0000	425.0000	444.0000
19800	436.0000	426.0000	445.0000
19850	436.0000	426.0000	445.0000
19900	436.0000	427.0000	446.0000
19950	437.0000	427.0000	446.0000
20000	437.0000	428.0000	446.0000
20050	438.0000	428.0000	446.0000
20100	438.0000	429.0000	447.0000
20150	438.0000	429.0000	447.0000
20200	439.0000	429.0000	447.0000
20250	439.0000	430.0000	448.0000
20300	440.0000	430.0000	448.0000
20350	440.0000	431.0000	448.0000
20400	440.0000	431.0000	449.0000
20450	441.0000	431.0000	449.0000
20500	441.0000	432.0000	449.0000
20550	441.0000	432.0000	449.0000
20600	442.0000	432.0000	450.0000
20650	442.0000	433.0000	450.0000
20700	443.0000	433.0000	450.0000
20750	443.0000	433.0000	451.0000
20800	443.0000	434.0000	451.0000
20850	444.0000	434.0000	451.0000
20900	444.0000	435.0000	452.0000
20950	445.0000	435.0000	452.0000
21000	445.0000	436.0000	453.0000
21050	445.0000	437.0000	453.0000
21100	446.0000	437.0000	453.0000
21150	446.0000	437.0000	453.0000
21200	446.0000	438.0000	453.0000
21250	447.0000	438.0000	454.0000
21300	447.0000	439.0000	454.0000
21350	447.0000	440.0000	454.0000
21400	448.0000	440.0000	455.0000
21450	448.0000	440.0000	455.0000
21500	449.0000	441.0000	455.0000
21550	449.0000	441.0000	456.0000
21600	449.0000	442.0000	456.0000
21650	450.0000	442.0000	456.0000
21700	450.0000	443.0000	456.0000
21750	450.0000	443.0000	456.0000
21800	451.0000	444.0000	457.0000
21850	451.0000	444.0000	457.0000
21900	451.0000	445.0000	457.0000
21950	452.0000	445.0000	458.0000
22000	452.0000	446.0000	458.0000
22050	453.0000	446.0000	458.0000
22100	453.0000	446.0000	458.0000
22150	453.0000	447.0000	458.0000
22200	454.0000	447.0000	459.0000
22250	454.0000	448.0000	459.0000
22300	454.0000	448.0000	459.0000
22350	454.0000	449.0000	459.0000
22400	455.0000	449.0000	459.0000
22450	455.0000	449.0000	460.0000
22500	455.0000	450.0000	460.0000
22550	456.0000	450.0000	460.0000
22600	456.0000	450.0000	461.0000
22650	457.0000	451.0000	461.0000
22700	457.0000	452.0000	461.0000
22750	457.0000	452.0000	461.0000
22800	458.0000	452.0000	461.0000
22850	458.0000	453.0000	462.0000
22900	458.0000	453.0000	462.0000
22950	459.0000	454.0000	462.0000
23000	459.0000	454.0000	462.0000
23050	459.0000	455.0000	462.0000
23100	460.0000	455.0000	463.0000
23150	460.0000	456.0000	463.0000
23200	460.0000	456.0000	463.0000
23250	461.0000	457.0000	463.0000
23300	461.0000	457.0000	463.0000
23350	461.0000	458.0000	463.0000
23400	461.0000	458.0000	463.0000
23450	462.0000	459.0000	463.0000
23500	462.0000	460.0000	463.0000
23550	462.0000	460.0000	463.0000
23600	463.0000	461.0000	463.0000
23650	463.0000	462.0000	463.0000
23656	463.0000	463.0000	463.0000
