# Supplementary material for: Characterization of Esophageal Microbiota in Patients With Esophagitis and Esophageal Squamous Cell Carcinoma
Source: Front Cell Infect Microbiol. 2021 Nov 11;11:774330. doi: 10.3389/fcimb.2021.774330 (PMC8632060; doi:10.3389/fcimb.2021.774330)
Supplement: Supplementary file 2 [file DataSheet_1.zip › 16S_V3_V4-68╕÷╤∙▒╛JZD 2020.7.21/2.Alpha_diversity_analysis/Rarefaction/Samples_rarefaction/otu.ESC28.rarefaction]

numsampled	0.03	lci	hci
1	1.0000	1.0000	1.0000
50	12.0000	8.0000	17.0000
100	18.0000	12.0000	25.0000
150	23.0000	17.0000	31.0000
200	28.0000	21.0000	37.0000
250	33.0000	25.0000	42.0000
300	37.0000	29.0000	46.0000
350	41.0000	32.0000	50.0000
400	45.0000	36.0000	54.0000
450	48.0000	39.0000	58.0000
500	52.0000	42.0000	62.0000
550	55.0000	45.0000	66.0000
600	58.0000	48.0000	69.0000
650	61.0000	51.0000	73.0000
700	64.0000	53.0000	75.0000
750	68.0000	56.0000	79.0000
800	70.0000	59.0000	82.0000
850	73.0000	62.0000	85.0000
900	76.0000	64.0000	88.0000
950	79.0000	67.0000	92.0000
1000	81.0000	69.0000	94.0000
1050	84.0000	72.0000	97.0000
1100	87.0000	74.0000	99.0000
1150	89.0000	76.0000	102.0000
1200	92.0000	78.0000	105.0000
1250	94.0000	81.0000	108.0000
1300	97.0000	83.0000	111.0000
1350	99.0000	85.0000	113.0000
1400	101.0000	87.0000	115.0000
1450	103.0000	89.0000	117.0000
1500	106.0000	91.0000	120.0000
1550	108.0000	93.0000	122.0000
1600	110.0000	96.0000	125.0000
1650	112.0000	98.0000	127.0000
1700	114.0000	100.0000	129.0000
1750	116.0000	102.0000	131.0000
1800	118.0000	104.0000	134.0000
1850	120.0000	106.0000	135.0000
1900	122.0000	107.0000	137.0000
1950	124.0000	110.0000	140.0000
2000	126.0000	112.0000	141.0000
2050	128.0000	114.0000	144.0000
2100	130.0000	115.0000	146.0000
2150	132.0000	118.0000	147.0000
2200	133.0000	119.0000	150.0000
2250	135.0000	121.0000	152.0000
2300	137.0000	123.0000	153.0000
2350	139.0000	125.0000	155.0000
2400	141.0000	127.0000	157.0000
2450	142.0000	128.0000	159.0000
2500	144.0000	130.0000	161.0000
2550	146.0000	132.0000	162.0000
2600	148.0000	133.0000	164.0000
2650	149.0000	135.0000	167.0000
2700	151.0000	136.0000	168.0000
2750	153.0000	138.0000	170.0000
2800	154.0000	139.0000	172.0000
2850	156.0000	140.0000	173.0000
2900	157.0000	142.0000	174.0000
2950	159.0000	143.0000	176.0000
3000	160.0000	144.0000	177.0000
3050	162.0000	146.0000	178.0000
3100	163.0000	147.0000	180.0000
3150	165.0000	148.0000	182.0000
3200	166.0000	151.0000	184.0000
3250	168.0000	152.0000	186.0000
3300	169.0000	153.0000	188.0000
3350	171.0000	154.0000	189.0000
3400	172.0000	156.0000	190.0000
3450	173.0000	157.0000	191.0000
3500	175.0000	159.0000	192.0000
3550	176.0000	160.0000	193.0000
3600	178.0000	162.0000	195.0000
3650	179.0000	163.0000	197.0000
3700	180.0000	165.0000	198.0000
3750	182.0000	166.0000	200.0000
3800	183.0000	167.0000	201.0000
3850	184.0000	168.0000	203.0000
3900	186.0000	170.0000	203.0000
3950	187.0000	171.0000	204.0000
4000	188.0000	172.0000	206.0000
4050	190.0000	174.0000	207.0000
4100	191.0000	175.0000	209.0000
4150	192.0000	176.0000	210.0000
4200	194.0000	177.0000	212.0000
4250	195.0000	178.0000	213.0000
4300	196.0000	180.0000	214.0000
4350	197.0000	181.0000	216.0000
4400	199.0000	182.0000	216.0000
4450	200.0000	183.0000	218.0000
4500	201.0000	185.0000	219.0000
4550	202.0000	186.0000	220.0000
4600	203.0000	187.0000	221.0000
4650	205.0000	188.0000	223.0000
4700	206.0000	189.0000	224.0000
4750	207.0000	191.0000	226.0000
4800	208.0000	192.0000	227.0000
4850	209.0000	193.0000	228.0000
4900	210.0000	195.0000	229.0000
4950	212.0000	196.0000	230.0000
5000	213.0000	197.0000	230.0000
5050	214.0000	198.0000	231.0000
5100	215.0000	199.0000	233.0000
5150	216.0000	200.0000	234.0000
5200	217.0000	201.0000	235.0000
5250	218.0000	202.0000	236.0000
5300	220.0000	203.0000	238.0000
5350	221.0000	204.0000	239.0000
5400	222.0000	205.0000	240.0000
5450	223.0000	206.0000	241.0000
5500	224.0000	207.0000	242.0000
5550	225.0000	208.0000	243.0000
5600	226.0000	209.0000	244.0000
5650	227.0000	210.0000	245.0000
5700	228.0000	211.0000	246.0000
5750	229.0000	212.0000	247.0000
5800	230.0000	213.0000	247.0000
5850	231.0000	214.0000	249.0000
5900	232.0000	215.0000	250.0000
5950	233.0000	216.0000	251.0000
6000	234.0000	218.0000	252.0000
6050	235.0000	219.0000	253.0000
6100	236.0000	220.0000	254.0000
6150	237.0000	220.0000	255.0000
6200	238.0000	222.0000	256.0000
6250	239.0000	223.0000	257.0000
6300	240.0000	224.0000	258.0000
6350	241.0000	224.0000	259.0000
6400	242.0000	225.0000	260.0000
6450	243.0000	226.0000	260.0000
6500	244.0000	227.0000	261.0000
6550	245.0000	228.0000	262.0000
6600	246.0000	229.0000	263.0000
6650	247.0000	230.0000	264.0000
6700	248.0000	231.0000	265.0000
6750	249.0000	232.0000	266.0000
6800	250.0000	233.0000	267.0000
6850	250.0000	234.0000	268.0000
6900	251.0000	234.0000	268.0000
6950	252.0000	235.0000	270.0000
7000	253.0000	236.0000	270.0000
7050	254.0000	237.0000	271.0000
7100	255.0000	238.0000	272.0000
7150	256.0000	239.0000	273.0000
7200	257.0000	239.0000	274.0000
7250	258.0000	240.0000	275.0000
7300	258.0000	242.0000	275.0000
7350	259.0000	243.0000	276.0000
7400	260.0000	244.0000	277.0000
7450	261.0000	244.0000	278.0000
7500	262.0000	245.0000	279.0000
7550	263.0000	246.0000	279.0000
7600	264.0000	247.0000	280.0000
7650	265.0000	247.0000	281.0000
7700	265.0000	248.0000	282.0000
7750	266.0000	249.0000	283.0000
7800	267.0000	250.0000	284.0000
7850	268.0000	251.0000	285.0000
7900	269.0000	251.0000	286.0000
7950	269.0000	252.0000	286.0000
8000	270.0000	253.0000	288.0000
8050	271.0000	254.0000	288.0000
8100	272.0000	255.0000	289.0000
8150	272.0000	256.0000	290.0000
8200	273.0000	256.0000	290.0000
8250	274.0000	257.0000	291.0000
8300	275.0000	258.0000	292.0000
8350	276.0000	259.0000	293.0000
8400	277.0000	259.0000	293.0000
8450	277.0000	260.0000	294.0000
8500	278.0000	261.0000	294.0000
8550	279.0000	262.0000	295.0000
8600	280.0000	262.0000	296.0000
8650	280.0000	263.0000	297.0000
8700	281.0000	264.0000	298.0000
8750	282.0000	265.0000	299.0000
8800	283.0000	266.0000	300.0000
8850	283.0000	266.0000	301.0000
8900	284.0000	267.0000	301.0000
8950	285.0000	268.0000	302.0000
9000	285.0000	268.0000	303.0000
9050	286.0000	269.0000	304.0000
9100	287.0000	270.0000	304.0000
9150	288.0000	271.0000	305.0000
9200	289.0000	271.0000	305.0000
9250	289.0000	272.0000	306.0000
9300	290.0000	272.0000	307.0000
9350	291.0000	274.0000	308.0000
9400	291.0000	275.0000	309.0000
9450	292.0000	275.0000	309.0000
9500	293.0000	276.0000	309.0000
9550	293.0000	277.0000	310.0000
9600	294.0000	278.0000	311.0000
9650	295.0000	279.0000	312.0000
9700	296.0000	280.0000	312.0000
9750	297.0000	280.0000	313.0000
9800	297.0000	281.0000	313.0000
9850	298.0000	281.0000	314.0000
9900	299.0000	282.0000	314.0000
9950	299.0000	282.0000	315.0000
10000	300.0000	283.0000	316.0000
10050	300.0000	284.0000	317.0000
10100	301.0000	285.0000	318.0000
10150	302.0000	285.0000	318.0000
10200	302.0000	286.0000	319.0000
10250	303.0000	287.0000	320.0000
10300	304.0000	288.0000	321.0000
10350	304.0000	288.0000	321.0000
10400	305.0000	289.0000	322.0000
10450	306.0000	290.0000	322.0000
10500	307.0000	290.0000	323.0000
10550	307.0000	291.0000	324.0000
10600	308.0000	291.0000	325.0000
10650	309.0000	292.0000	326.0000
10700	310.0000	293.0000	326.0000
10750	310.0000	293.0000	327.0000
10800	311.0000	293.0000	328.0000
10850	311.0000	294.0000	328.0000
10900	312.0000	295.0000	329.0000
10950	313.0000	296.0000	329.0000
11000	313.0000	296.0000	330.0000
11050	314.0000	297.0000	330.0000
11100	315.0000	297.0000	331.0000
11150	315.0000	298.0000	331.0000
11200	316.0000	298.0000	332.0000
11250	317.0000	300.0000	333.0000
11300	317.0000	300.0000	333.0000
11350	318.0000	301.0000	334.0000
11400	318.0000	302.0000	334.0000
11450	319.0000	302.0000	335.0000
11500	320.0000	303.0000	336.0000
11550	320.0000	304.0000	337.0000
11600	321.0000	305.0000	337.0000
11650	322.0000	306.0000	338.0000
11700	322.0000	306.0000	339.0000
11750	323.0000	307.0000	339.0000
11800	323.0000	307.0000	339.0000
11850	324.0000	308.0000	340.0000
11900	325.0000	309.0000	340.0000
11950	325.0000	309.0000	341.0000
12000	326.0000	310.0000	342.0000
12050	326.0000	311.0000	342.0000
12100	327.0000	311.0000	343.0000
12150	328.0000	312.0000	343.0000
12200	328.0000	312.0000	344.0000
12250	329.0000	313.0000	344.0000
12300	329.0000	314.0000	345.0000
12350	330.0000	315.0000	345.0000
12400	331.0000	315.0000	346.0000
12450	331.0000	316.0000	347.0000
12500	332.0000	317.0000	347.0000
12550	333.0000	317.0000	348.0000
12600	333.0000	317.0000	349.0000
12650	334.0000	318.0000	349.0000
12700	334.0000	319.0000	349.0000
12750	335.0000	320.0000	350.0000
12800	335.0000	320.0000	351.0000
12850	336.0000	321.0000	351.0000
12900	337.0000	321.0000	352.0000
12950	337.0000	322.0000	353.0000
13000	338.0000	322.0000	353.0000
13050	338.0000	323.0000	354.0000
13100	339.0000	324.0000	355.0000
13150	339.0000	324.0000	355.0000
13200	340.0000	325.0000	356.0000
13250	340.0000	325.0000	356.0000
13300	341.0000	326.0000	357.0000
13350	341.0000	327.0000	357.0000
13400	342.0000	327.0000	358.0000
13450	343.0000	328.0000	358.0000
13500	343.0000	329.0000	358.0000
13550	344.0000	329.0000	359.0000
13600	344.0000	330.0000	359.0000
13650	345.0000	331.0000	360.0000
13700	345.0000	331.0000	361.0000
13750	346.0000	331.0000	361.0000
13800	346.0000	332.0000	362.0000
13850	347.0000	332.0000	362.0000
13900	347.0000	333.0000	363.0000
13950	348.0000	334.0000	363.0000
14000	349.0000	334.0000	364.0000
14050	349.0000	335.0000	364.0000
14100	350.0000	335.0000	364.0000
14150	350.0000	336.0000	365.0000
14200	351.0000	337.0000	366.0000
14250	351.0000	337.0000	366.0000
14300	352.0000	338.0000	367.0000
14350	352.0000	339.0000	367.0000
14400	353.0000	339.0000	368.0000
14450	353.0000	339.0000	368.0000
14500	354.0000	340.0000	369.0000
14550	354.0000	340.0000	369.0000
14600	355.0000	341.0000	369.0000
14650	355.0000	341.0000	370.0000
14700	356.0000	342.0000	370.0000
14750	356.0000	343.0000	371.0000
14800	357.0000	343.0000	371.0000
14850	358.0000	343.0000	372.0000
14900	358.0000	344.0000	372.0000
14950	358.0000	344.0000	373.0000
15000	359.0000	345.0000	373.0000
15050	360.0000	345.0000	374.0000
15100	360.0000	346.0000	375.0000
15150	360.0000	346.0000	375.0000
15200	361.0000	347.0000	375.0000
15250	361.0000	347.0000	376.0000
15300	362.0000	348.0000	376.0000
15350	362.0000	348.0000	377.0000
15400	363.0000	349.0000	377.0000
15450	363.0000	349.0000	377.0000
15500	364.0000	350.0000	378.0000
15550	364.0000	351.0000	378.0000
15600	365.0000	352.0000	379.0000
15650	365.0000	352.0000	380.0000
15700	366.0000	352.0000	380.0000
15750	366.0000	353.0000	380.0000
15800	367.0000	354.0000	381.0000
15850	367.0000	354.0000	381.0000
15900	368.0000	355.0000	382.0000
15950	368.0000	355.0000	382.0000
16000	369.0000	356.0000	383.0000
16050	369.0000	356.0000	383.0000
16100	370.0000	357.0000	383.0000
16150	370.0000	357.0000	383.0000
16200	371.0000	358.0000	384.0000
16250	371.0000	358.0000	384.0000
16300	372.0000	359.0000	385.0000
16350	372.0000	359.0000	385.0000
16400	373.0000	359.0000	386.0000
16450	373.0000	360.0000	387.0000
16500	374.0000	361.0000	387.0000
16550	374.0000	361.0000	388.0000
16600	375.0000	362.0000	388.0000
16650	375.0000	362.0000	388.0000
16700	376.0000	363.0000	389.0000
16750	376.0000	363.0000	389.0000
16800	376.0000	363.0000	390.0000
16850	377.0000	364.0000	390.0000
16900	377.0000	365.0000	390.0000
16950	378.0000	365.0000	391.0000
17000	378.0000	365.0000	391.0000
17050	379.0000	366.0000	392.0000
17100	379.0000	367.0000	392.0000
17150	380.0000	367.0000	392.0000
17200	380.0000	367.0000	393.0000
17250	381.0000	368.0000	394.0000
17300	381.0000	368.0000	394.0000
17350	382.0000	369.0000	394.0000
17400	382.0000	369.0000	394.0000
17450	383.0000	370.0000	395.0000
17500	383.0000	370.0000	395.0000
17550	383.0000	371.0000	396.0000
17600	384.0000	371.0000	396.0000
17650	384.0000	372.0000	396.0000
17700	385.0000	372.0000	397.0000
17750	385.0000	372.0000	397.0000
17800	386.0000	373.0000	397.0000
17850	386.0000	373.0000	397.0000
17900	387.0000	374.0000	398.0000
17950	387.0000	375.0000	398.0000
18000	387.0000	375.0000	399.0000
18050	388.0000	376.0000	399.0000
18100	388.0000	376.0000	400.0000
18150	389.0000	377.0000	400.0000
18200	389.0000	377.0000	401.0000
18250	390.0000	378.0000	401.0000
18300	390.0000	378.0000	401.0000
18350	391.0000	379.0000	402.0000
18400	391.0000	380.0000	402.0000
18450	391.0000	380.0000	402.0000
18500	392.0000	380.0000	403.0000
18550	392.0000	381.0000	403.0000
18600	393.0000	381.0000	404.0000
18650	393.0000	382.0000	404.0000
18700	394.0000	382.0000	404.0000
18750	394.0000	382.0000	405.0000
18800	394.0000	383.0000	405.0000
18850	395.0000	383.0000	405.0000
18900	395.0000	384.0000	406.0000
18950	396.0000	384.0000	406.0000
19000	396.0000	384.0000	407.0000
19050	397.0000	385.0000	407.0000
19100	397.0000	385.0000	407.0000
19150	397.0000	386.0000	408.0000
19200	398.0000	386.0000	408.0000
19250	398.0000	387.0000	408.0000
19300	399.0000	388.0000	409.0000
19350	399.0000	388.0000	409.0000
19400	400.0000	389.0000	410.0000
19450	400.0000	389.0000	410.0000
19500	400.0000	389.0000	410.0000
19550	401.0000	390.0000	410.0000
19600	401.0000	391.0000	411.0000
19650	402.0000	391.0000	411.0000
19700	402.0000	392.0000	411.0000
19750	402.0000	392.0000	412.0000
19800	403.0000	392.0000	412.0000
19850	403.0000	393.0000	412.0000
19900	404.0000	394.0000	413.0000
19950	404.0000	394.0000	413.0000
20000	405.0000	395.0000	414.0000
20050	405.0000	395.0000	414.0000
20100	405.0000	395.0000	414.0000
20150	406.0000	396.0000	415.0000
20200	406.0000	397.0000	415.0000
20250	406.0000	397.0000	415.0000
20300	407.0000	398.0000	416.0000
20350	407.0000	398.0000	416.0000
20400	408.0000	399.0000	417.0000
20450	408.0000	399.0000	417.0000
20500	408.0000	399.0000	417.0000
20550	409.0000	400.0000	417.0000
20600	409.0000	400.0000	418.0000
20650	410.0000	401.0000	418.0000
20700	410.0000	401.0000	419.0000
20750	410.0000	401.0000	419.0000
20800	411.0000	402.0000	419.0000
20850	411.0000	403.0000	420.0000
20900	412.0000	403.0000	420.0000
20950	412.0000	404.0000	420.0000
21000	413.0000	404.0000	420.0000
21050	413.0000	405.0000	421.0000
21100	413.0000	405.0000	421.0000
21150	414.0000	406.0000	422.0000
21200	414.0000	406.0000	422.0000
21250	415.0000	407.0000	422.0000
21300	415.0000	407.0000	422.0000
21350	415.0000	408.0000	422.0000
21400	416.0000	408.0000	423.0000
21450	416.0000	408.0000	423.0000
21500	416.0000	409.0000	424.0000
21550	417.0000	409.0000	424.0000
21600	417.0000	410.0000	424.0000
21650	418.0000	410.0000	425.0000
21700	418.0000	411.0000	425.0000
21750	418.0000	411.0000	425.0000
21800	419.0000	411.0000	425.0000
21850	419.0000	412.0000	425.0000
21900	420.0000	412.0000	426.0000
21950	420.0000	413.0000	426.0000
22000	420.0000	414.0000	426.0000
22050	421.0000	414.0000	426.0000
22100	421.0000	414.0000	427.0000
22150	421.0000	415.0000	427.0000
22200	422.0000	415.0000	427.0000
22250	422.0000	416.0000	427.0000
22300	422.0000	416.0000	428.0000
22350	423.0000	417.0000	428.0000
22400	423.0000	417.0000	428.0000
22450	424.0000	417.0000	429.0000
22500	424.0000	418.0000	429.0000
22550	424.0000	418.0000	429.0000
22600	425.0000	419.0000	429.0000
22650	425.0000	419.0000	430.0000
22700	425.0000	420.0000	430.0000
22750	426.0000	420.0000	430.0000
22800	426.0000	421.0000	430.0000
22850	426.0000	422.0000	430.0000
22900	427.0000	422.0000	431.0000
22950	427.0000	423.0000	431.0000
23000	427.0000	423.0000	431.0000
23050	428.0000	423.0000	431.0000
23100	428.0000	424.0000	431.0000
23150	429.0000	425.0000	432.0000
23200	429.0000	425.0000	432.0000
23250	429.0000	426.0000	432.0000
23300	430.0000	426.0000	432.0000
23350	430.0000	427.0000	432.0000
23400	430.0000	427.0000	432.0000
23450	431.0000	428.0000	432.0000
23500	431.0000	429.0000	432.0000
23550	431.0000	429.0000	432.0000
23600	432.0000	430.0000	432.0000
23650	432.0000	431.0000	432.0000
23656	432.0000	432.0000	432.0000
