# Supplementary material for: Characterization of Esophageal Microbiota in Patients With Esophagitis and Esophageal Squamous Cell Carcinoma
Source: Front Cell Infect Microbiol. 2021 Nov 11;11:774330. doi: 10.3389/fcimb.2021.774330 (PMC8632060; doi:10.3389/fcimb.2021.774330)
Supplement: Supplementary file 2 [file DataSheet_1.zip › 16S_V3_V4-68╕÷╤∙▒╛JZD 2020.7.21/2.Alpha_diversity_analysis/Rarefaction/Samples_rarefaction/otu.ESC29.rarefaction]

numsampled	0.03	lci	hci
1	1.0000	1.0000	1.0000
50	21.0000	16.0000	27.0000
100	33.0000	26.0000	39.0000
150	41.0000	35.0000	49.0000
200	49.0000	41.0000	57.0000
250	55.0000	47.0000	63.0000
300	60.0000	52.0000	68.0000
350	65.0000	56.0000	73.0000
400	69.0000	60.0000	77.0000
450	72.0000	64.0000	81.0000
500	76.0000	67.0000	85.0000
550	79.0000	69.0000	88.0000
600	82.0000	72.0000	91.0000
650	84.0000	75.0000	93.0000
700	87.0000	77.0000	96.0000
750	89.0000	80.0000	99.0000
800	91.0000	82.0000	101.0000
850	93.0000	84.0000	103.0000
900	95.0000	86.0000	105.0000
950	97.0000	88.0000	107.0000
1000	99.0000	89.0000	109.0000
1050	101.0000	92.0000	111.0000
1100	103.0000	93.0000	113.0000
1150	104.0000	95.0000	114.0000
1200	106.0000	96.0000	116.0000
1250	107.0000	98.0000	117.0000
1300	109.0000	100.0000	119.0000
1350	110.0000	101.0000	120.0000
1400	112.0000	102.0000	122.0000
1450	113.0000	104.0000	123.0000
1500	114.0000	105.0000	124.0000
1550	115.0000	106.0000	125.0000
1600	116.0000	107.0000	126.0000
1650	117.0000	108.0000	128.0000
1700	119.0000	110.0000	129.0000
1750	120.0000	110.0000	130.0000
1800	121.0000	111.0000	130.0000
1850	122.0000	113.0000	132.0000
1900	123.0000	113.0000	132.0000
1950	124.0000	115.0000	133.0000
2000	125.0000	115.0000	134.0000
2050	126.0000	116.0000	135.0000
2100	127.0000	117.0000	136.0000
2150	127.0000	118.0000	137.0000
2200	128.0000	119.0000	138.0000
2250	129.0000	120.0000	139.0000
2300	130.0000	121.0000	140.0000
2350	131.0000	122.0000	140.0000
2400	132.0000	122.0000	141.0000
2450	132.0000	123.0000	142.0000
2500	133.0000	124.0000	143.0000
2550	134.0000	124.0000	144.0000
2600	135.0000	125.0000	145.0000
2650	135.0000	127.0000	146.0000
2700	136.0000	127.0000	146.0000
2750	137.0000	128.0000	147.0000
2800	137.0000	129.0000	147.0000
2850	138.0000	129.0000	148.0000
2900	139.0000	130.0000	148.0000
2950	140.0000	130.0000	149.0000
3000	140.0000	131.0000	150.0000
3050	141.0000	132.0000	151.0000
3100	141.0000	132.0000	151.0000
3150	142.0000	133.0000	152.0000
3200	143.0000	133.0000	153.0000
3250	143.0000	134.0000	154.0000
3300	144.0000	135.0000	154.0000
3350	144.0000	135.0000	155.0000
3400	145.0000	136.0000	155.0000
3450	145.0000	136.0000	156.0000
3500	146.0000	137.0000	156.0000
3550	146.0000	137.0000	157.0000
3600	147.0000	138.0000	157.0000
3650	147.0000	139.0000	157.0000
3700	148.0000	139.0000	158.0000
3750	149.0000	140.0000	158.0000
3800	149.0000	141.0000	158.0000
3850	150.0000	141.0000	159.0000
3900	150.0000	142.0000	160.0000
3950	151.0000	142.0000	160.0000
4000	151.0000	143.0000	160.0000
4050	152.0000	143.0000	161.0000
4100	152.0000	143.0000	161.0000
4150	153.0000	144.0000	162.0000
4200	153.0000	144.0000	162.0000
4250	154.0000	145.0000	162.0000
4300	154.0000	145.0000	163.0000
4350	154.0000	146.0000	163.0000
4400	155.0000	146.0000	164.0000
4450	155.0000	146.0000	164.0000
4500	156.0000	147.0000	165.0000
4550	156.0000	147.0000	165.0000
4600	156.0000	147.0000	165.0000
4650	157.0000	148.0000	166.0000
4700	157.0000	148.0000	166.0000
4750	158.0000	149.0000	167.0000
4800	158.0000	149.0000	167.0000
4850	158.0000	149.0000	168.0000
4900	159.0000	150.0000	168.0000
4950	159.0000	151.0000	169.0000
5000	160.0000	151.0000	169.0000
5050	160.0000	152.0000	169.0000
5100	161.0000	152.0000	169.0000
5150	161.0000	152.0000	170.0000
5200	161.0000	152.0000	170.0000
5250	162.0000	153.0000	171.0000
5300	162.0000	153.0000	171.0000
5350	162.0000	153.0000	171.0000
5400	163.0000	154.0000	172.0000
5450	163.0000	154.0000	172.0000
5500	163.0000	155.0000	172.0000
5550	164.0000	155.0000	173.0000
5600	164.0000	155.0000	173.0000
5650	164.0000	155.0000	173.0000
5700	165.0000	156.0000	174.0000
5750	165.0000	156.0000	174.0000
5800	165.0000	156.0000	174.0000
5850	166.0000	157.0000	175.0000
5900	166.0000	157.0000	175.0000
5950	166.0000	157.0000	175.0000
6000	167.0000	158.0000	176.0000
6050	167.0000	158.0000	176.0000
6100	167.0000	158.0000	176.0000
6150	168.0000	159.0000	177.0000
6200	168.0000	159.0000	177.0000
6250	168.0000	159.0000	177.0000
6300	169.0000	160.0000	178.0000
6350	169.0000	160.0000	178.0000
6400	169.0000	160.0000	178.0000
6450	170.0000	161.0000	179.0000
6500	170.0000	161.0000	179.0000
6550	170.0000	161.0000	179.0000
6600	171.0000	162.0000	180.0000
6650	171.0000	162.0000	180.0000
6700	171.0000	162.0000	180.0000
6750	171.0000	163.0000	180.0000
6800	172.0000	163.0000	181.0000
6850	172.0000	163.0000	181.0000
6900	172.0000	164.0000	182.0000
6950	172.0000	164.0000	182.0000
7000	173.0000	164.0000	182.0000
7050	173.0000	164.0000	182.0000
7100	173.0000	165.0000	182.0000
7150	174.0000	165.0000	183.0000
7200	174.0000	165.0000	183.0000
7250	174.0000	166.0000	183.0000
7300	174.0000	166.0000	183.0000
7350	175.0000	166.0000	184.0000
7400	175.0000	166.0000	184.0000
7450	175.0000	167.0000	185.0000
7500	176.0000	167.0000	185.0000
7550	176.0000	167.0000	185.0000
7600	176.0000	167.0000	185.0000
7650	176.0000	168.0000	185.0000
7700	176.0000	168.0000	186.0000
7750	177.0000	168.0000	186.0000
7800	177.0000	168.0000	186.0000
7850	177.0000	169.0000	186.0000
7900	177.0000	169.0000	187.0000
7950	178.0000	169.0000	187.0000
8000	178.0000	169.0000	187.0000
8050	178.0000	169.0000	187.0000
8100	178.0000	169.0000	187.0000
8150	179.0000	170.0000	188.0000
8200	179.0000	170.0000	188.0000
8250	179.0000	171.0000	188.0000
8300	179.0000	171.0000	188.0000
8350	180.0000	171.0000	188.0000
8400	180.0000	171.0000	189.0000
8450	180.0000	171.0000	189.0000
8500	180.0000	171.0000	189.0000
8550	181.0000	172.0000	190.0000
8600	181.0000	172.0000	190.0000
8650	181.0000	172.0000	190.0000
8700	181.0000	172.0000	190.0000
8750	182.0000	172.0000	190.0000
8800	182.0000	172.0000	190.0000
8850	182.0000	173.0000	190.0000
8900	182.0000	173.0000	191.0000
8950	183.0000	174.0000	191.0000
9000	183.0000	174.0000	191.0000
9050	183.0000	174.0000	191.0000
9100	183.0000	174.0000	192.0000
9150	183.0000	174.0000	192.0000
9200	183.0000	175.0000	192.0000
9250	184.0000	175.0000	193.0000
9300	184.0000	175.0000	193.0000
9350	184.0000	175.0000	193.0000
9400	184.0000	176.0000	193.0000
9450	185.0000	176.0000	193.0000
9500	185.0000	176.0000	193.0000
9550	185.0000	176.0000	194.0000
9600	185.0000	176.0000	194.0000
9650	185.0000	176.0000	194.0000
9700	186.0000	177.0000	194.0000
9750	186.0000	177.0000	194.0000
9800	186.0000	177.0000	194.0000
9850	186.0000	177.0000	195.0000
9900	186.0000	178.0000	195.0000
9950	187.0000	178.0000	195.0000
10000	187.0000	178.0000	195.0000
10050	187.0000	179.0000	195.0000
10100	187.0000	179.0000	196.0000
10150	187.0000	179.0000	196.0000
10200	188.0000	179.0000	196.0000
10250	188.0000	180.0000	197.0000
10300	188.0000	180.0000	197.0000
10350	188.0000	180.0000	197.0000
10400	188.0000	180.0000	197.0000
10450	189.0000	180.0000	198.0000
10500	189.0000	180.0000	198.0000
10550	189.0000	181.0000	198.0000
10600	189.0000	181.0000	198.0000
10650	189.0000	181.0000	198.0000
10700	190.0000	181.0000	198.0000
10750	190.0000	181.0000	198.0000
10800	190.0000	182.0000	199.0000
10850	190.0000	182.0000	199.0000
10900	190.0000	182.0000	199.0000
10950	191.0000	182.0000	199.0000
11000	191.0000	182.0000	199.0000
11050	191.0000	183.0000	199.0000
11100	191.0000	183.0000	199.0000
11150	191.0000	183.0000	199.0000
11200	191.0000	183.0000	199.0000
11250	192.0000	183.0000	200.0000
11300	192.0000	183.0000	200.0000
11350	192.0000	184.0000	200.0000
11400	192.0000	184.0000	200.0000
11450	192.0000	184.0000	200.0000
11500	193.0000	184.0000	200.0000
11550	193.0000	184.0000	201.0000
11600	193.0000	185.0000	201.0000
11650	193.0000	185.0000	201.0000
11700	193.0000	185.0000	201.0000
11750	193.0000	185.0000	202.0000
11800	194.0000	185.0000	202.0000
11850	194.0000	185.0000	202.0000
11900	194.0000	185.0000	202.0000
11950	194.0000	186.0000	202.0000
12000	194.0000	186.0000	202.0000
12050	194.0000	186.0000	203.0000
12100	195.0000	186.0000	203.0000
12150	195.0000	187.0000	203.0000
12200	195.0000	187.0000	203.0000
12250	195.0000	187.0000	203.0000
12300	195.0000	187.0000	203.0000
12350	195.0000	187.0000	204.0000
12400	196.0000	188.0000	204.0000
12450	196.0000	188.0000	204.0000
12500	196.0000	188.0000	204.0000
12550	196.0000	188.0000	204.0000
12600	196.0000	188.0000	204.0000
12650	196.0000	189.0000	204.0000
12700	196.0000	189.0000	204.0000
12750	197.0000	189.0000	205.0000
12800	197.0000	189.0000	205.0000
12850	197.0000	189.0000	205.0000
12900	197.0000	189.0000	205.0000
12950	197.0000	190.0000	205.0000
13000	197.0000	190.0000	205.0000
13050	198.0000	190.0000	205.0000
13100	198.0000	190.0000	205.0000
13150	198.0000	191.0000	205.0000
13200	198.0000	191.0000	205.0000
13250	198.0000	191.0000	205.0000
13300	198.0000	191.0000	206.0000
13350	199.0000	191.0000	206.0000
13400	199.0000	191.0000	206.0000
13450	199.0000	191.0000	206.0000
13500	199.0000	192.0000	206.0000
13550	199.0000	192.0000	206.0000
13600	199.0000	192.0000	207.0000
13650	199.0000	192.0000	207.0000
13700	200.0000	192.0000	207.0000
13750	200.0000	192.0000	207.0000
13800	200.0000	193.0000	207.0000
13850	200.0000	193.0000	208.0000
13900	200.0000	193.0000	208.0000
13950	200.0000	193.0000	208.0000
14000	201.0000	193.0000	208.0000
14050	201.0000	193.0000	208.0000
14100	201.0000	193.0000	208.0000
14150	201.0000	194.0000	209.0000
14200	201.0000	194.0000	209.0000
14250	201.0000	194.0000	209.0000
14300	202.0000	194.0000	209.0000
14350	202.0000	194.0000	209.0000
14400	202.0000	194.0000	209.0000
14450	202.0000	195.0000	209.0000
14500	202.0000	195.0000	209.0000
14550	202.0000	195.0000	209.0000
14600	202.0000	195.0000	210.0000
14650	203.0000	195.0000	210.0000
14700	203.0000	195.0000	210.0000
14750	203.0000	195.0000	210.0000
14800	203.0000	195.0000	210.0000
14850	203.0000	196.0000	210.0000
14900	203.0000	196.0000	210.0000
14950	204.0000	196.0000	210.0000
15000	204.0000	196.0000	210.0000
15050	204.0000	196.0000	211.0000
15100	204.0000	196.0000	211.0000
15150	204.0000	196.0000	211.0000
15200	204.0000	197.0000	211.0000
15250	204.0000	197.0000	211.0000
15300	204.0000	197.0000	211.0000
15350	205.0000	197.0000	212.0000
15400	205.0000	197.0000	212.0000
15450	205.0000	197.0000	212.0000
15500	205.0000	197.0000	212.0000
15550	205.0000	197.0000	212.0000
15600	205.0000	198.0000	212.0000
15650	205.0000	198.0000	212.0000
15700	206.0000	198.0000	212.0000
15750	206.0000	198.0000	212.0000
15800	206.0000	198.0000	213.0000
15850	206.0000	198.0000	213.0000
15900	206.0000	199.0000	213.0000
15950	206.0000	199.0000	213.0000
16000	206.0000	199.0000	213.0000
16050	206.0000	199.0000	213.0000
16100	207.0000	199.0000	213.0000
16150	207.0000	199.0000	213.0000
16200	207.0000	200.0000	214.0000
16250	207.0000	200.0000	214.0000
16300	207.0000	200.0000	214.0000
16350	207.0000	200.0000	214.0000
16400	207.0000	200.0000	214.0000
16450	208.0000	200.0000	214.0000
16500	208.0000	200.0000	214.0000
16550	208.0000	201.0000	214.0000
16600	208.0000	201.0000	214.0000
16650	208.0000	201.0000	214.0000
16700	208.0000	201.0000	215.0000
16750	208.0000	201.0000	215.0000
16800	208.0000	201.0000	215.0000
16850	209.0000	202.0000	215.0000
16900	209.0000	202.0000	215.0000
16950	209.0000	202.0000	215.0000
17000	209.0000	202.0000	215.0000
17050	209.0000	202.0000	215.0000
17100	209.0000	202.0000	215.0000
17150	209.0000	203.0000	216.0000
17200	210.0000	203.0000	216.0000
17250	210.0000	203.0000	216.0000
17300	210.0000	203.0000	216.0000
17350	210.0000	203.0000	216.0000
17400	210.0000	203.0000	216.0000
17450	210.0000	203.0000	216.0000
17500	210.0000	204.0000	216.0000
17550	210.0000	204.0000	217.0000
17600	211.0000	204.0000	217.0000
17650	211.0000	204.0000	217.0000
17700	211.0000	204.0000	217.0000
17750	211.0000	204.0000	217.0000
17800	211.0000	204.0000	217.0000
17850	211.0000	204.0000	217.0000
17900	211.0000	205.0000	217.0000
17950	211.0000	205.0000	217.0000
18000	211.0000	205.0000	217.0000
18050	212.0000	205.0000	217.0000
18100	212.0000	205.0000	217.0000
18150	212.0000	205.0000	218.0000
18200	212.0000	206.0000	218.0000
18250	212.0000	206.0000	218.0000
18300	212.0000	206.0000	218.0000
18350	212.0000	206.0000	218.0000
18400	213.0000	206.0000	218.0000
18450	213.0000	207.0000	218.0000
18500	213.0000	207.0000	218.0000
18550	213.0000	207.0000	218.0000
18600	213.0000	207.0000	219.0000
18650	213.0000	207.0000	219.0000
18700	213.0000	207.0000	219.0000
18750	213.0000	207.0000	219.0000
18800	214.0000	207.0000	219.0000
18850	214.0000	208.0000	219.0000
18900	214.0000	208.0000	219.0000
18950	214.0000	208.0000	219.0000
19000	214.0000	208.0000	219.0000
19050	214.0000	208.0000	219.0000
19100	214.0000	208.0000	220.0000
19150	214.0000	208.0000	220.0000
19200	215.0000	208.0000	220.0000
19250	215.0000	209.0000	220.0000
19300	215.0000	209.0000	220.0000
19350	215.0000	209.0000	220.0000
19400	215.0000	209.0000	220.0000
19450	215.0000	209.0000	220.0000
19500	215.0000	209.0000	220.0000
19550	215.0000	209.0000	220.0000
19600	215.0000	210.0000	220.0000
19650	216.0000	210.0000	220.0000
19700	216.0000	210.0000	220.0000
19750	216.0000	210.0000	220.0000
19800	216.0000	210.0000	221.0000
19850	216.0000	210.0000	221.0000
19900	216.0000	210.0000	221.0000
19950	216.0000	211.0000	221.0000
20000	216.0000	211.0000	221.0000
20050	216.0000	211.0000	221.0000
20100	217.0000	211.0000	221.0000
20150	217.0000	211.0000	221.0000
20200	217.0000	211.0000	221.0000
20250	217.0000	211.0000	221.0000
20300	217.0000	212.0000	222.0000
20350	217.0000	212.0000	222.0000
20400	217.0000	212.0000	222.0000
20450	217.0000	212.0000	222.0000
20500	217.0000	212.0000	222.0000
20550	218.0000	213.0000	222.0000
20600	218.0000	213.0000	222.0000
20650	218.0000	213.0000	222.0000
20700	218.0000	213.0000	222.0000
20750	218.0000	213.0000	222.0000
20800	218.0000	213.0000	222.0000
20850	218.0000	214.0000	222.0000
20900	218.0000	214.0000	222.0000
20950	219.0000	214.0000	222.0000
21000	219.0000	214.0000	222.0000
21050	219.0000	214.0000	222.0000
21100	219.0000	214.0000	223.0000
21150	219.0000	214.0000	223.0000
21200	219.0000	214.0000	223.0000
21250	219.0000	215.0000	223.0000
21300	219.0000	215.0000	223.0000
21350	219.0000	215.0000	223.0000
21400	220.0000	215.0000	223.0000
21450	220.0000	215.0000	223.0000
21500	220.0000	215.0000	223.0000
21550	220.0000	216.0000	223.0000
21600	220.0000	216.0000	223.0000
21650	220.0000	216.0000	223.0000
21700	220.0000	216.0000	223.0000
21750	220.0000	216.0000	223.0000
21800	220.0000	216.0000	223.0000
21850	220.0000	216.0000	223.0000
21900	221.0000	216.0000	223.0000
21950	221.0000	216.0000	224.0000
22000	221.0000	217.0000	224.0000
22050	221.0000	217.0000	224.0000
22100	221.0000	217.0000	224.0000
22150	221.0000	217.0000	224.0000
22200	221.0000	217.0000	224.0000
22250	221.0000	217.0000	224.0000
22300	221.0000	218.0000	224.0000
22350	222.0000	218.0000	224.0000
22400	222.0000	218.0000	224.0000
22450	222.0000	218.0000	224.0000
22500	222.0000	218.0000	224.0000
22550	222.0000	218.0000	224.0000
22600	222.0000	219.0000	224.0000
22650	222.0000	219.0000	224.0000
22700	222.0000	219.0000	224.0000
22750	222.0000	219.0000	224.0000
22800	222.0000	219.0000	224.0000
22850	222.0000	220.0000	224.0000
22900	223.0000	220.0000	224.0000
22950	223.0000	220.0000	224.0000
23000	223.0000	220.0000	224.0000
23050	223.0000	220.0000	224.0000
23100	223.0000	221.0000	224.0000
23150	223.0000	221.0000	224.0000
23200	223.0000	221.0000	224.0000
23250	223.0000	221.0000	224.0000
23300	223.0000	222.0000	224.0000
23350	224.0000	222.0000	224.0000
23400	224.0000	222.0000	224.0000
23450	224.0000	222.0000	224.0000
23500	224.0000	222.0000	224.0000
23550	224.0000	223.0000	224.0000
23600	224.0000	223.0000	224.0000
23650	224.0000	224.0000	224.0000
23656	224.0000	224.0000	224.0000
