# Supplementary material for: Characterization of Esophageal Microbiota in Patients With Esophagitis and Esophageal Squamous Cell Carcinoma
Source: Front Cell Infect Microbiol. 2021 Nov 11;11:774330. doi: 10.3389/fcimb.2021.774330 (PMC8632060; doi:10.3389/fcimb.2021.774330)
Supplement: Supplementary file 2 [file DataSheet_1.zip › 16S_V3_V4-68╕÷╤∙▒╛JZD 2020.7.21/2.Alpha_diversity_analysis/Rarefaction/Samples_rarefaction/otu.ESC3.rarefaction]

numsampled	0.03	lci	hci
1	1.0000	1.0000	1.0000
50	15.0000	11.0000	21.0000
100	23.0000	17.0000	29.0000
150	28.0000	22.0000	35.0000
200	33.0000	26.0000	40.0000
250	37.0000	30.0000	44.0000
300	41.0000	33.0000	48.0000
350	44.0000	37.0000	52.0000
400	47.0000	39.0000	55.0000
450	50.0000	42.0000	58.0000
500	53.0000	44.0000	61.0000
550	55.0000	47.0000	64.0000
600	58.0000	49.0000	67.0000
650	60.0000	51.0000	69.0000
700	62.0000	53.0000	71.0000
750	64.0000	55.0000	74.0000
800	66.0000	57.0000	76.0000
850	68.0000	59.0000	78.0000
900	70.0000	61.0000	80.0000
950	71.0000	62.0000	82.0000
1000	73.0000	64.0000	83.0000
1050	75.0000	65.0000	85.0000
1100	76.0000	67.0000	87.0000
1150	78.0000	68.0000	88.0000
1200	79.0000	70.0000	90.0000
1250	81.0000	71.0000	92.0000
1300	82.0000	72.0000	93.0000
1350	84.0000	73.0000	94.0000
1400	85.0000	75.0000	96.0000
1450	86.0000	76.0000	97.0000
1500	87.0000	77.0000	98.0000
1550	89.0000	79.0000	100.0000
1600	90.0000	80.0000	101.0000
1650	91.0000	82.0000	102.0000
1700	92.0000	83.0000	103.0000
1750	94.0000	84.0000	104.0000
1800	95.0000	84.0000	106.0000
1850	96.0000	86.0000	107.0000
1900	97.0000	87.0000	108.0000
1950	98.0000	88.0000	109.0000
2000	99.0000	89.0000	110.0000
2050	100.0000	90.0000	112.0000
2100	101.0000	91.0000	113.0000
2150	102.0000	92.0000	114.0000
2200	104.0000	93.0000	115.0000
2250	105.0000	94.0000	116.0000
2300	105.0000	95.0000	117.0000
2350	106.0000	96.0000	118.0000
2400	107.0000	96.0000	119.0000
2450	108.0000	97.0000	120.0000
2500	109.0000	98.0000	121.0000
2550	110.0000	99.0000	122.0000
2600	111.0000	100.0000	123.0000
2650	112.0000	101.0000	124.0000
2700	113.0000	102.0000	125.0000
2750	114.0000	102.0000	127.0000
2800	115.0000	104.0000	128.0000
2850	115.0000	104.0000	128.0000
2900	116.0000	105.0000	129.0000
2950	117.0000	106.0000	130.0000
3000	118.0000	107.0000	131.0000
3050	119.0000	108.0000	132.0000
3100	120.0000	108.0000	133.0000
3150	121.0000	109.0000	134.0000
3200	121.0000	110.0000	134.0000
3250	122.0000	111.0000	135.0000
3300	123.0000	112.0000	136.0000
3350	124.0000	113.0000	136.0000
3400	125.0000	113.0000	138.0000
3450	125.0000	114.0000	138.0000
3500	126.0000	114.0000	139.0000
3550	127.0000	115.0000	139.0000
3600	128.0000	116.0000	140.0000
3650	128.0000	117.0000	141.0000
3700	129.0000	118.0000	142.0000
3750	130.0000	118.0000	143.0000
3800	130.0000	119.0000	144.0000
3850	131.0000	120.0000	145.0000
3900	132.0000	120.0000	145.0000
3950	133.0000	121.0000	146.0000
4000	133.0000	121.0000	146.0000
4050	134.0000	122.0000	147.0000
4100	135.0000	123.0000	148.0000
4150	136.0000	124.0000	149.0000
4200	136.0000	125.0000	149.0000
4250	137.0000	125.0000	150.0000
4300	138.0000	125.0000	151.0000
4350	138.0000	127.0000	151.0000
4400	139.0000	127.0000	152.0000
4450	140.0000	127.0000	153.0000
4500	140.0000	128.0000	153.0000
4550	141.0000	129.0000	154.0000
4600	141.0000	129.0000	154.0000
4650	142.0000	131.0000	155.0000
4700	143.0000	131.0000	156.0000
4750	143.0000	132.0000	156.0000
4800	144.0000	133.0000	157.0000
4850	145.0000	133.0000	158.0000
4900	145.0000	134.0000	158.0000
4950	146.0000	134.0000	158.0000
5000	146.0000	135.0000	159.0000
5050	147.0000	136.0000	160.0000
5100	148.0000	136.0000	161.0000
5150	148.0000	137.0000	161.0000
5200	149.0000	138.0000	161.0000
5250	150.0000	138.0000	162.0000
5300	150.0000	139.0000	162.0000
5350	151.0000	139.0000	163.0000
5400	151.0000	140.0000	163.0000
5450	152.0000	140.0000	164.0000
5500	152.0000	141.0000	165.0000
5550	153.0000	141.0000	166.0000
5600	153.0000	142.0000	166.0000
5650	154.0000	142.0000	166.0000
5700	155.0000	143.0000	167.0000
5750	155.0000	144.0000	168.0000
5800	156.0000	144.0000	168.0000
5850	156.0000	145.0000	169.0000
5900	157.0000	145.0000	169.0000
5950	157.0000	146.0000	170.0000
6000	158.0000	146.0000	170.0000
6050	158.0000	147.0000	171.0000
6100	159.0000	147.0000	171.0000
6150	159.0000	148.0000	172.0000
6200	160.0000	148.0000	173.0000
6250	160.0000	149.0000	173.0000
6300	161.0000	149.0000	174.0000
6350	162.0000	150.0000	175.0000
6400	162.0000	150.0000	175.0000
6450	163.0000	151.0000	175.0000
6500	163.0000	151.0000	176.0000
6550	164.0000	151.0000	177.0000
6600	164.0000	152.0000	177.0000
6650	164.0000	153.0000	178.0000
6700	165.0000	153.0000	178.0000
6750	165.0000	154.0000	179.0000
6800	166.0000	154.0000	179.0000
6850	166.0000	154.0000	180.0000
6900	167.0000	155.0000	180.0000
6950	167.0000	156.0000	181.0000
7000	168.0000	156.0000	181.0000
7050	168.0000	156.0000	182.0000
7100	169.0000	157.0000	182.0000
7150	169.0000	158.0000	182.0000
7200	170.0000	158.0000	182.0000
7250	170.0000	159.0000	183.0000
7300	171.0000	159.0000	183.0000
7350	171.0000	159.0000	184.0000
7400	172.0000	160.0000	184.0000
7450	172.0000	160.0000	185.0000
7500	173.0000	161.0000	185.0000
7550	173.0000	161.0000	186.0000
7600	174.0000	161.0000	186.0000
7650	174.0000	162.0000	187.0000
7700	175.0000	162.0000	187.0000
7750	175.0000	162.0000	188.0000
7800	175.0000	163.0000	188.0000
7850	176.0000	163.0000	189.0000
7900	176.0000	164.0000	189.0000
7950	177.0000	164.0000	189.0000
8000	177.0000	165.0000	190.0000
8050	178.0000	165.0000	190.0000
8100	178.0000	166.0000	191.0000
8150	178.0000	167.0000	191.0000
8200	179.0000	167.0000	192.0000
8250	179.0000	167.0000	192.0000
8300	180.0000	168.0000	193.0000
8350	180.0000	168.0000	193.0000
8400	181.0000	168.0000	193.0000
8450	181.0000	169.0000	194.0000
8500	182.0000	169.0000	194.0000
8550	182.0000	170.0000	195.0000
8600	183.0000	171.0000	195.0000
8650	183.0000	171.0000	195.0000
8700	183.0000	171.0000	196.0000
8750	184.0000	172.0000	197.0000
8800	184.0000	173.0000	197.0000
8850	185.0000	173.0000	198.0000
8900	185.0000	173.0000	198.0000
8950	185.0000	173.0000	198.0000
9000	186.0000	174.0000	199.0000
9050	186.0000	174.0000	199.0000
9100	187.0000	175.0000	200.0000
9150	187.0000	175.0000	200.0000
9200	188.0000	176.0000	201.0000
9250	188.0000	176.0000	201.0000
9300	188.0000	176.0000	202.0000
9350	189.0000	177.0000	202.0000
9400	189.0000	177.0000	202.0000
9450	190.0000	177.0000	203.0000
9500	190.0000	178.0000	203.0000
9550	190.0000	179.0000	204.0000
9600	191.0000	179.0000	204.0000
9650	191.0000	179.0000	204.0000
9700	191.0000	180.0000	205.0000
9750	192.0000	180.0000	205.0000
9800	192.0000	180.0000	205.0000
9850	192.0000	181.0000	206.0000
9900	193.0000	181.0000	206.0000
9950	193.0000	182.0000	207.0000
10000	194.0000	182.0000	207.0000
10050	194.0000	183.0000	207.0000
10100	195.0000	183.0000	208.0000
10150	195.0000	183.0000	208.0000
10200	195.0000	184.0000	208.0000
10250	196.0000	184.0000	209.0000
10300	196.0000	185.0000	210.0000
10350	196.0000	185.0000	210.0000
10400	197.0000	185.0000	210.0000
10450	197.0000	186.0000	211.0000
10500	198.0000	186.0000	211.0000
10550	198.0000	187.0000	211.0000
10600	198.0000	187.0000	212.0000
10650	199.0000	187.0000	212.0000
10700	199.0000	187.0000	212.0000
10750	199.0000	188.0000	212.0000
10800	200.0000	188.0000	213.0000
10850	200.0000	188.0000	213.0000
10900	200.0000	189.0000	213.0000
10950	201.0000	189.0000	214.0000
11000	201.0000	189.0000	214.0000
11050	202.0000	190.0000	215.0000
11100	202.0000	191.0000	215.0000
11150	202.0000	191.0000	215.0000
11200	203.0000	191.0000	215.0000
11250	203.0000	192.0000	215.0000
11300	203.0000	192.0000	216.0000
11350	204.0000	192.0000	216.0000
11400	204.0000	193.0000	216.0000
11450	204.0000	193.0000	216.0000
11500	205.0000	193.0000	216.0000
11550	205.0000	193.0000	217.0000
11600	205.0000	194.0000	217.0000
11650	206.0000	194.0000	217.0000
11700	206.0000	194.0000	217.0000
11750	207.0000	195.0000	218.0000
11800	207.0000	195.0000	218.0000
11850	207.0000	195.0000	218.0000
11900	207.0000	195.0000	219.0000
11950	208.0000	196.0000	219.0000
12000	208.0000	196.0000	219.0000
12050	208.0000	197.0000	220.0000
12100	209.0000	197.0000	220.0000
12150	209.0000	197.0000	221.0000
12200	210.0000	198.0000	221.0000
12250	210.0000	198.0000	221.0000
12300	210.0000	199.0000	222.0000
12350	211.0000	199.0000	222.0000
12400	211.0000	199.0000	222.0000
12450	211.0000	200.0000	223.0000
12500	212.0000	200.0000	223.0000
12550	212.0000	201.0000	224.0000
12600	212.0000	201.0000	224.0000
12650	213.0000	201.0000	224.0000
12700	213.0000	202.0000	225.0000
12750	213.0000	202.0000	225.0000
12800	214.0000	202.0000	225.0000
12850	214.0000	203.0000	226.0000
12900	214.0000	203.0000	226.0000
12950	215.0000	203.0000	226.0000
13000	215.0000	204.0000	226.0000
13050	215.0000	204.0000	227.0000
13100	216.0000	204.0000	227.0000
13150	216.0000	204.0000	227.0000
13200	216.0000	205.0000	228.0000
13250	217.0000	205.0000	228.0000
13300	217.0000	206.0000	228.0000
13350	217.0000	206.0000	228.0000
13400	217.0000	206.0000	229.0000
13450	218.0000	206.0000	229.0000
13500	218.0000	207.0000	229.0000
13550	218.0000	207.0000	230.0000
13600	219.0000	208.0000	230.0000
13650	219.0000	208.0000	231.0000
13700	219.0000	208.0000	231.0000
13750	220.0000	209.0000	231.0000
13800	220.0000	209.0000	231.0000
13850	220.0000	209.0000	231.0000
13900	220.0000	210.0000	231.0000
13950	221.0000	210.0000	232.0000
14000	221.0000	210.0000	232.0000
14050	221.0000	211.0000	232.0000
14100	222.0000	211.0000	232.0000
14150	222.0000	211.0000	233.0000
14200	222.0000	212.0000	233.0000
14250	223.0000	212.0000	233.0000
14300	223.0000	212.0000	233.0000
14350	223.0000	213.0000	234.0000
14400	224.0000	213.0000	234.0000
14450	224.0000	213.0000	235.0000
14500	224.0000	213.0000	235.0000
14550	225.0000	214.0000	235.0000
14600	225.0000	214.0000	235.0000
14650	225.0000	215.0000	235.0000
14700	226.0000	215.0000	235.0000
14750	226.0000	216.0000	236.0000
14800	226.0000	216.0000	236.0000
14850	226.0000	216.0000	236.0000
14900	227.0000	216.0000	237.0000
14950	227.0000	217.0000	237.0000
15000	227.0000	217.0000	237.0000
15050	227.0000	217.0000	237.0000
15100	228.0000	217.0000	237.0000
15150	228.0000	218.0000	238.0000
15200	228.0000	218.0000	238.0000
15250	229.0000	218.0000	239.0000
15300	229.0000	219.0000	239.0000
15350	229.0000	219.0000	239.0000
15400	230.0000	220.0000	239.0000
15450	230.0000	220.0000	239.0000
15500	230.0000	220.0000	240.0000
15550	230.0000	220.0000	240.0000
15600	230.0000	220.0000	240.0000
15650	231.0000	221.0000	241.0000
15700	231.0000	221.0000	241.0000
15750	231.0000	221.0000	241.0000
15800	231.0000	221.0000	241.0000
15850	232.0000	222.0000	241.0000
15900	232.0000	222.0000	242.0000
15950	232.0000	223.0000	242.0000
16000	233.0000	223.0000	242.0000
16050	233.0000	223.0000	243.0000
16100	233.0000	223.0000	243.0000
16150	233.0000	223.0000	243.0000
16200	234.0000	224.0000	243.0000
16250	234.0000	224.0000	244.0000
16300	234.0000	224.0000	244.0000
16350	235.0000	224.0000	244.0000
16400	235.0000	225.0000	244.0000
16450	235.0000	225.0000	244.0000
16500	236.0000	225.0000	245.0000
16550	236.0000	226.0000	245.0000
16600	236.0000	226.0000	245.0000
16650	236.0000	226.0000	245.0000
16700	236.0000	226.0000	246.0000
16750	237.0000	227.0000	246.0000
16800	237.0000	227.0000	246.0000
16850	237.0000	228.0000	246.0000
16900	238.0000	228.0000	246.0000
16950	238.0000	228.0000	247.0000
17000	238.0000	229.0000	247.0000
17050	238.0000	229.0000	247.0000
17100	239.0000	229.0000	247.0000
17150	239.0000	229.0000	247.0000
17200	239.0000	230.0000	248.0000
17250	239.0000	230.0000	248.0000
17300	240.0000	230.0000	248.0000
17350	240.0000	230.0000	248.0000
17400	240.0000	231.0000	248.0000
17450	241.0000	231.0000	249.0000
17500	241.0000	232.0000	249.0000
17550	241.0000	232.0000	249.0000
17600	241.0000	232.0000	250.0000
17650	241.0000	233.0000	250.0000
17700	242.0000	233.0000	250.0000
17750	242.0000	233.0000	250.0000
17800	242.0000	233.0000	251.0000
17850	243.0000	234.0000	251.0000
17900	243.0000	234.0000	251.0000
17950	243.0000	234.0000	251.0000
18000	243.0000	235.0000	252.0000
18050	244.0000	235.0000	252.0000
18100	244.0000	235.0000	252.0000
18150	244.0000	236.0000	252.0000
18200	244.0000	236.0000	252.0000
18250	245.0000	236.0000	253.0000
18300	245.0000	236.0000	253.0000
18350	245.0000	236.0000	253.0000
18400	245.0000	237.0000	253.0000
18450	246.0000	237.0000	253.0000
18500	246.0000	237.0000	253.0000
18550	246.0000	237.0000	254.0000
18600	246.0000	238.0000	254.0000
18650	247.0000	238.0000	254.0000
18700	247.0000	238.0000	254.0000
18750	247.0000	239.0000	254.0000
18800	247.0000	239.0000	254.0000
18850	248.0000	239.0000	255.0000
18900	248.0000	239.0000	255.0000
18950	248.0000	240.0000	255.0000
19000	248.0000	240.0000	256.0000
19050	249.0000	241.0000	256.0000
19100	249.0000	241.0000	256.0000
19150	249.0000	241.0000	257.0000
19200	249.0000	241.0000	257.0000
19250	250.0000	242.0000	257.0000
19300	250.0000	242.0000	257.0000
19350	250.0000	242.0000	257.0000
19400	250.0000	242.0000	257.0000
19450	251.0000	243.0000	258.0000
19500	251.0000	243.0000	258.0000
19550	251.0000	243.0000	258.0000
19600	251.0000	243.0000	258.0000
19650	252.0000	244.0000	258.0000
19700	252.0000	244.0000	258.0000
19750	252.0000	244.0000	259.0000
19800	252.0000	245.0000	259.0000
19850	252.0000	245.0000	259.0000
19900	253.0000	245.0000	259.0000
19950	253.0000	245.0000	260.0000
20000	253.0000	246.0000	260.0000
20050	253.0000	246.0000	260.0000
20100	254.0000	246.0000	260.0000
20150	254.0000	247.0000	260.0000
20200	254.0000	247.0000	261.0000
20250	254.0000	247.0000	261.0000
20300	255.0000	247.0000	261.0000
20350	255.0000	248.0000	261.0000
20400	255.0000	248.0000	261.0000
20450	255.0000	248.0000	261.0000
20500	255.0000	249.0000	262.0000
20550	256.0000	249.0000	262.0000
20600	256.0000	249.0000	262.0000
20650	256.0000	249.0000	262.0000
20700	256.0000	250.0000	262.0000
20750	256.0000	250.0000	263.0000
20800	257.0000	250.0000	263.0000
20850	257.0000	250.0000	263.0000
20900	257.0000	251.0000	263.0000
20950	257.0000	251.0000	263.0000
21000	258.0000	251.0000	264.0000
21050	258.0000	251.0000	264.0000
21100	258.0000	252.0000	264.0000
21150	258.0000	252.0000	264.0000
21200	258.0000	252.0000	264.0000
21250	259.0000	253.0000	264.0000
21300	259.0000	253.0000	264.0000
21350	259.0000	253.0000	264.0000
21400	259.0000	254.0000	264.0000
21450	260.0000	254.0000	265.0000
21500	260.0000	254.0000	265.0000
21550	260.0000	254.0000	265.0000
21600	260.0000	255.0000	265.0000
21650	261.0000	255.0000	265.0000
21700	261.0000	256.0000	265.0000
21750	261.0000	256.0000	266.0000
21800	261.0000	256.0000	266.0000
21850	261.0000	256.0000	266.0000
21900	262.0000	257.0000	266.0000
21950	262.0000	257.0000	266.0000
22000	262.0000	257.0000	266.0000
22050	262.0000	257.0000	267.0000
22100	263.0000	257.0000	267.0000
22150	263.0000	258.0000	267.0000
22200	263.0000	258.0000	267.0000
22250	263.0000	258.0000	267.0000
22300	264.0000	259.0000	267.0000
22350	264.0000	259.0000	267.0000
22400	264.0000	259.0000	267.0000
22450	264.0000	260.0000	268.0000
22500	264.0000	260.0000	268.0000
22550	265.0000	260.0000	268.0000
22600	265.0000	261.0000	268.0000
22650	265.0000	261.0000	268.0000
22700	265.0000	261.0000	268.0000
22750	265.0000	261.0000	268.0000
22800	266.0000	262.0000	268.0000
22850	266.0000	262.0000	269.0000
22900	266.0000	262.0000	269.0000
22950	266.0000	263.0000	269.0000
23000	267.0000	263.0000	269.0000
23050	267.0000	263.0000	269.0000
23100	267.0000	264.0000	269.0000
23150	267.0000	264.0000	269.0000
23200	267.0000	264.0000	269.0000
23250	268.0000	264.0000	269.0000
23300	268.0000	265.0000	269.0000
23350	268.0000	265.0000	269.0000
23400	268.0000	266.0000	269.0000
23450	268.0000	266.0000	269.0000
23500	268.0000	267.0000	269.0000
23550	269.0000	267.0000	269.0000
23600	269.0000	268.0000	269.0000
23650	269.0000	269.0000	269.0000
23656	269.0000	269.0000	269.0000
