# Supplementary material for: Characterization of Esophageal Microbiota in Patients With Esophagitis and Esophageal Squamous Cell Carcinoma
Source: Front Cell Infect Microbiol. 2021 Nov 11;11:774330. doi: 10.3389/fcimb.2021.774330 (PMC8632060; doi:10.3389/fcimb.2021.774330)
Supplement: Supplementary file 2 [file DataSheet_1.zip › 16S_V3_V4-68╕÷╤∙▒╛JZD 2020.7.21/2.Alpha_diversity_analysis/Rarefaction/Samples_rarefaction/otu.ESC30.rarefaction]

numsampled	0.03	lci	hci
1	1.0000	1.0000	1.0000
50	22.0000	17.0000	28.0000
100	34.0000	27.0000	41.0000
150	43.0000	36.0000	52.0000
200	51.0000	43.0000	60.0000
250	58.0000	50.0000	68.0000
300	64.0000	55.0000	74.0000
350	70.0000	60.0000	80.0000
400	75.0000	66.0000	86.0000
450	80.0000	70.0000	91.0000
500	85.0000	75.0000	95.0000
550	89.0000	79.0000	101.0000
600	94.0000	83.0000	105.0000
650	97.0000	87.0000	110.0000
700	101.0000	90.0000	113.0000
750	105.0000	93.0000	117.0000
800	108.0000	97.0000	120.0000
850	112.0000	99.0000	124.0000
900	115.0000	103.0000	128.0000
950	118.0000	105.0000	131.0000
1000	121.0000	108.0000	134.0000
1050	124.0000	111.0000	137.0000
1100	127.0000	113.0000	140.0000
1150	129.0000	116.0000	143.0000
1200	132.0000	119.0000	145.0000
1250	135.0000	122.0000	147.0000
1300	137.0000	125.0000	150.0000
1350	139.0000	127.0000	152.0000
1400	142.0000	129.0000	155.0000
1450	144.0000	131.0000	158.0000
1500	146.0000	133.0000	159.0000
1550	148.0000	135.0000	161.0000
1600	151.0000	138.0000	164.0000
1650	153.0000	139.0000	165.0000
1700	154.0000	141.0000	167.0000
1750	156.0000	143.0000	169.0000
1800	158.0000	145.0000	171.0000
1850	160.0000	147.0000	173.0000
1900	162.0000	149.0000	175.0000
1950	164.0000	150.0000	177.0000
2000	165.0000	152.0000	178.0000
2050	167.0000	153.0000	180.0000
2100	169.0000	155.0000	182.0000
2150	171.0000	157.0000	183.0000
2200	172.0000	158.0000	185.0000
2250	174.0000	159.0000	186.0000
2300	175.0000	161.0000	188.0000
2350	177.0000	163.0000	190.0000
2400	178.0000	165.0000	191.0000
2450	180.0000	166.0000	193.0000
2500	181.0000	167.0000	194.0000
2550	183.0000	168.0000	195.0000
2600	184.0000	170.0000	197.0000
2650	185.0000	172.0000	199.0000
2700	187.0000	173.0000	200.0000
2750	188.0000	174.0000	201.0000
2800	190.0000	175.0000	202.0000
2850	191.0000	177.0000	204.0000
2900	192.0000	178.0000	205.0000
2950	193.0000	179.0000	207.0000
3000	195.0000	180.0000	207.0000
3050	196.0000	182.0000	209.0000
3100	197.0000	183.0000	210.0000
3150	198.0000	184.0000	211.0000
3200	199.0000	185.0000	212.0000
3250	201.0000	186.0000	213.0000
3300	202.0000	187.0000	215.0000
3350	203.0000	189.0000	216.0000
3400	204.0000	190.0000	217.0000
3450	205.0000	191.0000	218.0000
3500	207.0000	192.0000	219.0000
3550	208.0000	193.0000	220.0000
3600	209.0000	194.0000	222.0000
3650	210.0000	195.0000	223.0000
3700	211.0000	196.0000	223.0000
3750	212.0000	198.0000	225.0000
3800	213.0000	198.0000	226.0000
3850	214.0000	199.0000	227.0000
3900	215.0000	200.0000	228.0000
3950	216.0000	201.0000	229.0000
4000	217.0000	202.0000	230.0000
4050	218.0000	203.0000	231.0000
4100	219.0000	204.0000	232.0000
4150	219.0000	205.0000	233.0000
4200	220.0000	206.0000	234.0000
4250	221.0000	207.0000	235.0000
4300	222.0000	208.0000	236.0000
4350	223.0000	209.0000	237.0000
4400	224.0000	210.0000	238.0000
4450	225.0000	210.0000	239.0000
4500	226.0000	212.0000	240.0000
4550	227.0000	213.0000	241.0000
4600	228.0000	214.0000	242.0000
4650	229.0000	214.0000	243.0000
4700	229.0000	215.0000	243.0000
4750	230.0000	216.0000	244.0000
4800	231.0000	217.0000	245.0000
4850	232.0000	218.0000	246.0000
4900	233.0000	219.0000	247.0000
4950	234.0000	219.0000	248.0000
5000	235.0000	220.0000	249.0000
5050	235.0000	221.0000	249.0000
5100	236.0000	222.0000	250.0000
5150	237.0000	223.0000	251.0000
5200	238.0000	224.0000	252.0000
5250	238.0000	224.0000	252.0000
5300	239.0000	225.0000	253.0000
5350	240.0000	226.0000	254.0000
5400	241.0000	227.0000	255.0000
5450	241.0000	228.0000	256.0000
5500	242.0000	228.0000	257.0000
5550	243.0000	229.0000	258.0000
5600	244.0000	230.0000	258.0000
5650	244.0000	231.0000	259.0000
5700	245.0000	231.0000	259.0000
5750	246.0000	232.0000	260.0000
5800	247.0000	232.0000	261.0000
5850	247.0000	234.0000	261.0000
5900	248.0000	234.0000	262.0000
5950	249.0000	235.0000	263.0000
6000	250.0000	236.0000	263.0000
6050	250.0000	237.0000	264.0000
6100	251.0000	237.0000	265.0000
6150	252.0000	238.0000	266.0000
6200	252.0000	239.0000	267.0000
6250	253.0000	240.0000	267.0000
6300	254.0000	240.0000	268.0000
6350	255.0000	241.0000	269.0000
6400	255.0000	241.0000	270.0000
6450	256.0000	242.0000	270.0000
6500	257.0000	243.0000	271.0000
6550	257.0000	244.0000	272.0000
6600	258.0000	245.0000	272.0000
6650	259.0000	245.0000	272.0000
6700	259.0000	246.0000	273.0000
6750	260.0000	246.0000	273.0000
6800	261.0000	247.0000	274.0000
6850	261.0000	248.0000	275.0000
6900	262.0000	248.0000	276.0000
6950	263.0000	249.0000	276.0000
7000	263.0000	250.0000	277.0000
7050	264.0000	250.0000	278.0000
7100	265.0000	251.0000	278.0000
7150	265.0000	251.0000	279.0000
7200	266.0000	252.0000	280.0000
7250	267.0000	252.0000	281.0000
7300	267.0000	253.0000	281.0000
7350	268.0000	253.0000	281.0000
7400	268.0000	254.0000	282.0000
7450	269.0000	255.0000	283.0000
7500	270.0000	255.0000	283.0000
7550	270.0000	256.0000	284.0000
7600	271.0000	257.0000	284.0000
7650	271.0000	257.0000	284.0000
7700	272.0000	258.0000	285.0000
7750	273.0000	259.0000	286.0000
7800	273.0000	260.0000	286.0000
7850	274.0000	260.0000	287.0000
7900	274.0000	261.0000	287.0000
7950	275.0000	261.0000	288.0000
8000	275.0000	262.0000	289.0000
8050	276.0000	262.0000	289.0000
8100	276.0000	263.0000	290.0000
8150	277.0000	264.0000	290.0000
8200	278.0000	264.0000	291.0000
8250	278.0000	265.0000	292.0000
8300	279.0000	265.0000	292.0000
8350	279.0000	266.0000	293.0000
8400	280.0000	266.0000	293.0000
8450	280.0000	267.0000	294.0000
8500	281.0000	267.0000	294.0000
8550	281.0000	268.0000	295.0000
8600	282.0000	269.0000	295.0000
8650	282.0000	269.0000	296.0000
8700	283.0000	270.0000	297.0000
8750	284.0000	270.0000	297.0000
8800	284.0000	272.0000	298.0000
8850	284.0000	272.0000	298.0000
8900	285.0000	273.0000	299.0000
8950	286.0000	273.0000	299.0000
9000	286.0000	273.0000	300.0000
9050	287.0000	274.0000	300.0000
9100	287.0000	274.0000	301.0000
9150	288.0000	274.0000	301.0000
9200	288.0000	275.0000	302.0000
9250	289.0000	276.0000	302.0000
9300	289.0000	276.0000	303.0000
9350	290.0000	277.0000	303.0000
9400	290.0000	278.0000	304.0000
9450	291.0000	278.0000	304.0000
9500	292.0000	279.0000	305.0000
9550	292.0000	280.0000	305.0000
9600	292.0000	280.0000	306.0000
9650	293.0000	280.0000	306.0000
9700	294.0000	281.0000	307.0000
9750	294.0000	281.0000	307.0000
9800	295.0000	282.0000	308.0000
9850	295.0000	282.0000	308.0000
9900	296.0000	283.0000	309.0000
9950	296.0000	283.0000	309.0000
10000	297.0000	283.0000	310.0000
10050	297.0000	284.0000	310.0000
10100	297.0000	285.0000	311.0000
10150	298.0000	285.0000	311.0000
10200	299.0000	286.0000	312.0000
10250	299.0000	286.0000	312.0000
10300	300.0000	287.0000	313.0000
10350	300.0000	287.0000	313.0000
10400	301.0000	288.0000	314.0000
10450	301.0000	288.0000	314.0000
10500	302.0000	289.0000	315.0000
10550	302.0000	289.0000	315.0000
10600	303.0000	290.0000	316.0000
10650	303.0000	290.0000	316.0000
10700	304.0000	291.0000	317.0000
10750	304.0000	291.0000	317.0000
10800	305.0000	292.0000	318.0000
10850	305.0000	292.0000	318.0000
10900	306.0000	293.0000	318.0000
10950	306.0000	293.0000	319.0000
11000	306.0000	294.0000	319.0000
11050	307.0000	294.0000	320.0000
11100	307.0000	295.0000	320.0000
11150	308.0000	295.0000	321.0000
11200	308.0000	296.0000	321.0000
11250	309.0000	296.0000	322.0000
11300	309.0000	297.0000	322.0000
11350	310.0000	298.0000	322.0000
11400	310.0000	298.0000	323.0000
11450	311.0000	298.0000	324.0000
11500	311.0000	299.0000	324.0000
11550	312.0000	299.0000	325.0000
11600	312.0000	299.0000	325.0000
11650	313.0000	300.0000	326.0000
11700	313.0000	300.0000	326.0000
11750	314.0000	301.0000	327.0000
11800	314.0000	301.0000	327.0000
11850	314.0000	302.0000	328.0000
11900	315.0000	302.0000	328.0000
11950	315.0000	303.0000	329.0000
12000	316.0000	303.0000	329.0000
12050	316.0000	303.0000	330.0000
12100	317.0000	304.0000	330.0000
12150	317.0000	304.0000	330.0000
12200	318.0000	305.0000	331.0000
12250	318.0000	305.0000	331.0000
12300	319.0000	306.0000	331.0000
12350	319.0000	306.0000	332.0000
12400	320.0000	307.0000	332.0000
12450	320.0000	307.0000	333.0000
12500	320.0000	308.0000	333.0000
12550	321.0000	308.0000	333.0000
12600	321.0000	308.0000	334.0000
12650	322.0000	309.0000	334.0000
12700	322.0000	310.0000	335.0000
12750	323.0000	310.0000	335.0000
12800	323.0000	311.0000	336.0000
12850	324.0000	311.0000	336.0000
12900	324.0000	311.0000	336.0000
12950	324.0000	312.0000	337.0000
13000	325.0000	312.0000	337.0000
13050	325.0000	313.0000	338.0000
13100	326.0000	313.0000	338.0000
13150	326.0000	314.0000	338.0000
13200	326.0000	314.0000	339.0000
13250	327.0000	315.0000	339.0000
13300	327.0000	315.0000	340.0000
13350	328.0000	316.0000	340.0000
13400	328.0000	317.0000	341.0000
13450	329.0000	317.0000	341.0000
13500	329.0000	317.0000	341.0000
13550	330.0000	317.0000	342.0000
13600	330.0000	317.0000	342.0000
13650	330.0000	318.0000	343.0000
13700	331.0000	318.0000	343.0000
13750	331.0000	319.0000	344.0000
13800	331.0000	319.0000	344.0000
13850	332.0000	319.0000	344.0000
13900	332.0000	320.0000	345.0000
13950	333.0000	320.0000	345.0000
14000	333.0000	321.0000	345.0000
14050	334.0000	321.0000	346.0000
14100	334.0000	322.0000	346.0000
14150	334.0000	322.0000	347.0000
14200	335.0000	322.0000	347.0000
14250	335.0000	323.0000	348.0000
14300	335.0000	323.0000	349.0000
14350	336.0000	324.0000	349.0000
14400	336.0000	324.0000	349.0000
14450	337.0000	325.0000	349.0000
14500	337.0000	325.0000	350.0000
14550	338.0000	326.0000	350.0000
14600	338.0000	326.0000	350.0000
14650	338.0000	326.0000	350.0000
14700	339.0000	327.0000	351.0000
14750	339.0000	327.0000	351.0000
14800	340.0000	328.0000	352.0000
14850	340.0000	328.0000	352.0000
14900	341.0000	328.0000	353.0000
14950	341.0000	328.0000	353.0000
15000	341.0000	329.0000	354.0000
15050	341.0000	329.0000	354.0000
15100	342.0000	330.0000	355.0000
15150	342.0000	330.0000	355.0000
15200	343.0000	330.0000	355.0000
15250	343.0000	330.0000	356.0000
15300	343.0000	331.0000	356.0000
15350	344.0000	331.0000	356.0000
15400	344.0000	332.0000	357.0000
15450	345.0000	332.0000	357.0000
15500	345.0000	332.0000	357.0000
15550	346.0000	333.0000	357.0000
15600	346.0000	333.0000	357.0000
15650	346.0000	334.0000	358.0000
15700	347.0000	334.0000	358.0000
15750	347.0000	335.0000	359.0000
15800	347.0000	335.0000	359.0000
15850	348.0000	335.0000	359.0000
15900	348.0000	336.0000	359.0000
15950	349.0000	336.0000	360.0000
16000	349.0000	337.0000	361.0000
16050	350.0000	337.0000	361.0000
16100	350.0000	338.0000	361.0000
16150	350.0000	338.0000	362.0000
16200	351.0000	338.0000	362.0000
16250	351.0000	339.0000	362.0000
16300	351.0000	339.0000	362.0000
16350	351.0000	340.0000	362.0000
16400	352.0000	340.0000	363.0000
16450	352.0000	341.0000	363.0000
16500	352.0000	341.0000	363.0000
16550	353.0000	341.0000	363.0000
16600	353.0000	342.0000	364.0000
16650	354.0000	342.0000	364.0000
16700	354.0000	343.0000	364.0000
16750	355.0000	343.0000	365.0000
16800	355.0000	343.0000	365.0000
16850	355.0000	344.0000	365.0000
16900	356.0000	344.0000	366.0000
16950	356.0000	344.0000	366.0000
17000	356.0000	345.0000	366.0000
17050	357.0000	345.0000	367.0000
17100	357.0000	346.0000	367.0000
17150	357.0000	346.0000	368.0000
17200	358.0000	346.0000	368.0000
17250	358.0000	347.0000	368.0000
17300	358.0000	347.0000	369.0000
17350	359.0000	348.0000	369.0000
17400	359.0000	348.0000	369.0000
17450	359.0000	348.0000	370.0000
17500	360.0000	349.0000	370.0000
17550	360.0000	349.0000	370.0000
17600	360.0000	349.0000	371.0000
17650	361.0000	350.0000	371.0000
17700	361.0000	351.0000	371.0000
17750	361.0000	351.0000	372.0000
17800	362.0000	351.0000	372.0000
17850	362.0000	352.0000	373.0000
17900	362.0000	352.0000	373.0000
17950	363.0000	352.0000	373.0000
18000	363.0000	353.0000	374.0000
18050	363.0000	353.0000	374.0000
18100	364.0000	354.0000	374.0000
18150	364.0000	354.0000	375.0000
18200	365.0000	354.0000	375.0000
18250	365.0000	355.0000	375.0000
18300	365.0000	355.0000	376.0000
18350	366.0000	356.0000	376.0000
18400	366.0000	356.0000	377.0000
18450	366.0000	356.0000	377.0000
18500	367.0000	357.0000	377.0000
18550	367.0000	357.0000	377.0000
18600	368.0000	357.0000	378.0000
18650	368.0000	358.0000	378.0000
18700	368.0000	358.0000	378.0000
18750	368.0000	358.0000	378.0000
18800	369.0000	359.0000	379.0000
18850	369.0000	359.0000	379.0000
18900	369.0000	360.0000	379.0000
18950	370.0000	360.0000	379.0000
19000	370.0000	361.0000	380.0000
19050	370.0000	361.0000	380.0000
19100	371.0000	362.0000	380.0000
19150	371.0000	362.0000	380.0000
19200	371.0000	362.0000	381.0000
19250	372.0000	362.0000	381.0000
19300	372.0000	363.0000	381.0000
19350	372.0000	363.0000	382.0000
19400	373.0000	363.0000	382.0000
19450	373.0000	364.0000	382.0000
19500	373.0000	364.0000	383.0000
19550	374.0000	364.0000	383.0000
19600	374.0000	365.0000	383.0000
19650	374.0000	365.0000	383.0000
19700	375.0000	366.0000	383.0000
19750	375.0000	366.0000	384.0000
19800	375.0000	366.0000	384.0000
19850	376.0000	367.0000	384.0000
19900	376.0000	367.0000	385.0000
19950	376.0000	367.0000	385.0000
20000	377.0000	367.0000	385.0000
20050	377.0000	368.0000	386.0000
20100	377.0000	368.0000	386.0000
20150	378.0000	368.0000	386.0000
20200	378.0000	369.0000	386.0000
20250	378.0000	370.0000	387.0000
20300	379.0000	370.0000	387.0000
20350	379.0000	370.0000	387.0000
20400	379.0000	371.0000	387.0000
20450	380.0000	371.0000	387.0000
20500	380.0000	371.0000	388.0000
20550	380.0000	371.0000	388.0000
20600	380.0000	372.0000	388.0000
20650	381.0000	373.0000	388.0000
20700	381.0000	373.0000	388.0000
20750	381.0000	373.0000	389.0000
20800	382.0000	374.0000	389.0000
20850	382.0000	374.0000	389.0000
20900	382.0000	374.0000	390.0000
20950	383.0000	375.0000	390.0000
21000	383.0000	375.0000	390.0000
21050	383.0000	376.0000	390.0000
21100	383.0000	376.0000	390.0000
21150	384.0000	376.0000	391.0000
21200	384.0000	377.0000	391.0000
21250	384.0000	377.0000	391.0000
21300	385.0000	378.0000	391.0000
21350	385.0000	378.0000	392.0000
21400	385.0000	379.0000	392.0000
21450	386.0000	379.0000	392.0000
21500	386.0000	379.0000	392.0000
21550	386.0000	380.0000	392.0000
21600	387.0000	380.0000	393.0000
21650	387.0000	380.0000	393.0000
21700	387.0000	381.0000	393.0000
21750	388.0000	381.0000	394.0000
21800	388.0000	381.0000	394.0000
21850	388.0000	382.0000	394.0000
21900	389.0000	382.0000	394.0000
21950	389.0000	382.0000	394.0000
22000	389.0000	383.0000	394.0000
22050	390.0000	383.0000	395.0000
22100	390.0000	384.0000	395.0000
22150	390.0000	384.0000	395.0000
22200	391.0000	384.0000	395.0000
22250	391.0000	385.0000	395.0000
22300	391.0000	385.0000	396.0000
22350	391.0000	386.0000	396.0000
22400	392.0000	386.0000	396.0000
22450	392.0000	387.0000	397.0000
22500	392.0000	387.0000	397.0000
22550	393.0000	387.0000	397.0000
22600	393.0000	388.0000	397.0000
22650	393.0000	388.0000	397.0000
22700	394.0000	389.0000	397.0000
22750	394.0000	389.0000	398.0000
22800	394.0000	390.0000	398.0000
22850	394.0000	390.0000	398.0000
22900	395.0000	390.0000	398.0000
22950	395.0000	391.0000	398.0000
23000	395.0000	391.0000	398.0000
23050	396.0000	391.0000	398.0000
23100	396.0000	392.0000	399.0000
23150	396.0000	392.0000	399.0000
23200	396.0000	393.0000	399.0000
23250	397.0000	393.0000	399.0000
23300	397.0000	394.0000	399.0000
23350	397.0000	394.0000	399.0000
23400	398.0000	395.0000	399.0000
23450	398.0000	395.0000	399.0000
23500	398.0000	396.0000	399.0000
23550	399.0000	396.0000	399.0000
23600	399.0000	397.0000	399.0000
23650	399.0000	398.0000	399.0000
23656	399.0000	399.0000	399.0000
