# Supplementary material for: Characterization of Esophageal Microbiota in Patients With Esophagitis and Esophageal Squamous Cell Carcinoma
Source: Front Cell Infect Microbiol. 2021 Nov 11;11:774330. doi: 10.3389/fcimb.2021.774330 (PMC8632060; doi:10.3389/fcimb.2021.774330)
Supplement: Supplementary file 2 [file DataSheet_1.zip › 16S_V3_V4-68╕÷╤∙▒╛JZD 2020.7.21/2.Alpha_diversity_analysis/Rarefaction/Samples_rarefaction/otu.ESC31.rarefaction]

numsampled	0.03	lci	hci
1	1.0000	1.0000	1.0000
50	25.0000	20.0000	31.0000
100	39.0000	32.0000	47.0000
150	49.0000	41.0000	57.0000
200	57.0000	49.0000	66.0000
250	65.0000	56.0000	75.0000
300	71.0000	62.0000	82.0000
350	77.0000	67.0000	88.0000
400	83.0000	72.0000	94.0000
450	88.0000	77.0000	99.0000
500	92.0000	82.0000	103.0000
550	97.0000	87.0000	109.0000
600	101.0000	90.0000	113.0000
650	105.0000	94.0000	117.0000
700	108.0000	97.0000	121.0000
750	112.0000	101.0000	125.0000
800	116.0000	104.0000	128.0000
850	119.0000	107.0000	132.0000
900	123.0000	110.0000	135.0000
950	126.0000	113.0000	138.0000
1000	129.0000	116.0000	142.0000
1050	132.0000	119.0000	145.0000
1100	135.0000	122.0000	149.0000
1150	138.0000	125.0000	152.0000
1200	140.0000	127.0000	154.0000
1250	143.0000	130.0000	157.0000
1300	145.0000	133.0000	160.0000
1350	148.0000	135.0000	162.0000
1400	150.0000	137.0000	165.0000
1450	153.0000	140.0000	167.0000
1500	155.0000	142.0000	169.0000
1550	158.0000	145.0000	172.0000
1600	160.0000	148.0000	174.0000
1650	162.0000	149.0000	175.0000
1700	164.0000	151.0000	178.0000
1750	166.0000	153.0000	180.0000
1800	168.0000	155.0000	183.0000
1850	171.0000	157.0000	185.0000
1900	173.0000	159.0000	187.0000
1950	175.0000	162.0000	189.0000
2000	177.0000	163.0000	191.0000
2050	179.0000	165.0000	193.0000
2100	180.0000	167.0000	194.0000
2150	182.0000	169.0000	197.0000
2200	184.0000	170.0000	198.0000
2250	186.0000	172.0000	199.0000
2300	188.0000	174.0000	201.0000
2350	190.0000	175.0000	203.0000
2400	192.0000	177.0000	205.0000
2450	193.0000	179.0000	207.0000
2500	195.0000	180.0000	209.0000
2550	196.0000	182.0000	211.0000
2600	198.0000	184.0000	212.0000
2650	200.0000	185.0000	214.0000
2700	202.0000	187.0000	216.0000
2750	203.0000	188.0000	218.0000
2800	205.0000	190.0000	219.0000
2850	206.0000	191.0000	220.0000
2900	208.0000	193.0000	222.0000
2950	209.0000	195.0000	224.0000
3000	211.0000	196.0000	225.0000
3050	212.0000	198.0000	227.0000
3100	214.0000	199.0000	229.0000
3150	215.0000	201.0000	230.0000
3200	217.0000	202.0000	231.0000
3250	218.0000	203.0000	233.0000
3300	219.0000	205.0000	235.0000
3350	221.0000	206.0000	236.0000
3400	222.0000	207.0000	237.0000
3450	223.0000	209.0000	239.0000
3500	225.0000	210.0000	240.0000
3550	226.0000	212.0000	242.0000
3600	228.0000	212.0000	243.0000
3650	229.0000	214.0000	244.0000
3700	230.0000	215.0000	246.0000
3750	232.0000	217.0000	247.0000
3800	233.0000	218.0000	248.0000
3850	234.0000	219.0000	250.0000
3900	235.0000	221.0000	251.0000
3950	237.0000	222.0000	252.0000
4000	238.0000	223.0000	253.0000
4050	239.0000	224.0000	254.0000
4100	240.0000	225.0000	255.0000
4150	242.0000	227.0000	256.0000
4200	243.0000	228.0000	258.0000
4250	244.0000	229.0000	259.0000
4300	245.0000	230.0000	260.0000
4350	246.0000	231.0000	261.0000
4400	247.0000	232.0000	263.0000
4450	249.0000	233.0000	264.0000
4500	250.0000	234.0000	265.0000
4550	251.0000	236.0000	266.0000
4600	252.0000	237.0000	266.0000
4650	253.0000	238.0000	268.0000
4700	254.0000	239.0000	269.0000
4750	256.0000	240.0000	270.0000
4800	257.0000	241.0000	270.0000
4850	258.0000	242.0000	272.0000
4900	259.0000	243.0000	273.0000
4950	260.0000	244.0000	274.0000
5000	261.0000	245.0000	275.0000
5050	262.0000	247.0000	276.0000
5100	263.0000	248.0000	277.0000
5150	264.0000	249.0000	278.0000
5200	265.0000	250.0000	279.0000
5250	266.0000	251.0000	281.0000
5300	267.0000	252.0000	282.0000
5350	268.0000	253.0000	283.0000
5400	269.0000	253.0000	284.0000
5450	270.0000	254.0000	285.0000
5500	271.0000	255.0000	286.0000
5550	272.0000	257.0000	287.0000
5600	273.0000	258.0000	288.0000
5650	274.0000	259.0000	289.0000
5700	275.0000	260.0000	290.0000
5750	276.0000	260.0000	290.0000
5800	276.0000	261.0000	292.0000
5850	277.0000	262.0000	292.0000
5900	278.0000	263.0000	293.0000
5950	279.0000	264.0000	294.0000
6000	280.0000	265.0000	295.0000
6050	281.0000	266.0000	296.0000
6100	282.0000	267.0000	296.0000
6150	283.0000	268.0000	297.0000
6200	284.0000	269.0000	299.0000
6250	284.0000	270.0000	299.0000
6300	285.0000	271.0000	300.0000
6350	286.0000	272.0000	301.0000
6400	287.0000	272.0000	303.0000
6450	288.0000	273.0000	303.0000
6500	289.0000	274.0000	304.0000
6550	290.0000	275.0000	305.0000
6600	291.0000	276.0000	306.0000
6650	292.0000	276.0000	307.0000
6700	293.0000	278.0000	307.0000
6750	293.0000	279.0000	308.0000
6800	294.0000	280.0000	309.0000
6850	295.0000	280.0000	310.0000
6900	296.0000	281.0000	311.0000
6950	297.0000	282.0000	312.0000
7000	298.0000	283.0000	312.0000
7050	299.0000	283.0000	313.0000
7100	299.0000	285.0000	314.0000
7150	300.0000	285.0000	315.0000
7200	301.0000	286.0000	316.0000
7250	302.0000	287.0000	317.0000
7300	302.0000	288.0000	318.0000
7350	303.0000	288.0000	319.0000
7400	304.0000	289.0000	319.0000
7450	305.0000	290.0000	319.0000
7500	305.0000	291.0000	321.0000
7550	306.0000	291.0000	321.0000
7600	307.0000	292.0000	322.0000
7650	308.0000	293.0000	323.0000
7700	308.0000	294.0000	323.0000
7750	309.0000	295.0000	324.0000
7800	310.0000	296.0000	325.0000
7850	311.0000	296.0000	326.0000
7900	312.0000	297.0000	326.0000
7950	313.0000	298.0000	327.0000
8000	313.0000	298.0000	328.0000
8050	314.0000	299.0000	328.0000
8100	315.0000	300.0000	329.0000
8150	315.0000	301.0000	329.0000
8200	316.0000	301.0000	330.0000
8250	317.0000	302.0000	331.0000
8300	318.0000	303.0000	331.0000
8350	318.0000	304.0000	332.0000
8400	319.0000	305.0000	333.0000
8450	320.0000	306.0000	333.0000
8500	320.0000	306.0000	334.0000
8550	321.0000	307.0000	335.0000
8600	322.0000	308.0000	335.0000
8650	322.0000	308.0000	336.0000
8700	323.0000	309.0000	336.0000
8750	324.0000	309.0000	337.0000
8800	324.0000	310.0000	338.0000
8850	325.0000	311.0000	339.0000
8900	326.0000	312.0000	340.0000
8950	326.0000	312.0000	341.0000
9000	327.0000	313.0000	341.0000
9050	328.0000	314.0000	342.0000
9100	328.0000	314.0000	342.0000
9150	329.0000	315.0000	343.0000
9200	330.0000	316.0000	344.0000
9250	330.0000	316.0000	344.0000
9300	331.0000	317.0000	345.0000
9350	332.0000	318.0000	345.0000
9400	332.0000	318.0000	346.0000
9450	333.0000	319.0000	346.0000
9500	333.0000	320.0000	347.0000
9550	334.0000	321.0000	348.0000
9600	335.0000	321.0000	348.0000
9650	336.0000	322.0000	349.0000
9700	336.0000	322.0000	350.0000
9750	337.0000	323.0000	351.0000
9800	337.0000	324.0000	351.0000
9850	338.0000	324.0000	352.0000
9900	339.0000	325.0000	352.0000
9950	339.0000	326.0000	353.0000
10000	340.0000	326.0000	353.0000
10050	341.0000	327.0000	354.0000
10100	341.0000	327.0000	355.0000
10150	342.0000	328.0000	355.0000
10200	343.0000	329.0000	356.0000
10250	343.0000	329.0000	357.0000
10300	344.0000	330.0000	357.0000
10350	345.0000	331.0000	357.0000
10400	345.0000	331.0000	358.0000
10450	346.0000	332.0000	359.0000
10500	346.0000	333.0000	359.0000
10550	347.0000	333.0000	360.0000
10600	347.0000	334.0000	361.0000
10650	348.0000	334.0000	362.0000
10700	348.0000	335.0000	362.0000
10750	349.0000	336.0000	363.0000
10800	350.0000	336.0000	363.0000
10850	350.0000	337.0000	364.0000
10900	351.0000	338.0000	364.0000
10950	351.0000	338.0000	365.0000
11000	352.0000	339.0000	365.0000
11050	352.0000	339.0000	366.0000
11100	353.0000	340.0000	366.0000
11150	353.0000	341.0000	367.0000
11200	354.0000	341.0000	368.0000
11250	355.0000	342.0000	368.0000
11300	355.0000	342.0000	368.0000
11350	356.0000	343.0000	369.0000
11400	356.0000	343.0000	369.0000
11450	357.0000	344.0000	370.0000
11500	357.0000	345.0000	370.0000
11550	358.0000	345.0000	371.0000
11600	358.0000	346.0000	372.0000
11650	359.0000	346.0000	372.0000
11700	359.0000	347.0000	373.0000
11750	360.0000	347.0000	374.0000
11800	361.0000	348.0000	374.0000
11850	361.0000	348.0000	375.0000
11900	362.0000	349.0000	375.0000
11950	362.0000	349.0000	376.0000
12000	363.0000	350.0000	376.0000
12050	363.0000	350.0000	377.0000
12100	364.0000	351.0000	377.0000
12150	364.0000	351.0000	377.0000
12200	365.0000	352.0000	378.0000
12250	366.0000	352.0000	378.0000
12300	366.0000	352.0000	379.0000
12350	367.0000	353.0000	380.0000
12400	367.0000	353.0000	381.0000
12450	368.0000	354.0000	381.0000
12500	368.0000	355.0000	382.0000
12550	369.0000	355.0000	382.0000
12600	369.0000	356.0000	383.0000
12650	370.0000	357.0000	383.0000
12700	370.0000	357.0000	384.0000
12750	371.0000	358.0000	384.0000
12800	371.0000	358.0000	385.0000
12850	372.0000	359.0000	385.0000
12900	372.0000	359.0000	385.0000
12950	373.0000	360.0000	386.0000
13000	373.0000	360.0000	387.0000
13050	374.0000	361.0000	388.0000
13100	374.0000	361.0000	388.0000
13150	375.0000	362.0000	389.0000
13200	375.0000	362.0000	390.0000
13250	376.0000	363.0000	390.0000
13300	376.0000	364.0000	390.0000
13350	377.0000	364.0000	391.0000
13400	377.0000	364.0000	391.0000
13450	378.0000	365.0000	391.0000
13500	378.0000	366.0000	392.0000
13550	379.0000	366.0000	392.0000
13600	379.0000	367.0000	392.0000
13650	380.0000	367.0000	393.0000
13700	380.0000	368.0000	393.0000
13750	381.0000	368.0000	394.0000
13800	381.0000	369.0000	394.0000
13850	382.0000	369.0000	395.0000
13900	382.0000	370.0000	395.0000
13950	383.0000	370.0000	395.0000
14000	383.0000	371.0000	396.0000
14050	383.0000	371.0000	396.0000
14100	384.0000	372.0000	397.0000
14150	384.0000	372.0000	398.0000
14200	385.0000	373.0000	398.0000
14250	385.0000	373.0000	398.0000
14300	386.0000	374.0000	400.0000
14350	386.0000	374.0000	400.0000
14400	387.0000	374.0000	400.0000
14450	387.0000	375.0000	401.0000
14500	388.0000	375.0000	401.0000
14550	388.0000	376.0000	401.0000
14600	389.0000	376.0000	402.0000
14650	389.0000	377.0000	402.0000
14700	390.0000	377.0000	402.0000
14750	390.0000	378.0000	403.0000
14800	390.0000	378.0000	403.0000
14850	391.0000	379.0000	404.0000
14900	391.0000	379.0000	404.0000
14950	392.0000	380.0000	405.0000
15000	392.0000	380.0000	405.0000
15050	393.0000	380.0000	405.0000
15100	393.0000	381.0000	406.0000
15150	394.0000	381.0000	406.0000
15200	394.0000	382.0000	407.0000
15250	394.0000	382.0000	407.0000
15300	395.0000	383.0000	407.0000
15350	395.0000	383.0000	408.0000
15400	396.0000	384.0000	408.0000
15450	396.0000	384.0000	408.0000
15500	397.0000	385.0000	409.0000
15550	397.0000	385.0000	410.0000
15600	397.0000	385.0000	410.0000
15650	398.0000	386.0000	410.0000
15700	398.0000	386.0000	410.0000
15750	399.0000	387.0000	411.0000
15800	399.0000	387.0000	411.0000
15850	399.0000	387.0000	412.0000
15900	400.0000	388.0000	412.0000
15950	400.0000	388.0000	412.0000
16000	401.0000	389.0000	413.0000
16050	401.0000	389.0000	413.0000
16100	402.0000	389.0000	414.0000
16150	402.0000	390.0000	414.0000
16200	402.0000	390.0000	414.0000
16250	403.0000	391.0000	415.0000
16300	403.0000	391.0000	415.0000
16350	404.0000	391.0000	415.0000
16400	404.0000	392.0000	416.0000
16450	405.0000	393.0000	416.0000
16500	405.0000	393.0000	417.0000
16550	405.0000	394.0000	417.0000
16600	406.0000	394.0000	417.0000
16650	406.0000	394.0000	418.0000
16700	406.0000	395.0000	418.0000
16750	407.0000	396.0000	418.0000
16800	407.0000	396.0000	419.0000
16850	408.0000	396.0000	419.0000
16900	408.0000	397.0000	420.0000
16950	409.0000	397.0000	420.0000
17000	409.0000	397.0000	421.0000
17050	409.0000	398.0000	421.0000
17100	410.0000	398.0000	421.0000
17150	410.0000	399.0000	421.0000
17200	411.0000	399.0000	421.0000
17250	411.0000	399.0000	422.0000
17300	411.0000	400.0000	423.0000
17350	412.0000	401.0000	423.0000
17400	412.0000	401.0000	423.0000
17450	413.0000	402.0000	424.0000
17500	413.0000	402.0000	424.0000
17550	413.0000	403.0000	424.0000
17600	414.0000	403.0000	425.0000
17650	414.0000	403.0000	425.0000
17700	415.0000	404.0000	425.0000
17750	415.0000	404.0000	426.0000
17800	415.0000	405.0000	426.0000
17850	416.0000	405.0000	426.0000
17900	416.0000	405.0000	427.0000
17950	416.0000	406.0000	427.0000
18000	417.0000	406.0000	427.0000
18050	417.0000	407.0000	428.0000
18100	417.0000	407.0000	428.0000
18150	418.0000	408.0000	428.0000
18200	418.0000	408.0000	429.0000
18250	419.0000	408.0000	429.0000
18300	419.0000	409.0000	430.0000
18350	419.0000	409.0000	430.0000
18400	420.0000	410.0000	430.0000
18450	420.0000	410.0000	431.0000
18500	421.0000	410.0000	431.0000
18550	421.0000	410.0000	431.0000
18600	421.0000	411.0000	431.0000
18650	422.0000	411.0000	431.0000
18700	422.0000	412.0000	432.0000
18750	422.0000	412.0000	432.0000
18800	423.0000	412.0000	432.0000
18850	423.0000	413.0000	433.0000
18900	423.0000	413.0000	433.0000
18950	424.0000	414.0000	433.0000
19000	424.0000	414.0000	433.0000
19050	424.0000	415.0000	434.0000
19100	425.0000	415.0000	434.0000
19150	425.0000	416.0000	435.0000
19200	426.0000	416.0000	435.0000
19250	426.0000	416.0000	435.0000
19300	426.0000	417.0000	435.0000
19350	427.0000	417.0000	435.0000
19400	427.0000	417.0000	436.0000
19450	427.0000	417.0000	436.0000
19500	428.0000	418.0000	437.0000
19550	428.0000	418.0000	437.0000
19600	429.0000	418.0000	437.0000
19650	429.0000	419.0000	437.0000
19700	429.0000	419.0000	438.0000
19750	430.0000	420.0000	438.0000
19800	430.0000	420.0000	438.0000
19850	430.0000	421.0000	439.0000
19900	431.0000	421.0000	439.0000
19950	431.0000	421.0000	439.0000
20000	431.0000	421.0000	440.0000
20050	432.0000	422.0000	440.0000
20100	432.0000	422.0000	440.0000
20150	432.0000	422.0000	441.0000
20200	433.0000	424.0000	441.0000
20250	433.0000	424.0000	441.0000
20300	433.0000	424.0000	441.0000
20350	434.0000	425.0000	441.0000
20400	434.0000	425.0000	442.0000
20450	434.0000	426.0000	442.0000
20500	435.0000	426.0000	442.0000
20550	435.0000	427.0000	443.0000
20600	435.0000	427.0000	443.0000
20650	436.0000	427.0000	443.0000
20700	436.0000	428.0000	444.0000
20750	436.0000	428.0000	444.0000
20800	437.0000	428.0000	444.0000
20850	437.0000	428.0000	444.0000
20900	437.0000	429.0000	445.0000
20950	438.0000	429.0000	445.0000
21000	438.0000	430.0000	445.0000
21050	438.0000	430.0000	446.0000
21100	439.0000	431.0000	446.0000
21150	439.0000	431.0000	446.0000
21200	439.0000	432.0000	446.0000
21250	440.0000	432.0000	446.0000
21300	440.0000	432.0000	447.0000
21350	440.0000	433.0000	447.0000
21400	441.0000	433.0000	447.0000
21450	441.0000	434.0000	447.0000
21500	441.0000	434.0000	448.0000
21550	442.0000	434.0000	448.0000
21600	442.0000	435.0000	448.0000
21650	442.0000	435.0000	448.0000
21700	443.0000	436.0000	449.0000
21750	443.0000	436.0000	449.0000
21800	443.0000	437.0000	449.0000
21850	444.0000	437.0000	449.0000
21900	444.0000	437.0000	450.0000
21950	444.0000	438.0000	450.0000
22000	445.0000	438.0000	450.0000
22050	445.0000	439.0000	450.0000
22100	445.0000	439.0000	450.0000
22150	446.0000	440.0000	451.0000
22200	446.0000	440.0000	451.0000
22250	446.0000	441.0000	451.0000
22300	447.0000	441.0000	452.0000
22350	447.0000	441.0000	452.0000
22400	447.0000	442.0000	452.0000
22450	448.0000	442.0000	452.0000
22500	448.0000	442.0000	452.0000
22550	448.0000	443.0000	453.0000
22600	449.0000	443.0000	453.0000
22650	449.0000	444.0000	453.0000
22700	449.0000	444.0000	453.0000
22750	450.0000	445.0000	453.0000
22800	450.0000	445.0000	454.0000
22850	450.0000	446.0000	454.0000
22900	450.0000	446.0000	454.0000
22950	451.0000	446.0000	454.0000
23000	451.0000	447.0000	454.0000
23050	451.0000	447.0000	454.0000
23100	452.0000	448.0000	455.0000
23150	452.0000	448.0000	455.0000
23200	452.0000	448.0000	455.0000
23250	453.0000	449.0000	455.0000
23300	453.0000	449.0000	455.0000
23350	453.0000	450.0000	455.0000
23400	454.0000	451.0000	455.0000
23450	454.0000	451.0000	455.0000
23500	454.0000	452.0000	455.0000
23550	455.0000	452.0000	455.0000
23600	455.0000	453.0000	455.0000
23650	455.0000	454.0000	455.0000
23656	455.0000	455.0000	455.0000
