# Supplementary material for: Characterization of Esophageal Microbiota in Patients With Esophagitis and Esophageal Squamous Cell Carcinoma
Source: Front Cell Infect Microbiol. 2021 Nov 11;11:774330. doi: 10.3389/fcimb.2021.774330 (PMC8632060; doi:10.3389/fcimb.2021.774330)
Supplement: Supplementary file 2 [file DataSheet_1.zip › 16S_V3_V4-68╕÷╤∙▒╛JZD 2020.7.21/2.Alpha_diversity_analysis/Rarefaction/Samples_rarefaction/otu.ESC32.rarefaction]

numsampled	0.03	lci	hci
1	1.0000	1.0000	1.0000
50	7.0000	4.0000	11.0000
100	10.0000	6.0000	15.0000
150	13.0000	8.0000	18.0000
200	15.0000	10.0000	21.0000
250	17.0000	12.0000	23.0000
300	19.0000	13.0000	26.0000
350	21.0000	15.0000	28.0000
400	23.0000	17.0000	30.0000
450	25.0000	18.0000	32.0000
500	26.0000	19.0000	34.0000
550	28.0000	21.0000	35.0000
600	29.0000	22.0000	37.0000
650	31.0000	24.0000	39.0000
700	32.0000	25.0000	41.0000
750	34.0000	27.0000	42.0000
800	35.0000	28.0000	44.0000
850	37.0000	29.0000	45.0000
900	38.0000	30.0000	47.0000
950	39.0000	31.0000	48.0000
1000	41.0000	33.0000	50.0000
1050	42.0000	34.0000	51.0000
1100	43.0000	35.0000	52.0000
1150	44.0000	36.0000	53.0000
1200	46.0000	37.0000	54.0000
1250	47.0000	38.0000	56.0000
1300	48.0000	39.0000	57.0000
1350	49.0000	40.0000	58.0000
1400	50.0000	41.0000	60.0000
1450	51.0000	42.0000	61.0000
1500	52.0000	43.0000	62.0000
1550	53.0000	44.0000	63.0000
1600	54.0000	45.0000	64.0000
1650	55.0000	46.0000	65.0000
1700	56.0000	47.0000	66.0000
1750	57.0000	48.0000	67.0000
1800	57.0000	48.0000	68.0000
1850	58.0000	49.0000	69.0000
1900	59.0000	50.0000	70.0000
1950	60.0000	50.0000	71.0000
2000	61.0000	51.0000	72.0000
2050	62.0000	52.0000	73.0000
2100	63.0000	53.0000	74.0000
2150	64.0000	53.0000	74.0000
2200	64.0000	54.0000	75.0000
2250	65.0000	55.0000	76.0000
2300	66.0000	56.0000	77.0000
2350	67.0000	56.0000	77.0000
2400	68.0000	57.0000	78.0000
2450	68.0000	58.0000	79.0000
2500	69.0000	59.0000	80.0000
2550	70.0000	59.0000	81.0000
2600	71.0000	60.0000	82.0000
2650	71.0000	61.0000	82.0000
2700	72.0000	61.0000	83.0000
2750	73.0000	62.0000	83.0000
2800	74.0000	63.0000	84.0000
2850	74.0000	64.0000	85.0000
2900	75.0000	64.0000	86.0000
2950	76.0000	65.0000	86.0000
3000	76.0000	66.0000	87.0000
3050	77.0000	66.0000	87.0000
3100	78.0000	67.0000	88.0000
3150	78.0000	67.0000	89.0000
3200	79.0000	68.0000	89.0000
3250	80.0000	69.0000	90.0000
3300	80.0000	69.0000	91.0000
3350	81.0000	70.0000	91.0000
3400	82.0000	70.0000	92.0000
3450	82.0000	71.0000	93.0000
3500	83.0000	72.0000	93.0000
3550	83.0000	72.0000	94.0000
3600	84.0000	73.0000	95.0000
3650	85.0000	73.0000	96.0000
3700	85.0000	74.0000	97.0000
3750	86.0000	75.0000	97.0000
3800	87.0000	76.0000	98.0000
3850	87.0000	76.0000	98.0000
3900	88.0000	77.0000	99.0000
3950	88.0000	77.0000	100.0000
4000	89.0000	78.0000	100.0000
4050	89.0000	79.0000	101.0000
4100	90.0000	79.0000	101.0000
4150	91.0000	80.0000	102.0000
4200	91.0000	81.0000	103.0000
4250	92.0000	82.0000	103.0000
4300	92.0000	82.0000	104.0000
4350	93.0000	83.0000	104.0000
4400	93.0000	83.0000	105.0000
4450	94.0000	84.0000	105.0000
4500	94.0000	84.0000	106.0000
4550	95.0000	84.0000	107.0000
4600	96.0000	85.0000	107.0000
4650	96.0000	86.0000	108.0000
4700	97.0000	86.0000	108.0000
4750	97.0000	86.0000	109.0000
4800	98.0000	87.0000	109.0000
4850	98.0000	87.0000	109.0000
4900	99.0000	88.0000	110.0000
4950	99.0000	88.0000	111.0000
5000	100.0000	89.0000	111.0000
5050	100.0000	89.0000	111.0000
5100	101.0000	90.0000	112.0000
5150	101.0000	90.0000	113.0000
5200	102.0000	91.0000	113.0000
5250	102.0000	91.0000	114.0000
5300	103.0000	91.0000	114.0000
5350	103.0000	92.0000	114.0000
5400	104.0000	92.0000	115.0000
5450	104.0000	93.0000	115.0000
5500	105.0000	93.0000	116.0000
5550	105.0000	93.0000	117.0000
5600	106.0000	94.0000	117.0000
5650	106.0000	94.0000	117.0000
5700	107.0000	95.0000	118.0000
5750	107.0000	96.0000	119.0000
5800	108.0000	96.0000	119.0000
5850	108.0000	97.0000	120.0000
5900	108.0000	97.0000	120.0000
5950	109.0000	98.0000	121.0000
6000	109.0000	98.0000	121.0000
6050	110.0000	98.0000	121.0000
6100	110.0000	99.0000	122.0000
6150	111.0000	99.0000	122.0000
6200	111.0000	100.0000	123.0000
6250	112.0000	100.0000	123.0000
6300	112.0000	101.0000	123.0000
6350	112.0000	101.0000	124.0000
6400	113.0000	102.0000	124.0000
6450	113.0000	102.0000	125.0000
6500	114.0000	103.0000	125.0000
6550	114.0000	103.0000	126.0000
6600	115.0000	104.0000	126.0000
6650	115.0000	104.0000	127.0000
6700	115.0000	104.0000	127.0000
6750	116.0000	105.0000	127.0000
6800	116.0000	105.0000	128.0000
6850	117.0000	106.0000	128.0000
6900	117.0000	106.0000	129.0000
6950	117.0000	107.0000	129.0000
7000	118.0000	107.0000	130.0000
7050	118.0000	108.0000	130.0000
7100	119.0000	108.0000	130.0000
7150	119.0000	108.0000	131.0000
7200	120.0000	109.0000	131.0000
7250	120.0000	109.0000	131.0000
7300	121.0000	110.0000	132.0000
7350	121.0000	110.0000	132.0000
7400	121.0000	110.0000	133.0000
7450	122.0000	111.0000	133.0000
7500	122.0000	111.0000	133.0000
7550	123.0000	111.0000	134.0000
7600	123.0000	112.0000	134.0000
7650	123.0000	112.0000	134.0000
7700	123.0000	112.0000	135.0000
7750	124.0000	113.0000	135.0000
7800	124.0000	113.0000	136.0000
7850	125.0000	113.0000	136.0000
7900	125.0000	114.0000	136.0000
7950	125.0000	114.0000	137.0000
8000	126.0000	114.0000	137.0000
8050	126.0000	115.0000	137.0000
8100	126.0000	116.0000	138.0000
8150	127.0000	116.0000	138.0000
8200	127.0000	116.0000	139.0000
8250	128.0000	116.0000	139.0000
8300	128.0000	117.0000	139.0000
8350	128.0000	117.0000	140.0000
8400	129.0000	118.0000	140.0000
8450	129.0000	118.0000	140.0000
8500	130.0000	118.0000	141.0000
8550	130.0000	119.0000	141.0000
8600	130.0000	119.0000	141.0000
8650	131.0000	119.0000	142.0000
8700	131.0000	120.0000	143.0000
8750	131.0000	120.0000	143.0000
8800	132.0000	120.0000	143.0000
8850	132.0000	121.0000	143.0000
8900	132.0000	121.0000	144.0000
8950	133.0000	121.0000	144.0000
9000	133.0000	121.0000	144.0000
9050	133.0000	122.0000	144.0000
9100	134.0000	123.0000	145.0000
9150	134.0000	123.0000	145.0000
9200	134.0000	123.0000	145.0000
9250	135.0000	124.0000	146.0000
9300	135.0000	124.0000	146.0000
9350	135.0000	124.0000	147.0000
9400	136.0000	124.0000	147.0000
9450	136.0000	125.0000	147.0000
9500	136.0000	126.0000	148.0000
9550	137.0000	126.0000	148.0000
9600	137.0000	126.0000	148.0000
9650	138.0000	127.0000	148.0000
9700	138.0000	127.0000	149.0000
9750	138.0000	127.0000	149.0000
9800	139.0000	127.0000	149.0000
9850	139.0000	128.0000	150.0000
9900	139.0000	129.0000	150.0000
9950	139.0000	129.0000	150.0000
10000	140.0000	129.0000	151.0000
10050	140.0000	129.0000	151.0000
10100	140.0000	130.0000	152.0000
10150	141.0000	130.0000	152.0000
10200	141.0000	130.0000	153.0000
10250	141.0000	130.0000	153.0000
10300	141.0000	131.0000	153.0000
10350	142.0000	131.0000	153.0000
10400	142.0000	131.0000	154.0000
10450	143.0000	132.0000	154.0000
10500	143.0000	132.0000	154.0000
10550	143.0000	133.0000	154.0000
10600	144.0000	133.0000	155.0000
10650	144.0000	134.0000	155.0000
10700	144.0000	134.0000	155.0000
10750	144.0000	134.0000	155.0000
10800	145.0000	135.0000	155.0000
10850	145.0000	135.0000	156.0000
10900	145.0000	135.0000	156.0000
10950	146.0000	136.0000	157.0000
11000	146.0000	136.0000	157.0000
11050	146.0000	136.0000	157.0000
11100	146.0000	136.0000	157.0000
11150	147.0000	137.0000	157.0000
11200	147.0000	137.0000	158.0000
11250	147.0000	137.0000	158.0000
11300	148.0000	137.0000	158.0000
11350	148.0000	138.0000	158.0000
11400	148.0000	138.0000	159.0000
11450	149.0000	138.0000	159.0000
11500	149.0000	138.0000	159.0000
11550	149.0000	138.0000	159.0000
11600	149.0000	139.0000	159.0000
11650	150.0000	139.0000	160.0000
11700	150.0000	139.0000	160.0000
11750	150.0000	139.0000	161.0000
11800	150.0000	140.0000	161.0000
11850	151.0000	140.0000	161.0000
11900	151.0000	140.0000	161.0000
11950	151.0000	141.0000	162.0000
12000	152.0000	141.0000	162.0000
12050	152.0000	141.0000	162.0000
12100	152.0000	141.0000	162.0000
12150	153.0000	141.0000	163.0000
12200	153.0000	142.0000	163.0000
12250	153.0000	142.0000	163.0000
12300	153.0000	143.0000	163.0000
12350	154.0000	143.0000	163.0000
12400	154.0000	143.0000	164.0000
12450	154.0000	144.0000	164.0000
12500	154.0000	144.0000	164.0000
12550	155.0000	144.0000	165.0000
12600	155.0000	144.0000	165.0000
12650	155.0000	145.0000	165.0000
12700	155.0000	145.0000	165.0000
12750	156.0000	145.0000	165.0000
12800	156.0000	146.0000	165.0000
12850	156.0000	146.0000	166.0000
12900	157.0000	146.0000	166.0000
12950	157.0000	147.0000	167.0000
13000	157.0000	147.0000	167.0000
13050	157.0000	147.0000	167.0000
13100	158.0000	148.0000	167.0000
13150	158.0000	148.0000	168.0000
13200	158.0000	148.0000	168.0000
13250	158.0000	148.0000	168.0000
13300	159.0000	149.0000	168.0000
13350	159.0000	149.0000	169.0000
13400	159.0000	149.0000	169.0000
13450	159.0000	149.0000	169.0000
13500	160.0000	150.0000	169.0000
13550	160.0000	150.0000	170.0000
13600	160.0000	150.0000	170.0000
13650	160.0000	150.0000	170.0000
13700	161.0000	150.0000	170.0000
13750	161.0000	150.0000	170.0000
13800	161.0000	151.0000	170.0000
13850	161.0000	151.0000	170.0000
13900	162.0000	151.0000	171.0000
13950	162.0000	152.0000	171.0000
14000	162.0000	152.0000	172.0000
14050	162.0000	153.0000	172.0000
14100	163.0000	153.0000	172.0000
14150	163.0000	153.0000	172.0000
14200	163.0000	153.0000	173.0000
14250	164.0000	153.0000	173.0000
14300	164.0000	154.0000	173.0000
14350	164.0000	154.0000	173.0000
14400	164.0000	154.0000	173.0000
14450	164.0000	154.0000	173.0000
14500	165.0000	155.0000	174.0000
14550	165.0000	155.0000	174.0000
14600	165.0000	155.0000	174.0000
14650	165.0000	156.0000	174.0000
14700	166.0000	156.0000	174.0000
14750	166.0000	156.0000	174.0000
14800	166.0000	156.0000	175.0000
14850	166.0000	156.0000	175.0000
14900	167.0000	156.0000	175.0000
14950	167.0000	157.0000	175.0000
15000	167.0000	157.0000	175.0000
15050	167.0000	157.0000	175.0000
15100	167.0000	157.0000	176.0000
15150	168.0000	158.0000	176.0000
15200	168.0000	158.0000	176.0000
15250	168.0000	158.0000	177.0000
15300	168.0000	158.0000	177.0000
15350	169.0000	158.0000	177.0000
15400	169.0000	159.0000	177.0000
15450	169.0000	159.0000	178.0000
15500	169.0000	159.0000	178.0000
15550	169.0000	160.0000	178.0000
15600	170.0000	160.0000	178.0000
15650	170.0000	160.0000	178.0000
15700	170.0000	160.0000	179.0000
15750	170.0000	161.0000	179.0000
15800	171.0000	161.0000	179.0000
15850	171.0000	161.0000	179.0000
15900	171.0000	161.0000	179.0000
15950	171.0000	162.0000	180.0000
16000	171.0000	162.0000	180.0000
16050	172.0000	162.0000	180.0000
16100	172.0000	163.0000	180.0000
16150	172.0000	163.0000	181.0000
16200	172.0000	163.0000	181.0000
16250	173.0000	163.0000	181.0000
16300	173.0000	163.0000	181.0000
16350	173.0000	164.0000	181.0000
16400	173.0000	164.0000	182.0000
16450	173.0000	164.0000	182.0000
16500	174.0000	165.0000	182.0000
16550	174.0000	165.0000	182.0000
16600	174.0000	165.0000	182.0000
16650	174.0000	165.0000	183.0000
16700	175.0000	165.0000	183.0000
16750	175.0000	165.0000	183.0000
16800	175.0000	166.0000	183.0000
16850	175.0000	166.0000	183.0000
16900	175.0000	166.0000	183.0000
16950	175.0000	167.0000	184.0000
17000	176.0000	167.0000	184.0000
17050	176.0000	167.0000	184.0000
17100	176.0000	167.0000	184.0000
17150	177.0000	168.0000	184.0000
17200	177.0000	168.0000	184.0000
17250	177.0000	168.0000	185.0000
17300	177.0000	168.0000	185.0000
17350	177.0000	169.0000	185.0000
17400	178.0000	169.0000	185.0000
17450	178.0000	169.0000	185.0000
17500	178.0000	169.0000	186.0000
17550	178.0000	170.0000	186.0000
17600	178.0000	170.0000	186.0000
17650	179.0000	170.0000	186.0000
17700	179.0000	171.0000	186.0000
17750	179.0000	171.0000	187.0000
17800	179.0000	171.0000	187.0000
17850	179.0000	171.0000	187.0000
17900	180.0000	171.0000	187.0000
17950	180.0000	171.0000	187.0000
18000	180.0000	171.0000	188.0000
18050	180.0000	171.0000	188.0000
18100	181.0000	172.0000	188.0000
18150	181.0000	172.0000	188.0000
18200	181.0000	172.0000	188.0000
18250	181.0000	173.0000	188.0000
18300	181.0000	173.0000	188.0000
18350	181.0000	174.0000	189.0000
18400	182.0000	174.0000	189.0000
18450	182.0000	174.0000	189.0000
18500	182.0000	174.0000	189.0000
18550	182.0000	174.0000	189.0000
18600	182.0000	175.0000	189.0000
18650	183.0000	175.0000	189.0000
18700	183.0000	175.0000	189.0000
18750	183.0000	175.0000	189.0000
18800	183.0000	175.0000	190.0000
18850	183.0000	175.0000	190.0000
18900	183.0000	176.0000	190.0000
18950	184.0000	176.0000	190.0000
19000	184.0000	176.0000	190.0000
19050	184.0000	176.0000	190.0000
19100	184.0000	177.0000	191.0000
19150	184.0000	177.0000	191.0000
19200	185.0000	177.0000	191.0000
19250	185.0000	177.0000	191.0000
19300	185.0000	177.0000	191.0000
19350	185.0000	178.0000	191.0000
19400	185.0000	178.0000	192.0000
19450	186.0000	178.0000	192.0000
19500	186.0000	179.0000	192.0000
19550	186.0000	179.0000	192.0000
19600	186.0000	179.0000	192.0000
19650	186.0000	179.0000	192.0000
19700	186.0000	180.0000	192.0000
19750	187.0000	180.0000	192.0000
19800	187.0000	180.0000	193.0000
19850	187.0000	180.0000	193.0000
19900	187.0000	180.0000	193.0000
19950	187.0000	180.0000	193.0000
20000	187.0000	181.0000	193.0000
20050	188.0000	181.0000	193.0000
20100	188.0000	181.0000	193.0000
20150	188.0000	182.0000	193.0000
20200	188.0000	182.0000	194.0000
20250	188.0000	182.0000	194.0000
20300	189.0000	182.0000	194.0000
20350	189.0000	183.0000	194.0000
20400	189.0000	183.0000	195.0000
20450	189.0000	183.0000	195.0000
20500	189.0000	183.0000	195.0000
20550	190.0000	184.0000	195.0000
20600	190.0000	184.0000	195.0000
20650	190.0000	184.0000	195.0000
20700	190.0000	184.0000	195.0000
20750	190.0000	185.0000	196.0000
20800	191.0000	185.0000	196.0000
20850	191.0000	185.0000	196.0000
20900	191.0000	185.0000	196.0000
20950	191.0000	185.0000	196.0000
21000	191.0000	185.0000	196.0000
21050	191.0000	186.0000	196.0000
21100	192.0000	186.0000	196.0000
21150	192.0000	186.0000	196.0000
21200	192.0000	186.0000	196.0000
21250	192.0000	186.0000	197.0000
21300	192.0000	187.0000	197.0000
21350	192.0000	187.0000	197.0000
21400	193.0000	187.0000	197.0000
21450	193.0000	187.0000	197.0000
21500	193.0000	188.0000	197.0000
21550	193.0000	188.0000	198.0000
21600	193.0000	188.0000	198.0000
21650	194.0000	188.0000	198.0000
21700	194.0000	188.0000	198.0000
21750	194.0000	189.0000	198.0000
21800	194.0000	189.0000	198.0000
21850	194.0000	189.0000	198.0000
21900	194.0000	189.0000	198.0000
21950	195.0000	190.0000	198.0000
22000	195.0000	190.0000	198.0000
22050	195.0000	190.0000	199.0000
22100	195.0000	190.0000	199.0000
22150	195.0000	190.0000	199.0000
22200	195.0000	190.0000	199.0000
22250	196.0000	191.0000	199.0000
22300	196.0000	191.0000	199.0000
22350	196.0000	191.0000	199.0000
22400	196.0000	191.0000	199.0000
22450	196.0000	192.0000	199.0000
22500	196.0000	192.0000	199.0000
22550	197.0000	192.0000	199.0000
22600	197.0000	193.0000	199.0000
22650	197.0000	193.0000	200.0000
22700	197.0000	193.0000	200.0000
22750	197.0000	193.0000	200.0000
22800	197.0000	194.0000	200.0000
22850	198.0000	194.0000	200.0000
22900	198.0000	194.0000	200.0000
22950	198.0000	194.0000	200.0000
23000	198.0000	195.0000	200.0000
23050	198.0000	195.0000	200.0000
23100	198.0000	195.0000	200.0000
23150	199.0000	195.0000	200.0000
23200	199.0000	196.0000	200.0000
23250	199.0000	196.0000	200.0000
23300	199.0000	196.0000	200.0000
23350	199.0000	197.0000	200.0000
23400	199.0000	197.0000	200.0000
23450	200.0000	197.0000	200.0000
23500	200.0000	198.0000	200.0000
23550	200.0000	198.0000	200.0000
23600	200.0000	199.0000	200.0000
23650	200.0000	200.0000	200.0000
23656	200.0000	200.0000	200.0000
