# Supplementary material for: Characterization of Esophageal Microbiota in Patients With Esophagitis and Esophageal Squamous Cell Carcinoma
Source: Front Cell Infect Microbiol. 2021 Nov 11;11:774330. doi: 10.3389/fcimb.2021.774330 (PMC8632060; doi:10.3389/fcimb.2021.774330)
Supplement: Supplementary file 2 [file DataSheet_1.zip › 16S_V3_V4-68╕÷╤∙▒╛JZD 2020.7.21/2.Alpha_diversity_analysis/Rarefaction/Samples_rarefaction/otu.ESC4.rarefaction]

numsampled	0.03	lci	hci
1	1.0000	1.0000	1.0000
50	21.0000	16.0000	26.0000
100	33.0000	27.0000	39.0000
150	42.0000	35.0000	48.0000
200	48.0000	41.0000	54.0000
250	53.0000	46.0000	59.0000
300	57.0000	50.0000	64.0000
350	60.0000	53.0000	67.0000
400	63.0000	56.0000	70.0000
450	66.0000	59.0000	73.0000
500	68.0000	61.0000	75.0000
550	70.0000	63.0000	77.0000
600	72.0000	65.0000	79.0000
650	74.0000	67.0000	81.0000
700	76.0000	68.0000	83.0000
750	77.0000	69.0000	85.0000
800	79.0000	71.0000	86.0000
850	80.0000	72.0000	88.0000
900	81.0000	73.0000	89.0000
950	82.0000	74.0000	90.0000
1000	83.0000	75.0000	91.0000
1050	84.0000	76.0000	93.0000
1100	85.0000	77.0000	94.0000
1150	87.0000	78.0000	95.0000
1200	88.0000	79.0000	96.0000
1250	89.0000	80.0000	97.0000
1300	89.0000	81.0000	99.0000
1350	90.0000	82.0000	99.0000
1400	91.0000	83.0000	100.0000
1450	92.0000	84.0000	101.0000
1500	93.0000	84.0000	101.0000
1550	94.0000	85.0000	102.0000
1600	95.0000	86.0000	103.0000
1650	96.0000	87.0000	104.0000
1700	96.0000	87.0000	105.0000
1750	97.0000	88.0000	106.0000
1800	98.0000	88.0000	106.0000
1850	98.0000	90.0000	107.0000
1900	99.0000	90.0000	108.0000
1950	100.0000	90.0000	109.0000
2000	100.0000	91.0000	110.0000
2050	101.0000	91.0000	110.0000
2100	102.0000	92.0000	111.0000
2150	102.0000	93.0000	112.0000
2200	103.0000	94.0000	112.0000
2250	103.0000	94.0000	113.0000
2300	104.0000	95.0000	114.0000
2350	105.0000	96.0000	114.0000
2400	106.0000	96.0000	116.0000
2450	106.0000	97.0000	117.0000
2500	107.0000	97.0000	117.0000
2550	107.0000	98.0000	118.0000
2600	108.0000	98.0000	119.0000
2650	108.0000	99.0000	119.0000
2700	109.0000	100.0000	120.0000
2750	110.0000	100.0000	120.0000
2800	110.0000	101.0000	121.0000
2850	111.0000	101.0000	122.0000
2900	112.0000	102.0000	122.0000
2950	112.0000	102.0000	123.0000
3000	113.0000	103.0000	123.0000
3050	113.0000	103.0000	124.0000
3100	114.0000	104.0000	124.0000
3150	114.0000	105.0000	125.0000
3200	115.0000	105.0000	125.0000
3250	115.0000	105.0000	125.0000
3300	116.0000	106.0000	126.0000
3350	116.0000	106.0000	127.0000
3400	117.0000	107.0000	127.0000
3450	117.0000	107.0000	128.0000
3500	118.0000	107.0000	128.0000
3550	118.0000	108.0000	129.0000
3600	119.0000	108.0000	129.0000
3650	119.0000	109.0000	129.0000
3700	120.0000	109.0000	130.0000
3750	120.0000	110.0000	131.0000
3800	121.0000	111.0000	131.0000
3850	121.0000	112.0000	132.0000
3900	122.0000	112.0000	133.0000
3950	122.0000	112.0000	133.0000
4000	123.0000	113.0000	133.0000
4050	123.0000	113.0000	134.0000
4100	124.0000	114.0000	134.0000
4150	124.0000	114.0000	135.0000
4200	125.0000	114.0000	135.0000
4250	125.0000	115.0000	136.0000
4300	126.0000	116.0000	136.0000
4350	126.0000	116.0000	137.0000
4400	126.0000	117.0000	137.0000
4450	127.0000	117.0000	137.0000
4500	127.0000	117.0000	138.0000
4550	128.0000	118.0000	139.0000
4600	128.0000	118.0000	139.0000
4650	129.0000	119.0000	139.0000
4700	129.0000	119.0000	140.0000
4750	130.0000	119.0000	141.0000
4800	130.0000	120.0000	141.0000
4850	131.0000	120.0000	141.0000
4900	131.0000	121.0000	142.0000
4950	132.0000	121.0000	142.0000
5000	132.0000	122.0000	142.0000
5050	132.0000	122.0000	143.0000
5100	133.0000	122.0000	143.0000
5150	133.0000	123.0000	143.0000
5200	134.0000	123.0000	144.0000
5250	134.0000	124.0000	145.0000
5300	134.0000	124.0000	145.0000
5350	135.0000	124.0000	145.0000
5400	135.0000	125.0000	146.0000
5450	136.0000	125.0000	146.0000
5500	136.0000	126.0000	146.0000
5550	136.0000	126.0000	147.0000
5600	137.0000	127.0000	147.0000
5650	137.0000	127.0000	147.0000
5700	137.0000	127.0000	148.0000
5750	138.0000	127.0000	149.0000
5800	138.0000	128.0000	149.0000
5850	139.0000	129.0000	150.0000
5900	139.0000	129.0000	150.0000
5950	140.0000	129.0000	151.0000
6000	140.0000	130.0000	151.0000
6050	140.0000	130.0000	151.0000
6100	141.0000	131.0000	152.0000
6150	141.0000	131.0000	152.0000
6200	141.0000	131.0000	152.0000
6250	142.0000	132.0000	153.0000
6300	142.0000	132.0000	153.0000
6350	143.0000	133.0000	154.0000
6400	143.0000	133.0000	154.0000
6450	143.0000	133.0000	154.0000
6500	144.0000	134.0000	154.0000
6550	144.0000	134.0000	155.0000
6600	144.0000	134.0000	155.0000
6650	145.0000	134.0000	155.0000
6700	145.0000	135.0000	156.0000
6750	146.0000	135.0000	156.0000
6800	146.0000	136.0000	157.0000
6850	146.0000	136.0000	157.0000
6900	147.0000	136.0000	158.0000
6950	147.0000	137.0000	158.0000
7000	147.0000	137.0000	158.0000
7050	148.0000	138.0000	159.0000
7100	148.0000	138.0000	159.0000
7150	149.0000	139.0000	159.0000
7200	149.0000	139.0000	160.0000
7250	149.0000	139.0000	160.0000
7300	149.0000	139.0000	160.0000
7350	150.0000	140.0000	160.0000
7400	150.0000	140.0000	161.0000
7450	150.0000	140.0000	161.0000
7500	151.0000	141.0000	161.0000
7550	151.0000	141.0000	162.0000
7600	151.0000	141.0000	162.0000
7650	152.0000	142.0000	162.0000
7700	152.0000	142.0000	163.0000
7750	153.0000	142.0000	163.0000
7800	153.0000	143.0000	164.0000
7850	153.0000	143.0000	164.0000
7900	154.0000	144.0000	165.0000
7950	154.0000	144.0000	165.0000
8000	154.0000	144.0000	165.0000
8050	154.0000	145.0000	166.0000
8100	155.0000	145.0000	166.0000
8150	155.0000	145.0000	166.0000
8200	156.0000	145.0000	166.0000
8250	156.0000	146.0000	166.0000
8300	156.0000	146.0000	167.0000
8350	156.0000	146.0000	167.0000
8400	157.0000	147.0000	168.0000
8450	157.0000	147.0000	168.0000
8500	157.0000	147.0000	168.0000
8550	158.0000	147.0000	168.0000
8600	158.0000	148.0000	169.0000
8650	158.0000	148.0000	169.0000
8700	159.0000	148.0000	169.0000
8750	159.0000	148.0000	170.0000
8800	159.0000	149.0000	170.0000
8850	160.0000	149.0000	170.0000
8900	160.0000	149.0000	170.0000
8950	160.0000	150.0000	170.0000
9000	160.0000	150.0000	170.0000
9050	161.0000	151.0000	171.0000
9100	161.0000	151.0000	171.0000
9150	161.0000	151.0000	172.0000
9200	162.0000	152.0000	172.0000
9250	162.0000	152.0000	172.0000
9300	162.0000	152.0000	173.0000
9350	162.0000	152.0000	173.0000
9400	163.0000	153.0000	173.0000
9450	163.0000	153.0000	173.0000
9500	163.0000	153.0000	173.0000
9550	164.0000	153.0000	174.0000
9600	164.0000	153.0000	174.0000
9650	164.0000	154.0000	174.0000
9700	165.0000	154.0000	175.0000
9750	165.0000	155.0000	175.0000
9800	165.0000	155.0000	175.0000
9850	165.0000	155.0000	176.0000
9900	166.0000	156.0000	176.0000
9950	166.0000	156.0000	176.0000
10000	166.0000	156.0000	177.0000
10050	166.0000	156.0000	177.0000
10100	167.0000	157.0000	177.0000
10150	167.0000	157.0000	178.0000
10200	167.0000	157.0000	178.0000
10250	168.0000	157.0000	178.0000
10300	168.0000	158.0000	179.0000
10350	168.0000	158.0000	179.0000
10400	168.0000	158.0000	179.0000
10450	168.0000	159.0000	179.0000
10500	169.0000	159.0000	179.0000
10550	169.0000	159.0000	179.0000
10600	169.0000	159.0000	180.0000
10650	170.0000	160.0000	180.0000
10700	170.0000	160.0000	180.0000
10750	170.0000	160.0000	181.0000
10800	170.0000	160.0000	181.0000
10850	171.0000	161.0000	181.0000
10900	171.0000	161.0000	181.0000
10950	171.0000	161.0000	182.0000
11000	172.0000	162.0000	182.0000
11050	172.0000	162.0000	182.0000
11100	172.0000	162.0000	183.0000
11150	172.0000	162.0000	183.0000
11200	173.0000	162.0000	183.0000
11250	173.0000	163.0000	183.0000
11300	173.0000	164.0000	184.0000
11350	173.0000	164.0000	184.0000
11400	174.0000	164.0000	184.0000
11450	174.0000	164.0000	184.0000
11500	174.0000	164.0000	185.0000
11550	175.0000	164.0000	185.0000
11600	175.0000	165.0000	185.0000
11650	175.0000	165.0000	186.0000
11700	175.0000	166.0000	186.0000
11750	176.0000	166.0000	186.0000
11800	176.0000	166.0000	186.0000
11850	176.0000	166.0000	186.0000
11900	176.0000	167.0000	186.0000
11950	177.0000	167.0000	187.0000
12000	177.0000	167.0000	187.0000
12050	177.0000	168.0000	187.0000
12100	178.0000	168.0000	188.0000
12150	178.0000	168.0000	188.0000
12200	178.0000	168.0000	188.0000
12250	178.0000	169.0000	188.0000
12300	179.0000	169.0000	189.0000
12350	179.0000	169.0000	189.0000
12400	179.0000	169.0000	189.0000
12450	179.0000	169.0000	189.0000
12500	180.0000	170.0000	190.0000
12550	180.0000	170.0000	190.0000
12600	180.0000	170.0000	190.0000
12650	180.0000	171.0000	190.0000
12700	181.0000	171.0000	190.0000
12750	181.0000	171.0000	190.0000
12800	181.0000	171.0000	190.0000
12850	181.0000	171.0000	190.0000
12900	182.0000	171.0000	191.0000
12950	182.0000	172.0000	191.0000
13000	182.0000	172.0000	191.0000
13050	182.0000	172.0000	191.0000
13100	183.0000	173.0000	192.0000
13150	183.0000	173.0000	192.0000
13200	183.0000	173.0000	193.0000
13250	183.0000	174.0000	193.0000
13300	183.0000	174.0000	193.0000
13350	184.0000	174.0000	193.0000
13400	184.0000	174.0000	193.0000
13450	184.0000	175.0000	194.0000
13500	184.0000	175.0000	194.0000
13550	184.0000	175.0000	194.0000
13600	185.0000	176.0000	194.0000
13650	185.0000	176.0000	194.0000
13700	185.0000	176.0000	195.0000
13750	185.0000	176.0000	195.0000
13800	186.0000	176.0000	195.0000
13850	186.0000	177.0000	195.0000
13900	186.0000	177.0000	195.0000
13950	186.0000	177.0000	196.0000
14000	187.0000	177.0000	196.0000
14050	187.0000	178.0000	196.0000
14100	187.0000	178.0000	196.0000
14150	187.0000	178.0000	196.0000
14200	188.0000	179.0000	196.0000
14250	188.0000	179.0000	197.0000
14300	188.0000	179.0000	197.0000
14350	188.0000	179.0000	197.0000
14400	188.0000	180.0000	197.0000
14450	189.0000	180.0000	197.0000
14500	189.0000	180.0000	198.0000
14550	189.0000	180.0000	198.0000
14600	189.0000	181.0000	198.0000
14650	189.0000	181.0000	198.0000
14700	190.0000	181.0000	198.0000
14750	190.0000	181.0000	199.0000
14800	190.0000	181.0000	199.0000
14850	190.0000	182.0000	199.0000
14900	190.0000	182.0000	199.0000
14950	191.0000	182.0000	199.0000
15000	191.0000	182.0000	200.0000
15050	191.0000	182.0000	200.0000
15100	191.0000	183.0000	200.0000
15150	191.0000	183.0000	200.0000
15200	192.0000	183.0000	200.0000
15250	192.0000	183.0000	200.0000
15300	192.0000	183.0000	201.0000
15350	192.0000	184.0000	201.0000
15400	192.0000	184.0000	201.0000
15450	193.0000	184.0000	201.0000
15500	193.0000	184.0000	201.0000
15550	193.0000	185.0000	202.0000
15600	193.0000	185.0000	202.0000
15650	193.0000	185.0000	203.0000
15700	194.0000	185.0000	203.0000
15750	194.0000	186.0000	203.0000
15800	194.0000	186.0000	203.0000
15850	194.0000	186.0000	203.0000
15900	195.0000	186.0000	203.0000
15950	195.0000	186.0000	203.0000
16000	195.0000	187.0000	203.0000
16050	195.0000	187.0000	204.0000
16100	195.0000	187.0000	204.0000
16150	196.0000	187.0000	204.0000
16200	196.0000	187.0000	204.0000
16250	196.0000	188.0000	204.0000
16300	196.0000	188.0000	205.0000
16350	196.0000	188.0000	205.0000
16400	196.0000	189.0000	205.0000
16450	197.0000	189.0000	205.0000
16500	197.0000	189.0000	205.0000
16550	197.0000	189.0000	205.0000
16600	197.0000	189.0000	206.0000
16650	197.0000	190.0000	206.0000
16700	198.0000	190.0000	206.0000
16750	198.0000	190.0000	206.0000
16800	198.0000	190.0000	206.0000
16850	198.0000	191.0000	206.0000
16900	199.0000	191.0000	206.0000
16950	199.0000	191.0000	206.0000
17000	199.0000	191.0000	207.0000
17050	199.0000	192.0000	207.0000
17100	199.0000	192.0000	207.0000
17150	200.0000	192.0000	207.0000
17200	200.0000	192.0000	207.0000
17250	200.0000	192.0000	208.0000
17300	200.0000	193.0000	208.0000
17350	200.0000	193.0000	208.0000
17400	201.0000	193.0000	208.0000
17450	201.0000	193.0000	208.0000
17500	201.0000	193.0000	209.0000
17550	201.0000	194.0000	209.0000
17600	201.0000	194.0000	209.0000
17650	202.0000	194.0000	209.0000
17700	202.0000	194.0000	209.0000
17750	202.0000	194.0000	209.0000
17800	202.0000	194.0000	209.0000
17850	202.0000	195.0000	210.0000
17900	202.0000	195.0000	210.0000
17950	203.0000	195.0000	210.0000
18000	203.0000	195.0000	210.0000
18050	203.0000	195.0000	210.0000
18100	203.0000	196.0000	211.0000
18150	203.0000	196.0000	211.0000
18200	204.0000	196.0000	211.0000
18250	204.0000	196.0000	211.0000
18300	204.0000	197.0000	211.0000
18350	204.0000	197.0000	211.0000
18400	204.0000	197.0000	211.0000
18450	204.0000	197.0000	211.0000
18500	205.0000	197.0000	212.0000
18550	205.0000	198.0000	212.0000
18600	205.0000	198.0000	212.0000
18650	205.0000	198.0000	212.0000
18700	205.0000	198.0000	212.0000
18750	206.0000	198.0000	213.0000
18800	206.0000	199.0000	213.0000
18850	206.0000	199.0000	213.0000
18900	206.0000	199.0000	213.0000
18950	206.0000	200.0000	213.0000
19000	206.0000	200.0000	213.0000
19050	207.0000	200.0000	213.0000
19100	207.0000	200.0000	213.0000
19150	207.0000	200.0000	214.0000
19200	207.0000	200.0000	214.0000
19250	207.0000	200.0000	214.0000
19300	208.0000	201.0000	214.0000
19350	208.0000	201.0000	214.0000
19400	208.0000	201.0000	214.0000
19450	208.0000	201.0000	214.0000
19500	208.0000	201.0000	215.0000
19550	209.0000	202.0000	215.0000
19600	209.0000	202.0000	215.0000
19650	209.0000	202.0000	215.0000
19700	209.0000	202.0000	215.0000
19750	209.0000	202.0000	215.0000
19800	209.0000	202.0000	215.0000
19850	210.0000	203.0000	216.0000
19900	210.0000	203.0000	216.0000
19950	210.0000	203.0000	216.0000
20000	210.0000	203.0000	216.0000
20050	210.0000	203.0000	216.0000
20100	210.0000	204.0000	217.0000
20150	211.0000	204.0000	217.0000
20200	211.0000	204.0000	217.0000
20250	211.0000	204.0000	217.0000
20300	211.0000	205.0000	217.0000
20350	211.0000	205.0000	217.0000
20400	212.0000	205.0000	217.0000
20450	212.0000	205.0000	217.0000
20500	212.0000	206.0000	217.0000
20550	212.0000	206.0000	217.0000
20600	212.0000	206.0000	218.0000
20650	212.0000	206.0000	218.0000
20700	212.0000	207.0000	218.0000
20750	213.0000	207.0000	218.0000
20800	213.0000	207.0000	218.0000
20850	213.0000	208.0000	218.0000
20900	213.0000	208.0000	218.0000
20950	213.0000	208.0000	218.0000
21000	214.0000	208.0000	219.0000
21050	214.0000	208.0000	219.0000
21100	214.0000	209.0000	219.0000
21150	214.0000	209.0000	219.0000
21200	214.0000	209.0000	219.0000
21250	214.0000	209.0000	219.0000
21300	215.0000	209.0000	219.0000
21350	215.0000	209.0000	219.0000
21400	215.0000	210.0000	220.0000
21450	215.0000	210.0000	220.0000
21500	215.0000	210.0000	220.0000
21550	215.0000	210.0000	220.0000
21600	215.0000	210.0000	220.0000
21650	216.0000	211.0000	220.0000
21700	216.0000	211.0000	220.0000
21750	216.0000	211.0000	220.0000
21800	216.0000	211.0000	220.0000
21850	216.0000	211.0000	220.0000
21900	216.0000	211.0000	221.0000
21950	217.0000	212.0000	221.0000
22000	217.0000	212.0000	221.0000
22050	217.0000	212.0000	221.0000
22100	217.0000	212.0000	221.0000
22150	217.0000	213.0000	221.0000
22200	217.0000	213.0000	221.0000
22250	218.0000	213.0000	221.0000
22300	218.0000	214.0000	221.0000
22350	218.0000	214.0000	221.0000
22400	218.0000	214.0000	221.0000
22450	218.0000	214.0000	221.0000
22500	219.0000	214.0000	221.0000
22550	219.0000	215.0000	222.0000
22600	219.0000	215.0000	222.0000
22650	219.0000	215.0000	222.0000
22700	219.0000	215.0000	222.0000
22750	219.0000	216.0000	222.0000
22800	219.0000	216.0000	222.0000
22850	220.0000	216.0000	222.0000
22900	220.0000	216.0000	222.0000
22950	220.0000	217.0000	222.0000
23000	220.0000	217.0000	222.0000
23050	220.0000	217.0000	222.0000
23100	220.0000	217.0000	222.0000
23150	221.0000	218.0000	222.0000
23200	221.0000	218.0000	222.0000
23250	221.0000	218.0000	222.0000
23300	221.0000	219.0000	222.0000
23350	221.0000	219.0000	222.0000
23400	221.0000	219.0000	222.0000
23450	222.0000	220.0000	222.0000
23500	222.0000	220.0000	222.0000
23550	222.0000	220.0000	222.0000
23600	222.0000	221.0000	222.0000
23650	222.0000	222.0000	222.0000
23656	222.0000	222.0000	222.0000
