# Supplementary material for: Characterization of Esophageal Microbiota in Patients With Esophagitis and Esophageal Squamous Cell Carcinoma
Source: Front Cell Infect Microbiol. 2021 Nov 11;11:774330. doi: 10.3389/fcimb.2021.774330 (PMC8632060; doi:10.3389/fcimb.2021.774330)
Supplement: Supplementary file 2 [file DataSheet_1.zip › 16S_V3_V4-68╕÷╤∙▒╛JZD 2020.7.21/2.Alpha_diversity_analysis/Rarefaction/Samples_rarefaction/otu.ESC5.rarefaction]

numsampled	0.03	lci	hci
1	1.0000	1.0000	1.0000
50	14.0000	9.0000	18.0000
100	20.0000	15.0000	26.0000
150	25.0000	20.0000	32.0000
200	29.0000	23.0000	36.0000
250	33.0000	26.0000	40.0000
300	36.0000	30.0000	43.0000
350	39.0000	32.0000	47.0000
400	42.0000	34.0000	50.0000
450	45.0000	37.0000	53.0000
500	47.0000	39.0000	56.0000
550	49.0000	41.0000	58.0000
600	51.0000	43.0000	61.0000
650	53.0000	45.0000	62.0000
700	55.0000	47.0000	64.0000
750	57.0000	48.0000	65.0000
800	59.0000	50.0000	68.0000
850	60.0000	51.0000	70.0000
900	62.0000	53.0000	72.0000
950	64.0000	54.0000	73.0000
1000	65.0000	55.0000	75.0000
1050	66.0000	57.0000	76.0000
1100	68.0000	59.0000	77.0000
1150	69.0000	60.0000	79.0000
1200	71.0000	62.0000	80.0000
1250	72.0000	63.0000	81.0000
1300	73.0000	64.0000	82.0000
1350	74.0000	65.0000	84.0000
1400	75.0000	66.0000	85.0000
1450	77.0000	67.0000	86.0000
1500	78.0000	68.0000	88.0000
1550	79.0000	70.0000	89.0000
1600	80.0000	71.0000	90.0000
1650	81.0000	72.0000	91.0000
1700	82.0000	73.0000	92.0000
1750	83.0000	74.0000	93.0000
1800	84.0000	75.0000	94.0000
1850	85.0000	76.0000	95.0000
1900	86.0000	77.0000	96.0000
1950	87.0000	78.0000	97.0000
2000	88.0000	79.0000	98.0000
2050	89.0000	79.0000	98.0000
2100	90.0000	80.0000	99.0000
2150	91.0000	81.0000	100.0000
2200	91.0000	82.0000	101.0000
2250	92.0000	82.0000	102.0000
2300	93.0000	83.0000	103.0000
2350	94.0000	84.0000	104.0000
2400	95.0000	85.0000	105.0000
2450	95.0000	86.0000	106.0000
2500	96.0000	87.0000	107.0000
2550	97.0000	87.0000	108.0000
2600	98.0000	88.0000	108.0000
2650	99.0000	89.0000	109.0000
2700	99.0000	89.0000	110.0000
2750	100.0000	90.0000	111.0000
2800	101.0000	91.0000	111.0000
2850	102.0000	92.0000	112.0000
2900	102.0000	92.0000	113.0000
2950	103.0000	93.0000	114.0000
3000	104.0000	94.0000	114.0000
3050	104.0000	95.0000	115.0000
3100	105.0000	95.0000	116.0000
3150	106.0000	96.0000	116.0000
3200	106.0000	96.0000	117.0000
3250	107.0000	97.0000	117.0000
3300	108.0000	98.0000	118.0000
3350	108.0000	98.0000	119.0000
3400	109.0000	99.0000	119.0000
3450	109.0000	99.0000	120.0000
3500	110.0000	100.0000	121.0000
3550	111.0000	101.0000	121.0000
3600	111.0000	102.0000	122.0000
3650	112.0000	102.0000	122.0000
3700	113.0000	103.0000	123.0000
3750	113.0000	104.0000	123.0000
3800	114.0000	104.0000	124.0000
3850	114.0000	105.0000	125.0000
3900	115.0000	105.0000	125.0000
3950	115.0000	106.0000	126.0000
4000	116.0000	106.0000	126.0000
4050	117.0000	107.0000	127.0000
4100	117.0000	107.0000	127.0000
4150	118.0000	107.0000	128.0000
4200	118.0000	108.0000	128.0000
4250	119.0000	109.0000	129.0000
4300	119.0000	109.0000	129.0000
4350	120.0000	110.0000	130.0000
4400	120.0000	111.0000	130.0000
4450	121.0000	111.0000	131.0000
4500	121.0000	112.0000	131.0000
4550	122.0000	112.0000	132.0000
4600	122.0000	113.0000	132.0000
4650	123.0000	113.0000	132.0000
4700	123.0000	113.0000	133.0000
4750	124.0000	114.0000	133.0000
4800	124.0000	114.0000	134.0000
4850	125.0000	115.0000	135.0000
4900	125.0000	115.0000	135.0000
4950	126.0000	115.0000	136.0000
5000	126.0000	116.0000	136.0000
5050	127.0000	116.0000	136.0000
5100	127.0000	117.0000	137.0000
5150	128.0000	117.0000	137.0000
5200	128.0000	117.0000	138.0000
5250	129.0000	118.0000	138.0000
5300	129.0000	118.0000	139.0000
5350	129.0000	119.0000	140.0000
5400	130.0000	119.0000	140.0000
5450	130.0000	120.0000	140.0000
5500	131.0000	121.0000	141.0000
5550	131.0000	121.0000	141.0000
5600	132.0000	121.0000	141.0000
5650	132.0000	121.0000	142.0000
5700	132.0000	122.0000	143.0000
5750	133.0000	122.0000	143.0000
5800	133.0000	122.0000	143.0000
5850	134.0000	123.0000	143.0000
5900	134.0000	123.0000	144.0000
5950	134.0000	124.0000	145.0000
6000	135.0000	124.0000	145.0000
6050	135.0000	124.0000	145.0000
6100	136.0000	125.0000	146.0000
6150	136.0000	125.0000	146.0000
6200	137.0000	125.0000	146.0000
6250	137.0000	126.0000	147.0000
6300	137.0000	127.0000	147.0000
6350	138.0000	127.0000	148.0000
6400	138.0000	127.0000	148.0000
6450	139.0000	128.0000	148.0000
6500	139.0000	128.0000	149.0000
6550	139.0000	128.0000	149.0000
6600	140.0000	129.0000	150.0000
6650	140.0000	129.0000	150.0000
6700	141.0000	130.0000	150.0000
6750	141.0000	130.0000	151.0000
6800	141.0000	130.0000	151.0000
6850	142.0000	131.0000	151.0000
6900	142.0000	131.0000	152.0000
6950	142.0000	131.0000	152.0000
7000	143.0000	131.0000	153.0000
7050	143.0000	132.0000	153.0000
7100	143.0000	132.0000	153.0000
7150	144.0000	133.0000	154.0000
7200	144.0000	133.0000	154.0000
7250	144.0000	133.0000	155.0000
7300	145.0000	134.0000	155.0000
7350	145.0000	134.0000	156.0000
7400	146.0000	135.0000	156.0000
7450	146.0000	135.0000	157.0000
7500	146.0000	135.0000	157.0000
7550	147.0000	136.0000	157.0000
7600	147.0000	136.0000	157.0000
7650	147.0000	136.0000	158.0000
7700	148.0000	136.0000	158.0000
7750	148.0000	137.0000	159.0000
7800	148.0000	137.0000	159.0000
7850	149.0000	138.0000	159.0000
7900	149.0000	138.0000	159.0000
7950	149.0000	138.0000	160.0000
8000	150.0000	139.0000	160.0000
8050	150.0000	139.0000	160.0000
8100	150.0000	139.0000	161.0000
8150	151.0000	140.0000	161.0000
8200	151.0000	140.0000	161.0000
8250	151.0000	140.0000	161.0000
8300	151.0000	140.0000	162.0000
8350	152.0000	141.0000	162.0000
8400	152.0000	141.0000	162.0000
8450	152.0000	141.0000	163.0000
8500	153.0000	142.0000	163.0000
8550	153.0000	142.0000	164.0000
8600	153.0000	142.0000	164.0000
8650	154.0000	143.0000	164.0000
8700	154.0000	144.0000	165.0000
8750	154.0000	144.0000	165.0000
8800	154.0000	144.0000	165.0000
8850	155.0000	144.0000	166.0000
8900	155.0000	144.0000	166.0000
8950	155.0000	145.0000	167.0000
9000	156.0000	146.0000	167.0000
9050	156.0000	146.0000	167.0000
9100	156.0000	147.0000	167.0000
9150	157.0000	147.0000	167.0000
9200	157.0000	147.0000	168.0000
9250	157.0000	147.0000	168.0000
9300	157.0000	147.0000	168.0000
9350	158.0000	148.0000	169.0000
9400	158.0000	148.0000	169.0000
9450	158.0000	148.0000	169.0000
9500	159.0000	148.0000	170.0000
9550	159.0000	149.0000	170.0000
9600	159.0000	149.0000	170.0000
9650	159.0000	149.0000	170.0000
9700	160.0000	149.0000	171.0000
9750	160.0000	150.0000	171.0000
9800	160.0000	150.0000	171.0000
9850	160.0000	151.0000	172.0000
9900	161.0000	151.0000	172.0000
9950	161.0000	151.0000	172.0000
10000	161.0000	151.0000	172.0000
10050	162.0000	152.0000	172.0000
10100	162.0000	152.0000	173.0000
10150	162.0000	152.0000	173.0000
10200	163.0000	152.0000	173.0000
10250	163.0000	152.0000	173.0000
10300	163.0000	153.0000	173.0000
10350	163.0000	153.0000	174.0000
10400	164.0000	153.0000	174.0000
10450	164.0000	153.0000	174.0000
10500	164.0000	154.0000	175.0000
10550	165.0000	154.0000	175.0000
10600	165.0000	154.0000	175.0000
10650	165.0000	155.0000	176.0000
10700	165.0000	155.0000	176.0000
10750	166.0000	155.0000	176.0000
10800	166.0000	156.0000	176.0000
10850	166.0000	156.0000	177.0000
10900	166.0000	156.0000	177.0000
10950	167.0000	156.0000	177.0000
11000	167.0000	157.0000	177.0000
11050	167.0000	157.0000	177.0000
11100	167.0000	157.0000	178.0000
11150	168.0000	157.0000	178.0000
11200	168.0000	157.0000	179.0000
11250	168.0000	158.0000	179.0000
11300	168.0000	159.0000	179.0000
11350	169.0000	159.0000	179.0000
11400	169.0000	159.0000	179.0000
11450	169.0000	160.0000	179.0000
11500	169.0000	160.0000	180.0000
11550	170.0000	160.0000	180.0000
11600	170.0000	160.0000	180.0000
11650	170.0000	160.0000	181.0000
11700	171.0000	161.0000	181.0000
11750	171.0000	161.0000	181.0000
11800	171.0000	161.0000	181.0000
11850	171.0000	161.0000	181.0000
11900	172.0000	162.0000	182.0000
11950	172.0000	162.0000	182.0000
12000	172.0000	163.0000	182.0000
12050	172.0000	163.0000	182.0000
12100	173.0000	163.0000	182.0000
12150	173.0000	163.0000	183.0000
12200	173.0000	163.0000	183.0000
12250	173.0000	164.0000	183.0000
12300	173.0000	164.0000	183.0000
12350	174.0000	164.0000	184.0000
12400	174.0000	164.0000	184.0000
12450	174.0000	165.0000	184.0000
12500	174.0000	165.0000	184.0000
12550	175.0000	166.0000	184.0000
12600	175.0000	166.0000	185.0000
12650	175.0000	166.0000	185.0000
12700	175.0000	167.0000	185.0000
12750	176.0000	167.0000	185.0000
12800	176.0000	167.0000	186.0000
12850	176.0000	167.0000	186.0000
12900	176.0000	167.0000	186.0000
12950	177.0000	168.0000	186.0000
13000	177.0000	168.0000	187.0000
13050	177.0000	168.0000	187.0000
13100	177.0000	168.0000	187.0000
13150	177.0000	169.0000	187.0000
13200	178.0000	169.0000	187.0000
13250	178.0000	169.0000	188.0000
13300	178.0000	169.0000	188.0000
13350	178.0000	170.0000	188.0000
13400	179.0000	170.0000	188.0000
13450	179.0000	170.0000	188.0000
13500	179.0000	170.0000	189.0000
13550	179.0000	170.0000	189.0000
13600	179.0000	171.0000	189.0000
13650	180.0000	171.0000	189.0000
13700	180.0000	171.0000	189.0000
13750	180.0000	171.0000	190.0000
13800	180.0000	171.0000	190.0000
13850	181.0000	172.0000	190.0000
13900	181.0000	172.0000	190.0000
13950	181.0000	172.0000	190.0000
14000	181.0000	172.0000	190.0000
14050	182.0000	172.0000	191.0000
14100	182.0000	173.0000	191.0000
14150	182.0000	173.0000	191.0000
14200	182.0000	173.0000	191.0000
14250	182.0000	174.0000	191.0000
14300	183.0000	174.0000	192.0000
14350	183.0000	174.0000	192.0000
14400	183.0000	174.0000	192.0000
14450	183.0000	174.0000	192.0000
14500	183.0000	175.0000	192.0000
14550	184.0000	175.0000	192.0000
14600	184.0000	175.0000	193.0000
14650	184.0000	175.0000	193.0000
14700	184.0000	176.0000	194.0000
14750	185.0000	176.0000	194.0000
14800	185.0000	176.0000	194.0000
14850	185.0000	176.0000	194.0000
14900	185.0000	177.0000	194.0000
14950	185.0000	177.0000	194.0000
15000	186.0000	177.0000	194.0000
15050	186.0000	177.0000	195.0000
15100	186.0000	177.0000	195.0000
15150	186.0000	177.0000	195.0000
15200	186.0000	178.0000	196.0000
15250	187.0000	178.0000	196.0000
15300	187.0000	178.0000	196.0000
15350	187.0000	178.0000	196.0000
15400	187.0000	178.0000	196.0000
15450	187.0000	179.0000	197.0000
15500	188.0000	179.0000	197.0000
15550	188.0000	179.0000	197.0000
15600	188.0000	180.0000	197.0000
15650	188.0000	180.0000	197.0000
15700	189.0000	180.0000	198.0000
15750	189.0000	180.0000	198.0000
15800	189.0000	180.0000	198.0000
15850	189.0000	181.0000	198.0000
15900	189.0000	181.0000	198.0000
15950	190.0000	181.0000	198.0000
16000	190.0000	181.0000	199.0000
16050	190.0000	182.0000	199.0000
16100	190.0000	182.0000	199.0000
16150	190.0000	182.0000	199.0000
16200	191.0000	182.0000	199.0000
16250	191.0000	182.0000	200.0000
16300	191.0000	182.0000	200.0000
16350	191.0000	183.0000	200.0000
16400	192.0000	183.0000	200.0000
16450	192.0000	183.0000	200.0000
16500	192.0000	183.0000	200.0000
16550	192.0000	184.0000	200.0000
16600	192.0000	184.0000	201.0000
16650	192.0000	184.0000	201.0000
16700	193.0000	184.0000	201.0000
16750	193.0000	184.0000	201.0000
16800	193.0000	185.0000	201.0000
16850	193.0000	185.0000	202.0000
16900	193.0000	185.0000	202.0000
16950	194.0000	186.0000	202.0000
17000	194.0000	186.0000	202.0000
17050	194.0000	186.0000	202.0000
17100	194.0000	187.0000	203.0000
17150	194.0000	187.0000	203.0000
17200	195.0000	187.0000	203.0000
17250	195.0000	187.0000	203.0000
17300	195.0000	187.0000	203.0000
17350	195.0000	187.0000	203.0000
17400	195.0000	188.0000	203.0000
17450	196.0000	188.0000	203.0000
17500	196.0000	188.0000	203.0000
17550	196.0000	188.0000	204.0000
17600	196.0000	189.0000	204.0000
17650	196.0000	189.0000	204.0000
17700	197.0000	189.0000	204.0000
17750	197.0000	189.0000	204.0000
17800	197.0000	189.0000	205.0000
17850	197.0000	189.0000	205.0000
17900	197.0000	190.0000	205.0000
17950	198.0000	190.0000	205.0000
18000	198.0000	190.0000	205.0000
18050	198.0000	191.0000	205.0000
18100	198.0000	191.0000	206.0000
18150	198.0000	191.0000	206.0000
18200	199.0000	191.0000	206.0000
18250	199.0000	191.0000	206.0000
18300	199.0000	192.0000	206.0000
18350	199.0000	192.0000	206.0000
18400	199.0000	192.0000	206.0000
18450	200.0000	192.0000	206.0000
18500	200.0000	193.0000	207.0000
18550	200.0000	193.0000	207.0000
18600	200.0000	193.0000	207.0000
18650	200.0000	193.0000	207.0000
18700	201.0000	193.0000	207.0000
18750	201.0000	193.0000	207.0000
18800	201.0000	193.0000	208.0000
18850	201.0000	194.0000	208.0000
18900	201.0000	194.0000	208.0000
18950	202.0000	194.0000	208.0000
19000	202.0000	195.0000	208.0000
19050	202.0000	195.0000	209.0000
19100	202.0000	195.0000	209.0000
19150	202.0000	195.0000	209.0000
19200	202.0000	195.0000	209.0000
19250	203.0000	196.0000	209.0000
19300	203.0000	196.0000	209.0000
19350	203.0000	196.0000	209.0000
19400	203.0000	196.0000	210.0000
19450	203.0000	196.0000	210.0000
19500	204.0000	197.0000	210.0000
19550	204.0000	197.0000	210.0000
19600	204.0000	197.0000	210.0000
19650	204.0000	197.0000	210.0000
19700	204.0000	198.0000	210.0000
19750	204.0000	198.0000	210.0000
19800	205.0000	198.0000	210.0000
19850	205.0000	198.0000	211.0000
19900	205.0000	198.0000	211.0000
19950	205.0000	198.0000	211.0000
20000	205.0000	199.0000	211.0000
20050	206.0000	199.0000	211.0000
20100	206.0000	199.0000	212.0000
20150	206.0000	199.0000	212.0000
20200	206.0000	199.0000	212.0000
20250	206.0000	200.0000	212.0000
20300	207.0000	200.0000	212.0000
20350	207.0000	200.0000	212.0000
20400	207.0000	200.0000	212.0000
20450	207.0000	201.0000	213.0000
20500	207.0000	201.0000	213.0000
20550	208.0000	201.0000	213.0000
20600	208.0000	201.0000	213.0000
20650	208.0000	202.0000	213.0000
20700	208.0000	202.0000	213.0000
20750	208.0000	202.0000	214.0000
20800	208.0000	202.0000	214.0000
20850	209.0000	203.0000	214.0000
20900	209.0000	203.0000	214.0000
20950	209.0000	203.0000	214.0000
21000	209.0000	203.0000	214.0000
21050	209.0000	203.0000	214.0000
21100	209.0000	204.0000	214.0000
21150	210.0000	204.0000	214.0000
21200	210.0000	204.0000	215.0000
21250	210.0000	204.0000	215.0000
21300	210.0000	204.0000	215.0000
21350	210.0000	205.0000	215.0000
21400	211.0000	205.0000	215.0000
21450	211.0000	205.0000	215.0000
21500	211.0000	205.0000	215.0000
21550	211.0000	206.0000	215.0000
21600	211.0000	206.0000	215.0000
21650	211.0000	206.0000	216.0000
21700	212.0000	207.0000	216.0000
21750	212.0000	207.0000	216.0000
21800	212.0000	207.0000	216.0000
21850	212.0000	207.0000	216.0000
21900	212.0000	207.0000	216.0000
21950	212.0000	207.0000	216.0000
22000	213.0000	208.0000	216.0000
22050	213.0000	208.0000	217.0000
22100	213.0000	208.0000	217.0000
22150	213.0000	208.0000	217.0000
22200	213.0000	209.0000	217.0000
22250	213.0000	209.0000	217.0000
22300	214.0000	209.0000	217.0000
22350	214.0000	209.0000	217.0000
22400	214.0000	210.0000	217.0000
22450	214.0000	210.0000	217.0000
22500	214.0000	210.0000	217.0000
22550	215.0000	210.0000	217.0000
22600	215.0000	211.0000	217.0000
22650	215.0000	211.0000	218.0000
22700	215.0000	211.0000	218.0000
22750	215.0000	211.0000	218.0000
22800	215.0000	212.0000	218.0000
22850	215.0000	212.0000	218.0000
22900	216.0000	212.0000	218.0000
22950	216.0000	212.0000	218.0000
23000	216.0000	213.0000	218.0000
23050	216.0000	213.0000	218.0000
23100	216.0000	213.0000	218.0000
23150	216.0000	214.0000	218.0000
23200	217.0000	214.0000	218.0000
23250	217.0000	214.0000	218.0000
23300	217.0000	214.0000	218.0000
23350	217.0000	215.0000	218.0000
23400	217.0000	215.0000	218.0000
23450	218.0000	215.0000	218.0000
23500	218.0000	216.0000	218.0000
23550	218.0000	216.0000	218.0000
23600	218.0000	217.0000	218.0000
23650	218.0000	217.0000	218.0000
23656	218.0000	218.0000	218.0000
