# Supplementary material for: Characterization of Esophageal Microbiota in Patients With Esophagitis and Esophageal Squamous Cell Carcinoma
Source: Front Cell Infect Microbiol. 2021 Nov 11;11:774330. doi: 10.3389/fcimb.2021.774330 (PMC8632060; doi:10.3389/fcimb.2021.774330)
Supplement: Supplementary file 2 [file DataSheet_1.zip › 16S_V3_V4-68╕÷╤∙▒╛JZD 2020.7.21/2.Alpha_diversity_analysis/Rarefaction/Samples_rarefaction/otu.ESC6.rarefaction]

numsampled	0.03	lci	hci
1	1.0000	1.0000	1.0000
50	17.0000	12.0000	22.0000
100	27.0000	20.0000	34.0000
150	35.0000	28.0000	43.0000
200	43.0000	34.0000	52.0000
250	49.0000	41.0000	59.0000
300	56.0000	47.0000	66.0000
350	62.0000	52.0000	71.0000
400	67.0000	57.0000	77.0000
450	72.0000	61.0000	83.0000
500	76.0000	66.0000	88.0000
550	81.0000	70.0000	93.0000
600	85.0000	74.0000	97.0000
650	89.0000	77.0000	101.0000
700	92.0000	82.0000	105.0000
750	96.0000	85.0000	108.0000
800	99.0000	88.0000	111.0000
850	103.0000	90.0000	114.0000
900	105.0000	93.0000	118.0000
950	108.0000	96.0000	121.0000
1000	111.0000	99.0000	124.0000
1050	114.0000	102.0000	127.0000
1100	117.0000	105.0000	130.0000
1150	119.0000	108.0000	132.0000
1200	122.0000	110.0000	135.0000
1250	124.0000	112.0000	137.0000
1300	126.0000	115.0000	139.0000
1350	129.0000	117.0000	142.0000
1400	131.0000	120.0000	144.0000
1450	133.0000	121.0000	146.0000
1500	135.0000	123.0000	149.0000
1550	137.0000	125.0000	150.0000
1600	139.0000	127.0000	152.0000
1650	141.0000	129.0000	153.0000
1700	143.0000	130.0000	155.0000
1750	145.0000	132.0000	157.0000
1800	146.0000	134.0000	159.0000
1850	148.0000	135.0000	161.0000
1900	150.0000	137.0000	163.0000
1950	151.0000	139.0000	165.0000
2000	153.0000	141.0000	166.0000
2050	155.0000	142.0000	168.0000
2100	156.0000	144.0000	169.0000
2150	158.0000	146.0000	171.0000
2200	159.0000	147.0000	172.0000
2250	161.0000	149.0000	174.0000
2300	162.0000	150.0000	176.0000
2350	164.0000	152.0000	177.0000
2400	165.0000	153.0000	179.0000
2450	167.0000	154.0000	179.0000
2500	168.0000	155.0000	182.0000
2550	169.0000	157.0000	184.0000
2600	170.0000	158.0000	185.0000
2650	172.0000	159.0000	186.0000
2700	173.0000	160.0000	187.0000
2750	174.0000	161.0000	188.0000
2800	175.0000	163.0000	189.0000
2850	176.0000	164.0000	190.0000
2900	178.0000	165.0000	191.0000
2950	179.0000	166.0000	192.0000
3000	180.0000	167.0000	193.0000
3050	181.0000	168.0000	194.0000
3100	182.0000	169.0000	195.0000
3150	183.0000	170.0000	197.0000
3200	184.0000	171.0000	198.0000
3250	185.0000	172.0000	198.0000
3300	186.0000	173.0000	199.0000
3350	187.0000	174.0000	200.0000
3400	188.0000	175.0000	202.0000
3450	189.0000	176.0000	202.0000
3500	190.0000	178.0000	203.0000
3550	191.0000	178.0000	204.0000
3600	192.0000	179.0000	206.0000
3650	193.0000	180.0000	206.0000
3700	194.0000	181.0000	207.0000
3750	195.0000	182.0000	207.0000
3800	196.0000	182.0000	208.0000
3850	196.0000	184.0000	209.0000
3900	197.0000	184.0000	210.0000
3950	198.0000	185.0000	211.0000
4000	199.0000	186.0000	212.0000
4050	200.0000	187.0000	213.0000
4100	201.0000	188.0000	214.0000
4150	201.0000	189.0000	214.0000
4200	202.0000	189.0000	215.0000
4250	203.0000	190.0000	216.0000
4300	204.0000	191.0000	217.0000
4350	205.0000	192.0000	218.0000
4400	205.0000	192.0000	219.0000
4450	206.0000	193.0000	220.0000
4500	207.0000	194.0000	221.0000
4550	208.0000	195.0000	222.0000
4600	208.0000	196.0000	222.0000
4650	209.0000	196.0000	222.0000
4700	210.0000	197.0000	223.0000
4750	211.0000	198.0000	224.0000
4800	211.0000	198.0000	224.0000
4850	212.0000	199.0000	225.0000
4900	213.0000	200.0000	226.0000
4950	213.0000	201.0000	226.0000
5000	214.0000	201.0000	227.0000
5050	215.0000	202.0000	228.0000
5100	216.0000	203.0000	229.0000
5150	216.0000	204.0000	229.0000
5200	217.0000	204.0000	230.0000
5250	217.0000	205.0000	230.0000
5300	218.0000	206.0000	231.0000
5350	218.0000	206.0000	231.0000
5400	219.0000	207.0000	231.0000
5450	220.0000	207.0000	232.0000
5500	220.0000	208.0000	234.0000
5550	221.0000	208.0000	234.0000
5600	222.0000	210.0000	235.0000
5650	222.0000	210.0000	236.0000
5700	223.0000	211.0000	236.0000
5750	223.0000	211.0000	237.0000
5800	224.0000	212.0000	237.0000
5850	225.0000	213.0000	238.0000
5900	225.0000	213.0000	238.0000
5950	226.0000	214.0000	239.0000
6000	226.0000	215.0000	239.0000
6050	227.0000	215.0000	240.0000
6100	228.0000	216.0000	241.0000
6150	228.0000	216.0000	241.0000
6200	229.0000	216.0000	241.0000
6250	229.0000	217.0000	242.0000
6300	230.0000	218.0000	243.0000
6350	230.0000	218.0000	244.0000
6400	231.0000	219.0000	244.0000
6450	231.0000	219.0000	244.0000
6500	232.0000	220.0000	245.0000
6550	232.0000	221.0000	246.0000
6600	233.0000	221.0000	246.0000
6650	234.0000	222.0000	247.0000
6700	234.0000	222.0000	247.0000
6750	234.0000	222.0000	248.0000
6800	235.0000	223.0000	248.0000
6850	236.0000	224.0000	249.0000
6900	236.0000	224.0000	249.0000
6950	236.0000	225.0000	250.0000
7000	237.0000	225.0000	250.0000
7050	237.0000	226.0000	250.0000
7100	238.0000	227.0000	251.0000
7150	239.0000	227.0000	251.0000
7200	239.0000	227.0000	251.0000
7250	239.0000	228.0000	252.0000
7300	240.0000	228.0000	252.0000
7350	241.0000	229.0000	253.0000
7400	241.0000	229.0000	253.0000
7450	241.0000	230.0000	254.0000
7500	242.0000	230.0000	254.0000
7550	242.0000	230.0000	255.0000
7600	243.0000	231.0000	255.0000
7650	243.0000	231.0000	255.0000
7700	244.0000	232.0000	256.0000
7750	245.0000	232.0000	256.0000
7800	245.0000	233.0000	257.0000
7850	245.0000	233.0000	257.0000
7900	246.0000	234.0000	258.0000
7950	246.0000	234.0000	258.0000
8000	247.0000	235.0000	258.0000
8050	247.0000	235.0000	259.0000
8100	247.0000	236.0000	260.0000
8150	248.0000	236.0000	260.0000
8200	248.0000	236.0000	260.0000
8250	249.0000	237.0000	261.0000
8300	249.0000	238.0000	262.0000
8350	249.0000	238.0000	262.0000
8400	250.0000	238.0000	263.0000
8450	250.0000	239.0000	263.0000
8500	251.0000	239.0000	264.0000
8550	251.0000	240.0000	264.0000
8600	252.0000	240.0000	265.0000
8650	252.0000	241.0000	265.0000
8700	252.0000	241.0000	266.0000
8750	253.0000	242.0000	266.0000
8800	253.0000	242.0000	266.0000
8850	254.0000	243.0000	267.0000
8900	254.0000	243.0000	267.0000
8950	255.0000	243.0000	267.0000
9000	255.0000	243.0000	268.0000
9050	255.0000	244.0000	268.0000
9100	256.0000	244.0000	269.0000
9150	256.0000	244.0000	269.0000
9200	257.0000	245.0000	269.0000
9250	257.0000	245.0000	269.0000
9300	257.0000	246.0000	270.0000
9350	258.0000	246.0000	270.0000
9400	258.0000	246.0000	271.0000
9450	259.0000	247.0000	272.0000
9500	259.0000	247.0000	272.0000
9550	260.0000	247.0000	272.0000
9600	260.0000	248.0000	272.0000
9650	260.0000	249.0000	273.0000
9700	261.0000	249.0000	273.0000
9750	261.0000	249.0000	274.0000
9800	262.0000	250.0000	274.0000
9850	262.0000	250.0000	274.0000
9900	262.0000	251.0000	275.0000
9950	263.0000	251.0000	275.0000
10000	263.0000	251.0000	276.0000
10050	263.0000	252.0000	276.0000
10100	264.0000	252.0000	277.0000
10150	264.0000	253.0000	277.0000
10200	265.0000	253.0000	277.0000
10250	265.0000	253.0000	277.0000
10300	265.0000	253.0000	277.0000
10350	266.0000	254.0000	278.0000
10400	266.0000	254.0000	278.0000
10450	267.0000	254.0000	279.0000
10500	267.0000	255.0000	279.0000
10550	267.0000	255.0000	279.0000
10600	268.0000	255.0000	279.0000
10650	268.0000	256.0000	279.0000
10700	268.0000	256.0000	280.0000
10750	269.0000	257.0000	280.0000
10800	269.0000	257.0000	280.0000
10850	269.0000	257.0000	281.0000
10900	270.0000	257.0000	282.0000
10950	270.0000	258.0000	282.0000
11000	270.0000	258.0000	282.0000
11050	271.0000	259.0000	283.0000
11100	271.0000	259.0000	283.0000
11150	271.0000	260.0000	283.0000
11200	272.0000	260.0000	284.0000
11250	272.0000	260.0000	284.0000
11300	273.0000	260.0000	285.0000
11350	273.0000	261.0000	285.0000
11400	273.0000	261.0000	285.0000
11450	274.0000	261.0000	285.0000
11500	274.0000	262.0000	286.0000
11550	274.0000	262.0000	286.0000
11600	274.0000	262.0000	286.0000
11650	275.0000	263.0000	286.0000
11700	275.0000	263.0000	287.0000
11750	276.0000	264.0000	287.0000
11800	276.0000	264.0000	287.0000
11850	276.0000	265.0000	288.0000
11900	277.0000	265.0000	288.0000
11950	277.0000	265.0000	288.0000
12000	277.0000	266.0000	289.0000
12050	278.0000	266.0000	289.0000
12100	278.0000	266.0000	289.0000
12150	278.0000	267.0000	290.0000
12200	279.0000	267.0000	290.0000
12250	279.0000	267.0000	291.0000
12300	279.0000	268.0000	291.0000
12350	280.0000	268.0000	291.0000
12400	280.0000	268.0000	292.0000
12450	280.0000	268.0000	292.0000
12500	281.0000	269.0000	292.0000
12550	281.0000	269.0000	292.0000
12600	281.0000	270.0000	293.0000
12650	282.0000	270.0000	293.0000
12700	282.0000	270.0000	294.0000
12750	282.0000	270.0000	294.0000
12800	282.0000	271.0000	294.0000
12850	283.0000	272.0000	294.0000
12900	283.0000	272.0000	294.0000
12950	283.0000	272.0000	294.0000
13000	284.0000	272.0000	295.0000
13050	284.0000	272.0000	295.0000
13100	284.0000	273.0000	295.0000
13150	285.0000	273.0000	296.0000
13200	285.0000	274.0000	296.0000
13250	285.0000	274.0000	296.0000
13300	285.0000	274.0000	296.0000
13350	286.0000	274.0000	297.0000
13400	286.0000	275.0000	297.0000
13450	287.0000	275.0000	297.0000
13500	287.0000	276.0000	298.0000
13550	287.0000	276.0000	298.0000
13600	287.0000	276.0000	298.0000
13650	288.0000	276.0000	298.0000
13700	288.0000	277.0000	299.0000
13750	288.0000	277.0000	299.0000
13800	289.0000	277.0000	299.0000
13850	289.0000	277.0000	300.0000
13900	289.0000	278.0000	300.0000
13950	290.0000	278.0000	300.0000
14000	290.0000	278.0000	300.0000
14050	290.0000	279.0000	301.0000
14100	290.0000	279.0000	301.0000
14150	291.0000	279.0000	301.0000
14200	291.0000	280.0000	301.0000
14250	291.0000	280.0000	302.0000
14300	292.0000	280.0000	302.0000
14350	292.0000	281.0000	302.0000
14400	292.0000	281.0000	303.0000
14450	292.0000	282.0000	303.0000
14500	293.0000	282.0000	304.0000
14550	293.0000	282.0000	304.0000
14600	293.0000	282.0000	304.0000
14650	294.0000	283.0000	304.0000
14700	294.0000	283.0000	305.0000
14750	294.0000	284.0000	305.0000
14800	294.0000	284.0000	305.0000
14850	295.0000	285.0000	306.0000
14900	295.0000	285.0000	306.0000
14950	295.0000	286.0000	306.0000
15000	296.0000	286.0000	306.0000
15050	296.0000	286.0000	306.0000
15100	296.0000	286.0000	307.0000
15150	296.0000	286.0000	307.0000
15200	297.0000	287.0000	307.0000
15250	297.0000	287.0000	308.0000
15300	297.0000	287.0000	308.0000
15350	297.0000	287.0000	308.0000
15400	298.0000	288.0000	308.0000
15450	298.0000	288.0000	308.0000
15500	298.0000	288.0000	309.0000
15550	299.0000	288.0000	309.0000
15600	299.0000	289.0000	309.0000
15650	299.0000	289.0000	309.0000
15700	299.0000	289.0000	310.0000
15750	300.0000	289.0000	310.0000
15800	300.0000	290.0000	310.0000
15850	300.0000	290.0000	310.0000
15900	301.0000	290.0000	310.0000
15950	301.0000	291.0000	311.0000
16000	301.0000	291.0000	311.0000
16050	301.0000	292.0000	311.0000
16100	302.0000	292.0000	311.0000
16150	302.0000	292.0000	311.0000
16200	302.0000	292.0000	312.0000
16250	302.0000	293.0000	312.0000
16300	303.0000	293.0000	312.0000
16350	303.0000	293.0000	313.0000
16400	303.0000	293.0000	313.0000
16450	303.0000	294.0000	313.0000
16500	304.0000	294.0000	313.0000
16550	304.0000	294.0000	314.0000
16600	304.0000	294.0000	314.0000
16650	304.0000	294.0000	314.0000
16700	305.0000	295.0000	314.0000
16750	305.0000	295.0000	314.0000
16800	305.0000	295.0000	314.0000
16850	305.0000	295.0000	315.0000
16900	306.0000	296.0000	315.0000
16950	306.0000	296.0000	315.0000
17000	306.0000	296.0000	315.0000
17050	307.0000	297.0000	315.0000
17100	307.0000	297.0000	316.0000
17150	307.0000	297.0000	316.0000
17200	307.0000	297.0000	316.0000
17250	308.0000	298.0000	316.0000
17300	308.0000	298.0000	316.0000
17350	308.0000	298.0000	317.0000
17400	309.0000	299.0000	317.0000
17450	309.0000	299.0000	317.0000
17500	309.0000	299.0000	317.0000
17550	309.0000	299.0000	317.0000
17600	310.0000	300.0000	318.0000
17650	310.0000	300.0000	318.0000
17700	310.0000	300.0000	318.0000
17750	310.0000	301.0000	319.0000
17800	311.0000	301.0000	319.0000
17850	311.0000	301.0000	319.0000
17900	311.0000	301.0000	319.0000
17950	311.0000	302.0000	319.0000
18000	312.0000	302.0000	320.0000
18050	312.0000	302.0000	320.0000
18100	312.0000	303.0000	320.0000
18150	312.0000	303.0000	320.0000
18200	313.0000	303.0000	321.0000
18250	313.0000	303.0000	321.0000
18300	313.0000	304.0000	321.0000
18350	313.0000	304.0000	321.0000
18400	314.0000	305.0000	321.0000
18450	314.0000	305.0000	321.0000
18500	314.0000	306.0000	322.0000
18550	314.0000	306.0000	322.0000
18600	314.0000	306.0000	322.0000
18650	315.0000	306.0000	323.0000
18700	315.0000	306.0000	323.0000
18750	315.0000	307.0000	323.0000
18800	315.0000	307.0000	323.0000
18850	316.0000	307.0000	323.0000
18900	316.0000	307.0000	324.0000
18950	316.0000	308.0000	324.0000
19000	316.0000	308.0000	324.0000
19050	317.0000	308.0000	324.0000
19100	317.0000	308.0000	324.0000
19150	317.0000	309.0000	325.0000
19200	317.0000	309.0000	325.0000
19250	318.0000	310.0000	325.0000
19300	318.0000	310.0000	325.0000
19350	318.0000	310.0000	326.0000
19400	319.0000	310.0000	326.0000
19450	319.0000	311.0000	326.0000
19500	319.0000	311.0000	326.0000
19550	319.0000	311.0000	326.0000
19600	319.0000	311.0000	326.0000
19650	320.0000	311.0000	327.0000
19700	320.0000	312.0000	327.0000
19750	320.0000	312.0000	327.0000
19800	320.0000	312.0000	327.0000
19850	321.0000	312.0000	327.0000
19900	321.0000	313.0000	327.0000
19950	321.0000	313.0000	327.0000
20000	321.0000	313.0000	328.0000
20050	321.0000	313.0000	328.0000
20100	322.0000	314.0000	328.0000
20150	322.0000	314.0000	328.0000
20200	322.0000	315.0000	328.0000
20250	322.0000	315.0000	328.0000
20300	323.0000	315.0000	329.0000
20350	323.0000	315.0000	329.0000
20400	323.0000	316.0000	329.0000
20450	323.0000	316.0000	329.0000
20500	324.0000	316.0000	329.0000
20550	324.0000	317.0000	330.0000
20600	324.0000	317.0000	330.0000
20650	324.0000	317.0000	330.0000
20700	325.0000	317.0000	330.0000
20750	325.0000	317.0000	330.0000
20800	325.0000	318.0000	330.0000
20850	325.0000	318.0000	330.0000
20900	325.0000	318.0000	331.0000
20950	326.0000	319.0000	331.0000
21000	326.0000	319.0000	331.0000
21050	326.0000	319.0000	331.0000
21100	326.0000	320.0000	332.0000
21150	327.0000	320.0000	332.0000
21200	327.0000	320.0000	332.0000
21250	327.0000	321.0000	332.0000
21300	327.0000	321.0000	332.0000
21350	327.0000	321.0000	332.0000
21400	328.0000	321.0000	332.0000
21450	328.0000	321.0000	333.0000
21500	328.0000	322.0000	333.0000
21550	328.0000	322.0000	333.0000
21600	328.0000	322.0000	333.0000
21650	329.0000	322.0000	333.0000
21700	329.0000	323.0000	333.0000
21750	329.0000	323.0000	334.0000
21800	329.0000	323.0000	334.0000
21850	330.0000	324.0000	334.0000
21900	330.0000	324.0000	334.0000
21950	330.0000	325.0000	334.0000
22000	330.0000	325.0000	334.0000
22050	330.0000	325.0000	334.0000
22100	331.0000	325.0000	335.0000
22150	331.0000	326.0000	335.0000
22200	331.0000	326.0000	335.0000
22250	331.0000	326.0000	335.0000
22300	331.0000	327.0000	335.0000
22350	332.0000	327.0000	336.0000
22400	332.0000	327.0000	336.0000
22450	332.0000	327.0000	336.0000
22500	332.0000	328.0000	336.0000
22550	332.0000	328.0000	336.0000
22600	333.0000	328.0000	336.0000
22650	333.0000	329.0000	336.0000
22700	333.0000	329.0000	336.0000
22750	333.0000	329.0000	337.0000
22800	333.0000	329.0000	337.0000
22850	334.0000	330.0000	337.0000
22900	334.0000	330.0000	337.0000
22950	334.0000	331.0000	337.0000
23000	334.0000	331.0000	337.0000
23050	335.0000	331.0000	337.0000
23100	335.0000	332.0000	337.0000
23150	335.0000	332.0000	337.0000
23200	335.0000	332.0000	337.0000
23250	335.0000	332.0000	337.0000
23300	336.0000	333.0000	337.0000
23350	336.0000	333.0000	337.0000
23400	336.0000	333.0000	337.0000
23450	336.0000	334.0000	337.0000
23500	337.0000	334.0000	337.0000
23550	337.0000	335.0000	337.0000
23600	337.0000	335.0000	337.0000
23650	337.0000	337.0000	337.0000
23656	337.0000	337.0000	337.0000
