# Supplementary material for: Characterization of Esophageal Microbiota in Patients With Esophagitis and Esophageal Squamous Cell Carcinoma
Source: Front Cell Infect Microbiol. 2021 Nov 11;11:774330. doi: 10.3389/fcimb.2021.774330 (PMC8632060; doi:10.3389/fcimb.2021.774330)
Supplement: Supplementary file 2 [file DataSheet_1.zip › 16S_V3_V4-68╕÷╤∙▒╛JZD 2020.7.21/2.Alpha_diversity_analysis/Rarefaction/Samples_rarefaction/otu.ESC7.rarefaction]

numsampled	0.03	lci	hci
1	1.0000	1.0000	1.0000
50	24.0000	18.0000	29.0000
100	37.0000	30.0000	44.0000
150	46.0000	39.0000	54.0000
200	54.0000	45.0000	62.0000
250	60.0000	51.0000	68.0000
300	65.0000	57.0000	74.0000
350	70.0000	61.0000	80.0000
400	75.0000	66.0000	84.0000
450	79.0000	70.0000	90.0000
500	83.0000	73.0000	94.0000
550	87.0000	77.0000	97.0000
600	91.0000	80.0000	101.0000
650	94.0000	83.0000	104.0000
700	97.0000	86.0000	107.0000
750	100.0000	89.0000	110.0000
800	103.0000	92.0000	113.0000
850	105.0000	94.0000	116.0000
900	108.0000	97.0000	119.0000
950	110.0000	99.0000	122.0000
1000	113.0000	101.0000	125.0000
1050	115.0000	104.0000	127.0000
1100	117.0000	106.0000	129.0000
1150	120.0000	109.0000	131.0000
1200	122.0000	111.0000	133.0000
1250	124.0000	113.0000	136.0000
1300	126.0000	115.0000	138.0000
1350	128.0000	116.0000	140.0000
1400	130.0000	119.0000	141.0000
1450	132.0000	120.0000	143.0000
1500	134.0000	122.0000	145.0000
1550	135.0000	123.0000	147.0000
1600	137.0000	126.0000	148.0000
1650	139.0000	127.0000	150.0000
1700	141.0000	129.0000	152.0000
1750	142.0000	130.0000	154.0000
1800	144.0000	131.0000	156.0000
1850	145.0000	133.0000	157.0000
1900	147.0000	135.0000	159.0000
1950	148.0000	136.0000	160.0000
2000	150.0000	138.0000	162.0000
2050	151.0000	139.0000	163.0000
2100	153.0000	141.0000	164.0000
2150	154.0000	142.0000	165.0000
2200	155.0000	143.0000	167.0000
2250	156.0000	144.0000	169.0000
2300	158.0000	146.0000	170.0000
2350	159.0000	147.0000	171.0000
2400	160.0000	149.0000	173.0000
2450	162.0000	149.0000	173.0000
2500	163.0000	151.0000	175.0000
2550	164.0000	152.0000	176.0000
2600	165.0000	153.0000	177.0000
2650	166.0000	154.0000	178.0000
2700	167.0000	155.0000	179.0000
2750	168.0000	156.0000	180.0000
2800	170.0000	157.0000	182.0000
2850	171.0000	158.0000	183.0000
2900	172.0000	159.0000	183.0000
2950	173.0000	161.0000	185.0000
3000	174.0000	162.0000	185.0000
3050	175.0000	163.0000	187.0000
3100	176.0000	164.0000	188.0000
3150	177.0000	165.0000	189.0000
3200	178.0000	166.0000	191.0000
3250	179.0000	167.0000	191.0000
3300	180.0000	168.0000	192.0000
3350	181.0000	169.0000	193.0000
3400	182.0000	170.0000	193.0000
3450	183.0000	170.0000	194.0000
3500	183.0000	171.0000	195.0000
3550	184.0000	172.0000	196.0000
3600	185.0000	173.0000	197.0000
3650	186.0000	174.0000	197.0000
3700	187.0000	175.0000	198.0000
3750	188.0000	175.0000	199.0000
3800	189.0000	176.0000	200.0000
3850	189.0000	177.0000	201.0000
3900	190.0000	178.0000	202.0000
3950	191.0000	179.0000	203.0000
4000	192.0000	179.0000	204.0000
4050	193.0000	181.0000	205.0000
4100	194.0000	181.0000	205.0000
4150	194.0000	182.0000	206.0000
4200	195.0000	182.0000	206.0000
4250	196.0000	183.0000	207.0000
4300	196.0000	184.0000	208.0000
4350	197.0000	185.0000	209.0000
4400	198.0000	185.0000	210.0000
4450	199.0000	186.0000	210.0000
4500	199.0000	187.0000	211.0000
4550	200.0000	188.0000	211.0000
4600	201.0000	188.0000	212.0000
4650	201.0000	189.0000	213.0000
4700	202.0000	189.0000	214.0000
4750	203.0000	190.0000	215.0000
4800	204.0000	191.0000	215.0000
4850	204.0000	191.0000	216.0000
4900	205.0000	192.0000	217.0000
4950	206.0000	193.0000	217.0000
5000	206.0000	193.0000	219.0000
5050	207.0000	194.0000	219.0000
5100	207.0000	194.0000	220.0000
5150	208.0000	195.0000	221.0000
5200	208.0000	196.0000	221.0000
5250	209.0000	196.0000	222.0000
5300	210.0000	197.0000	222.0000
5350	210.0000	198.0000	223.0000
5400	211.0000	199.0000	223.0000
5450	211.0000	200.0000	224.0000
5500	212.0000	200.0000	224.0000
5550	213.0000	201.0000	225.0000
5600	213.0000	201.0000	226.0000
5650	214.0000	202.0000	226.0000
5700	214.0000	202.0000	227.0000
5750	215.0000	203.0000	227.0000
5800	216.0000	203.0000	227.0000
5850	216.0000	204.0000	228.0000
5900	217.0000	205.0000	229.0000
5950	217.0000	205.0000	229.0000
6000	218.0000	206.0000	229.0000
6050	218.0000	207.0000	230.0000
6100	219.0000	207.0000	231.0000
6150	219.0000	208.0000	231.0000
6200	220.0000	208.0000	232.0000
6250	221.0000	209.0000	232.0000
6300	221.0000	209.0000	232.0000
6350	221.0000	210.0000	232.0000
6400	222.0000	210.0000	233.0000
6450	223.0000	211.0000	234.0000
6500	223.0000	211.0000	234.0000
6550	224.0000	211.0000	234.0000
6600	224.0000	212.0000	235.0000
6650	224.0000	213.0000	235.0000
6700	225.0000	213.0000	236.0000
6750	225.0000	214.0000	236.0000
6800	226.0000	214.0000	237.0000
6850	226.0000	215.0000	238.0000
6900	227.0000	216.0000	238.0000
6950	227.0000	216.0000	238.0000
7000	227.0000	216.0000	239.0000
7050	228.0000	217.0000	239.0000
7100	228.0000	217.0000	239.0000
7150	229.0000	218.0000	240.0000
7200	229.0000	218.0000	240.0000
7250	230.0000	218.0000	241.0000
7300	230.0000	219.0000	242.0000
7350	231.0000	219.0000	242.0000
7400	231.0000	220.0000	242.0000
7450	232.0000	220.0000	242.0000
7500	232.0000	221.0000	243.0000
7550	232.0000	221.0000	243.0000
7600	233.0000	222.0000	244.0000
7650	233.0000	222.0000	244.0000
7700	234.0000	222.0000	245.0000
7750	234.0000	223.0000	245.0000
7800	234.0000	223.0000	246.0000
7850	235.0000	223.0000	246.0000
7900	235.0000	224.0000	246.0000
7950	236.0000	224.0000	247.0000
8000	236.0000	225.0000	247.0000
8050	236.0000	225.0000	248.0000
8100	237.0000	225.0000	248.0000
8150	237.0000	226.0000	248.0000
8200	238.0000	226.0000	249.0000
8250	238.0000	226.0000	249.0000
8300	239.0000	227.0000	250.0000
8350	239.0000	228.0000	250.0000
8400	239.0000	228.0000	250.0000
8450	240.0000	228.0000	251.0000
8500	240.0000	229.0000	251.0000
8550	240.0000	229.0000	251.0000
8600	241.0000	230.0000	252.0000
8650	241.0000	230.0000	252.0000
8700	242.0000	230.0000	252.0000
8750	242.0000	231.0000	252.0000
8800	242.0000	231.0000	253.0000
8850	243.0000	232.0000	253.0000
8900	243.0000	232.0000	254.0000
8950	243.0000	232.0000	254.0000
9000	244.0000	232.0000	255.0000
9050	244.0000	233.0000	255.0000
9100	245.0000	233.0000	255.0000
9150	245.0000	234.0000	256.0000
9200	245.0000	234.0000	256.0000
9250	246.0000	234.0000	256.0000
9300	246.0000	235.0000	257.0000
9350	246.0000	235.0000	257.0000
9400	247.0000	236.0000	257.0000
9450	247.0000	236.0000	257.0000
9500	248.0000	236.0000	258.0000
9550	248.0000	237.0000	258.0000
9600	248.0000	237.0000	259.0000
9650	249.0000	238.0000	259.0000
9700	249.0000	238.0000	259.0000
9750	249.0000	238.0000	260.0000
9800	250.0000	238.0000	260.0000
9850	250.0000	239.0000	260.0000
9900	250.0000	239.0000	261.0000
9950	250.0000	239.0000	261.0000
10000	251.0000	239.0000	261.0000
10050	251.0000	240.0000	261.0000
10100	252.0000	240.0000	262.0000
10150	252.0000	241.0000	262.0000
10200	252.0000	241.0000	262.0000
10250	253.0000	241.0000	263.0000
10300	253.0000	242.0000	263.0000
10350	253.0000	242.0000	264.0000
10400	254.0000	242.0000	264.0000
10450	254.0000	242.0000	264.0000
10500	254.0000	243.0000	265.0000
10550	255.0000	243.0000	265.0000
10600	255.0000	244.0000	265.0000
10650	255.0000	244.0000	265.0000
10700	256.0000	245.0000	266.0000
10750	256.0000	245.0000	266.0000
10800	256.0000	245.0000	267.0000
10850	256.0000	246.0000	267.0000
10900	257.0000	246.0000	267.0000
10950	257.0000	246.0000	267.0000
11000	257.0000	247.0000	268.0000
11050	258.0000	247.0000	268.0000
11100	258.0000	248.0000	268.0000
11150	258.0000	248.0000	268.0000
11200	259.0000	248.0000	268.0000
11250	259.0000	248.0000	269.0000
11300	259.0000	249.0000	269.0000
11350	259.0000	249.0000	269.0000
11400	260.0000	249.0000	270.0000
11450	260.0000	250.0000	270.0000
11500	260.0000	250.0000	270.0000
11550	261.0000	250.0000	271.0000
11600	261.0000	250.0000	271.0000
11650	261.0000	251.0000	271.0000
11700	261.0000	251.0000	271.0000
11750	262.0000	251.0000	272.0000
11800	262.0000	252.0000	272.0000
11850	262.0000	252.0000	272.0000
11900	262.0000	252.0000	272.0000
11950	263.0000	253.0000	273.0000
12000	263.0000	253.0000	273.0000
12050	263.0000	253.0000	273.0000
12100	264.0000	253.0000	274.0000
12150	264.0000	254.0000	274.0000
12200	264.0000	254.0000	274.0000
12250	265.0000	254.0000	275.0000
12300	265.0000	255.0000	275.0000
12350	265.0000	255.0000	275.0000
12400	265.0000	255.0000	275.0000
12450	266.0000	255.0000	275.0000
12500	266.0000	256.0000	276.0000
12550	266.0000	256.0000	276.0000
12600	266.0000	256.0000	277.0000
12650	267.0000	256.0000	277.0000
12700	267.0000	257.0000	277.0000
12750	267.0000	257.0000	277.0000
12800	268.0000	257.0000	277.0000
12850	268.0000	257.0000	278.0000
12900	268.0000	257.0000	278.0000
12950	268.0000	258.0000	279.0000
13000	269.0000	258.0000	279.0000
13050	269.0000	258.0000	279.0000
13100	269.0000	259.0000	279.0000
13150	269.0000	259.0000	279.0000
13200	270.0000	260.0000	280.0000
13250	270.0000	260.0000	280.0000
13300	270.0000	260.0000	280.0000
13350	271.0000	260.0000	280.0000
13400	271.0000	261.0000	281.0000
13450	271.0000	261.0000	281.0000
13500	271.0000	261.0000	281.0000
13550	272.0000	261.0000	281.0000
13600	272.0000	262.0000	282.0000
13650	272.0000	262.0000	282.0000
13700	272.0000	262.0000	282.0000
13750	273.0000	262.0000	282.0000
13800	273.0000	263.0000	282.0000
13850	273.0000	263.0000	283.0000
13900	273.0000	263.0000	283.0000
13950	274.0000	263.0000	283.0000
14000	274.0000	264.0000	283.0000
14050	274.0000	264.0000	284.0000
14100	274.0000	264.0000	284.0000
14150	275.0000	265.0000	284.0000
14200	275.0000	265.0000	284.0000
14250	275.0000	265.0000	285.0000
14300	276.0000	266.0000	285.0000
14350	276.0000	266.0000	285.0000
14400	276.0000	266.0000	285.0000
14450	276.0000	267.0000	285.0000
14500	277.0000	267.0000	286.0000
14550	277.0000	267.0000	286.0000
14600	277.0000	267.0000	286.0000
14650	277.0000	267.0000	286.0000
14700	278.0000	268.0000	286.0000
14750	278.0000	268.0000	287.0000
14800	278.0000	268.0000	287.0000
14850	278.0000	269.0000	287.0000
14900	278.0000	269.0000	288.0000
14950	279.0000	269.0000	288.0000
15000	279.0000	269.0000	288.0000
15050	279.0000	269.0000	288.0000
15100	279.0000	269.0000	288.0000
15150	280.0000	270.0000	289.0000
15200	280.0000	270.0000	289.0000
15250	280.0000	271.0000	289.0000
15300	280.0000	271.0000	289.0000
15350	281.0000	271.0000	290.0000
15400	281.0000	272.0000	290.0000
15450	281.0000	272.0000	290.0000
15500	281.0000	272.0000	290.0000
15550	281.0000	273.0000	291.0000
15600	282.0000	273.0000	291.0000
15650	282.0000	273.0000	291.0000
15700	282.0000	274.0000	291.0000
15750	282.0000	274.0000	291.0000
15800	283.0000	274.0000	292.0000
15850	283.0000	274.0000	292.0000
15900	283.0000	274.0000	292.0000
15950	283.0000	275.0000	292.0000
16000	284.0000	275.0000	292.0000
16050	284.0000	275.0000	293.0000
16100	284.0000	275.0000	293.0000
16150	284.0000	276.0000	293.0000
16200	285.0000	276.0000	293.0000
16250	285.0000	276.0000	293.0000
16300	285.0000	276.0000	294.0000
16350	285.0000	276.0000	294.0000
16400	285.0000	277.0000	294.0000
16450	286.0000	277.0000	294.0000
16500	286.0000	277.0000	294.0000
16550	286.0000	278.0000	294.0000
16600	286.0000	278.0000	295.0000
16650	287.0000	278.0000	295.0000
16700	287.0000	278.0000	295.0000
16750	287.0000	279.0000	295.0000
16800	287.0000	279.0000	296.0000
16850	287.0000	279.0000	296.0000
16900	288.0000	279.0000	296.0000
16950	288.0000	280.0000	296.0000
17000	288.0000	280.0000	296.0000
17050	289.0000	280.0000	296.0000
17100	289.0000	280.0000	297.0000
17150	289.0000	281.0000	297.0000
17200	289.0000	281.0000	297.0000
17250	289.0000	281.0000	297.0000
17300	290.0000	281.0000	297.0000
17350	290.0000	282.0000	298.0000
17400	290.0000	282.0000	298.0000
17450	290.0000	282.0000	298.0000
17500	290.0000	282.0000	298.0000
17550	291.0000	282.0000	298.0000
17600	291.0000	282.0000	298.0000
17650	291.0000	283.0000	298.0000
17700	291.0000	283.0000	299.0000
17750	292.0000	283.0000	299.0000
17800	292.0000	284.0000	299.0000
17850	292.0000	284.0000	299.0000
17900	292.0000	284.0000	299.0000
17950	292.0000	284.0000	300.0000
18000	292.0000	284.0000	300.0000
18050	293.0000	285.0000	300.0000
18100	293.0000	285.0000	300.0000
18150	293.0000	285.0000	300.0000
18200	293.0000	285.0000	300.0000
18250	293.0000	286.0000	300.0000
18300	294.0000	286.0000	300.0000
18350	294.0000	286.0000	301.0000
18400	294.0000	286.0000	301.0000
18450	294.0000	287.0000	301.0000
18500	294.0000	287.0000	301.0000
18550	295.0000	287.0000	301.0000
18600	295.0000	287.0000	302.0000
18650	295.0000	287.0000	302.0000
18700	295.0000	287.0000	302.0000
18750	295.0000	288.0000	302.0000
18800	296.0000	288.0000	302.0000
18850	296.0000	288.0000	302.0000
18900	296.0000	288.0000	302.0000
18950	296.0000	289.0000	303.0000
19000	297.0000	289.0000	303.0000
19050	297.0000	289.0000	303.0000
19100	297.0000	289.0000	303.0000
19150	297.0000	290.0000	303.0000
19200	297.0000	290.0000	303.0000
19250	297.0000	290.0000	304.0000
19300	298.0000	291.0000	304.0000
19350	298.0000	291.0000	304.0000
19400	298.0000	291.0000	304.0000
19450	298.0000	291.0000	304.0000
19500	298.0000	291.0000	305.0000
19550	299.0000	292.0000	305.0000
19600	299.0000	292.0000	305.0000
19650	299.0000	292.0000	305.0000
19700	299.0000	292.0000	305.0000
19750	299.0000	292.0000	305.0000
19800	299.0000	292.0000	305.0000
19850	300.0000	293.0000	306.0000
19900	300.0000	293.0000	306.0000
19950	300.0000	293.0000	306.0000
20000	300.0000	293.0000	306.0000
20050	300.0000	294.0000	306.0000
20100	301.0000	294.0000	306.0000
20150	301.0000	294.0000	306.0000
20200	301.0000	294.0000	306.0000
20250	301.0000	295.0000	306.0000
20300	301.0000	295.0000	307.0000
20350	302.0000	295.0000	307.0000
20400	302.0000	295.0000	307.0000
20450	302.0000	295.0000	307.0000
20500	302.0000	296.0000	307.0000
20550	302.0000	296.0000	307.0000
20600	302.0000	296.0000	307.0000
20650	303.0000	296.0000	308.0000
20700	303.0000	296.0000	308.0000
20750	303.0000	297.0000	308.0000
20800	303.0000	297.0000	308.0000
20850	303.0000	297.0000	308.0000
20900	304.0000	298.0000	308.0000
20950	304.0000	298.0000	308.0000
21000	304.0000	298.0000	308.0000
21050	304.0000	298.0000	309.0000
21100	304.0000	298.0000	309.0000
21150	304.0000	299.0000	309.0000
21200	305.0000	299.0000	309.0000
21250	305.0000	299.0000	309.0000
21300	305.0000	299.0000	309.0000
21350	305.0000	299.0000	310.0000
21400	305.0000	300.0000	310.0000
21450	305.0000	300.0000	310.0000
21500	306.0000	300.0000	310.0000
21550	306.0000	300.0000	310.0000
21600	306.0000	301.0000	310.0000
21650	306.0000	301.0000	310.0000
21700	306.0000	301.0000	310.0000
21750	307.0000	301.0000	311.0000
21800	307.0000	301.0000	311.0000
21850	307.0000	302.0000	311.0000
21900	307.0000	302.0000	311.0000
21950	307.0000	302.0000	311.0000
22000	307.0000	303.0000	311.0000
22050	308.0000	303.0000	311.0000
22100	308.0000	303.0000	311.0000
22150	308.0000	303.0000	312.0000
22200	308.0000	303.0000	312.0000
22250	308.0000	304.0000	312.0000
22300	308.0000	304.0000	312.0000
22350	309.0000	304.0000	312.0000
22400	309.0000	304.0000	312.0000
22450	309.0000	305.0000	312.0000
22500	309.0000	305.0000	312.0000
22550	309.0000	305.0000	312.0000
22600	310.0000	306.0000	312.0000
22650	310.0000	306.0000	313.0000
22700	310.0000	306.0000	313.0000
22750	310.0000	306.0000	313.0000
22800	310.0000	306.0000	313.0000
22850	310.0000	307.0000	313.0000
22900	311.0000	307.0000	313.0000
22950	311.0000	307.0000	313.0000
23000	311.0000	307.0000	313.0000
23050	311.0000	308.0000	313.0000
23100	311.0000	308.0000	313.0000
23150	311.0000	308.0000	313.0000
23200	312.0000	309.0000	313.0000
23250	312.0000	309.0000	313.0000
23300	312.0000	309.0000	313.0000
23350	312.0000	310.0000	313.0000
23400	312.0000	310.0000	313.0000
23450	313.0000	310.0000	313.0000
23500	313.0000	311.0000	313.0000
23550	313.0000	311.0000	313.0000
23600	313.0000	312.0000	313.0000
23650	313.0000	313.0000	313.0000
23656	313.0000	313.0000	313.0000
