# Supplementary material for: Characterization of Esophageal Microbiota in Patients With Esophagitis and Esophageal Squamous Cell Carcinoma
Source: Front Cell Infect Microbiol. 2021 Nov 11;11:774330. doi: 10.3389/fcimb.2021.774330 (PMC8632060; doi:10.3389/fcimb.2021.774330)
Supplement: Supplementary file 2 [file DataSheet_1.zip › 16S_V3_V4-68╕÷╤∙▒╛JZD 2020.7.21/2.Alpha_diversity_analysis/Rarefaction/Samples_rarefaction/otu.ESC8.rarefaction]

numsampled	0.03	lci	hci
1	1.0000	1.0000	1.0000
50	23.0000	18.0000	29.0000
100	36.0000	30.0000	43.0000
150	46.0000	38.0000	54.0000
200	54.0000	45.0000	63.0000
250	61.0000	52.0000	70.0000
300	67.0000	57.0000	77.0000
350	72.0000	62.0000	82.0000
400	77.0000	68.0000	87.0000
450	82.0000	72.0000	91.0000
500	86.0000	76.0000	96.0000
550	90.0000	80.0000	100.0000
600	93.0000	83.0000	103.0000
650	96.0000	87.0000	107.0000
700	99.0000	89.0000	110.0000
750	102.0000	93.0000	113.0000
800	105.0000	95.0000	116.0000
850	108.0000	98.0000	118.0000
900	110.0000	101.0000	121.0000
950	113.0000	103.0000	124.0000
1000	115.0000	105.0000	125.0000
1050	117.0000	107.0000	128.0000
1100	119.0000	109.0000	129.0000
1150	121.0000	111.0000	131.0000
1200	123.0000	113.0000	133.0000
1250	124.0000	115.0000	135.0000
1300	126.0000	116.0000	136.0000
1350	128.0000	118.0000	138.0000
1400	130.0000	119.0000	140.0000
1450	131.0000	121.0000	142.0000
1500	133.0000	123.0000	143.0000
1550	134.0000	124.0000	144.0000
1600	136.0000	125.0000	145.0000
1650	137.0000	127.0000	147.0000
1700	138.0000	128.0000	149.0000
1750	139.0000	129.0000	150.0000
1800	141.0000	130.0000	151.0000
1850	142.0000	131.0000	152.0000
1900	143.0000	132.0000	153.0000
1950	144.0000	133.0000	154.0000
2000	145.0000	134.0000	155.0000
2050	147.0000	135.0000	156.0000
2100	148.0000	137.0000	157.0000
2150	149.0000	138.0000	158.0000
2200	150.0000	138.0000	160.0000
2250	151.0000	140.0000	161.0000
2300	151.0000	141.0000	162.0000
2350	152.0000	142.0000	163.0000
2400	153.0000	143.0000	164.0000
2450	154.0000	144.0000	165.0000
2500	155.0000	144.0000	166.0000
2550	156.0000	145.0000	167.0000
2600	157.0000	146.0000	168.0000
2650	158.0000	147.0000	169.0000
2700	159.0000	148.0000	169.0000
2750	160.0000	149.0000	170.0000
2800	161.0000	149.0000	171.0000
2850	161.0000	150.0000	172.0000
2900	162.0000	151.0000	173.0000
2950	163.0000	152.0000	174.0000
3000	164.0000	152.0000	174.0000
3050	164.0000	153.0000	175.0000
3100	165.0000	154.0000	176.0000
3150	166.0000	154.0000	176.0000
3200	167.0000	155.0000	178.0000
3250	167.0000	156.0000	179.0000
3300	168.0000	157.0000	179.0000
3350	169.0000	158.0000	180.0000
3400	169.0000	158.0000	180.0000
3450	170.0000	159.0000	181.0000
3500	171.0000	160.0000	182.0000
3550	171.0000	161.0000	183.0000
3600	172.0000	161.0000	184.0000
3650	173.0000	162.0000	184.0000
3700	173.0000	162.0000	185.0000
3750	174.0000	163.0000	186.0000
3800	174.0000	163.0000	186.0000
3850	175.0000	164.0000	187.0000
3900	176.0000	164.0000	187.0000
3950	176.0000	165.0000	188.0000
4000	177.0000	165.0000	189.0000
4050	177.0000	166.0000	189.0000
4100	178.0000	167.0000	190.0000
4150	179.0000	168.0000	191.0000
4200	179.0000	168.0000	192.0000
4250	180.0000	169.0000	192.0000
4300	180.0000	169.0000	192.0000
4350	181.0000	170.0000	193.0000
4400	182.0000	170.0000	193.0000
4450	182.0000	171.0000	193.0000
4500	183.0000	171.0000	194.0000
4550	183.0000	172.0000	195.0000
4600	184.0000	173.0000	195.0000
4650	184.0000	173.0000	196.0000
4700	185.0000	174.0000	197.0000
4750	185.0000	174.0000	197.0000
4800	186.0000	174.0000	198.0000
4850	186.0000	175.0000	198.0000
4900	187.0000	176.0000	199.0000
4950	188.0000	176.0000	199.0000
5000	188.0000	177.0000	200.0000
5050	189.0000	177.0000	201.0000
5100	189.0000	178.0000	201.0000
5150	190.0000	178.0000	202.0000
5200	190.0000	179.0000	202.0000
5250	191.0000	179.0000	203.0000
5300	191.0000	180.0000	203.0000
5350	192.0000	180.0000	204.0000
5400	192.0000	181.0000	204.0000
5450	193.0000	181.0000	205.0000
5500	193.0000	182.0000	205.0000
5550	194.0000	182.0000	206.0000
5600	194.0000	182.0000	206.0000
5650	194.0000	183.0000	207.0000
5700	195.0000	183.0000	207.0000
5750	195.0000	184.0000	208.0000
5800	196.0000	184.0000	208.0000
5850	196.0000	185.0000	209.0000
5900	197.0000	185.0000	209.0000
5950	197.0000	186.0000	209.0000
6000	198.0000	187.0000	210.0000
6050	198.0000	187.0000	210.0000
6100	199.0000	187.0000	211.0000
6150	199.0000	187.0000	211.0000
6200	199.0000	188.0000	211.0000
6250	200.0000	188.0000	212.0000
6300	200.0000	189.0000	213.0000
6350	201.0000	189.0000	213.0000
6400	201.0000	190.0000	214.0000
6450	201.0000	190.0000	214.0000
6500	202.0000	191.0000	214.0000
6550	202.0000	191.0000	215.0000
6600	203.0000	192.0000	215.0000
6650	203.0000	192.0000	215.0000
6700	204.0000	193.0000	215.0000
6750	204.0000	193.0000	216.0000
6800	205.0000	193.0000	216.0000
6850	205.0000	194.0000	217.0000
6900	205.0000	194.0000	217.0000
6950	206.0000	194.0000	218.0000
7000	206.0000	194.0000	218.0000
7050	207.0000	195.0000	218.0000
7100	207.0000	195.0000	219.0000
7150	207.0000	196.0000	219.0000
7200	208.0000	196.0000	220.0000
7250	208.0000	197.0000	220.0000
7300	208.0000	197.0000	221.0000
7350	209.0000	197.0000	221.0000
7400	209.0000	198.0000	221.0000
7450	209.0000	198.0000	222.0000
7500	210.0000	199.0000	222.0000
7550	210.0000	199.0000	223.0000
7600	211.0000	199.0000	223.0000
7650	211.0000	199.0000	223.0000
7700	211.0000	200.0000	224.0000
7750	212.0000	200.0000	224.0000
7800	212.0000	201.0000	225.0000
7850	212.0000	201.0000	225.0000
7900	213.0000	201.0000	225.0000
7950	213.0000	202.0000	226.0000
8000	214.0000	202.0000	226.0000
8050	214.0000	203.0000	227.0000
8100	214.0000	204.0000	227.0000
8150	215.0000	204.0000	227.0000
8200	215.0000	204.0000	228.0000
8250	216.0000	204.0000	228.0000
8300	216.0000	205.0000	228.0000
8350	216.0000	205.0000	229.0000
8400	217.0000	205.0000	229.0000
8450	217.0000	206.0000	229.0000
8500	217.0000	206.0000	229.0000
8550	218.0000	206.0000	230.0000
8600	218.0000	206.0000	230.0000
8650	218.0000	207.0000	230.0000
8700	219.0000	208.0000	231.0000
8750	219.0000	208.0000	231.0000
8800	219.0000	209.0000	231.0000
8850	220.0000	209.0000	232.0000
8900	220.0000	209.0000	232.0000
8950	221.0000	209.0000	232.0000
9000	221.0000	210.0000	233.0000
9050	221.0000	210.0000	233.0000
9100	221.0000	210.0000	233.0000
9150	222.0000	210.0000	234.0000
9200	222.0000	210.0000	234.0000
9250	223.0000	211.0000	234.0000
9300	223.0000	211.0000	235.0000
9350	223.0000	211.0000	235.0000
9400	224.0000	212.0000	235.0000
9450	224.0000	212.0000	236.0000
9500	224.0000	212.0000	236.0000
9550	225.0000	212.0000	236.0000
9600	225.0000	213.0000	236.0000
9650	225.0000	213.0000	237.0000
9700	225.0000	214.0000	237.0000
9750	226.0000	214.0000	237.0000
9800	226.0000	214.0000	238.0000
9850	226.0000	215.0000	238.0000
9900	227.0000	215.0000	238.0000
9950	227.0000	215.0000	238.0000
10000	227.0000	215.0000	239.0000
10050	228.0000	215.0000	239.0000
10100	228.0000	216.0000	239.0000
10150	228.0000	216.0000	239.0000
10200	229.0000	216.0000	240.0000
10250	229.0000	217.0000	240.0000
10300	229.0000	217.0000	240.0000
10350	230.0000	217.0000	241.0000
10400	230.0000	217.0000	241.0000
10450	230.0000	218.0000	241.0000
10500	231.0000	219.0000	242.0000
10550	231.0000	219.0000	242.0000
10600	231.0000	219.0000	242.0000
10650	231.0000	220.0000	242.0000
10700	232.0000	220.0000	243.0000
10750	232.0000	220.0000	243.0000
10800	232.0000	221.0000	243.0000
10850	233.0000	221.0000	243.0000
10900	233.0000	222.0000	243.0000
10950	233.0000	222.0000	244.0000
11000	234.0000	222.0000	244.0000
11050	234.0000	223.0000	245.0000
11100	234.0000	223.0000	245.0000
11150	234.0000	223.0000	245.0000
11200	235.0000	223.0000	246.0000
11250	235.0000	224.0000	246.0000
11300	235.0000	224.0000	246.0000
11350	236.0000	225.0000	246.0000
11400	236.0000	225.0000	247.0000
11450	236.0000	225.0000	247.0000
11500	236.0000	225.0000	247.0000
11550	237.0000	225.0000	247.0000
11600	237.0000	226.0000	248.0000
11650	237.0000	226.0000	248.0000
11700	238.0000	226.0000	249.0000
11750	238.0000	226.0000	249.0000
11800	238.0000	227.0000	249.0000
11850	238.0000	227.0000	250.0000
11900	239.0000	228.0000	250.0000
11950	239.0000	228.0000	250.0000
12000	239.0000	228.0000	250.0000
12050	239.0000	228.0000	251.0000
12100	240.0000	228.0000	251.0000
12150	240.0000	229.0000	251.0000
12200	240.0000	229.0000	251.0000
12250	241.0000	230.0000	251.0000
12300	241.0000	230.0000	252.0000
12350	241.0000	230.0000	252.0000
12400	242.0000	231.0000	252.0000
12450	242.0000	231.0000	252.0000
12500	242.0000	231.0000	253.0000
12550	242.0000	232.0000	253.0000
12600	243.0000	232.0000	253.0000
12650	243.0000	232.0000	254.0000
12700	243.0000	233.0000	254.0000
12750	243.0000	233.0000	254.0000
12800	244.0000	233.0000	254.0000
12850	244.0000	234.0000	254.0000
12900	244.0000	234.0000	255.0000
12950	244.0000	234.0000	255.0000
13000	245.0000	235.0000	255.0000
13050	245.0000	235.0000	255.0000
13100	245.0000	235.0000	255.0000
13150	245.0000	235.0000	256.0000
13200	246.0000	236.0000	256.0000
13250	246.0000	236.0000	256.0000
13300	246.0000	236.0000	256.0000
13350	247.0000	236.0000	256.0000
13400	247.0000	236.0000	256.0000
13450	247.0000	237.0000	257.0000
13500	247.0000	237.0000	257.0000
13550	247.0000	237.0000	257.0000
13600	248.0000	237.0000	257.0000
13650	248.0000	238.0000	257.0000
13700	248.0000	238.0000	258.0000
13750	248.0000	238.0000	258.0000
13800	249.0000	238.0000	258.0000
13850	249.0000	238.0000	259.0000
13900	249.0000	239.0000	259.0000
13950	249.0000	239.0000	259.0000
14000	250.0000	239.0000	260.0000
14050	250.0000	239.0000	260.0000
14100	250.0000	240.0000	260.0000
14150	250.0000	240.0000	260.0000
14200	251.0000	240.0000	260.0000
14250	251.0000	240.0000	260.0000
14300	251.0000	240.0000	261.0000
14350	251.0000	241.0000	261.0000
14400	252.0000	241.0000	261.0000
14450	252.0000	241.0000	261.0000
14500	252.0000	241.0000	261.0000
14550	252.0000	242.0000	261.0000
14600	252.0000	242.0000	262.0000
14650	253.0000	242.0000	262.0000
14700	253.0000	243.0000	262.0000
14750	253.0000	243.0000	262.0000
14800	253.0000	243.0000	263.0000
14850	254.0000	243.0000	263.0000
14900	254.0000	244.0000	263.0000
14950	254.0000	244.0000	263.0000
15000	254.0000	244.0000	264.0000
15050	255.0000	245.0000	264.0000
15100	255.0000	245.0000	264.0000
15150	255.0000	245.0000	264.0000
15200	255.0000	246.0000	264.0000
15250	255.0000	246.0000	264.0000
15300	256.0000	246.0000	265.0000
15350	256.0000	247.0000	265.0000
15400	256.0000	247.0000	265.0000
15450	256.0000	247.0000	265.0000
15500	257.0000	247.0000	266.0000
15550	257.0000	247.0000	266.0000
15600	257.0000	247.0000	266.0000
15650	257.0000	248.0000	266.0000
15700	258.0000	248.0000	266.0000
15750	258.0000	248.0000	266.0000
15800	258.0000	248.0000	267.0000
15850	258.0000	248.0000	267.0000
15900	258.0000	249.0000	267.0000
15950	259.0000	249.0000	267.0000
16000	259.0000	249.0000	268.0000
16050	259.0000	249.0000	268.0000
16100	259.0000	250.0000	268.0000
16150	260.0000	250.0000	268.0000
16200	260.0000	250.0000	268.0000
16250	260.0000	250.0000	269.0000
16300	260.0000	250.0000	269.0000
16350	261.0000	251.0000	269.0000
16400	261.0000	251.0000	269.0000
16450	261.0000	251.0000	269.0000
16500	261.0000	252.0000	270.0000
16550	261.0000	252.0000	270.0000
16600	262.0000	252.0000	270.0000
16650	262.0000	252.0000	270.0000
16700	262.0000	252.0000	271.0000
16750	262.0000	253.0000	271.0000
16800	262.0000	253.0000	271.0000
16850	263.0000	254.0000	271.0000
16900	263.0000	254.0000	271.0000
16950	263.0000	254.0000	271.0000
17000	263.0000	254.0000	272.0000
17050	264.0000	254.0000	272.0000
17100	264.0000	255.0000	272.0000
17150	264.0000	255.0000	272.0000
17200	264.0000	255.0000	272.0000
17250	264.0000	255.0000	273.0000
17300	264.0000	255.0000	273.0000
17350	265.0000	256.0000	273.0000
17400	265.0000	256.0000	273.0000
17450	265.0000	256.0000	273.0000
17500	266.0000	257.0000	273.0000
17550	266.0000	257.0000	273.0000
17600	266.0000	257.0000	274.0000
17650	266.0000	258.0000	274.0000
17700	266.0000	258.0000	274.0000
17750	267.0000	258.0000	274.0000
17800	267.0000	258.0000	274.0000
17850	267.0000	259.0000	274.0000
17900	267.0000	259.0000	275.0000
17950	267.0000	259.0000	275.0000
18000	267.0000	259.0000	275.0000
18050	268.0000	260.0000	275.0000
18100	268.0000	260.0000	275.0000
18150	268.0000	260.0000	276.0000
18200	268.0000	260.0000	276.0000
18250	269.0000	260.0000	276.0000
18300	269.0000	261.0000	276.0000
18350	269.0000	261.0000	276.0000
18400	269.0000	261.0000	276.0000
18450	269.0000	261.0000	277.0000
18500	270.0000	261.0000	277.0000
18550	270.0000	262.0000	277.0000
18600	270.0000	262.0000	277.0000
18650	270.0000	262.0000	277.0000
18700	270.0000	262.0000	278.0000
18750	271.0000	263.0000	278.0000
18800	271.0000	263.0000	278.0000
18850	271.0000	263.0000	278.0000
18900	271.0000	263.0000	278.0000
18950	271.0000	264.0000	278.0000
19000	271.0000	264.0000	278.0000
19050	272.0000	264.0000	279.0000
19100	272.0000	264.0000	279.0000
19150	272.0000	265.0000	279.0000
19200	272.0000	265.0000	279.0000
19250	272.0000	265.0000	279.0000
19300	273.0000	265.0000	279.0000
19350	273.0000	266.0000	279.0000
19400	273.0000	266.0000	280.0000
19450	273.0000	266.0000	280.0000
19500	273.0000	266.0000	280.0000
19550	274.0000	266.0000	280.0000
19600	274.0000	267.0000	280.0000
19650	274.0000	267.0000	280.0000
19700	274.0000	267.0000	280.0000
19750	274.0000	267.0000	280.0000
19800	275.0000	268.0000	281.0000
19850	275.0000	268.0000	281.0000
19900	275.0000	268.0000	281.0000
19950	275.0000	268.0000	281.0000
20000	275.0000	269.0000	281.0000
20050	276.0000	269.0000	281.0000
20100	276.0000	269.0000	281.0000
20150	276.0000	269.0000	282.0000
20200	276.0000	270.0000	282.0000
20250	276.0000	270.0000	282.0000
20300	277.0000	270.0000	282.0000
20350	277.0000	270.0000	282.0000
20400	277.0000	270.0000	282.0000
20450	277.0000	270.0000	283.0000
20500	277.0000	271.0000	283.0000
20550	277.0000	271.0000	283.0000
20600	278.0000	271.0000	283.0000
20650	278.0000	272.0000	283.0000
20700	278.0000	272.0000	283.0000
20750	278.0000	272.0000	283.0000
20800	278.0000	272.0000	283.0000
20850	278.0000	272.0000	284.0000
20900	279.0000	273.0000	284.0000
20950	279.0000	273.0000	284.0000
21000	279.0000	273.0000	284.0000
21050	279.0000	273.0000	284.0000
21100	279.0000	273.0000	284.0000
21150	279.0000	274.0000	285.0000
21200	280.0000	274.0000	285.0000
21250	280.0000	274.0000	285.0000
21300	280.0000	274.0000	285.0000
21350	280.0000	274.0000	285.0000
21400	280.0000	274.0000	285.0000
21450	281.0000	275.0000	285.0000
21500	281.0000	275.0000	285.0000
21550	281.0000	275.0000	285.0000
21600	281.0000	275.0000	285.0000
21650	281.0000	276.0000	286.0000
21700	282.0000	276.0000	286.0000
21750	282.0000	276.0000	286.0000
21800	282.0000	276.0000	286.0000
21850	282.0000	277.0000	286.0000
21900	282.0000	277.0000	286.0000
21950	282.0000	277.0000	286.0000
22000	282.0000	277.0000	286.0000
22050	283.0000	278.0000	286.0000
22100	283.0000	278.0000	286.0000
22150	283.0000	278.0000	287.0000
22200	283.0000	278.0000	287.0000
22250	283.0000	279.0000	287.0000
22300	284.0000	279.0000	287.0000
22350	284.0000	279.0000	287.0000
22400	284.0000	279.0000	287.0000
22450	284.0000	279.0000	287.0000
22500	284.0000	280.0000	287.0000
22550	285.0000	280.0000	288.0000
22600	285.0000	280.0000	288.0000
22650	285.0000	281.0000	288.0000
22700	285.0000	281.0000	288.0000
22750	285.0000	281.0000	288.0000
22800	285.0000	281.0000	288.0000
22850	286.0000	281.0000	288.0000
22900	286.0000	282.0000	288.0000
22950	286.0000	282.0000	288.0000
23000	286.0000	283.0000	288.0000
23050	286.0000	283.0000	288.0000
23100	286.0000	283.0000	288.0000
23150	287.0000	283.0000	288.0000
23200	287.0000	284.0000	288.0000
23250	287.0000	284.0000	288.0000
23300	287.0000	285.0000	288.0000
23350	287.0000	285.0000	288.0000
23400	287.0000	285.0000	288.0000
23450	288.0000	286.0000	288.0000
23500	288.0000	286.0000	288.0000
23550	288.0000	286.0000	288.0000
23600	288.0000	287.0000	288.0000
23650	288.0000	288.0000	288.0000
23656	288.0000	288.0000	288.0000
