# Supplementary material for: Characterization of Esophageal Microbiota in Patients With Esophagitis and Esophageal Squamous Cell Carcinoma
Source: Front Cell Infect Microbiol. 2021 Nov 11;11:774330. doi: 10.3389/fcimb.2021.774330 (PMC8632060; doi:10.3389/fcimb.2021.774330)
Supplement: Supplementary file 2 [file DataSheet_1.zip › 16S_V3_V4-68╕÷╤∙▒╛JZD 2020.7.21/2.Alpha_diversity_analysis/Rarefaction/Samples_rarefaction/otu.ESC9.rarefaction]

numsampled	0.03	lci	hci
1	1.0000	1.0000	1.0000
50	22.0000	17.0000	28.0000
100	36.0000	29.0000	43.0000
150	46.0000	38.0000	54.0000
200	55.0000	46.0000	63.0000
250	62.0000	53.0000	71.0000
300	69.0000	60.0000	79.0000
350	75.0000	65.0000	85.0000
400	80.0000	70.0000	90.0000
450	85.0000	75.0000	96.0000
500	90.0000	79.0000	100.0000
550	94.0000	84.0000	104.0000
600	98.0000	87.0000	108.0000
650	101.0000	91.0000	111.0000
700	105.0000	95.0000	116.0000
750	108.0000	98.0000	118.0000
800	111.0000	101.0000	121.0000
850	113.0000	103.0000	124.0000
900	116.0000	106.0000	127.0000
950	118.0000	108.0000	129.0000
1000	121.0000	111.0000	132.0000
1050	123.0000	113.0000	134.0000
1100	125.0000	115.0000	136.0000
1150	127.0000	117.0000	138.0000
1200	129.0000	119.0000	140.0000
1250	131.0000	121.0000	142.0000
1300	133.0000	122.0000	144.0000
1350	135.0000	124.0000	145.0000
1400	136.0000	125.0000	147.0000
1450	138.0000	127.0000	148.0000
1500	139.0000	128.0000	150.0000
1550	141.0000	130.0000	151.0000
1600	142.0000	132.0000	153.0000
1650	144.0000	133.0000	154.0000
1700	145.0000	134.0000	156.0000
1750	146.0000	136.0000	157.0000
1800	148.0000	137.0000	158.0000
1850	149.0000	138.0000	160.0000
1900	150.0000	139.0000	161.0000
1950	151.0000	141.0000	162.0000
2000	152.0000	142.0000	163.0000
2050	154.0000	143.0000	164.0000
2100	155.0000	144.0000	165.0000
2150	156.0000	145.0000	167.0000
2200	157.0000	146.0000	168.0000
2250	158.0000	147.0000	169.0000
2300	159.0000	148.0000	170.0000
2350	160.0000	149.0000	170.0000
2400	161.0000	150.0000	172.0000
2450	162.0000	151.0000	173.0000
2500	163.0000	152.0000	174.0000
2550	164.0000	153.0000	175.0000
2600	165.0000	154.0000	175.0000
2650	166.0000	154.0000	177.0000
2700	167.0000	155.0000	178.0000
2750	168.0000	157.0000	178.0000
2800	168.0000	158.0000	180.0000
2850	169.0000	159.0000	181.0000
2900	170.0000	160.0000	182.0000
2950	171.0000	160.0000	182.0000
3000	172.0000	162.0000	183.0000
3050	172.0000	163.0000	184.0000
3100	173.0000	163.0000	185.0000
3150	174.0000	164.0000	186.0000
3200	175.0000	164.0000	186.0000
3250	175.0000	165.0000	187.0000
3300	176.0000	166.0000	188.0000
3350	177.0000	167.0000	189.0000
3400	178.0000	167.0000	189.0000
3450	179.0000	168.0000	190.0000
3500	179.0000	169.0000	191.0000
3550	180.0000	170.0000	192.0000
3600	181.0000	170.0000	193.0000
3650	181.0000	171.0000	193.0000
3700	182.0000	172.0000	194.0000
3750	183.0000	173.0000	195.0000
3800	183.0000	173.0000	195.0000
3850	184.0000	174.0000	196.0000
3900	185.0000	174.0000	197.0000
3950	186.0000	175.0000	198.0000
4000	186.0000	176.0000	198.0000
4050	187.0000	176.0000	199.0000
4100	187.0000	176.0000	199.0000
4150	188.0000	177.0000	200.0000
4200	189.0000	178.0000	201.0000
4250	189.0000	178.0000	201.0000
4300	190.0000	179.0000	202.0000
4350	191.0000	180.0000	202.0000
4400	191.0000	180.0000	203.0000
4450	192.0000	181.0000	204.0000
4500	192.0000	181.0000	205.0000
4550	193.0000	182.0000	205.0000
4600	194.0000	182.0000	206.0000
4650	194.0000	183.0000	207.0000
4700	195.0000	184.0000	207.0000
4750	195.0000	184.0000	207.0000
4800	196.0000	185.0000	208.0000
4850	197.0000	186.0000	208.0000
4900	197.0000	186.0000	209.0000
4950	198.0000	187.0000	210.0000
5000	198.0000	187.0000	211.0000
5050	199.0000	187.0000	211.0000
5100	199.0000	188.0000	212.0000
5150	200.0000	189.0000	212.0000
5200	200.0000	189.0000	213.0000
5250	201.0000	190.0000	213.0000
5300	201.0000	190.0000	214.0000
5350	202.0000	190.0000	214.0000
5400	203.0000	191.0000	215.0000
5450	203.0000	191.0000	215.0000
5500	204.0000	192.0000	216.0000
5550	204.0000	192.0000	216.0000
5600	205.0000	192.0000	217.0000
5650	205.0000	192.0000	217.0000
5700	206.0000	194.0000	218.0000
5750	206.0000	194.0000	218.0000
5800	207.0000	194.0000	219.0000
5850	207.0000	195.0000	219.0000
5900	208.0000	196.0000	220.0000
5950	208.0000	196.0000	221.0000
6000	209.0000	196.0000	221.0000
6050	209.0000	197.0000	221.0000
6100	210.0000	197.0000	222.0000
6150	210.0000	198.0000	222.0000
6200	210.0000	198.0000	223.0000
6250	211.0000	199.0000	223.0000
6300	211.0000	199.0000	224.0000
6350	212.0000	200.0000	224.0000
6400	212.0000	200.0000	224.0000
6450	213.0000	201.0000	225.0000
6500	213.0000	201.0000	225.0000
6550	214.0000	202.0000	226.0000
6600	214.0000	202.0000	226.0000
6650	215.0000	203.0000	227.0000
6700	215.0000	203.0000	227.0000
6750	216.0000	204.0000	228.0000
6800	216.0000	204.0000	228.0000
6850	216.0000	204.0000	229.0000
6900	217.0000	205.0000	230.0000
6950	217.0000	206.0000	230.0000
7000	218.0000	206.0000	230.0000
7050	218.0000	206.0000	230.0000
7100	219.0000	207.0000	230.0000
7150	219.0000	207.0000	231.0000
7200	220.0000	208.0000	231.0000
7250	220.0000	208.0000	232.0000
7300	220.0000	208.0000	232.0000
7350	221.0000	209.0000	233.0000
7400	221.0000	210.0000	233.0000
7450	221.0000	211.0000	233.0000
7500	222.0000	211.0000	233.0000
7550	222.0000	211.0000	234.0000
7600	223.0000	212.0000	234.0000
7650	223.0000	212.0000	235.0000
7700	224.0000	213.0000	235.0000
7750	224.0000	213.0000	235.0000
7800	224.0000	214.0000	236.0000
7850	225.0000	214.0000	236.0000
7900	225.0000	214.0000	237.0000
7950	226.0000	214.0000	237.0000
8000	226.0000	215.0000	238.0000
8050	226.0000	215.0000	238.0000
8100	227.0000	216.0000	238.0000
8150	227.0000	216.0000	239.0000
8200	228.0000	216.0000	239.0000
8250	228.0000	217.0000	239.0000
8300	228.0000	217.0000	240.0000
8350	229.0000	217.0000	240.0000
8400	229.0000	218.0000	241.0000
8450	230.0000	218.0000	241.0000
8500	230.0000	219.0000	241.0000
8550	230.0000	219.0000	242.0000
8600	231.0000	219.0000	242.0000
8650	231.0000	220.0000	243.0000
8700	231.0000	220.0000	243.0000
8750	232.0000	220.0000	243.0000
8800	232.0000	221.0000	243.0000
8850	232.0000	221.0000	244.0000
8900	233.0000	221.0000	244.0000
8950	233.0000	222.0000	245.0000
9000	233.0000	222.0000	245.0000
9050	234.0000	222.0000	246.0000
9100	234.0000	223.0000	246.0000
9150	235.0000	223.0000	246.0000
9200	235.0000	224.0000	246.0000
9250	235.0000	224.0000	247.0000
9300	236.0000	224.0000	247.0000
9350	236.0000	224.0000	248.0000
9400	236.0000	224.0000	248.0000
9450	237.0000	225.0000	248.0000
9500	237.0000	225.0000	249.0000
9550	237.0000	225.0000	249.0000
9600	238.0000	226.0000	249.0000
9650	238.0000	226.0000	250.0000
9700	238.0000	227.0000	250.0000
9750	239.0000	227.0000	250.0000
9800	239.0000	227.0000	250.0000
9850	239.0000	227.0000	251.0000
9900	240.0000	227.0000	251.0000
9950	240.0000	229.0000	251.0000
10000	240.0000	229.0000	252.0000
10050	241.0000	229.0000	252.0000
10100	241.0000	230.0000	253.0000
10150	241.0000	230.0000	253.0000
10200	242.0000	231.0000	253.0000
10250	242.0000	231.0000	253.0000
10300	242.0000	231.0000	253.0000
10350	243.0000	231.0000	254.0000
10400	243.0000	232.0000	254.0000
10450	243.0000	232.0000	254.0000
10500	244.0000	232.0000	255.0000
10550	244.0000	233.0000	255.0000
10600	244.0000	233.0000	255.0000
10650	245.0000	233.0000	256.0000
10700	245.0000	234.0000	256.0000
10750	245.0000	234.0000	256.0000
10800	246.0000	234.0000	257.0000
10850	246.0000	234.0000	257.0000
10900	246.0000	235.0000	257.0000
10950	247.0000	235.0000	258.0000
11000	247.0000	236.0000	258.0000
11050	247.0000	236.0000	258.0000
11100	247.0000	236.0000	259.0000
11150	248.0000	237.0000	259.0000
11200	248.0000	237.0000	259.0000
11250	248.0000	238.0000	259.0000
11300	249.0000	238.0000	259.0000
11350	249.0000	238.0000	260.0000
11400	249.0000	238.0000	260.0000
11450	250.0000	239.0000	260.0000
11500	250.0000	239.0000	261.0000
11550	250.0000	239.0000	261.0000
11600	250.0000	239.0000	261.0000
11650	251.0000	240.0000	261.0000
11700	251.0000	240.0000	261.0000
11750	251.0000	241.0000	262.0000
11800	252.0000	241.0000	262.0000
11850	252.0000	241.0000	262.0000
11900	252.0000	242.0000	263.0000
11950	253.0000	242.0000	263.0000
12000	253.0000	242.0000	263.0000
12050	253.0000	242.0000	264.0000
12100	253.0000	243.0000	264.0000
12150	254.0000	243.0000	264.0000
12200	254.0000	243.0000	264.0000
12250	254.0000	244.0000	265.0000
12300	255.0000	244.0000	265.0000
12350	255.0000	244.0000	265.0000
12400	255.0000	245.0000	266.0000
12450	255.0000	245.0000	266.0000
12500	256.0000	245.0000	266.0000
12550	256.0000	245.0000	266.0000
12600	256.0000	246.0000	267.0000
12650	257.0000	246.0000	267.0000
12700	257.0000	246.0000	267.0000
12750	257.0000	246.0000	267.0000
12800	257.0000	247.0000	268.0000
12850	258.0000	247.0000	268.0000
12900	258.0000	248.0000	268.0000
12950	258.0000	248.0000	268.0000
13000	259.0000	248.0000	269.0000
13050	259.0000	248.0000	269.0000
13100	259.0000	249.0000	269.0000
13150	259.0000	249.0000	269.0000
13200	260.0000	249.0000	269.0000
13250	260.0000	250.0000	269.0000
13300	260.0000	250.0000	270.0000
13350	260.0000	250.0000	270.0000
13400	261.0000	251.0000	270.0000
13450	261.0000	251.0000	271.0000
13500	261.0000	251.0000	271.0000
13550	261.0000	251.0000	271.0000
13600	262.0000	252.0000	272.0000
13650	262.0000	252.0000	272.0000
13700	262.0000	252.0000	272.0000
13750	262.0000	252.0000	273.0000
13800	263.0000	253.0000	273.0000
13850	263.0000	253.0000	273.0000
13900	263.0000	253.0000	274.0000
13950	263.0000	253.0000	274.0000
14000	264.0000	254.0000	274.0000
14050	264.0000	254.0000	274.0000
14100	264.0000	254.0000	275.0000
14150	265.0000	255.0000	275.0000
14200	265.0000	255.0000	275.0000
14250	265.0000	255.0000	275.0000
14300	265.0000	255.0000	275.0000
14350	266.0000	256.0000	275.0000
14400	266.0000	256.0000	275.0000
14450	266.0000	256.0000	275.0000
14500	266.0000	257.0000	276.0000
14550	267.0000	257.0000	276.0000
14600	267.0000	257.0000	276.0000
14650	267.0000	257.0000	277.0000
14700	267.0000	257.0000	277.0000
14750	268.0000	258.0000	277.0000
14800	268.0000	258.0000	277.0000
14850	268.0000	258.0000	277.0000
14900	268.0000	259.0000	278.0000
14950	269.0000	259.0000	278.0000
15000	269.0000	259.0000	278.0000
15050	269.0000	259.0000	278.0000
15100	269.0000	259.0000	279.0000
15150	270.0000	260.0000	279.0000
15200	270.0000	260.0000	279.0000
15250	270.0000	260.0000	279.0000
15300	270.0000	261.0000	280.0000
15350	270.0000	261.0000	280.0000
15400	271.0000	261.0000	280.0000
15450	271.0000	261.0000	280.0000
15500	271.0000	262.0000	281.0000
15550	272.0000	262.0000	281.0000
15600	272.0000	262.0000	281.0000
15650	272.0000	262.0000	281.0000
15700	272.0000	263.0000	281.0000
15750	272.0000	263.0000	282.0000
15800	273.0000	263.0000	282.0000
15850	273.0000	264.0000	282.0000
15900	273.0000	264.0000	282.0000
15950	273.0000	264.0000	282.0000
16000	274.0000	264.0000	283.0000
16050	274.0000	265.0000	283.0000
16100	274.0000	265.0000	283.0000
16150	274.0000	265.0000	283.0000
16200	275.0000	265.0000	283.0000
16250	275.0000	266.0000	283.0000
16300	275.0000	266.0000	284.0000
16350	275.0000	266.0000	284.0000
16400	275.0000	267.0000	284.0000
16450	276.0000	267.0000	284.0000
16500	276.0000	267.0000	284.0000
16550	276.0000	267.0000	285.0000
16600	276.0000	267.0000	285.0000
16650	276.0000	268.0000	285.0000
16700	277.0000	268.0000	285.0000
16750	277.0000	268.0000	286.0000
16800	277.0000	268.0000	286.0000
16850	277.0000	269.0000	286.0000
16900	278.0000	269.0000	286.0000
16950	278.0000	269.0000	287.0000
17000	278.0000	269.0000	287.0000
17050	278.0000	270.0000	287.0000
17100	278.0000	270.0000	287.0000
17150	279.0000	270.0000	287.0000
17200	279.0000	270.0000	288.0000
17250	279.0000	271.0000	288.0000
17300	280.0000	271.0000	288.0000
17350	280.0000	271.0000	288.0000
17400	280.0000	272.0000	288.0000
17450	280.0000	272.0000	289.0000
17500	280.0000	272.0000	289.0000
17550	281.0000	273.0000	289.0000
17600	281.0000	273.0000	289.0000
17650	281.0000	273.0000	289.0000
17700	281.0000	273.0000	289.0000
17750	281.0000	273.0000	290.0000
17800	282.0000	274.0000	290.0000
17850	282.0000	274.0000	290.0000
17900	282.0000	274.0000	290.0000
17950	282.0000	274.0000	290.0000
18000	283.0000	274.0000	290.0000
18050	283.0000	275.0000	290.0000
18100	283.0000	275.0000	291.0000
18150	283.0000	275.0000	291.0000
18200	283.0000	275.0000	291.0000
18250	284.0000	276.0000	292.0000
18300	284.0000	276.0000	292.0000
18350	284.0000	276.0000	292.0000
18400	284.0000	277.0000	292.0000
18450	284.0000	277.0000	292.0000
18500	285.0000	277.0000	293.0000
18550	285.0000	277.0000	293.0000
18600	285.0000	277.0000	293.0000
18650	285.0000	278.0000	293.0000
18700	286.0000	278.0000	293.0000
18750	286.0000	278.0000	293.0000
18800	286.0000	278.0000	294.0000
18850	286.0000	278.0000	294.0000
18900	286.0000	278.0000	294.0000
18950	287.0000	279.0000	294.0000
19000	287.0000	279.0000	294.0000
19050	287.0000	279.0000	295.0000
19100	287.0000	279.0000	295.0000
19150	287.0000	279.0000	295.0000
19200	287.0000	280.0000	295.0000
19250	288.0000	280.0000	295.0000
19300	288.0000	280.0000	295.0000
19350	288.0000	281.0000	295.0000
19400	288.0000	281.0000	295.0000
19450	289.0000	281.0000	295.0000
19500	289.0000	282.0000	295.0000
19550	289.0000	282.0000	296.0000
19600	289.0000	282.0000	296.0000
19650	289.0000	282.0000	296.0000
19700	289.0000	282.0000	296.0000
19750	290.0000	283.0000	296.0000
19800	290.0000	283.0000	296.0000
19850	290.0000	283.0000	297.0000
19900	290.0000	284.0000	297.0000
19950	290.0000	284.0000	297.0000
20000	291.0000	284.0000	297.0000
20050	291.0000	285.0000	297.0000
20100	291.0000	285.0000	297.0000
20150	291.0000	285.0000	297.0000
20200	291.0000	285.0000	298.0000
20250	292.0000	285.0000	298.0000
20300	292.0000	286.0000	298.0000
20350	292.0000	286.0000	298.0000
20400	292.0000	286.0000	298.0000
20450	292.0000	286.0000	298.0000
20500	293.0000	287.0000	299.0000
20550	293.0000	287.0000	299.0000
20600	293.0000	287.0000	299.0000
20650	293.0000	287.0000	299.0000
20700	293.0000	287.0000	299.0000
20750	294.0000	287.0000	299.0000
20800	294.0000	288.0000	299.0000
20850	294.0000	288.0000	299.0000
20900	294.0000	288.0000	300.0000
20950	294.0000	288.0000	300.0000
21000	295.0000	289.0000	300.0000
21050	295.0000	289.0000	300.0000
21100	295.0000	289.0000	300.0000
21150	295.0000	290.0000	300.0000
21200	295.0000	290.0000	300.0000
21250	296.0000	290.0000	301.0000
21300	296.0000	290.0000	301.0000
21350	296.0000	290.0000	301.0000
21400	296.0000	291.0000	301.0000
21450	296.0000	291.0000	301.0000
21500	297.0000	291.0000	301.0000
21550	297.0000	291.0000	301.0000
21600	297.0000	292.0000	301.0000
21650	297.0000	292.0000	301.0000
21700	297.0000	292.0000	302.0000
21750	297.0000	293.0000	302.0000
21800	298.0000	293.0000	302.0000
21850	298.0000	293.0000	302.0000
21900	298.0000	293.0000	302.0000
21950	298.0000	293.0000	302.0000
22000	298.0000	294.0000	302.0000
22050	298.0000	294.0000	302.0000
22100	299.0000	294.0000	302.0000
22150	299.0000	294.0000	303.0000
22200	299.0000	295.0000	303.0000
22250	299.0000	295.0000	303.0000
22300	299.0000	295.0000	303.0000
22350	300.0000	295.0000	303.0000
22400	300.0000	295.0000	303.0000
22450	300.0000	295.0000	303.0000
22500	300.0000	296.0000	303.0000
22550	300.0000	296.0000	303.0000
22600	300.0000	296.0000	304.0000
22650	301.0000	297.0000	304.0000
22700	301.0000	297.0000	304.0000
22750	301.0000	297.0000	304.0000
22800	301.0000	297.0000	304.0000
22850	301.0000	298.0000	304.0000
22900	302.0000	298.0000	304.0000
22950	302.0000	298.0000	304.0000
23000	302.0000	298.0000	304.0000
23050	302.0000	299.0000	304.0000
23100	302.0000	299.0000	304.0000
23150	302.0000	299.0000	304.0000
23200	303.0000	300.0000	304.0000
23250	303.0000	300.0000	304.0000
23300	303.0000	300.0000	304.0000
23350	303.0000	301.0000	304.0000
23400	303.0000	301.0000	304.0000
23450	303.0000	301.0000	304.0000
23500	304.0000	302.0000	304.0000
23550	304.0000	302.0000	304.0000
23600	304.0000	303.0000	304.0000
23650	304.0000	303.0000	304.0000
23656	304.0000	304.0000	304.0000
