# Supplementary material for: Characterization of Esophageal Microbiota in Patients With Esophagitis and Esophageal Squamous Cell Carcinoma
Source: Front Cell Infect Microbiol. 2021 Nov 11;11:774330. doi: 10.3389/fcimb.2021.774330 (PMC8632060; doi:10.3389/fcimb.2021.774330)
Supplement: Supplementary file 2 [file DataSheet_1.zip › 16S_V3_V4-68╕÷╤∙▒╛JZD 2020.7.21/2.Alpha_diversity_analysis/Rarefaction/Samples_rarefaction/otu.Nor1.rarefaction]

numsampled	0.03	lci	hci
1	1.0000	1.0000	1.0000
50	21.0000	16.0000	27.0000
100	32.0000	26.0000	39.0000
150	41.0000	34.0000	48.0000
200	48.0000	40.0000	56.0000
250	54.0000	46.0000	62.0000
300	59.0000	51.0000	67.0000
350	63.0000	55.0000	72.0000
400	68.0000	58.0000	77.0000
450	71.0000	62.0000	80.0000
500	74.0000	66.0000	83.0000
550	77.0000	68.0000	86.0000
600	80.0000	71.0000	89.0000
650	83.0000	74.0000	92.0000
700	85.0000	76.0000	94.0000
750	87.0000	78.0000	97.0000
800	90.0000	80.0000	99.0000
850	92.0000	82.0000	102.0000
900	93.0000	84.0000	104.0000
950	95.0000	86.0000	106.0000
1000	97.0000	88.0000	107.0000
1050	99.0000	90.0000	109.0000
1100	101.0000	91.0000	111.0000
1150	102.0000	93.0000	112.0000
1200	104.0000	94.0000	114.0000
1250	105.0000	96.0000	115.0000
1300	107.0000	97.0000	117.0000
1350	108.0000	99.0000	119.0000
1400	109.0000	100.0000	120.0000
1450	111.0000	101.0000	122.0000
1500	112.0000	102.0000	123.0000
1550	113.0000	104.0000	124.0000
1600	114.0000	105.0000	126.0000
1650	116.0000	106.0000	128.0000
1700	117.0000	107.0000	129.0000
1750	118.0000	108.0000	130.0000
1800	119.0000	110.0000	131.0000
1850	121.0000	110.0000	132.0000
1900	122.0000	112.0000	133.0000
1950	123.0000	112.0000	135.0000
2000	124.0000	113.0000	136.0000
2050	125.0000	114.0000	137.0000
2100	126.0000	115.0000	138.0000
2150	127.0000	117.0000	139.0000
2200	128.0000	118.0000	140.0000
2250	129.0000	119.0000	141.0000
2300	130.0000	120.0000	142.0000
2350	131.0000	120.0000	143.0000
2400	132.0000	121.0000	144.0000
2450	133.0000	122.0000	146.0000
2500	134.0000	123.0000	147.0000
2550	135.0000	125.0000	148.0000
2600	136.0000	125.0000	149.0000
2650	137.0000	126.0000	149.0000
2700	138.0000	127.0000	151.0000
2750	139.0000	128.0000	152.0000
2800	140.0000	129.0000	153.0000
2850	141.0000	130.0000	154.0000
2900	142.0000	130.0000	154.0000
2950	143.0000	131.0000	155.0000
3000	144.0000	132.0000	156.0000
3050	144.0000	133.0000	157.0000
3100	145.0000	134.0000	158.0000
3150	146.0000	134.0000	159.0000
3200	147.0000	135.0000	160.0000
3250	148.0000	136.0000	161.0000
3300	149.0000	137.0000	162.0000
3350	150.0000	138.0000	163.0000
3400	150.0000	139.0000	163.0000
3450	151.0000	140.0000	164.0000
3500	152.0000	140.0000	164.0000
3550	153.0000	141.0000	165.0000
3600	154.0000	142.0000	166.0000
3650	154.0000	143.0000	167.0000
3700	155.0000	143.0000	168.0000
3750	156.0000	144.0000	168.0000
3800	157.0000	145.0000	169.0000
3850	158.0000	145.0000	170.0000
3900	158.0000	146.0000	171.0000
3950	159.0000	147.0000	172.0000
4000	160.0000	148.0000	173.0000
4050	161.0000	149.0000	174.0000
4100	161.0000	149.0000	174.0000
4150	162.0000	150.0000	175.0000
4200	163.0000	150.0000	176.0000
4250	164.0000	151.0000	176.0000
4300	164.0000	152.0000	177.0000
4350	165.0000	152.0000	177.0000
4400	166.0000	153.0000	178.0000
4450	166.0000	154.0000	179.0000
4500	167.0000	155.0000	180.0000
4550	168.0000	156.0000	180.0000
4600	168.0000	156.0000	181.0000
4650	169.0000	157.0000	182.0000
4700	170.0000	157.0000	182.0000
4750	170.0000	158.0000	183.0000
4800	171.0000	159.0000	184.0000
4850	172.0000	159.0000	184.0000
4900	172.0000	160.0000	185.0000
4950	173.0000	161.0000	186.0000
5000	174.0000	161.0000	186.0000
5050	174.0000	162.0000	187.0000
5100	175.0000	163.0000	188.0000
5150	176.0000	163.0000	188.0000
5200	176.0000	164.0000	190.0000
5250	177.0000	164.0000	190.0000
5300	178.0000	165.0000	191.0000
5350	178.0000	166.0000	191.0000
5400	179.0000	166.0000	192.0000
5450	180.0000	167.0000	192.0000
5500	180.0000	167.0000	193.0000
5550	181.0000	168.0000	193.0000
5600	182.0000	169.0000	194.0000
5650	182.0000	169.0000	195.0000
5700	183.0000	170.0000	195.0000
5750	184.0000	171.0000	196.0000
5800	184.0000	171.0000	197.0000
5850	185.0000	172.0000	197.0000
5900	185.0000	172.0000	198.0000
5950	186.0000	172.0000	199.0000
6000	187.0000	173.0000	200.0000
6050	187.0000	174.0000	200.0000
6100	188.0000	174.0000	201.0000
6150	188.0000	175.0000	201.0000
6200	189.0000	175.0000	202.0000
6250	189.0000	176.0000	202.0000
6300	190.0000	176.0000	203.0000
6350	190.0000	177.0000	203.0000
6400	191.0000	178.0000	204.0000
6450	192.0000	178.0000	205.0000
6500	192.0000	179.0000	205.0000
6550	193.0000	179.0000	206.0000
6600	193.0000	180.0000	206.0000
6650	194.0000	180.0000	207.0000
6700	194.0000	181.0000	207.0000
6750	195.0000	182.0000	208.0000
6800	195.0000	182.0000	208.0000
6850	196.0000	182.0000	209.0000
6900	197.0000	183.0000	210.0000
6950	197.0000	184.0000	210.0000
7000	198.0000	184.0000	211.0000
7050	198.0000	185.0000	211.0000
7100	199.0000	185.0000	212.0000
7150	199.0000	185.0000	212.0000
7200	200.0000	186.0000	212.0000
7250	200.0000	187.0000	213.0000
7300	201.0000	187.0000	213.0000
7350	201.0000	188.0000	214.0000
7400	202.0000	189.0000	214.0000
7450	202.0000	189.0000	215.0000
7500	203.0000	189.0000	215.0000
7550	203.0000	190.0000	216.0000
7600	204.0000	190.0000	216.0000
7650	204.0000	191.0000	217.0000
7700	205.0000	191.0000	217.0000
7750	205.0000	192.0000	217.0000
7800	206.0000	192.0000	218.0000
7850	206.0000	193.0000	218.0000
7900	207.0000	193.0000	219.0000
7950	207.0000	194.0000	219.0000
8000	207.0000	195.0000	219.0000
8050	208.0000	195.0000	220.0000
8100	209.0000	196.0000	221.0000
8150	209.0000	196.0000	222.0000
8200	209.0000	197.0000	222.0000
8250	210.0000	197.0000	223.0000
8300	210.0000	197.0000	223.0000
8350	211.0000	198.0000	223.0000
8400	211.0000	198.0000	224.0000
8450	212.0000	199.0000	224.0000
8500	212.0000	199.0000	225.0000
8550	213.0000	199.0000	225.0000
8600	213.0000	200.0000	226.0000
8650	213.0000	201.0000	226.0000
8700	214.0000	201.0000	227.0000
8750	214.0000	201.0000	227.0000
8800	215.0000	202.0000	228.0000
8850	215.0000	202.0000	228.0000
8900	216.0000	203.0000	228.0000
8950	216.0000	204.0000	228.0000
9000	217.0000	204.0000	229.0000
9050	217.0000	204.0000	229.0000
9100	218.0000	205.0000	229.0000
9150	218.0000	205.0000	230.0000
9200	218.0000	205.0000	231.0000
9250	219.0000	206.0000	231.0000
9300	219.0000	207.0000	232.0000
9350	220.0000	207.0000	232.0000
9400	220.0000	207.0000	232.0000
9450	221.0000	208.0000	233.0000
9500	221.0000	208.0000	233.0000
9550	222.0000	209.0000	234.0000
9600	222.0000	209.0000	234.0000
9650	222.0000	209.0000	235.0000
9700	223.0000	210.0000	235.0000
9750	223.0000	211.0000	235.0000
9800	224.0000	211.0000	236.0000
9850	224.0000	211.0000	236.0000
9900	224.0000	212.0000	236.0000
9950	225.0000	212.0000	237.0000
10000	225.0000	213.0000	237.0000
10050	226.0000	213.0000	238.0000
10100	226.0000	213.0000	238.0000
10150	227.0000	213.0000	239.0000
10200	227.0000	214.0000	239.0000
10250	227.0000	215.0000	240.0000
10300	228.0000	215.0000	240.0000
10350	228.0000	215.0000	240.0000
10400	229.0000	216.0000	241.0000
10450	229.0000	216.0000	241.0000
10500	229.0000	217.0000	242.0000
10550	230.0000	217.0000	242.0000
10600	230.0000	218.0000	242.0000
10650	231.0000	218.0000	242.0000
10700	231.0000	219.0000	243.0000
10750	231.0000	219.0000	243.0000
10800	232.0000	219.0000	244.0000
10850	232.0000	220.0000	244.0000
10900	233.0000	220.0000	245.0000
10950	233.0000	220.0000	245.0000
11000	233.0000	220.0000	245.0000
11050	234.0000	221.0000	246.0000
11100	234.0000	222.0000	246.0000
11150	235.0000	222.0000	246.0000
11200	235.0000	222.0000	247.0000
11250	235.0000	223.0000	247.0000
11300	236.0000	224.0000	247.0000
11350	236.0000	224.0000	248.0000
11400	236.0000	224.0000	248.0000
11450	237.0000	224.0000	248.0000
11500	237.0000	225.0000	248.0000
11550	237.0000	225.0000	248.0000
11600	238.0000	226.0000	249.0000
11650	238.0000	226.0000	249.0000
11700	238.0000	226.0000	250.0000
11750	239.0000	227.0000	251.0000
11800	239.0000	227.0000	251.0000
11850	239.0000	227.0000	252.0000
11900	240.0000	228.0000	252.0000
11950	240.0000	228.0000	252.0000
12000	241.0000	228.0000	253.0000
12050	241.0000	229.0000	253.0000
12100	241.0000	229.0000	254.0000
12150	242.0000	230.0000	254.0000
12200	242.0000	230.0000	254.0000
12250	242.0000	230.0000	254.0000
12300	243.0000	231.0000	255.0000
12350	243.0000	231.0000	255.0000
12400	243.0000	231.0000	255.0000
12450	243.0000	232.0000	256.0000
12500	244.0000	232.0000	256.0000
12550	244.0000	232.0000	256.0000
12600	245.0000	233.0000	257.0000
12650	245.0000	233.0000	257.0000
12700	245.0000	233.0000	257.0000
12750	246.0000	234.0000	258.0000
12800	246.0000	234.0000	258.0000
12850	246.0000	234.0000	258.0000
12900	246.0000	235.0000	259.0000
12950	247.0000	235.0000	259.0000
13000	247.0000	236.0000	260.0000
13050	248.0000	236.0000	260.0000
13100	248.0000	236.0000	260.0000
13150	248.0000	236.0000	261.0000
13200	248.0000	237.0000	261.0000
13250	249.0000	237.0000	261.0000
13300	249.0000	237.0000	261.0000
13350	250.0000	238.0000	262.0000
13400	250.0000	238.0000	262.0000
13450	250.0000	238.0000	263.0000
13500	251.0000	239.0000	263.0000
13550	251.0000	239.0000	263.0000
13600	251.0000	240.0000	263.0000
13650	252.0000	240.0000	263.0000
13700	252.0000	241.0000	264.0000
13750	252.0000	241.0000	264.0000
13800	253.0000	241.0000	264.0000
13850	253.0000	241.0000	264.0000
13900	253.0000	242.0000	264.0000
13950	254.0000	242.0000	265.0000
14000	254.0000	242.0000	265.0000
14050	254.0000	243.0000	266.0000
14100	255.0000	243.0000	266.0000
14150	255.0000	243.0000	266.0000
14200	255.0000	244.0000	266.0000
14250	255.0000	244.0000	267.0000
14300	256.0000	244.0000	267.0000
14350	256.0000	245.0000	268.0000
14400	256.0000	245.0000	268.0000
14450	257.0000	245.0000	268.0000
14500	257.0000	246.0000	268.0000
14550	257.0000	246.0000	269.0000
14600	258.0000	247.0000	269.0000
14650	258.0000	247.0000	269.0000
14700	258.0000	247.0000	269.0000
14750	259.0000	248.0000	269.0000
14800	259.0000	248.0000	270.0000
14850	259.0000	248.0000	270.0000
14900	260.0000	249.0000	270.0000
14950	260.0000	249.0000	270.0000
15000	260.0000	249.0000	271.0000
15050	261.0000	250.0000	271.0000
15100	261.0000	250.0000	271.0000
15150	261.0000	250.0000	272.0000
15200	261.0000	251.0000	272.0000
15250	262.0000	251.0000	272.0000
15300	262.0000	251.0000	272.0000
15350	262.0000	251.0000	273.0000
15400	263.0000	252.0000	273.0000
15450	263.0000	252.0000	273.0000
15500	263.0000	252.0000	274.0000
15550	264.0000	252.0000	274.0000
15600	264.0000	253.0000	274.0000
15650	264.0000	253.0000	274.0000
15700	264.0000	254.0000	275.0000
15750	265.0000	254.0000	275.0000
15800	265.0000	254.0000	275.0000
15850	265.0000	254.0000	275.0000
15900	266.0000	254.0000	276.0000
15950	266.0000	254.0000	276.0000
16000	266.0000	255.0000	276.0000
16050	267.0000	255.0000	276.0000
16100	267.0000	255.0000	277.0000
16150	267.0000	256.0000	277.0000
16200	267.0000	256.0000	277.0000
16250	268.0000	257.0000	277.0000
16300	268.0000	257.0000	278.0000
16350	268.0000	257.0000	278.0000
16400	268.0000	257.0000	278.0000
16450	269.0000	258.0000	278.0000
16500	269.0000	258.0000	279.0000
16550	269.0000	258.0000	279.0000
16600	270.0000	259.0000	279.0000
16650	270.0000	259.0000	279.0000
16700	270.0000	260.0000	280.0000
16750	270.0000	260.0000	280.0000
16800	271.0000	261.0000	280.0000
16850	271.0000	261.0000	280.0000
16900	271.0000	261.0000	280.0000
16950	271.0000	261.0000	280.0000
17000	272.0000	262.0000	280.0000
17050	272.0000	262.0000	281.0000
17100	272.0000	263.0000	281.0000
17150	272.0000	263.0000	281.0000
17200	273.0000	263.0000	282.0000
17250	273.0000	263.0000	282.0000
17300	273.0000	263.0000	282.0000
17350	273.0000	263.0000	282.0000
17400	274.0000	264.0000	283.0000
17450	274.0000	265.0000	283.0000
17500	274.0000	265.0000	283.0000
17550	274.0000	265.0000	283.0000
17600	275.0000	265.0000	284.0000
17650	275.0000	265.0000	284.0000
17700	275.0000	266.0000	284.0000
17750	276.0000	266.0000	284.0000
17800	276.0000	267.0000	285.0000
17850	276.0000	267.0000	285.0000
17900	276.0000	267.0000	285.0000
17950	277.0000	268.0000	285.0000
18000	277.0000	268.0000	285.0000
18050	277.0000	268.0000	285.0000
18100	278.0000	268.0000	286.0000
18150	278.0000	269.0000	286.0000
18200	278.0000	269.0000	286.0000
18250	278.0000	269.0000	286.0000
18300	278.0000	270.0000	286.0000
18350	279.0000	270.0000	286.0000
18400	279.0000	270.0000	287.0000
18450	279.0000	271.0000	287.0000
18500	280.0000	271.0000	287.0000
18550	280.0000	271.0000	287.0000
18600	280.0000	271.0000	287.0000
18650	280.0000	272.0000	288.0000
18700	281.0000	272.0000	288.0000
18750	281.0000	272.0000	288.0000
18800	281.0000	272.0000	288.0000
18850	281.0000	273.0000	289.0000
18900	282.0000	273.0000	289.0000
18950	282.0000	274.0000	289.0000
19000	282.0000	274.0000	289.0000
19050	282.0000	274.0000	290.0000
19100	283.0000	274.0000	290.0000
19150	283.0000	275.0000	290.0000
19200	283.0000	275.0000	290.0000
19250	283.0000	275.0000	290.0000
19300	284.0000	275.0000	290.0000
19350	284.0000	276.0000	291.0000
19400	284.0000	276.0000	291.0000
19450	284.0000	276.0000	291.0000
19500	285.0000	276.0000	291.0000
19550	285.0000	277.0000	292.0000
19600	285.0000	277.0000	292.0000
19650	286.0000	277.0000	292.0000
19700	286.0000	277.0000	292.0000
19750	286.0000	278.0000	292.0000
19800	286.0000	278.0000	293.0000
19850	286.0000	278.0000	293.0000
19900	287.0000	279.0000	293.0000
19950	287.0000	279.0000	294.0000
20000	287.0000	279.0000	294.0000
20050	287.0000	280.0000	294.0000
20100	288.0000	280.0000	294.0000
20150	288.0000	280.0000	294.0000
20200	288.0000	281.0000	294.0000
20250	288.0000	281.0000	295.0000
20300	288.0000	281.0000	295.0000
20350	289.0000	281.0000	295.0000
20400	289.0000	281.0000	295.0000
20450	289.0000	281.0000	295.0000
20500	289.0000	282.0000	296.0000
20550	289.0000	282.0000	296.0000
20600	290.0000	282.0000	296.0000
20650	290.0000	283.0000	296.0000
20700	290.0000	283.0000	296.0000
20750	290.0000	283.0000	297.0000
20800	291.0000	283.0000	297.0000
20850	291.0000	284.0000	297.0000
20900	291.0000	284.0000	297.0000
20950	291.0000	284.0000	297.0000
21000	292.0000	284.0000	297.0000
21050	292.0000	285.0000	297.0000
21100	292.0000	285.0000	298.0000
21150	292.0000	285.0000	298.0000
21200	292.0000	286.0000	298.0000
21250	293.0000	286.0000	298.0000
21300	293.0000	286.0000	298.0000
21350	293.0000	287.0000	299.0000
21400	293.0000	287.0000	299.0000
21450	294.0000	288.0000	299.0000
21500	294.0000	288.0000	299.0000
21550	294.0000	288.0000	299.0000
21600	294.0000	288.0000	299.0000
21650	294.0000	288.0000	300.0000
21700	295.0000	288.0000	300.0000
21750	295.0000	289.0000	300.0000
21800	295.0000	289.0000	300.0000
21850	295.0000	290.0000	300.0000
21900	296.0000	290.0000	300.0000
21950	296.0000	290.0000	300.0000
22000	296.0000	291.0000	301.0000
22050	296.0000	291.0000	301.0000
22100	297.0000	291.0000	301.0000
22150	297.0000	292.0000	301.0000
22200	297.0000	292.0000	301.0000
22250	297.0000	292.0000	301.0000
22300	297.0000	292.0000	301.0000
22350	298.0000	293.0000	301.0000
22400	298.0000	293.0000	302.0000
22450	298.0000	293.0000	302.0000
22500	298.0000	294.0000	302.0000
22550	298.0000	294.0000	302.0000
22600	299.0000	294.0000	302.0000
22650	299.0000	295.0000	302.0000
22700	299.0000	295.0000	302.0000
22750	299.0000	295.0000	302.0000
22800	300.0000	295.0000	302.0000
22850	300.0000	296.0000	303.0000
22900	300.0000	296.0000	303.0000
22950	300.0000	296.0000	303.0000
23000	300.0000	297.0000	303.0000
23050	301.0000	297.0000	303.0000
23100	301.0000	297.0000	303.0000
23150	301.0000	297.0000	303.0000
23200	301.0000	298.0000	303.0000
23250	301.0000	298.0000	303.0000
23300	302.0000	299.0000	303.0000
23350	302.0000	299.0000	303.0000
23400	302.0000	300.0000	303.0000
23450	302.0000	300.0000	303.0000
23500	302.0000	300.0000	303.0000
23550	303.0000	301.0000	303.0000
23600	303.0000	302.0000	303.0000
23650	303.0000	303.0000	303.0000
23656	303.0000	303.0000	303.0000
