# Supplementary material for: Characterization of Esophageal Microbiota in Patients With Esophagitis and Esophageal Squamous Cell Carcinoma
Source: Front Cell Infect Microbiol. 2021 Nov 11;11:774330. doi: 10.3389/fcimb.2021.774330 (PMC8632060; doi:10.3389/fcimb.2021.774330)
Supplement: Supplementary file 2 [file DataSheet_1.zip › 16S_V3_V4-68╕÷╤∙▒╛JZD 2020.7.21/2.Alpha_diversity_analysis/Rarefaction/Samples_rarefaction/otu.Nor10.rarefaction]

numsampled	0.03	lci	hci
1	1.0000	1.0000	1.0000
50	27.0000	22.0000	33.0000
100	42.0000	35.0000	49.0000
150	52.0000	45.0000	60.0000
200	61.0000	52.0000	69.0000
250	68.0000	59.0000	76.0000
300	73.0000	65.0000	82.0000
350	78.0000	69.0000	87.0000
400	82.0000	74.0000	91.0000
450	86.0000	78.0000	95.0000
500	90.0000	81.0000	99.0000
550	93.0000	84.0000	102.0000
600	96.0000	87.0000	104.0000
650	98.0000	89.0000	107.0000
700	100.0000	91.0000	110.0000
750	103.0000	93.0000	112.0000
800	105.0000	96.0000	114.0000
850	107.0000	98.0000	116.0000
900	109.0000	100.0000	119.0000
950	111.0000	101.0000	120.0000
1000	113.0000	103.0000	122.0000
1050	114.0000	104.0000	124.0000
1100	116.0000	106.0000	126.0000
1150	118.0000	107.0000	127.0000
1200	119.0000	109.0000	129.0000
1250	121.0000	110.0000	130.0000
1300	122.0000	111.0000	132.0000
1350	123.0000	113.0000	133.0000
1400	125.0000	114.0000	135.0000
1450	126.0000	115.0000	136.0000
1500	127.0000	117.0000	137.0000
1550	128.0000	119.0000	139.0000
1600	130.0000	119.0000	140.0000
1650	131.0000	121.0000	141.0000
1700	132.0000	122.0000	143.0000
1750	133.0000	123.0000	144.0000
1800	134.0000	124.0000	145.0000
1850	136.0000	125.0000	147.0000
1900	137.0000	126.0000	148.0000
1950	138.0000	127.0000	149.0000
2000	139.0000	129.0000	150.0000
2050	140.0000	129.0000	151.0000
2100	141.0000	130.0000	153.0000
2150	142.0000	131.0000	154.0000
2200	143.0000	133.0000	155.0000
2250	144.0000	134.0000	156.0000
2300	145.0000	135.0000	157.0000
2350	146.0000	135.0000	158.0000
2400	147.0000	137.0000	158.0000
2450	148.0000	137.0000	159.0000
2500	149.0000	138.0000	161.0000
2550	150.0000	139.0000	162.0000
2600	151.0000	140.0000	163.0000
2650	152.0000	141.0000	163.0000
2700	153.0000	142.0000	165.0000
2750	154.0000	143.0000	166.0000
2800	155.0000	143.0000	167.0000
2850	156.0000	145.0000	168.0000
2900	156.0000	145.0000	169.0000
2950	157.0000	146.0000	170.0000
3000	158.0000	147.0000	170.0000
3050	159.0000	147.0000	172.0000
3100	160.0000	148.0000	172.0000
3150	161.0000	149.0000	174.0000
3200	162.0000	150.0000	174.0000
3250	162.0000	150.0000	175.0000
3300	163.0000	151.0000	176.0000
3350	164.0000	152.0000	177.0000
3400	165.0000	153.0000	178.0000
3450	166.0000	154.0000	179.0000
3500	166.0000	155.0000	180.0000
3550	167.0000	155.0000	181.0000
3600	168.0000	156.0000	181.0000
3650	169.0000	157.0000	182.0000
3700	170.0000	158.0000	183.0000
3750	170.0000	158.0000	184.0000
3800	171.0000	159.0000	185.0000
3850	172.0000	160.0000	185.0000
3900	173.0000	161.0000	186.0000
3950	173.0000	162.0000	186.0000
4000	174.0000	162.0000	187.0000
4050	175.0000	163.0000	188.0000
4100	176.0000	163.0000	188.0000
4150	176.0000	164.0000	189.0000
4200	177.0000	165.0000	190.0000
4250	178.0000	166.0000	191.0000
4300	179.0000	167.0000	192.0000
4350	179.0000	167.0000	193.0000
4400	180.0000	168.0000	193.0000
4450	181.0000	168.0000	194.0000
4500	181.0000	169.0000	195.0000
4550	182.0000	170.0000	195.0000
4600	182.0000	170.0000	196.0000
4650	183.0000	171.0000	197.0000
4700	184.0000	172.0000	197.0000
4750	185.0000	173.0000	198.0000
4800	185.0000	173.0000	199.0000
4850	186.0000	174.0000	199.0000
4900	187.0000	175.0000	200.0000
4950	187.0000	175.0000	201.0000
5000	188.0000	176.0000	202.0000
5050	189.0000	176.0000	202.0000
5100	189.0000	177.0000	203.0000
5150	190.0000	178.0000	204.0000
5200	190.0000	179.0000	204.0000
5250	191.0000	179.0000	205.0000
5300	192.0000	180.0000	205.0000
5350	192.0000	180.0000	206.0000
5400	193.0000	181.0000	206.0000
5450	194.0000	182.0000	207.0000
5500	194.0000	182.0000	208.0000
5550	195.0000	183.0000	209.0000
5600	196.0000	184.0000	209.0000
5650	196.0000	184.0000	210.0000
5700	197.0000	185.0000	211.0000
5750	198.0000	185.0000	211.0000
5800	198.0000	186.0000	212.0000
5850	199.0000	186.0000	212.0000
5900	199.0000	186.0000	213.0000
5950	200.0000	187.0000	214.0000
6000	201.0000	188.0000	214.0000
6050	201.0000	188.0000	215.0000
6100	202.0000	189.0000	215.0000
6150	202.0000	189.0000	216.0000
6200	203.0000	189.0000	216.0000
6250	203.0000	190.0000	216.0000
6300	204.0000	191.0000	217.0000
6350	204.0000	191.0000	217.0000
6400	205.0000	192.0000	218.0000
6450	205.0000	192.0000	218.0000
6500	206.0000	193.0000	219.0000
6550	206.0000	193.0000	220.0000
6600	207.0000	194.0000	221.0000
6650	207.0000	194.0000	222.0000
6700	208.0000	195.0000	222.0000
6750	209.0000	196.0000	223.0000
6800	209.0000	196.0000	223.0000
6850	210.0000	197.0000	224.0000
6900	210.0000	197.0000	224.0000
6950	211.0000	198.0000	225.0000
7000	211.0000	199.0000	225.0000
7050	212.0000	199.0000	226.0000
7100	212.0000	200.0000	226.0000
7150	213.0000	200.0000	226.0000
7200	213.0000	201.0000	227.0000
7250	214.0000	202.0000	227.0000
7300	214.0000	202.0000	227.0000
7350	215.0000	202.0000	228.0000
7400	215.0000	203.0000	228.0000
7450	216.0000	203.0000	229.0000
7500	217.0000	204.0000	229.0000
7550	217.0000	204.0000	230.0000
7600	218.0000	205.0000	231.0000
7650	218.0000	205.0000	231.0000
7700	219.0000	206.0000	232.0000
7750	219.0000	207.0000	232.0000
7800	220.0000	207.0000	232.0000
7850	220.0000	208.0000	233.0000
7900	221.0000	208.0000	233.0000
7950	221.0000	209.0000	234.0000
8000	222.0000	209.0000	234.0000
8050	222.0000	209.0000	235.0000
8100	222.0000	210.0000	236.0000
8150	223.0000	211.0000	236.0000
8200	223.0000	211.0000	236.0000
8250	224.0000	212.0000	237.0000
8300	224.0000	212.0000	237.0000
8350	225.0000	213.0000	237.0000
8400	225.0000	213.0000	238.0000
8450	226.0000	214.0000	239.0000
8500	226.0000	214.0000	239.0000
8550	227.0000	214.0000	239.0000
8600	227.0000	215.0000	240.0000
8650	228.0000	215.0000	240.0000
8700	228.0000	215.0000	241.0000
8750	229.0000	216.0000	241.0000
8800	229.0000	216.0000	241.0000
8850	229.0000	217.0000	242.0000
8900	230.0000	218.0000	242.0000
8950	230.0000	218.0000	243.0000
9000	231.0000	218.0000	243.0000
9050	231.0000	219.0000	243.0000
9100	232.0000	219.0000	244.0000
9150	232.0000	220.0000	244.0000
9200	232.0000	220.0000	245.0000
9250	233.0000	220.0000	245.0000
9300	233.0000	221.0000	245.0000
9350	234.0000	222.0000	246.0000
9400	234.0000	222.0000	246.0000
9450	235.0000	222.0000	246.0000
9500	235.0000	223.0000	247.0000
9550	235.0000	223.0000	248.0000
9600	236.0000	224.0000	248.0000
9650	236.0000	224.0000	248.0000
9700	237.0000	225.0000	249.0000
9750	237.0000	225.0000	249.0000
9800	238.0000	226.0000	250.0000
9850	238.0000	226.0000	250.0000
9900	238.0000	227.0000	251.0000
9950	239.0000	227.0000	251.0000
10000	239.0000	227.0000	251.0000
10050	239.0000	228.0000	252.0000
10100	240.0000	229.0000	252.0000
10150	240.0000	229.0000	253.0000
10200	241.0000	229.0000	253.0000
10250	241.0000	229.0000	253.0000
10300	242.0000	230.0000	254.0000
10350	242.0000	230.0000	254.0000
10400	242.0000	231.0000	254.0000
10450	243.0000	231.0000	255.0000
10500	243.0000	232.0000	255.0000
10550	244.0000	232.0000	256.0000
10600	244.0000	233.0000	256.0000
10650	244.0000	233.0000	256.0000
10700	245.0000	233.0000	257.0000
10750	245.0000	233.0000	257.0000
10800	246.0000	234.0000	258.0000
10850	246.0000	234.0000	258.0000
10900	246.0000	235.0000	258.0000
10950	247.0000	235.0000	258.0000
11000	247.0000	236.0000	259.0000
11050	247.0000	236.0000	259.0000
11100	248.0000	236.0000	259.0000
11150	248.0000	236.0000	260.0000
11200	248.0000	237.0000	260.0000
11250	249.0000	237.0000	260.0000
11300	249.0000	237.0000	261.0000
11350	250.0000	238.0000	261.0000
11400	250.0000	238.0000	262.0000
11450	251.0000	239.0000	262.0000
11500	251.0000	239.0000	262.0000
11550	251.0000	239.0000	263.0000
11600	252.0000	239.0000	263.0000
11650	252.0000	240.0000	263.0000
11700	252.0000	240.0000	263.0000
11750	253.0000	240.0000	264.0000
11800	253.0000	241.0000	264.0000
11850	253.0000	242.0000	265.0000
11900	254.0000	242.0000	265.0000
11950	254.0000	242.0000	265.0000
12000	255.0000	243.0000	266.0000
12050	255.0000	243.0000	266.0000
12100	255.0000	243.0000	266.0000
12150	256.0000	244.0000	266.0000
12200	256.0000	244.0000	267.0000
12250	256.0000	244.0000	267.0000
12300	257.0000	244.0000	267.0000
12350	257.0000	245.0000	268.0000
12400	257.0000	246.0000	268.0000
12450	258.0000	246.0000	269.0000
12500	258.0000	246.0000	269.0000
12550	258.0000	247.0000	269.0000
12600	259.0000	247.0000	270.0000
12650	259.0000	247.0000	270.0000
12700	259.0000	248.0000	270.0000
12750	260.0000	248.0000	270.0000
12800	260.0000	249.0000	271.0000
12850	260.0000	249.0000	271.0000
12900	261.0000	249.0000	271.0000
12950	261.0000	250.0000	272.0000
13000	261.0000	250.0000	272.0000
13050	262.0000	250.0000	272.0000
13100	262.0000	251.0000	273.0000
13150	262.0000	251.0000	273.0000
13200	262.0000	251.0000	273.0000
13250	263.0000	251.0000	274.0000
13300	263.0000	252.0000	274.0000
13350	263.0000	252.0000	274.0000
13400	264.0000	253.0000	275.0000
13450	264.0000	253.0000	275.0000
13500	264.0000	253.0000	275.0000
13550	265.0000	254.0000	275.0000
13600	265.0000	254.0000	276.0000
13650	265.0000	254.0000	276.0000
13700	266.0000	255.0000	276.0000
13750	266.0000	255.0000	277.0000
13800	266.0000	256.0000	277.0000
13850	267.0000	256.0000	277.0000
13900	267.0000	256.0000	277.0000
13950	267.0000	257.0000	278.0000
14000	268.0000	257.0000	278.0000
14050	268.0000	257.0000	278.0000
14100	268.0000	257.0000	278.0000
14150	269.0000	258.0000	278.0000
14200	269.0000	258.0000	279.0000
14250	269.0000	258.0000	279.0000
14300	269.0000	258.0000	279.0000
14350	270.0000	259.0000	280.0000
14400	270.0000	259.0000	280.0000
14450	270.0000	260.0000	280.0000
14500	271.0000	260.0000	281.0000
14550	271.0000	260.0000	281.0000
14600	272.0000	260.0000	282.0000
14650	272.0000	261.0000	282.0000
14700	272.0000	261.0000	282.0000
14750	272.0000	261.0000	283.0000
14800	273.0000	262.0000	283.0000
14850	273.0000	262.0000	283.0000
14900	273.0000	262.0000	283.0000
14950	274.0000	262.0000	284.0000
15000	274.0000	263.0000	284.0000
15050	274.0000	263.0000	284.0000
15100	274.0000	264.0000	284.0000
15150	275.0000	264.0000	285.0000
15200	275.0000	265.0000	285.0000
15250	275.0000	265.0000	285.0000
15300	276.0000	265.0000	286.0000
15350	276.0000	266.0000	286.0000
15400	276.0000	266.0000	286.0000
15450	276.0000	266.0000	286.0000
15500	277.0000	267.0000	286.0000
15550	277.0000	267.0000	287.0000
15600	277.0000	267.0000	287.0000
15650	277.0000	267.0000	287.0000
15700	278.0000	268.0000	287.0000
15750	278.0000	268.0000	288.0000
15800	278.0000	268.0000	288.0000
15850	279.0000	269.0000	289.0000
15900	279.0000	269.0000	289.0000
15950	279.0000	269.0000	289.0000
16000	279.0000	270.0000	289.0000
16050	280.0000	270.0000	289.0000
16100	280.0000	270.0000	289.0000
16150	280.0000	270.0000	290.0000
16200	280.0000	271.0000	290.0000
16250	281.0000	271.0000	290.0000
16300	281.0000	271.0000	291.0000
16350	281.0000	271.0000	291.0000
16400	282.0000	272.0000	291.0000
16450	282.0000	272.0000	291.0000
16500	282.0000	272.0000	292.0000
16550	282.0000	273.0000	292.0000
16600	283.0000	273.0000	292.0000
16650	283.0000	273.0000	292.0000
16700	283.0000	274.0000	292.0000
16750	284.0000	274.0000	293.0000
16800	284.0000	274.0000	293.0000
16850	284.0000	274.0000	293.0000
16900	284.0000	274.0000	293.0000
16950	285.0000	275.0000	293.0000
17000	285.0000	276.0000	293.0000
17050	285.0000	276.0000	294.0000
17100	285.0000	276.0000	294.0000
17150	286.0000	276.0000	294.0000
17200	286.0000	276.0000	294.0000
17250	286.0000	277.0000	295.0000
17300	287.0000	277.0000	295.0000
17350	287.0000	277.0000	295.0000
17400	287.0000	278.0000	295.0000
17450	287.0000	278.0000	295.0000
17500	288.0000	278.0000	296.0000
17550	288.0000	279.0000	296.0000
17600	288.0000	279.0000	296.0000
17650	288.0000	279.0000	297.0000
17700	289.0000	280.0000	297.0000
17750	289.0000	280.0000	297.0000
17800	289.0000	280.0000	297.0000
17850	289.0000	281.0000	298.0000
17900	290.0000	281.0000	298.0000
17950	290.0000	281.0000	298.0000
18000	290.0000	281.0000	298.0000
18050	290.0000	282.0000	299.0000
18100	291.0000	282.0000	299.0000
18150	291.0000	282.0000	299.0000
18200	291.0000	283.0000	299.0000
18250	291.0000	283.0000	299.0000
18300	292.0000	283.0000	299.0000
18350	292.0000	283.0000	299.0000
18400	292.0000	284.0000	300.0000
18450	292.0000	284.0000	300.0000
18500	292.0000	284.0000	300.0000
18550	293.0000	285.0000	301.0000
18600	293.0000	285.0000	301.0000
18650	293.0000	285.0000	301.0000
18700	293.0000	285.0000	301.0000
18750	294.0000	286.0000	301.0000
18800	294.0000	286.0000	301.0000
18850	294.0000	286.0000	302.0000
18900	295.0000	286.0000	302.0000
18950	295.0000	287.0000	302.0000
19000	295.0000	287.0000	302.0000
19050	295.0000	287.0000	302.0000
19100	296.0000	288.0000	303.0000
19150	296.0000	288.0000	303.0000
19200	296.0000	288.0000	303.0000
19250	296.0000	288.0000	303.0000
19300	297.0000	289.0000	304.0000
19350	297.0000	289.0000	304.0000
19400	297.0000	290.0000	304.0000
19450	297.0000	290.0000	304.0000
19500	297.0000	290.0000	304.0000
19550	298.0000	290.0000	304.0000
19600	298.0000	291.0000	305.0000
19650	298.0000	291.0000	305.0000
19700	298.0000	291.0000	305.0000
19750	299.0000	291.0000	305.0000
19800	299.0000	292.0000	305.0000
19850	299.0000	292.0000	306.0000
19900	299.0000	292.0000	306.0000
19950	300.0000	292.0000	306.0000
20000	300.0000	293.0000	306.0000
20050	300.0000	293.0000	306.0000
20100	300.0000	293.0000	307.0000
20150	300.0000	293.0000	307.0000
20200	301.0000	294.0000	307.0000
20250	301.0000	294.0000	307.0000
20300	301.0000	294.0000	307.0000
20350	301.0000	294.0000	307.0000
20400	301.0000	295.0000	308.0000
20450	302.0000	295.0000	308.0000
20500	302.0000	295.0000	308.0000
20550	302.0000	295.0000	308.0000
20600	302.0000	296.0000	308.0000
20650	303.0000	296.0000	308.0000
20700	303.0000	296.0000	309.0000
20750	303.0000	297.0000	309.0000
20800	303.0000	297.0000	309.0000
20850	303.0000	297.0000	309.0000
20900	304.0000	297.0000	309.0000
20950	304.0000	297.0000	310.0000
21000	304.0000	298.0000	310.0000
21050	305.0000	298.0000	310.0000
21100	305.0000	298.0000	310.0000
21150	305.0000	299.0000	310.0000
21200	305.0000	299.0000	310.0000
21250	305.0000	299.0000	310.0000
21300	306.0000	299.0000	311.0000
21350	306.0000	299.0000	311.0000
21400	306.0000	300.0000	311.0000
21450	306.0000	300.0000	311.0000
21500	306.0000	300.0000	311.0000
21550	307.0000	301.0000	311.0000
21600	307.0000	301.0000	311.0000
21650	307.0000	301.0000	312.0000
21700	307.0000	301.0000	312.0000
21750	308.0000	302.0000	312.0000
21800	308.0000	302.0000	312.0000
21850	308.0000	302.0000	312.0000
21900	308.0000	303.0000	312.0000
21950	308.0000	303.0000	312.0000
22000	309.0000	303.0000	313.0000
22050	309.0000	304.0000	313.0000
22100	309.0000	304.0000	313.0000
22150	309.0000	304.0000	313.0000
22200	309.0000	304.0000	313.0000
22250	310.0000	305.0000	313.0000
22300	310.0000	305.0000	313.0000
22350	310.0000	305.0000	314.0000
22400	310.0000	305.0000	314.0000
22450	310.0000	306.0000	314.0000
22500	311.0000	306.0000	314.0000
22550	311.0000	306.0000	314.0000
22600	311.0000	307.0000	314.0000
22650	311.0000	307.0000	314.0000
22700	311.0000	307.0000	314.0000
22750	312.0000	307.0000	314.0000
22800	312.0000	308.0000	315.0000
22850	312.0000	308.0000	315.0000
22900	312.0000	308.0000	315.0000
22950	312.0000	309.0000	315.0000
23000	313.0000	309.0000	315.0000
23050	313.0000	309.0000	315.0000
23100	313.0000	309.0000	315.0000
23150	313.0000	310.0000	315.0000
23200	313.0000	310.0000	315.0000
23250	314.0000	311.0000	315.0000
23300	314.0000	311.0000	315.0000
23350	314.0000	311.0000	315.0000
23400	314.0000	312.0000	315.0000
23450	314.0000	312.0000	315.0000
23500	315.0000	313.0000	315.0000
23550	315.0000	313.0000	315.0000
23600	315.0000	313.0000	315.0000
23650	315.0000	315.0000	315.0000
23656	315.0000	315.0000	315.0000
