# Supplementary material for: Characterization of Esophageal Microbiota in Patients With Esophagitis and Esophageal Squamous Cell Carcinoma
Source: Front Cell Infect Microbiol. 2021 Nov 11;11:774330. doi: 10.3389/fcimb.2021.774330 (PMC8632060; doi:10.3389/fcimb.2021.774330)
Supplement: Supplementary file 2 [file DataSheet_1.zip › 16S_V3_V4-68╕÷╤∙▒╛JZD 2020.7.21/2.Alpha_diversity_analysis/Rarefaction/Samples_rarefaction/otu.Nor11.rarefaction]

numsampled	0.03	lci	hci
1	1.0000	1.0000	1.0000
50	28.0000	23.0000	34.0000
100	43.0000	36.0000	49.0000
150	52.0000	45.0000	59.0000
200	59.0000	51.0000	66.0000
250	64.0000	57.0000	71.0000
300	69.0000	61.0000	76.0000
350	72.0000	65.0000	80.0000
400	75.0000	68.0000	83.0000
450	78.0000	71.0000	85.0000
500	81.0000	73.0000	88.0000
550	83.0000	75.0000	90.0000
600	85.0000	78.0000	92.0000
650	87.0000	79.0000	94.0000
700	88.0000	81.0000	96.0000
750	90.0000	82.0000	97.0000
800	91.0000	84.0000	98.0000
850	92.0000	85.0000	100.0000
900	94.0000	86.0000	101.0000
950	95.0000	88.0000	102.0000
1000	96.0000	89.0000	104.0000
1050	97.0000	90.0000	105.0000
1100	98.0000	91.0000	106.0000
1150	99.0000	92.0000	107.0000
1200	100.0000	92.0000	108.0000
1250	101.0000	93.0000	109.0000
1300	102.0000	94.0000	111.0000
1350	103.0000	95.0000	111.0000
1400	104.0000	96.0000	112.0000
1450	104.0000	97.0000	113.0000
1500	105.0000	98.0000	114.0000
1550	106.0000	99.0000	115.0000
1600	107.0000	99.0000	116.0000
1650	108.0000	100.0000	116.0000
1700	109.0000	101.0000	117.0000
1750	109.0000	101.0000	118.0000
1800	110.0000	102.0000	119.0000
1850	111.0000	103.0000	120.0000
1900	111.0000	103.0000	121.0000
1950	112.0000	104.0000	121.0000
2000	113.0000	105.0000	122.0000
2050	114.0000	105.0000	123.0000
2100	114.0000	106.0000	123.0000
2150	115.0000	106.0000	124.0000
2200	116.0000	107.0000	125.0000
2250	116.0000	107.0000	126.0000
2300	117.0000	108.0000	127.0000
2350	118.0000	109.0000	127.0000
2400	118.0000	109.0000	128.0000
2450	119.0000	109.0000	128.0000
2500	119.0000	110.0000	129.0000
2550	120.0000	111.0000	130.0000
2600	121.0000	111.0000	130.0000
2650	121.0000	112.0000	131.0000
2700	122.0000	113.0000	131.0000
2750	122.0000	113.0000	132.0000
2800	123.0000	114.0000	133.0000
2850	124.0000	114.0000	133.0000
2900	124.0000	115.0000	134.0000
2950	125.0000	115.0000	134.0000
3000	125.0000	116.0000	135.0000
3050	126.0000	117.0000	135.0000
3100	126.0000	117.0000	136.0000
3150	127.0000	117.0000	137.0000
3200	127.0000	118.0000	137.0000
3250	128.0000	119.0000	138.0000
3300	129.0000	119.0000	139.0000
3350	129.0000	119.0000	139.0000
3400	130.0000	120.0000	140.0000
3450	130.0000	121.0000	141.0000
3500	131.0000	121.0000	141.0000
3550	131.0000	121.0000	142.0000
3600	132.0000	122.0000	143.0000
3650	132.0000	122.0000	143.0000
3700	133.0000	123.0000	144.0000
3750	133.0000	123.0000	144.0000
3800	134.0000	124.0000	145.0000
3850	134.0000	124.0000	145.0000
3900	135.0000	125.0000	146.0000
3950	135.0000	126.0000	146.0000
4000	136.0000	126.0000	146.0000
4050	136.0000	127.0000	147.0000
4100	137.0000	127.0000	147.0000
4150	137.0000	127.0000	148.0000
4200	138.0000	128.0000	148.0000
4250	138.0000	128.0000	149.0000
4300	139.0000	129.0000	149.0000
4350	139.0000	129.0000	150.0000
4400	139.0000	130.0000	150.0000
4450	140.0000	130.0000	151.0000
4500	140.0000	130.0000	151.0000
4550	141.0000	131.0000	151.0000
4600	141.0000	131.0000	152.0000
4650	142.0000	131.0000	152.0000
4700	142.0000	132.0000	153.0000
4750	143.0000	132.0000	154.0000
4800	143.0000	133.0000	154.0000
4850	144.0000	134.0000	154.0000
4900	144.0000	134.0000	155.0000
4950	144.0000	134.0000	155.0000
5000	145.0000	135.0000	156.0000
5050	145.0000	135.0000	156.0000
5100	146.0000	136.0000	156.0000
5150	146.0000	136.0000	157.0000
5200	146.0000	137.0000	157.0000
5250	147.0000	137.0000	157.0000
5300	147.0000	138.0000	158.0000
5350	148.0000	138.0000	158.0000
5400	148.0000	138.0000	159.0000
5450	148.0000	139.0000	159.0000
5500	149.0000	139.0000	160.0000
5550	149.0000	140.0000	160.0000
5600	150.0000	140.0000	160.0000
5650	150.0000	141.0000	161.0000
5700	151.0000	141.0000	161.0000
5750	151.0000	142.0000	162.0000
5800	152.0000	142.0000	162.0000
5850	152.0000	142.0000	162.0000
5900	152.0000	143.0000	163.0000
5950	153.0000	143.0000	163.0000
6000	153.0000	144.0000	164.0000
6050	153.0000	144.0000	164.0000
6100	154.0000	144.0000	165.0000
6150	154.0000	144.0000	165.0000
6200	155.0000	145.0000	165.0000
6250	155.0000	145.0000	165.0000
6300	155.0000	145.0000	166.0000
6350	156.0000	146.0000	166.0000
6400	156.0000	146.0000	166.0000
6450	156.0000	146.0000	167.0000
6500	157.0000	147.0000	167.0000
6550	157.0000	147.0000	167.0000
6600	158.0000	148.0000	168.0000
6650	158.0000	148.0000	168.0000
6700	158.0000	148.0000	169.0000
6750	159.0000	149.0000	169.0000
6800	159.0000	149.0000	169.0000
6850	159.0000	149.0000	169.0000
6900	160.0000	150.0000	170.0000
6950	160.0000	150.0000	170.0000
7000	160.0000	150.0000	171.0000
7050	161.0000	151.0000	171.0000
7100	161.0000	151.0000	171.0000
7150	161.0000	152.0000	172.0000
7200	162.0000	152.0000	172.0000
7250	162.0000	152.0000	172.0000
7300	162.0000	153.0000	173.0000
7350	163.0000	153.0000	173.0000
7400	163.0000	153.0000	174.0000
7450	163.0000	153.0000	174.0000
7500	164.0000	154.0000	174.0000
7550	164.0000	154.0000	175.0000
7600	164.0000	154.0000	175.0000
7650	165.0000	155.0000	175.0000
7700	165.0000	155.0000	176.0000
7750	165.0000	155.0000	176.0000
7800	166.0000	156.0000	176.0000
7850	166.0000	157.0000	177.0000
7900	166.0000	157.0000	177.0000
7950	167.0000	157.0000	178.0000
8000	167.0000	157.0000	178.0000
8050	167.0000	157.0000	178.0000
8100	168.0000	158.0000	179.0000
8150	168.0000	158.0000	179.0000
8200	168.0000	158.0000	179.0000
8250	169.0000	158.0000	180.0000
8300	169.0000	159.0000	180.0000
8350	169.0000	159.0000	180.0000
8400	169.0000	159.0000	180.0000
8450	170.0000	159.0000	181.0000
8500	170.0000	159.0000	181.0000
8550	170.0000	160.0000	181.0000
8600	171.0000	160.0000	182.0000
8650	171.0000	160.0000	182.0000
8700	171.0000	160.0000	182.0000
8750	172.0000	161.0000	182.0000
8800	172.0000	161.0000	182.0000
8850	172.0000	161.0000	183.0000
8900	173.0000	162.0000	183.0000
8950	173.0000	162.0000	183.0000
9000	173.0000	162.0000	184.0000
9050	173.0000	163.0000	184.0000
9100	174.0000	163.0000	184.0000
9150	174.0000	163.0000	185.0000
9200	174.0000	164.0000	185.0000
9250	175.0000	164.0000	185.0000
9300	175.0000	165.0000	185.0000
9350	175.0000	165.0000	186.0000
9400	176.0000	165.0000	186.0000
9450	176.0000	165.0000	186.0000
9500	176.0000	166.0000	186.0000
9550	176.0000	166.0000	187.0000
9600	177.0000	166.0000	187.0000
9650	177.0000	166.0000	187.0000
9700	177.0000	167.0000	187.0000
9750	178.0000	167.0000	188.0000
9800	178.0000	167.0000	188.0000
9850	178.0000	168.0000	189.0000
9900	178.0000	168.0000	189.0000
9950	179.0000	168.0000	189.0000
10000	179.0000	169.0000	189.0000
10050	179.0000	169.0000	189.0000
10100	180.0000	169.0000	190.0000
10150	180.0000	169.0000	190.0000
10200	180.0000	169.0000	190.0000
10250	180.0000	170.0000	191.0000
10300	181.0000	170.0000	191.0000
10350	181.0000	170.0000	191.0000
10400	181.0000	171.0000	191.0000
10450	181.0000	171.0000	191.0000
10500	182.0000	171.0000	192.0000
10550	182.0000	172.0000	192.0000
10600	182.0000	172.0000	192.0000
10650	183.0000	172.0000	192.0000
10700	183.0000	172.0000	192.0000
10750	183.0000	173.0000	193.0000
10800	183.0000	173.0000	193.0000
10850	184.0000	173.0000	193.0000
10900	184.0000	174.0000	193.0000
10950	184.0000	174.0000	193.0000
11000	184.0000	174.0000	194.0000
11050	185.0000	174.0000	194.0000
11100	185.0000	175.0000	194.0000
11150	185.0000	175.0000	194.0000
11200	185.0000	175.0000	195.0000
11250	186.0000	175.0000	195.0000
11300	186.0000	176.0000	195.0000
11350	186.0000	176.0000	196.0000
11400	186.0000	176.0000	196.0000
11450	187.0000	176.0000	196.0000
11500	187.0000	176.0000	196.0000
11550	187.0000	177.0000	196.0000
11600	187.0000	177.0000	197.0000
11650	188.0000	177.0000	197.0000
11700	188.0000	178.0000	197.0000
11750	188.0000	178.0000	198.0000
11800	189.0000	178.0000	198.0000
11850	189.0000	178.0000	198.0000
11900	189.0000	179.0000	198.0000
11950	189.0000	179.0000	199.0000
12000	189.0000	179.0000	199.0000
12050	190.0000	179.0000	199.0000
12100	190.0000	179.0000	199.0000
12150	190.0000	179.0000	199.0000
12200	190.0000	180.0000	199.0000
12250	191.0000	180.0000	200.0000
12300	191.0000	180.0000	200.0000
12350	191.0000	181.0000	200.0000
12400	191.0000	181.0000	200.0000
12450	192.0000	181.0000	201.0000
12500	192.0000	181.0000	201.0000
12550	192.0000	181.0000	201.0000
12600	192.0000	182.0000	201.0000
12650	192.0000	182.0000	201.0000
12700	193.0000	182.0000	201.0000
12750	193.0000	182.0000	202.0000
12800	193.0000	183.0000	202.0000
12850	193.0000	183.0000	202.0000
12900	194.0000	183.0000	203.0000
12950	194.0000	183.0000	203.0000
13000	194.0000	184.0000	203.0000
13050	194.0000	184.0000	203.0000
13100	194.0000	184.0000	203.0000
13150	195.0000	185.0000	203.0000
13200	195.0000	185.0000	204.0000
13250	195.0000	185.0000	204.0000
13300	195.0000	186.0000	204.0000
13350	196.0000	186.0000	204.0000
13400	196.0000	186.0000	205.0000
13450	196.0000	186.0000	205.0000
13500	196.0000	186.0000	205.0000
13550	196.0000	186.0000	206.0000
13600	197.0000	187.0000	206.0000
13650	197.0000	187.0000	206.0000
13700	197.0000	187.0000	206.0000
13750	197.0000	187.0000	206.0000
13800	197.0000	188.0000	207.0000
13850	198.0000	188.0000	207.0000
13900	198.0000	188.0000	207.0000
13950	198.0000	188.0000	207.0000
14000	198.0000	189.0000	207.0000
14050	198.0000	189.0000	208.0000
14100	199.0000	189.0000	208.0000
14150	199.0000	189.0000	208.0000
14200	199.0000	190.0000	208.0000
14250	199.0000	190.0000	208.0000
14300	199.0000	190.0000	208.0000
14350	200.0000	190.0000	208.0000
14400	200.0000	191.0000	208.0000
14450	200.0000	191.0000	208.0000
14500	200.0000	191.0000	209.0000
14550	200.0000	191.0000	209.0000
14600	201.0000	191.0000	209.0000
14650	201.0000	192.0000	209.0000
14700	201.0000	192.0000	209.0000
14750	201.0000	192.0000	210.0000
14800	201.0000	193.0000	210.0000
14850	202.0000	193.0000	210.0000
14900	202.0000	193.0000	210.0000
14950	202.0000	193.0000	211.0000
15000	202.0000	193.0000	211.0000
15050	202.0000	194.0000	211.0000
15100	203.0000	194.0000	211.0000
15150	203.0000	194.0000	212.0000
15200	203.0000	194.0000	212.0000
15250	203.0000	195.0000	212.0000
15300	204.0000	195.0000	212.0000
15350	204.0000	195.0000	212.0000
15400	204.0000	195.0000	212.0000
15450	204.0000	196.0000	212.0000
15500	204.0000	196.0000	213.0000
15550	205.0000	196.0000	213.0000
15600	205.0000	196.0000	213.0000
15650	205.0000	196.0000	213.0000
15700	205.0000	196.0000	213.0000
15750	205.0000	197.0000	213.0000
15800	205.0000	197.0000	213.0000
15850	205.0000	197.0000	213.0000
15900	206.0000	197.0000	213.0000
15950	206.0000	197.0000	214.0000
16000	206.0000	198.0000	214.0000
16050	206.0000	198.0000	214.0000
16100	207.0000	198.0000	214.0000
16150	207.0000	198.0000	214.0000
16200	207.0000	198.0000	215.0000
16250	207.0000	199.0000	215.0000
16300	207.0000	199.0000	215.0000
16350	208.0000	199.0000	215.0000
16400	208.0000	199.0000	215.0000
16450	208.0000	200.0000	215.0000
16500	208.0000	200.0000	215.0000
16550	208.0000	200.0000	216.0000
16600	209.0000	200.0000	216.0000
16650	209.0000	200.0000	216.0000
16700	209.0000	200.0000	217.0000
16750	209.0000	201.0000	217.0000
16800	209.0000	201.0000	217.0000
16850	209.0000	201.0000	217.0000
16900	210.0000	201.0000	217.0000
16950	210.0000	201.0000	217.0000
17000	210.0000	202.0000	218.0000
17050	210.0000	202.0000	218.0000
17100	210.0000	202.0000	218.0000
17150	210.0000	202.0000	218.0000
17200	211.0000	203.0000	218.0000
17250	211.0000	203.0000	218.0000
17300	211.0000	203.0000	218.0000
17350	211.0000	203.0000	218.0000
17400	211.0000	204.0000	219.0000
17450	211.0000	204.0000	219.0000
17500	212.0000	204.0000	219.0000
17550	212.0000	204.0000	219.0000
17600	212.0000	205.0000	219.0000
17650	212.0000	205.0000	220.0000
17700	212.0000	205.0000	220.0000
17750	212.0000	205.0000	220.0000
17800	213.0000	205.0000	220.0000
17850	213.0000	206.0000	220.0000
17900	213.0000	206.0000	220.0000
17950	213.0000	206.0000	220.0000
18000	213.0000	206.0000	220.0000
18050	214.0000	206.0000	220.0000
18100	214.0000	207.0000	221.0000
18150	214.0000	207.0000	221.0000
18200	214.0000	207.0000	221.0000
18250	214.0000	208.0000	221.0000
18300	214.0000	208.0000	221.0000
18350	214.0000	208.0000	221.0000
18400	215.0000	208.0000	221.0000
18450	215.0000	208.0000	221.0000
18500	215.0000	208.0000	222.0000
18550	215.0000	208.0000	222.0000
18600	215.0000	209.0000	222.0000
18650	215.0000	209.0000	222.0000
18700	216.0000	209.0000	222.0000
18750	216.0000	209.0000	222.0000
18800	216.0000	209.0000	222.0000
18850	216.0000	210.0000	222.0000
18900	216.0000	210.0000	222.0000
18950	216.0000	210.0000	223.0000
19000	217.0000	210.0000	223.0000
19050	217.0000	210.0000	223.0000
19100	217.0000	210.0000	223.0000
19150	217.0000	211.0000	223.0000
19200	217.0000	211.0000	223.0000
19250	217.0000	211.0000	223.0000
19300	218.0000	211.0000	223.0000
19350	218.0000	211.0000	224.0000
19400	218.0000	212.0000	224.0000
19450	218.0000	212.0000	224.0000
19500	218.0000	212.0000	224.0000
19550	218.0000	212.0000	224.0000
19600	218.0000	212.0000	224.0000
19650	219.0000	212.0000	225.0000
19700	219.0000	213.0000	225.0000
19750	219.0000	213.0000	225.0000
19800	219.0000	213.0000	225.0000
19850	219.0000	213.0000	225.0000
19900	219.0000	214.0000	225.0000
19950	220.0000	214.0000	225.0000
20000	220.0000	214.0000	225.0000
20050	220.0000	214.0000	225.0000
20100	220.0000	214.0000	225.0000
20150	220.0000	214.0000	225.0000
20200	220.0000	214.0000	226.0000
20250	220.0000	215.0000	226.0000
20300	221.0000	215.0000	226.0000
20350	221.0000	215.0000	226.0000
20400	221.0000	215.0000	226.0000
20450	221.0000	215.0000	226.0000
20500	221.0000	216.0000	226.0000
20550	221.0000	216.0000	226.0000
20600	222.0000	216.0000	227.0000
20650	222.0000	216.0000	227.0000
20700	222.0000	217.0000	227.0000
20750	222.0000	217.0000	227.0000
20800	222.0000	217.0000	227.0000
20850	222.0000	217.0000	227.0000
20900	223.0000	217.0000	227.0000
20950	223.0000	218.0000	227.0000
21000	223.0000	218.0000	227.0000
21050	223.0000	218.0000	227.0000
21100	223.0000	218.0000	227.0000
21150	223.0000	218.0000	227.0000
21200	223.0000	218.0000	228.0000
21250	224.0000	219.0000	228.0000
21300	224.0000	219.0000	228.0000
21350	224.0000	219.0000	228.0000
21400	224.0000	219.0000	228.0000
21450	224.0000	219.0000	228.0000
21500	224.0000	219.0000	228.0000
21550	224.0000	220.0000	228.0000
21600	225.0000	220.0000	228.0000
21650	225.0000	220.0000	228.0000
21700	225.0000	220.0000	228.0000
21750	225.0000	221.0000	229.0000
21800	225.0000	221.0000	229.0000
21850	225.0000	221.0000	229.0000
21900	225.0000	221.0000	229.0000
21950	225.0000	221.0000	229.0000
22000	226.0000	221.0000	229.0000
22050	226.0000	222.0000	229.0000
22100	226.0000	222.0000	229.0000
22150	226.0000	222.0000	229.0000
22200	226.0000	222.0000	229.0000
22250	226.0000	222.0000	229.0000
22300	226.0000	222.0000	229.0000
22350	227.0000	223.0000	229.0000
22400	227.0000	223.0000	229.0000
22450	227.0000	223.0000	230.0000
22500	227.0000	223.0000	230.0000
22550	227.0000	223.0000	230.0000
22600	227.0000	224.0000	230.0000
22650	227.0000	224.0000	230.0000
22700	228.0000	224.0000	230.0000
22750	228.0000	224.0000	230.0000
22800	228.0000	225.0000	230.0000
22850	228.0000	225.0000	230.0000
22900	228.0000	225.0000	230.0000
22950	228.0000	225.0000	230.0000
23000	228.0000	225.0000	230.0000
23050	229.0000	226.0000	230.0000
23100	229.0000	226.0000	230.0000
23150	229.0000	226.0000	230.0000
23200	229.0000	226.0000	230.0000
23250	229.0000	227.0000	230.0000
23300	229.0000	227.0000	230.0000
23350	229.0000	227.0000	230.0000
23400	229.0000	227.0000	230.0000
23450	230.0000	228.0000	230.0000
23500	230.0000	228.0000	230.0000
23550	230.0000	228.0000	230.0000
23600	230.0000	229.0000	230.0000
23650	230.0000	230.0000	230.0000
23656	230.0000	230.0000	230.0000
