# Supplementary material for: Characterization of Esophageal Microbiota in Patients With Esophagitis and Esophageal Squamous Cell Carcinoma
Source: Front Cell Infect Microbiol. 2021 Nov 11;11:774330. doi: 10.3389/fcimb.2021.774330 (PMC8632060; doi:10.3389/fcimb.2021.774330)
Supplement: Supplementary file 2 [file DataSheet_1.zip › 16S_V3_V4-68╕÷╤∙▒╛JZD 2020.7.21/2.Alpha_diversity_analysis/Rarefaction/Samples_rarefaction/otu.Nor12.rarefaction]

numsampled	0.03	lci	hci
1	1.0000	1.0000	1.0000
50	25.0000	20.0000	29.0000
100	34.0000	28.0000	40.0000
150	39.0000	34.0000	45.0000
200	43.0000	38.0000	50.0000
250	46.0000	41.0000	53.0000
300	49.0000	43.0000	56.0000
350	51.0000	45.0000	58.0000
400	53.0000	47.0000	60.0000
450	55.0000	49.0000	63.0000
500	57.0000	50.0000	64.0000
550	59.0000	52.0000	66.0000
600	60.0000	53.0000	68.0000
650	62.0000	55.0000	69.0000
700	63.0000	56.0000	71.0000
750	65.0000	57.0000	72.0000
800	66.0000	58.0000	74.0000
850	67.0000	59.0000	75.0000
900	69.0000	61.0000	76.0000
950	70.0000	62.0000	78.0000
1000	71.0000	63.0000	79.0000
1050	72.0000	64.0000	81.0000
1100	73.0000	65.0000	82.0000
1150	74.0000	66.0000	83.0000
1200	76.0000	67.0000	85.0000
1250	77.0000	68.0000	86.0000
1300	78.0000	69.0000	87.0000
1350	79.0000	70.0000	88.0000
1400	80.0000	71.0000	89.0000
1450	81.0000	72.0000	91.0000
1500	82.0000	73.0000	92.0000
1550	83.0000	74.0000	93.0000
1600	84.0000	75.0000	94.0000
1650	85.0000	76.0000	95.0000
1700	85.0000	76.0000	96.0000
1750	86.0000	77.0000	96.0000
1800	87.0000	78.0000	97.0000
1850	88.0000	79.0000	98.0000
1900	89.0000	80.0000	99.0000
1950	90.0000	81.0000	100.0000
2000	91.0000	82.0000	101.0000
2050	92.0000	82.0000	102.0000
2100	93.0000	83.0000	102.0000
2150	93.0000	84.0000	104.0000
2200	94.0000	85.0000	105.0000
2250	95.0000	85.0000	106.0000
2300	96.0000	86.0000	107.0000
2350	97.0000	86.0000	107.0000
2400	98.0000	87.0000	108.0000
2450	98.0000	88.0000	109.0000
2500	99.0000	89.0000	109.0000
2550	100.0000	90.0000	111.0000
2600	101.0000	90.0000	111.0000
2650	102.0000	91.0000	112.0000
2700	103.0000	92.0000	113.0000
2750	103.0000	93.0000	113.0000
2800	104.0000	94.0000	115.0000
2850	105.0000	94.0000	115.0000
2900	106.0000	95.0000	116.0000
2950	106.0000	96.0000	117.0000
3000	107.0000	96.0000	117.0000
3050	108.0000	97.0000	118.0000
3100	108.0000	98.0000	119.0000
3150	109.0000	99.0000	120.0000
3200	110.0000	99.0000	121.0000
3250	110.0000	100.0000	122.0000
3300	111.0000	101.0000	123.0000
3350	112.0000	101.0000	123.0000
3400	113.0000	102.0000	124.0000
3450	113.0000	103.0000	125.0000
3500	114.0000	103.0000	125.0000
3550	114.0000	104.0000	126.0000
3600	115.0000	105.0000	126.0000
3650	116.0000	105.0000	127.0000
3700	117.0000	106.0000	127.0000
3750	117.0000	107.0000	128.0000
3800	118.0000	107.0000	128.0000
3850	119.0000	108.0000	129.0000
3900	119.0000	108.0000	130.0000
3950	120.0000	109.0000	130.0000
4000	121.0000	110.0000	131.0000
4050	121.0000	110.0000	131.0000
4100	122.0000	111.0000	132.0000
4150	122.0000	111.0000	133.0000
4200	123.0000	112.0000	133.0000
4250	123.0000	113.0000	134.0000
4300	124.0000	113.0000	134.0000
4350	125.0000	114.0000	135.0000
4400	125.0000	114.0000	136.0000
4450	126.0000	115.0000	137.0000
4500	126.0000	115.0000	137.0000
4550	127.0000	116.0000	138.0000
4600	128.0000	116.0000	139.0000
4650	128.0000	117.0000	139.0000
4700	129.0000	117.0000	140.0000
4750	129.0000	118.0000	140.0000
4800	130.0000	118.0000	141.0000
4850	130.0000	118.0000	141.0000
4900	131.0000	119.0000	142.0000
4950	131.0000	119.0000	143.0000
5000	132.0000	120.0000	143.0000
5050	132.0000	120.0000	144.0000
5100	133.0000	121.0000	144.0000
5150	133.0000	122.0000	145.0000
5200	134.0000	122.0000	145.0000
5250	135.0000	122.0000	145.0000
5300	135.0000	124.0000	146.0000
5350	135.0000	124.0000	147.0000
5400	136.0000	124.0000	147.0000
5450	137.0000	125.0000	147.0000
5500	137.0000	126.0000	148.0000
5550	138.0000	126.0000	149.0000
5600	138.0000	127.0000	150.0000
5650	139.0000	128.0000	150.0000
5700	139.0000	128.0000	150.0000
5750	140.0000	129.0000	151.0000
5800	140.0000	129.0000	151.0000
5850	141.0000	130.0000	152.0000
5900	141.0000	131.0000	152.0000
5950	142.0000	131.0000	153.0000
6000	142.0000	131.0000	153.0000
6050	143.0000	132.0000	154.0000
6100	143.0000	132.0000	155.0000
6150	144.0000	133.0000	155.0000
6200	144.0000	133.0000	156.0000
6250	145.0000	134.0000	156.0000
6300	145.0000	135.0000	157.0000
6350	146.0000	135.0000	158.0000
6400	146.0000	135.0000	158.0000
6450	147.0000	136.0000	159.0000
6500	147.0000	136.0000	159.0000
6550	148.0000	136.0000	159.0000
6600	148.0000	137.0000	160.0000
6650	149.0000	137.0000	160.0000
6700	149.0000	138.0000	160.0000
6750	150.0000	138.0000	161.0000
6800	150.0000	139.0000	162.0000
6850	151.0000	139.0000	162.0000
6900	151.0000	139.0000	162.0000
6950	152.0000	140.0000	163.0000
7000	152.0000	140.0000	163.0000
7050	152.0000	141.0000	164.0000
7100	153.0000	141.0000	165.0000
7150	153.0000	142.0000	165.0000
7200	154.0000	142.0000	165.0000
7250	154.0000	143.0000	166.0000
7300	155.0000	143.0000	167.0000
7350	155.0000	143.0000	167.0000
7400	156.0000	144.0000	167.0000
7450	156.0000	144.0000	168.0000
7500	157.0000	145.0000	168.0000
7550	157.0000	145.0000	168.0000
7600	157.0000	146.0000	169.0000
7650	158.0000	146.0000	169.0000
7700	158.0000	147.0000	170.0000
7750	159.0000	147.0000	170.0000
7800	159.0000	148.0000	171.0000
7850	160.0000	148.0000	171.0000
7900	160.0000	148.0000	172.0000
7950	160.0000	149.0000	172.0000
8000	161.0000	150.0000	172.0000
8050	161.0000	150.0000	173.0000
8100	161.0000	150.0000	173.0000
8150	162.0000	150.0000	174.0000
8200	162.0000	151.0000	174.0000
8250	163.0000	151.0000	175.0000
8300	163.0000	151.0000	175.0000
8350	163.0000	152.0000	175.0000
8400	164.0000	152.0000	175.0000
8450	164.0000	153.0000	176.0000
8500	165.0000	153.0000	176.0000
8550	165.0000	153.0000	177.0000
8600	165.0000	154.0000	178.0000
8650	166.0000	154.0000	178.0000
8700	166.0000	155.0000	178.0000
8750	167.0000	155.0000	179.0000
8800	167.0000	155.0000	179.0000
8850	167.0000	156.0000	179.0000
8900	168.0000	157.0000	180.0000
8950	168.0000	157.0000	180.0000
9000	169.0000	157.0000	181.0000
9050	169.0000	158.0000	181.0000
9100	169.0000	158.0000	182.0000
9150	170.0000	159.0000	182.0000
9200	170.0000	159.0000	182.0000
9250	171.0000	159.0000	182.0000
9300	171.0000	159.0000	183.0000
9350	171.0000	160.0000	183.0000
9400	172.0000	160.0000	183.0000
9450	172.0000	160.0000	184.0000
9500	172.0000	161.0000	184.0000
9550	173.0000	161.0000	185.0000
9600	173.0000	162.0000	185.0000
9650	173.0000	162.0000	185.0000
9700	174.0000	162.0000	186.0000
9750	174.0000	162.0000	186.0000
9800	175.0000	163.0000	187.0000
9850	175.0000	163.0000	187.0000
9900	175.0000	164.0000	188.0000
9950	176.0000	164.0000	188.0000
10000	176.0000	164.0000	188.0000
10050	177.0000	165.0000	189.0000
10100	177.0000	165.0000	189.0000
10150	177.0000	166.0000	189.0000
10200	178.0000	166.0000	189.0000
10250	178.0000	166.0000	189.0000
10300	178.0000	166.0000	190.0000
10350	179.0000	167.0000	190.0000
10400	179.0000	167.0000	191.0000
10450	179.0000	168.0000	191.0000
10500	180.0000	168.0000	192.0000
10550	180.0000	168.0000	192.0000
10600	181.0000	169.0000	192.0000
10650	181.0000	169.0000	193.0000
10700	181.0000	169.0000	193.0000
10750	182.0000	170.0000	193.0000
10800	182.0000	170.0000	194.0000
10850	182.0000	170.0000	194.0000
10900	183.0000	171.0000	195.0000
10950	183.0000	171.0000	195.0000
11000	183.0000	172.0000	195.0000
11050	184.0000	172.0000	195.0000
11100	184.0000	172.0000	196.0000
11150	184.0000	172.0000	196.0000
11200	185.0000	173.0000	196.0000
11250	185.0000	173.0000	197.0000
11300	185.0000	174.0000	197.0000
11350	186.0000	174.0000	198.0000
11400	186.0000	174.0000	198.0000
11450	186.0000	175.0000	199.0000
11500	187.0000	175.0000	199.0000
11550	187.0000	175.0000	199.0000
11600	187.0000	176.0000	199.0000
11650	188.0000	176.0000	200.0000
11700	188.0000	177.0000	200.0000
11750	188.0000	177.0000	200.0000
11800	189.0000	177.0000	200.0000
11850	189.0000	177.0000	201.0000
11900	189.0000	178.0000	201.0000
11950	190.0000	178.0000	201.0000
12000	190.0000	179.0000	201.0000
12050	190.0000	179.0000	201.0000
12100	191.0000	179.0000	202.0000
12150	191.0000	179.0000	203.0000
12200	191.0000	180.0000	203.0000
12250	192.0000	181.0000	203.0000
12300	192.0000	181.0000	203.0000
12350	192.0000	181.0000	203.0000
12400	193.0000	181.0000	204.0000
12450	193.0000	182.0000	204.0000
12500	193.0000	182.0000	204.0000
12550	194.0000	182.0000	204.0000
12600	194.0000	183.0000	204.0000
12650	194.0000	183.0000	204.0000
12700	195.0000	183.0000	205.0000
12750	195.0000	184.0000	205.0000
12800	195.0000	184.0000	205.0000
12850	195.0000	184.0000	206.0000
12900	196.0000	185.0000	206.0000
12950	196.0000	185.0000	206.0000
13000	196.0000	185.0000	207.0000
13050	197.0000	186.0000	207.0000
13100	197.0000	186.0000	207.0000
13150	197.0000	186.0000	207.0000
13200	197.0000	187.0000	208.0000
13250	198.0000	187.0000	208.0000
13300	198.0000	188.0000	208.0000
13350	198.0000	188.0000	208.0000
13400	199.0000	188.0000	209.0000
13450	199.0000	188.0000	209.0000
13500	199.0000	189.0000	209.0000
13550	199.0000	189.0000	210.0000
13600	200.0000	189.0000	210.0000
13650	200.0000	190.0000	211.0000
13700	200.0000	190.0000	211.0000
13750	201.0000	190.0000	211.0000
13800	201.0000	190.0000	211.0000
13850	201.0000	190.0000	211.0000
13900	201.0000	191.0000	212.0000
13950	202.0000	191.0000	212.0000
14000	202.0000	191.0000	212.0000
14050	202.0000	192.0000	213.0000
14100	202.0000	192.0000	213.0000
14150	203.0000	192.0000	213.0000
14200	203.0000	193.0000	213.0000
14250	203.0000	193.0000	214.0000
14300	204.0000	193.0000	214.0000
14350	204.0000	193.0000	214.0000
14400	204.0000	194.0000	214.0000
14450	204.0000	194.0000	215.0000
14500	205.0000	195.0000	215.0000
14550	205.0000	195.0000	215.0000
14600	205.0000	195.0000	215.0000
14650	205.0000	195.0000	216.0000
14700	206.0000	196.0000	216.0000
14750	206.0000	196.0000	216.0000
14800	206.0000	196.0000	216.0000
14850	207.0000	197.0000	217.0000
14900	207.0000	197.0000	217.0000
14950	207.0000	197.0000	217.0000
15000	207.0000	197.0000	217.0000
15050	208.0000	198.0000	218.0000
15100	208.0000	198.0000	218.0000
15150	208.0000	198.0000	218.0000
15200	208.0000	198.0000	218.0000
15250	209.0000	199.0000	218.0000
15300	209.0000	199.0000	219.0000
15350	209.0000	199.0000	219.0000
15400	209.0000	199.0000	219.0000
15450	210.0000	200.0000	220.0000
15500	210.0000	200.0000	220.0000
15550	210.0000	200.0000	220.0000
15600	210.0000	201.0000	220.0000
15650	211.0000	201.0000	221.0000
15700	211.0000	201.0000	221.0000
15750	211.0000	201.0000	221.0000
15800	212.0000	202.0000	221.0000
15850	212.0000	202.0000	221.0000
15900	212.0000	203.0000	221.0000
15950	212.0000	203.0000	222.0000
16000	213.0000	203.0000	222.0000
16050	213.0000	203.0000	222.0000
16100	213.0000	204.0000	222.0000
16150	213.0000	204.0000	222.0000
16200	214.0000	204.0000	223.0000
16250	214.0000	205.0000	223.0000
16300	214.0000	205.0000	223.0000
16350	214.0000	205.0000	224.0000
16400	215.0000	205.0000	224.0000
16450	215.0000	206.0000	224.0000
16500	215.0000	206.0000	224.0000
16550	215.0000	206.0000	224.0000
16600	216.0000	206.0000	225.0000
16650	216.0000	207.0000	225.0000
16700	216.0000	207.0000	225.0000
16750	216.0000	207.0000	225.0000
16800	217.0000	207.0000	225.0000
16850	217.0000	208.0000	226.0000
16900	217.0000	208.0000	226.0000
16950	217.0000	209.0000	226.0000
17000	218.0000	209.0000	226.0000
17050	218.0000	209.0000	226.0000
17100	218.0000	209.0000	227.0000
17150	218.0000	209.0000	227.0000
17200	219.0000	209.0000	227.0000
17250	219.0000	210.0000	227.0000
17300	219.0000	210.0000	227.0000
17350	219.0000	210.0000	227.0000
17400	219.0000	211.0000	228.0000
17450	220.0000	211.0000	228.0000
17500	220.0000	211.0000	228.0000
17550	220.0000	211.0000	228.0000
17600	220.0000	212.0000	228.0000
17650	221.0000	212.0000	228.0000
17700	221.0000	212.0000	229.0000
17750	221.0000	212.0000	229.0000
17800	221.0000	212.0000	229.0000
17850	222.0000	213.0000	229.0000
17900	222.0000	213.0000	229.0000
17950	222.0000	213.0000	230.0000
18000	222.0000	213.0000	230.0000
18050	223.0000	214.0000	230.0000
18100	223.0000	214.0000	230.0000
18150	223.0000	214.0000	230.0000
18200	223.0000	214.0000	231.0000
18250	223.0000	215.0000	231.0000
18300	224.0000	215.0000	231.0000
18350	224.0000	215.0000	231.0000
18400	224.0000	216.0000	232.0000
18450	224.0000	216.0000	232.0000
18500	225.0000	216.0000	232.0000
18550	225.0000	216.0000	232.0000
18600	225.0000	217.0000	232.0000
18650	225.0000	217.0000	232.0000
18700	226.0000	217.0000	233.0000
18750	226.0000	217.0000	233.0000
18800	226.0000	217.0000	233.0000
18850	226.0000	218.0000	233.0000
18900	226.0000	218.0000	233.0000
18950	227.0000	218.0000	233.0000
19000	227.0000	218.0000	234.0000
19050	227.0000	219.0000	234.0000
19100	227.0000	219.0000	234.0000
19150	228.0000	219.0000	234.0000
19200	228.0000	219.0000	234.0000
19250	228.0000	219.0000	234.0000
19300	228.0000	220.0000	235.0000
19350	228.0000	220.0000	235.0000
19400	229.0000	220.0000	235.0000
19450	229.0000	220.0000	235.0000
19500	229.0000	221.0000	235.0000
19550	229.0000	221.0000	236.0000
19600	229.0000	221.0000	236.0000
19650	230.0000	221.0000	236.0000
19700	230.0000	222.0000	236.0000
19750	230.0000	222.0000	237.0000
19800	230.0000	223.0000	237.0000
19850	231.0000	223.0000	237.0000
19900	231.0000	223.0000	237.0000
19950	231.0000	223.0000	237.0000
20000	231.0000	223.0000	237.0000
20050	231.0000	224.0000	237.0000
20100	231.0000	224.0000	237.0000
20150	232.0000	225.0000	237.0000
20200	232.0000	225.0000	238.0000
20250	232.0000	225.0000	238.0000
20300	232.0000	225.0000	238.0000
20350	233.0000	226.0000	238.0000
20400	233.0000	226.0000	238.0000
20450	233.0000	226.0000	239.0000
20500	233.0000	226.0000	239.0000
20550	233.0000	227.0000	239.0000
20600	234.0000	227.0000	239.0000
20650	234.0000	227.0000	239.0000
20700	234.0000	228.0000	239.0000
20750	234.0000	228.0000	240.0000
20800	234.0000	228.0000	240.0000
20850	235.0000	228.0000	240.0000
20900	235.0000	229.0000	240.0000
20950	235.0000	229.0000	240.0000
21000	235.0000	229.0000	240.0000
21050	235.0000	229.0000	241.0000
21100	236.0000	230.0000	241.0000
21150	236.0000	230.0000	241.0000
21200	236.0000	230.0000	241.0000
21250	236.0000	230.0000	241.0000
21300	236.0000	231.0000	241.0000
21350	237.0000	231.0000	241.0000
21400	237.0000	231.0000	242.0000
21450	237.0000	231.0000	242.0000
21500	237.0000	232.0000	242.0000
21550	237.0000	232.0000	242.0000
21600	237.0000	232.0000	242.0000
21650	238.0000	232.0000	242.0000
21700	238.0000	232.0000	242.0000
21750	238.0000	232.0000	242.0000
21800	238.0000	233.0000	242.0000
21850	239.0000	233.0000	243.0000
21900	239.0000	233.0000	243.0000
21950	239.0000	233.0000	243.0000
22000	239.0000	234.0000	243.0000
22050	239.0000	234.0000	243.0000
22100	239.0000	235.0000	243.0000
22150	240.0000	235.0000	243.0000
22200	240.0000	235.0000	243.0000
22250	240.0000	235.0000	244.0000
22300	240.0000	235.0000	244.0000
22350	240.0000	236.0000	244.0000
22400	241.0000	236.0000	244.0000
22450	241.0000	236.0000	244.0000
22500	241.0000	236.0000	244.0000
22550	241.0000	237.0000	244.0000
22600	241.0000	237.0000	244.0000
22650	241.0000	237.0000	244.0000
22700	242.0000	238.0000	245.0000
22750	242.0000	238.0000	245.0000
22800	242.0000	238.0000	245.0000
22850	242.0000	239.0000	245.0000
22900	242.0000	239.0000	245.0000
22950	243.0000	239.0000	245.0000
23000	243.0000	239.0000	245.0000
23050	243.0000	240.0000	245.0000
23100	243.0000	240.0000	245.0000
23150	243.0000	240.0000	245.0000
23200	244.0000	241.0000	245.0000
23250	244.0000	241.0000	245.0000
23300	244.0000	241.0000	245.0000
23350	244.0000	242.0000	245.0000
23400	244.0000	242.0000	245.0000
23450	244.0000	242.0000	245.0000
23500	245.0000	243.0000	245.0000
23550	245.0000	243.0000	245.0000
23600	245.0000	244.0000	245.0000
23650	245.0000	245.0000	245.0000
23656	245.0000	245.0000	245.0000
