# Supplementary material for: Characterization of Esophageal Microbiota in Patients With Esophagitis and Esophageal Squamous Cell Carcinoma
Source: Front Cell Infect Microbiol. 2021 Nov 11;11:774330. doi: 10.3389/fcimb.2021.774330 (PMC8632060; doi:10.3389/fcimb.2021.774330)
Supplement: Supplementary file 2 [file DataSheet_1.zip › 16S_V3_V4-68╕÷╤∙▒╛JZD 2020.7.21/2.Alpha_diversity_analysis/Rarefaction/Samples_rarefaction/otu.Nor13.rarefaction]

numsampled	0.03	lci	hci
1	1.0000	1.0000	1.0000
50	27.0000	22.0000	32.0000
100	39.0000	33.0000	45.0000
150	46.0000	40.0000	52.0000
200	51.0000	46.0000	57.0000
250	55.0000	49.0000	62.0000
300	58.0000	52.0000	65.0000
350	61.0000	55.0000	67.0000
400	63.0000	56.0000	69.0000
450	64.0000	58.0000	71.0000
500	66.0000	60.0000	73.0000
550	68.0000	61.0000	75.0000
600	69.0000	63.0000	76.0000
650	70.0000	64.0000	78.0000
700	72.0000	65.0000	79.0000
750	73.0000	66.0000	80.0000
800	74.0000	67.0000	82.0000
850	75.0000	68.0000	83.0000
900	76.0000	69.0000	84.0000
950	77.0000	70.0000	85.0000
1000	78.0000	70.0000	86.0000
1050	79.0000	71.0000	87.0000
1100	80.0000	72.0000	88.0000
1150	81.0000	73.0000	89.0000
1200	82.0000	74.0000	90.0000
1250	83.0000	75.0000	91.0000
1300	83.0000	76.0000	92.0000
1350	84.0000	77.0000	93.0000
1400	85.0000	77.0000	94.0000
1450	86.0000	78.0000	95.0000
1500	87.0000	79.0000	96.0000
1550	87.0000	80.0000	97.0000
1600	88.0000	81.0000	98.0000
1650	89.0000	81.0000	99.0000
1700	90.0000	82.0000	100.0000
1750	91.0000	83.0000	101.0000
1800	91.0000	83.0000	102.0000
1850	92.0000	84.0000	102.0000
1900	93.0000	85.0000	103.0000
1950	94.0000	85.0000	104.0000
2000	94.0000	86.0000	104.0000
2050	95.0000	87.0000	105.0000
2100	96.0000	87.0000	106.0000
2150	96.0000	88.0000	107.0000
2200	97.0000	89.0000	108.0000
2250	98.0000	89.0000	108.0000
2300	99.0000	90.0000	109.0000
2350	99.0000	91.0000	110.0000
2400	100.0000	91.0000	110.0000
2450	101.0000	92.0000	111.0000
2500	101.0000	92.0000	112.0000
2550	102.0000	93.0000	113.0000
2600	103.0000	94.0000	113.0000
2650	103.0000	95.0000	114.0000
2700	104.0000	95.0000	114.0000
2750	105.0000	96.0000	115.0000
2800	105.0000	96.0000	116.0000
2850	106.0000	97.0000	116.0000
2900	107.0000	97.0000	117.0000
2950	107.0000	97.0000	118.0000
3000	108.0000	98.0000	118.0000
3050	108.0000	99.0000	119.0000
3100	109.0000	99.0000	120.0000
3150	109.0000	100.0000	120.0000
3200	110.0000	100.0000	121.0000
3250	111.0000	101.0000	121.0000
3300	111.0000	102.0000	122.0000
3350	112.0000	102.0000	123.0000
3400	113.0000	103.0000	124.0000
3450	113.0000	103.0000	125.0000
3500	114.0000	104.0000	125.0000
3550	114.0000	105.0000	125.0000
3600	115.0000	105.0000	126.0000
3650	115.0000	106.0000	127.0000
3700	116.0000	106.0000	127.0000
3750	117.0000	107.0000	128.0000
3800	117.0000	107.0000	128.0000
3850	118.0000	108.0000	129.0000
3900	118.0000	109.0000	130.0000
3950	119.0000	109.0000	130.0000
4000	119.0000	109.0000	131.0000
4050	120.0000	110.0000	131.0000
4100	120.0000	110.0000	132.0000
4150	121.0000	111.0000	132.0000
4200	121.0000	112.0000	133.0000
4250	122.0000	112.0000	133.0000
4300	122.0000	113.0000	134.0000
4350	123.0000	113.0000	135.0000
4400	123.0000	114.0000	135.0000
4450	124.0000	114.0000	136.0000
4500	124.0000	114.0000	136.0000
4550	125.0000	115.0000	137.0000
4600	125.0000	116.0000	137.0000
4650	126.0000	116.0000	138.0000
4700	126.0000	117.0000	138.0000
4750	127.0000	117.0000	139.0000
4800	127.0000	117.0000	139.0000
4850	128.0000	118.0000	140.0000
4900	129.0000	119.0000	140.0000
4950	129.0000	119.0000	141.0000
5000	129.0000	119.0000	141.0000
5050	130.0000	120.0000	142.0000
5100	131.0000	120.0000	142.0000
5150	131.0000	121.0000	143.0000
5200	131.0000	121.0000	143.0000
5250	132.0000	122.0000	144.0000
5300	132.0000	122.0000	144.0000
5350	133.0000	122.0000	144.0000
5400	134.0000	122.0000	145.0000
5450	134.0000	123.0000	145.0000
5500	134.0000	123.0000	146.0000
5550	135.0000	125.0000	147.0000
5600	135.0000	125.0000	147.0000
5650	136.0000	125.0000	147.0000
5700	136.0000	126.0000	148.0000
5750	137.0000	126.0000	148.0000
5800	137.0000	127.0000	149.0000
5850	138.0000	127.0000	149.0000
5900	138.0000	127.0000	149.0000
5950	139.0000	128.0000	150.0000
6000	139.0000	129.0000	151.0000
6050	140.0000	129.0000	151.0000
6100	140.0000	129.0000	152.0000
6150	141.0000	130.0000	152.0000
6200	141.0000	130.0000	152.0000
6250	141.0000	131.0000	153.0000
6300	142.0000	131.0000	153.0000
6350	142.0000	131.0000	154.0000
6400	143.0000	131.0000	154.0000
6450	143.0000	132.0000	155.0000
6500	144.0000	132.0000	155.0000
6550	144.0000	133.0000	156.0000
6600	145.0000	133.0000	156.0000
6650	145.0000	134.0000	156.0000
6700	145.0000	134.0000	157.0000
6750	146.0000	134.0000	157.0000
6800	146.0000	134.0000	157.0000
6850	147.0000	135.0000	158.0000
6900	147.0000	135.0000	158.0000
6950	147.0000	136.0000	159.0000
7000	148.0000	136.0000	159.0000
7050	148.0000	136.0000	160.0000
7100	149.0000	137.0000	160.0000
7150	149.0000	137.0000	161.0000
7200	150.0000	138.0000	161.0000
7250	150.0000	138.0000	161.0000
7300	150.0000	138.0000	161.0000
7350	151.0000	139.0000	162.0000
7400	151.0000	140.0000	162.0000
7450	152.0000	140.0000	163.0000
7500	152.0000	140.0000	163.0000
7550	153.0000	141.0000	164.0000
7600	153.0000	141.0000	164.0000
7650	153.0000	142.0000	165.0000
7700	154.0000	142.0000	165.0000
7750	154.0000	142.0000	165.0000
7800	154.0000	143.0000	166.0000
7850	155.0000	143.0000	166.0000
7900	155.0000	144.0000	167.0000
7950	156.0000	144.0000	167.0000
8000	156.0000	145.0000	168.0000
8050	156.0000	145.0000	168.0000
8100	157.0000	145.0000	169.0000
8150	157.0000	146.0000	169.0000
8200	157.0000	146.0000	170.0000
8250	158.0000	147.0000	170.0000
8300	158.0000	147.0000	170.0000
8350	159.0000	147.0000	171.0000
8400	159.0000	148.0000	171.0000
8450	160.0000	148.0000	172.0000
8500	160.0000	148.0000	172.0000
8550	160.0000	149.0000	173.0000
8600	161.0000	149.0000	173.0000
8650	161.0000	150.0000	173.0000
8700	161.0000	150.0000	174.0000
8750	162.0000	151.0000	174.0000
8800	162.0000	151.0000	174.0000
8850	162.0000	151.0000	175.0000
8900	163.0000	151.0000	175.0000
8950	163.0000	152.0000	175.0000
9000	163.0000	152.0000	175.0000
9050	164.0000	153.0000	176.0000
9100	164.0000	153.0000	176.0000
9150	164.0000	153.0000	176.0000
9200	165.0000	154.0000	177.0000
9250	165.0000	154.0000	177.0000
9300	165.0000	154.0000	178.0000
9350	166.0000	155.0000	178.0000
9400	166.0000	155.0000	178.0000
9450	167.0000	156.0000	179.0000
9500	167.0000	156.0000	179.0000
9550	167.0000	157.0000	180.0000
9600	168.0000	157.0000	180.0000
9650	168.0000	158.0000	180.0000
9700	168.0000	158.0000	181.0000
9750	169.0000	158.0000	181.0000
9800	169.0000	158.0000	181.0000
9850	169.0000	159.0000	182.0000
9900	170.0000	159.0000	182.0000
9950	170.0000	159.0000	182.0000
10000	170.0000	160.0000	182.0000
10050	171.0000	160.0000	183.0000
10100	171.0000	160.0000	183.0000
10150	171.0000	161.0000	183.0000
10200	172.0000	161.0000	184.0000
10250	172.0000	162.0000	184.0000
10300	173.0000	162.0000	184.0000
10350	173.0000	162.0000	184.0000
10400	173.0000	162.0000	185.0000
10450	173.0000	163.0000	185.0000
10500	174.0000	163.0000	185.0000
10550	174.0000	164.0000	186.0000
10600	175.0000	164.0000	186.0000
10650	175.0000	164.0000	187.0000
10700	175.0000	164.0000	187.0000
10750	175.0000	165.0000	187.0000
10800	176.0000	165.0000	187.0000
10850	176.0000	165.0000	187.0000
10900	177.0000	166.0000	188.0000
10950	177.0000	166.0000	188.0000
11000	177.0000	166.0000	189.0000
11050	177.0000	167.0000	189.0000
11100	178.0000	167.0000	189.0000
11150	178.0000	167.0000	190.0000
11200	178.0000	168.0000	190.0000
11250	179.0000	168.0000	191.0000
11300	179.0000	168.0000	191.0000
11350	180.0000	169.0000	191.0000
11400	180.0000	170.0000	191.0000
11450	180.0000	170.0000	192.0000
11500	180.0000	170.0000	192.0000
11550	181.0000	170.0000	192.0000
11600	181.0000	171.0000	193.0000
11650	181.0000	171.0000	193.0000
11700	182.0000	171.0000	193.0000
11750	182.0000	171.0000	193.0000
11800	182.0000	172.0000	194.0000
11850	183.0000	172.0000	194.0000
11900	183.0000	172.0000	194.0000
11950	183.0000	173.0000	194.0000
12000	184.0000	173.0000	195.0000
12050	184.0000	174.0000	195.0000
12100	184.0000	174.0000	195.0000
12150	184.0000	174.0000	195.0000
12200	185.0000	174.0000	196.0000
12250	185.0000	175.0000	196.0000
12300	185.0000	175.0000	196.0000
12350	186.0000	175.0000	197.0000
12400	186.0000	175.0000	197.0000
12450	186.0000	176.0000	197.0000
12500	186.0000	176.0000	197.0000
12550	187.0000	176.0000	197.0000
12600	187.0000	177.0000	198.0000
12650	187.0000	177.0000	198.0000
12700	188.0000	177.0000	198.0000
12750	188.0000	177.0000	199.0000
12800	188.0000	178.0000	199.0000
12850	189.0000	178.0000	199.0000
12900	189.0000	178.0000	199.0000
12950	189.0000	179.0000	200.0000
13000	189.0000	179.0000	200.0000
13050	190.0000	180.0000	200.0000
13100	190.0000	180.0000	200.0000
13150	190.0000	180.0000	201.0000
13200	191.0000	181.0000	201.0000
13250	191.0000	181.0000	201.0000
13300	191.0000	181.0000	201.0000
13350	191.0000	181.0000	202.0000
13400	192.0000	181.0000	202.0000
13450	192.0000	182.0000	202.0000
13500	192.0000	182.0000	203.0000
13550	193.0000	182.0000	203.0000
13600	193.0000	183.0000	203.0000
13650	193.0000	183.0000	204.0000
13700	193.0000	184.0000	204.0000
13750	194.0000	184.0000	204.0000
13800	194.0000	184.0000	204.0000
13850	194.0000	184.0000	205.0000
13900	194.0000	184.0000	205.0000
13950	195.0000	185.0000	205.0000
14000	195.0000	185.0000	205.0000
14050	195.0000	185.0000	206.0000
14100	196.0000	186.0000	206.0000
14150	196.0000	186.0000	206.0000
14200	196.0000	186.0000	207.0000
14250	196.0000	187.0000	207.0000
14300	197.0000	187.0000	207.0000
14350	197.0000	187.0000	207.0000
14400	197.0000	188.0000	208.0000
14450	197.0000	188.0000	208.0000
14500	198.0000	188.0000	208.0000
14550	198.0000	188.0000	208.0000
14600	198.0000	189.0000	208.0000
14650	198.0000	189.0000	208.0000
14700	199.0000	189.0000	209.0000
14750	199.0000	190.0000	209.0000
14800	199.0000	190.0000	209.0000
14850	199.0000	190.0000	209.0000
14900	200.0000	190.0000	210.0000
14950	200.0000	190.0000	210.0000
15000	200.0000	191.0000	210.0000
15050	200.0000	191.0000	210.0000
15100	201.0000	192.0000	211.0000
15150	201.0000	192.0000	211.0000
15200	201.0000	192.0000	211.0000
15250	202.0000	192.0000	211.0000
15300	202.0000	193.0000	211.0000
15350	202.0000	193.0000	212.0000
15400	202.0000	193.0000	212.0000
15450	203.0000	193.0000	212.0000
15500	203.0000	194.0000	212.0000
15550	203.0000	194.0000	213.0000
15600	203.0000	195.0000	213.0000
15650	204.0000	195.0000	213.0000
15700	204.0000	195.0000	213.0000
15750	204.0000	196.0000	213.0000
15800	204.0000	196.0000	214.0000
15850	205.0000	196.0000	214.0000
15900	205.0000	196.0000	214.0000
15950	205.0000	197.0000	214.0000
16000	205.0000	197.0000	214.0000
16050	206.0000	197.0000	215.0000
16100	206.0000	197.0000	215.0000
16150	206.0000	198.0000	215.0000
16200	206.0000	198.0000	215.0000
16250	207.0000	198.0000	216.0000
16300	207.0000	198.0000	216.0000
16350	207.0000	198.0000	216.0000
16400	207.0000	199.0000	217.0000
16450	208.0000	199.0000	217.0000
16500	208.0000	199.0000	217.0000
16550	208.0000	200.0000	217.0000
16600	208.0000	200.0000	217.0000
16650	209.0000	200.0000	217.0000
16700	209.0000	200.0000	218.0000
16750	209.0000	201.0000	218.0000
16800	209.0000	201.0000	218.0000
16850	210.0000	201.0000	218.0000
16900	210.0000	202.0000	219.0000
16950	210.0000	202.0000	219.0000
17000	211.0000	202.0000	219.0000
17050	211.0000	203.0000	219.0000
17100	211.0000	203.0000	219.0000
17150	211.0000	203.0000	220.0000
17200	211.0000	203.0000	220.0000
17250	212.0000	204.0000	220.0000
17300	212.0000	204.0000	220.0000
17350	212.0000	204.0000	220.0000
17400	212.0000	204.0000	220.0000
17450	213.0000	205.0000	221.0000
17500	213.0000	205.0000	221.0000
17550	213.0000	205.0000	221.0000
17600	213.0000	205.0000	221.0000
17650	213.0000	205.0000	221.0000
17700	214.0000	205.0000	222.0000
17750	214.0000	206.0000	222.0000
17800	214.0000	206.0000	222.0000
17850	215.0000	206.0000	222.0000
17900	215.0000	207.0000	223.0000
17950	215.0000	207.0000	223.0000
18000	215.0000	207.0000	223.0000
18050	215.0000	207.0000	223.0000
18100	216.0000	208.0000	223.0000
18150	216.0000	208.0000	224.0000
18200	216.0000	208.0000	224.0000
18250	216.0000	209.0000	224.0000
18300	217.0000	209.0000	224.0000
18350	217.0000	209.0000	224.0000
18400	217.0000	209.0000	224.0000
18450	217.0000	209.0000	225.0000
18500	217.0000	209.0000	225.0000
18550	217.0000	210.0000	225.0000
18600	218.0000	210.0000	225.0000
18650	218.0000	211.0000	226.0000
18700	218.0000	211.0000	226.0000
18750	219.0000	211.0000	226.0000
18800	219.0000	211.0000	226.0000
18850	219.0000	211.0000	226.0000
18900	219.0000	211.0000	227.0000
18950	219.0000	212.0000	227.0000
19000	220.0000	212.0000	227.0000
19050	220.0000	212.0000	227.0000
19100	220.0000	212.0000	227.0000
19150	220.0000	213.0000	227.0000
19200	220.0000	213.0000	227.0000
19250	221.0000	213.0000	227.0000
19300	221.0000	213.0000	227.0000
19350	221.0000	214.0000	228.0000
19400	221.0000	214.0000	228.0000
19450	222.0000	214.0000	228.0000
19500	222.0000	214.0000	228.0000
19550	222.0000	215.0000	229.0000
19600	222.0000	215.0000	229.0000
19650	222.0000	215.0000	229.0000
19700	222.0000	216.0000	229.0000
19750	223.0000	216.0000	229.0000
19800	223.0000	216.0000	229.0000
19850	223.0000	216.0000	230.0000
19900	223.0000	217.0000	230.0000
19950	224.0000	217.0000	230.0000
20000	224.0000	217.0000	230.0000
20050	224.0000	217.0000	230.0000
20100	224.0000	217.0000	230.0000
20150	224.0000	218.0000	231.0000
20200	225.0000	218.0000	231.0000
20250	225.0000	218.0000	231.0000
20300	225.0000	218.0000	231.0000
20350	225.0000	218.0000	231.0000
20400	225.0000	219.0000	231.0000
20450	226.0000	219.0000	231.0000
20500	226.0000	219.0000	232.0000
20550	226.0000	219.0000	232.0000
20600	226.0000	220.0000	232.0000
20650	227.0000	220.0000	232.0000
20700	227.0000	220.0000	232.0000
20750	227.0000	220.0000	233.0000
20800	227.0000	221.0000	233.0000
20850	227.0000	221.0000	233.0000
20900	227.0000	221.0000	233.0000
20950	228.0000	222.0000	233.0000
21000	228.0000	222.0000	233.0000
21050	228.0000	222.0000	233.0000
21100	228.0000	222.0000	233.0000
21150	229.0000	222.0000	234.0000
21200	229.0000	222.0000	234.0000
21250	229.0000	223.0000	234.0000
21300	229.0000	223.0000	234.0000
21350	229.0000	223.0000	234.0000
21400	230.0000	224.0000	234.0000
21450	230.0000	224.0000	235.0000
21500	230.0000	224.0000	235.0000
21550	230.0000	224.0000	235.0000
21600	230.0000	224.0000	235.0000
21650	231.0000	225.0000	235.0000
21700	231.0000	225.0000	235.0000
21750	231.0000	225.0000	235.0000
21800	231.0000	226.0000	235.0000
21850	231.0000	226.0000	236.0000
21900	232.0000	226.0000	236.0000
21950	232.0000	226.0000	236.0000
22000	232.0000	227.0000	236.0000
22050	232.0000	227.0000	236.0000
22100	232.0000	227.0000	236.0000
22150	232.0000	227.0000	237.0000
22200	233.0000	227.0000	237.0000
22250	233.0000	228.0000	237.0000
22300	233.0000	228.0000	237.0000
22350	233.0000	228.0000	237.0000
22400	233.0000	228.0000	237.0000
22450	234.0000	229.0000	237.0000
22500	234.0000	229.0000	237.0000
22550	234.0000	229.0000	237.0000
22600	234.0000	230.0000	237.0000
22650	234.0000	230.0000	238.0000
22700	235.0000	231.0000	238.0000
22750	235.0000	231.0000	238.0000
22800	235.0000	231.0000	238.0000
22850	235.0000	231.0000	238.0000
22900	235.0000	232.0000	238.0000
22950	236.0000	232.0000	238.0000
23000	236.0000	232.0000	238.0000
23050	236.0000	232.0000	238.0000
23100	236.0000	233.0000	238.0000
23150	236.0000	233.0000	238.0000
23200	237.0000	233.0000	238.0000
23250	237.0000	234.0000	238.0000
23300	237.0000	234.0000	238.0000
23350	237.0000	235.0000	238.0000
23400	237.0000	235.0000	238.0000
23450	237.0000	235.0000	238.0000
23500	238.0000	236.0000	238.0000
23550	238.0000	236.0000	238.0000
23600	238.0000	237.0000	238.0000
23650	238.0000	238.0000	238.0000
23656	238.0000	238.0000	238.0000
