# Supplementary material for: Characterization of Esophageal Microbiota in Patients With Esophagitis and Esophageal Squamous Cell Carcinoma
Source: Front Cell Infect Microbiol. 2021 Nov 11;11:774330. doi: 10.3389/fcimb.2021.774330 (PMC8632060; doi:10.3389/fcimb.2021.774330)
Supplement: Supplementary file 2 [file DataSheet_1.zip › 16S_V3_V4-68╕÷╤∙▒╛JZD 2020.7.21/2.Alpha_diversity_analysis/Rarefaction/Samples_rarefaction/otu.Nor14.rarefaction]

numsampled	0.03	lci	hci
1	1.0000	1.0000	1.0000
50	19.0000	14.0000	24.0000
100	28.0000	23.0000	35.0000
150	35.0000	29.0000	41.0000
200	39.0000	33.0000	46.0000
250	43.0000	37.0000	49.0000
300	46.0000	39.0000	52.0000
350	48.0000	42.0000	55.0000
400	50.0000	44.0000	57.0000
450	52.0000	46.0000	59.0000
500	54.0000	47.0000	61.0000
550	55.0000	49.0000	62.0000
600	57.0000	50.0000	64.0000
650	58.0000	52.0000	66.0000
700	59.0000	53.0000	67.0000
750	61.0000	54.0000	69.0000
800	62.0000	55.0000	70.0000
850	63.0000	56.0000	71.0000
900	64.0000	57.0000	73.0000
950	65.0000	58.0000	73.0000
1000	67.0000	59.0000	75.0000
1050	68.0000	60.0000	76.0000
1100	69.0000	61.0000	77.0000
1150	70.0000	62.0000	78.0000
1200	71.0000	63.0000	79.0000
1250	72.0000	64.0000	80.0000
1300	73.0000	65.0000	82.0000
1350	74.0000	66.0000	83.0000
1400	75.0000	67.0000	85.0000
1450	76.0000	67.0000	85.0000
1500	77.0000	68.0000	87.0000
1550	78.0000	69.0000	87.0000
1600	79.0000	70.0000	88.0000
1650	80.0000	71.0000	90.0000
1700	81.0000	71.0000	91.0000
1750	82.0000	72.0000	91.0000
1800	82.0000	73.0000	92.0000
1850	83.0000	73.0000	93.0000
1900	84.0000	74.0000	94.0000
1950	85.0000	75.0000	95.0000
2000	86.0000	76.0000	96.0000
2050	87.0000	76.0000	97.0000
2100	87.0000	77.0000	98.0000
2150	88.0000	78.0000	99.0000
2200	89.0000	79.0000	100.0000
2250	90.0000	79.0000	100.0000
2300	90.0000	80.0000	101.0000
2350	91.0000	81.0000	102.0000
2400	92.0000	81.0000	103.0000
2450	93.0000	82.0000	103.0000
2500	94.0000	83.0000	104.0000
2550	94.0000	84.0000	105.0000
2600	95.0000	84.0000	106.0000
2650	96.0000	85.0000	106.0000
2700	97.0000	86.0000	107.0000
2750	97.0000	86.0000	108.0000
2800	98.0000	87.0000	109.0000
2850	99.0000	88.0000	110.0000
2900	100.0000	89.0000	111.0000
2950	100.0000	89.0000	111.0000
3000	101.0000	90.0000	112.0000
3050	102.0000	91.0000	113.0000
3100	102.0000	92.0000	114.0000
3150	103.0000	92.0000	114.0000
3200	104.0000	93.0000	115.0000
3250	104.0000	94.0000	115.0000
3300	105.0000	94.0000	117.0000
3350	106.0000	95.0000	117.0000
3400	107.0000	96.0000	118.0000
3450	107.0000	96.0000	119.0000
3500	108.0000	97.0000	120.0000
3550	109.0000	97.0000	120.0000
3600	109.0000	98.0000	121.0000
3650	110.0000	99.0000	122.0000
3700	111.0000	99.0000	122.0000
3750	111.0000	100.0000	123.0000
3800	112.0000	100.0000	124.0000
3850	113.0000	102.0000	124.0000
3900	113.0000	102.0000	125.0000
3950	114.0000	103.0000	126.0000
4000	115.0000	103.0000	127.0000
4050	115.0000	104.0000	127.0000
4100	116.0000	105.0000	128.0000
4150	116.0000	106.0000	129.0000
4200	117.0000	106.0000	129.0000
4250	117.0000	106.0000	130.0000
4300	118.0000	108.0000	130.0000
4350	119.0000	108.0000	131.0000
4400	119.0000	109.0000	132.0000
4450	120.0000	109.0000	132.0000
4500	120.0000	110.0000	133.0000
4550	121.0000	110.0000	134.0000
4600	122.0000	111.0000	135.0000
4650	122.0000	112.0000	135.0000
4700	123.0000	112.0000	136.0000
4750	123.0000	112.0000	136.0000
4800	124.0000	113.0000	137.0000
4850	125.0000	113.0000	138.0000
4900	125.0000	114.0000	138.0000
4950	126.0000	115.0000	138.0000
5000	126.0000	115.0000	139.0000
5050	127.0000	116.0000	140.0000
5100	128.0000	116.0000	140.0000
5150	128.0000	117.0000	141.0000
5200	129.0000	117.0000	141.0000
5250	129.0000	118.0000	142.0000
5300	130.0000	118.0000	142.0000
5350	130.0000	119.0000	143.0000
5400	131.0000	119.0000	143.0000
5450	131.0000	120.0000	144.0000
5500	132.0000	120.0000	144.0000
5550	133.0000	121.0000	145.0000
5600	133.0000	121.0000	145.0000
5650	134.0000	122.0000	146.0000
5700	134.0000	123.0000	146.0000
5750	135.0000	123.0000	147.0000
5800	135.0000	124.0000	149.0000
5850	136.0000	124.0000	149.0000
5900	136.0000	125.0000	149.0000
5950	137.0000	125.0000	149.0000
6000	137.0000	126.0000	150.0000
6050	138.0000	126.0000	151.0000
6100	138.0000	126.0000	151.0000
6150	139.0000	127.0000	152.0000
6200	139.0000	127.0000	152.0000
6250	140.0000	128.0000	152.0000
6300	140.0000	128.0000	153.0000
6350	141.0000	129.0000	153.0000
6400	141.0000	130.0000	153.0000
6450	142.0000	130.0000	153.0000
6500	142.0000	131.0000	154.0000
6550	143.0000	131.0000	155.0000
6600	143.0000	132.0000	155.0000
6650	144.0000	132.0000	156.0000
6700	144.0000	133.0000	156.0000
6750	145.0000	133.0000	157.0000
6800	145.0000	134.0000	157.0000
6850	146.0000	134.0000	158.0000
6900	146.0000	134.0000	159.0000
6950	147.0000	135.0000	159.0000
7000	147.0000	135.0000	159.0000
7050	148.0000	136.0000	159.0000
7100	148.0000	136.0000	160.0000
7150	148.0000	136.0000	160.0000
7200	149.0000	137.0000	161.0000
7250	150.0000	137.0000	161.0000
7300	150.0000	138.0000	161.0000
7350	151.0000	138.0000	162.0000
7400	151.0000	138.0000	162.0000
7450	151.0000	139.0000	163.0000
7500	152.0000	140.0000	163.0000
7550	152.0000	140.0000	164.0000
7600	153.0000	140.0000	164.0000
7650	153.0000	141.0000	165.0000
7700	153.0000	141.0000	165.0000
7750	154.0000	142.0000	165.0000
7800	154.0000	142.0000	166.0000
7850	155.0000	143.0000	166.0000
7900	155.0000	143.0000	167.0000
7950	156.0000	143.0000	167.0000
8000	156.0000	144.0000	168.0000
8050	156.0000	144.0000	168.0000
8100	157.0000	145.0000	168.0000
8150	157.0000	145.0000	169.0000
8200	158.0000	146.0000	169.0000
8250	158.0000	146.0000	170.0000
8300	159.0000	147.0000	170.0000
8350	159.0000	147.0000	170.0000
8400	159.0000	148.0000	170.0000
8450	160.0000	148.0000	171.0000
8500	160.0000	149.0000	172.0000
8550	161.0000	150.0000	172.0000
8600	161.0000	150.0000	173.0000
8650	161.0000	150.0000	173.0000
8700	162.0000	151.0000	174.0000
8750	162.0000	151.0000	174.0000
8800	163.0000	151.0000	175.0000
8850	163.0000	152.0000	175.0000
8900	163.0000	152.0000	175.0000
8950	164.0000	153.0000	176.0000
9000	164.0000	154.0000	176.0000
9050	165.0000	154.0000	177.0000
9100	165.0000	154.0000	177.0000
9150	165.0000	154.0000	177.0000
9200	166.0000	155.0000	178.0000
9250	166.0000	155.0000	179.0000
9300	167.0000	155.0000	179.0000
9350	167.0000	155.0000	179.0000
9400	167.0000	156.0000	180.0000
9450	168.0000	156.0000	180.0000
9500	168.0000	157.0000	180.0000
9550	169.0000	157.0000	180.0000
9600	169.0000	157.0000	180.0000
9650	170.0000	158.0000	181.0000
9700	170.0000	158.0000	181.0000
9750	170.0000	159.0000	181.0000
9800	171.0000	159.0000	182.0000
9850	171.0000	159.0000	182.0000
9900	171.0000	161.0000	182.0000
9950	172.0000	161.0000	183.0000
10000	172.0000	161.0000	183.0000
10050	172.0000	161.0000	184.0000
10100	173.0000	162.0000	184.0000
10150	173.0000	162.0000	184.0000
10200	174.0000	162.0000	185.0000
10250	174.0000	163.0000	185.0000
10300	174.0000	163.0000	185.0000
10350	175.0000	164.0000	186.0000
10400	175.0000	164.0000	186.0000
10450	175.0000	164.0000	186.0000
10500	176.0000	165.0000	187.0000
10550	176.0000	165.0000	187.0000
10600	176.0000	165.0000	187.0000
10650	177.0000	166.0000	188.0000
10700	177.0000	166.0000	188.0000
10750	177.0000	166.0000	189.0000
10800	178.0000	167.0000	189.0000
10850	178.0000	167.0000	189.0000
10900	178.0000	168.0000	190.0000
10950	179.0000	168.0000	190.0000
11000	179.0000	169.0000	190.0000
11050	180.0000	169.0000	191.0000
11100	180.0000	169.0000	191.0000
11150	180.0000	169.0000	191.0000
11200	181.0000	170.0000	191.0000
11250	181.0000	170.0000	191.0000
11300	181.0000	170.0000	192.0000
11350	181.0000	171.0000	192.0000
11400	182.0000	171.0000	193.0000
11450	182.0000	172.0000	193.0000
11500	183.0000	172.0000	193.0000
11550	183.0000	172.0000	194.0000
11600	183.0000	172.0000	194.0000
11650	183.0000	173.0000	194.0000
11700	184.0000	173.0000	194.0000
11750	184.0000	173.0000	195.0000
11800	184.0000	174.0000	195.0000
11850	185.0000	174.0000	195.0000
11900	185.0000	174.0000	196.0000
11950	185.0000	175.0000	196.0000
12000	186.0000	175.0000	196.0000
12050	186.0000	175.0000	196.0000
12100	186.0000	175.0000	196.0000
12150	187.0000	176.0000	197.0000
12200	187.0000	176.0000	197.0000
12250	187.0000	176.0000	197.0000
12300	187.0000	177.0000	198.0000
12350	188.0000	177.0000	198.0000
12400	188.0000	178.0000	198.0000
12450	188.0000	178.0000	199.0000
12500	189.0000	178.0000	199.0000
12550	189.0000	179.0000	200.0000
12600	189.0000	179.0000	200.0000
12650	190.0000	179.0000	200.0000
12700	190.0000	180.0000	200.0000
12750	190.0000	181.0000	200.0000
12800	190.0000	181.0000	201.0000
12850	191.0000	181.0000	201.0000
12900	191.0000	181.0000	201.0000
12950	191.0000	181.0000	201.0000
13000	191.0000	182.0000	202.0000
13050	192.0000	182.0000	202.0000
13100	192.0000	182.0000	202.0000
13150	192.0000	182.0000	202.0000
13200	193.0000	183.0000	203.0000
13250	193.0000	183.0000	203.0000
13300	193.0000	183.0000	203.0000
13350	194.0000	184.0000	203.0000
13400	194.0000	184.0000	204.0000
13450	194.0000	184.0000	204.0000
13500	195.0000	185.0000	204.0000
13550	195.0000	185.0000	204.0000
13600	195.0000	185.0000	204.0000
13650	195.0000	186.0000	205.0000
13700	196.0000	186.0000	205.0000
13750	196.0000	186.0000	206.0000
13800	196.0000	186.0000	206.0000
13850	197.0000	187.0000	206.0000
13900	197.0000	187.0000	206.0000
13950	197.0000	187.0000	207.0000
14000	197.0000	187.0000	207.0000
14050	198.0000	188.0000	207.0000
14100	198.0000	188.0000	207.0000
14150	198.0000	188.0000	208.0000
14200	198.0000	189.0000	208.0000
14250	199.0000	189.0000	208.0000
14300	199.0000	189.0000	208.0000
14350	199.0000	190.0000	208.0000
14400	200.0000	190.0000	209.0000
14450	200.0000	190.0000	209.0000
14500	200.0000	190.0000	209.0000
14550	200.0000	190.0000	210.0000
14600	201.0000	191.0000	210.0000
14650	201.0000	191.0000	210.0000
14700	201.0000	191.0000	210.0000
14750	201.0000	192.0000	210.0000
14800	202.0000	192.0000	211.0000
14850	202.0000	192.0000	211.0000
14900	202.0000	192.0000	211.0000
14950	202.0000	192.0000	212.0000
15000	203.0000	193.0000	212.0000
15050	203.0000	193.0000	212.0000
15100	203.0000	193.0000	212.0000
15150	204.0000	194.0000	212.0000
15200	204.0000	194.0000	212.0000
15250	204.0000	194.0000	213.0000
15300	204.0000	194.0000	213.0000
15350	205.0000	194.0000	213.0000
15400	205.0000	195.0000	214.0000
15450	205.0000	195.0000	214.0000
15500	205.0000	196.0000	214.0000
15550	206.0000	196.0000	214.0000
15600	206.0000	196.0000	215.0000
15650	206.0000	196.0000	215.0000
15700	206.0000	197.0000	216.0000
15750	207.0000	197.0000	216.0000
15800	207.0000	197.0000	216.0000
15850	207.0000	197.0000	216.0000
15900	207.0000	198.0000	216.0000
15950	208.0000	198.0000	216.0000
16000	208.0000	198.0000	217.0000
16050	208.0000	199.0000	217.0000
16100	208.0000	199.0000	217.0000
16150	209.0000	199.0000	217.0000
16200	209.0000	200.0000	217.0000
16250	209.0000	200.0000	217.0000
16300	209.0000	200.0000	218.0000
16350	210.0000	200.0000	218.0000
16400	210.0000	200.0000	218.0000
16450	210.0000	201.0000	218.0000
16500	210.0000	201.0000	218.0000
16550	211.0000	201.0000	219.0000
16600	211.0000	202.0000	219.0000
16650	211.0000	202.0000	219.0000
16700	211.0000	202.0000	219.0000
16750	212.0000	202.0000	220.0000
16800	212.0000	203.0000	220.0000
16850	212.0000	203.0000	220.0000
16900	212.0000	203.0000	220.0000
16950	212.0000	204.0000	220.0000
17000	213.0000	204.0000	220.0000
17050	213.0000	204.0000	221.0000
17100	213.0000	204.0000	221.0000
17150	213.0000	204.0000	221.0000
17200	214.0000	205.0000	221.0000
17250	214.0000	205.0000	222.0000
17300	214.0000	206.0000	222.0000
17350	214.0000	206.0000	222.0000
17400	215.0000	206.0000	222.0000
17450	215.0000	206.0000	222.0000
17500	215.0000	206.0000	223.0000
17550	215.0000	207.0000	223.0000
17600	215.0000	207.0000	223.0000
17650	216.0000	207.0000	223.0000
17700	216.0000	208.0000	223.0000
17750	216.0000	208.0000	223.0000
17800	216.0000	208.0000	224.0000
17850	217.0000	208.0000	224.0000
17900	217.0000	209.0000	224.0000
17950	217.0000	209.0000	224.0000
18000	217.0000	209.0000	225.0000
18050	218.0000	209.0000	225.0000
18100	218.0000	210.0000	225.0000
18150	218.0000	210.0000	225.0000
18200	218.0000	210.0000	225.0000
18250	218.0000	210.0000	226.0000
18300	219.0000	210.0000	226.0000
18350	219.0000	210.0000	226.0000
18400	219.0000	211.0000	226.0000
18450	219.0000	211.0000	226.0000
18500	219.0000	211.0000	227.0000
18550	220.0000	211.0000	227.0000
18600	220.0000	212.0000	227.0000
18650	220.0000	212.0000	227.0000
18700	220.0000	213.0000	227.0000
18750	221.0000	213.0000	228.0000
18800	221.0000	213.0000	228.0000
18850	221.0000	213.0000	228.0000
18900	221.0000	213.0000	228.0000
18950	221.0000	214.0000	228.0000
19000	221.0000	214.0000	228.0000
19050	222.0000	214.0000	229.0000
19100	222.0000	215.0000	229.0000
19150	222.0000	215.0000	229.0000
19200	222.0000	215.0000	229.0000
19250	223.0000	215.0000	229.0000
19300	223.0000	215.0000	229.0000
19350	223.0000	215.0000	229.0000
19400	223.0000	216.0000	230.0000
19450	223.0000	216.0000	230.0000
19500	224.0000	216.0000	230.0000
19550	224.0000	217.0000	230.0000
19600	224.0000	217.0000	230.0000
19650	224.0000	217.0000	231.0000
19700	224.0000	217.0000	231.0000
19750	225.0000	217.0000	231.0000
19800	225.0000	217.0000	231.0000
19850	225.0000	218.0000	231.0000
19900	225.0000	218.0000	231.0000
19950	225.0000	218.0000	232.0000
20000	226.0000	219.0000	232.0000
20050	226.0000	219.0000	232.0000
20100	226.0000	219.0000	232.0000
20150	226.0000	219.0000	232.0000
20200	226.0000	220.0000	232.0000
20250	227.0000	220.0000	232.0000
20300	227.0000	220.0000	232.0000
20350	227.0000	220.0000	232.0000
20400	227.0000	220.0000	232.0000
20450	227.0000	221.0000	233.0000
20500	228.0000	221.0000	233.0000
20550	228.0000	221.0000	233.0000
20600	228.0000	221.0000	233.0000
20650	228.0000	222.0000	233.0000
20700	228.0000	222.0000	234.0000
20750	229.0000	222.0000	234.0000
20800	229.0000	222.0000	234.0000
20850	229.0000	223.0000	234.0000
20900	229.0000	223.0000	234.0000
20950	229.0000	223.0000	234.0000
21000	230.0000	223.0000	235.0000
21050	230.0000	224.0000	235.0000
21100	230.0000	224.0000	235.0000
21150	230.0000	224.0000	235.0000
21200	230.0000	224.0000	235.0000
21250	231.0000	225.0000	235.0000
21300	231.0000	225.0000	235.0000
21350	231.0000	225.0000	236.0000
21400	231.0000	225.0000	236.0000
21450	231.0000	226.0000	236.0000
21500	231.0000	226.0000	236.0000
21550	232.0000	226.0000	236.0000
21600	232.0000	226.0000	236.0000
21650	232.0000	227.0000	236.0000
21700	232.0000	227.0000	236.0000
21750	232.0000	227.0000	237.0000
21800	232.0000	227.0000	237.0000
21850	233.0000	227.0000	237.0000
21900	233.0000	228.0000	237.0000
21950	233.0000	228.0000	237.0000
22000	233.0000	228.0000	237.0000
22050	233.0000	229.0000	237.0000
22100	234.0000	229.0000	237.0000
22150	234.0000	229.0000	238.0000
22200	234.0000	230.0000	238.0000
22250	234.0000	230.0000	238.0000
22300	234.0000	230.0000	238.0000
22350	234.0000	230.0000	238.0000
22400	235.0000	230.0000	238.0000
22450	235.0000	231.0000	238.0000
22500	235.0000	231.0000	238.0000
22550	235.0000	231.0000	238.0000
22600	235.0000	231.0000	238.0000
22650	236.0000	232.0000	239.0000
22700	236.0000	232.0000	239.0000
22750	236.0000	232.0000	239.0000
22800	236.0000	232.0000	239.0000
22850	236.0000	233.0000	239.0000
22900	237.0000	233.0000	239.0000
22950	237.0000	233.0000	239.0000
23000	237.0000	233.0000	239.0000
23050	237.0000	234.0000	239.0000
23100	237.0000	234.0000	239.0000
23150	237.0000	234.0000	239.0000
23200	238.0000	234.0000	239.0000
23250	238.0000	235.0000	239.0000
23300	238.0000	235.0000	239.0000
23350	238.0000	235.0000	239.0000
23400	238.0000	236.0000	239.0000
23450	239.0000	236.0000	239.0000
23500	239.0000	237.0000	239.0000
23550	239.0000	237.0000	239.0000
23600	239.0000	238.0000	239.0000
23650	239.0000	238.0000	239.0000
23656	239.0000	239.0000	239.0000
