# Supplementary material for: Characterization of Esophageal Microbiota in Patients With Esophagitis and Esophageal Squamous Cell Carcinoma
Source: Front Cell Infect Microbiol. 2021 Nov 11;11:774330. doi: 10.3389/fcimb.2021.774330 (PMC8632060; doi:10.3389/fcimb.2021.774330)
Supplement: Supplementary file 2 [file DataSheet_1.zip › 16S_V3_V4-68╕÷╤∙▒╛JZD 2020.7.21/2.Alpha_diversity_analysis/Rarefaction/Samples_rarefaction/otu.Nor15.rarefaction]

numsampled	0.03	lci	hci
1	1.0000	1.0000	1.0000
50	17.0000	13.0000	22.0000
100	26.0000	21.0000	31.0000
150	31.0000	26.0000	36.0000
200	35.0000	29.0000	40.0000
250	37.0000	32.0000	43.0000
300	39.0000	34.0000	45.0000
350	41.0000	36.0000	47.0000
400	43.0000	37.0000	49.0000
450	44.0000	39.0000	50.0000
500	46.0000	40.0000	52.0000
550	47.0000	41.0000	54.0000
600	48.0000	42.0000	55.0000
650	49.0000	43.0000	57.0000
700	51.0000	44.0000	58.0000
750	52.0000	45.0000	59.0000
800	53.0000	46.0000	60.0000
850	54.0000	47.0000	61.0000
900	55.0000	48.0000	62.0000
950	56.0000	49.0000	64.0000
1000	57.0000	50.0000	65.0000
1050	58.0000	51.0000	65.0000
1100	59.0000	52.0000	66.0000
1150	60.0000	53.0000	67.0000
1200	61.0000	53.0000	68.0000
1250	62.0000	54.0000	69.0000
1300	62.0000	55.0000	70.0000
1350	63.0000	55.0000	71.0000
1400	64.0000	56.0000	72.0000
1450	65.0000	57.0000	73.0000
1500	66.0000	58.0000	74.0000
1550	66.0000	59.0000	75.0000
1600	67.0000	59.0000	75.0000
1650	68.0000	60.0000	76.0000
1700	69.0000	61.0000	78.0000
1750	69.0000	62.0000	78.0000
1800	70.0000	62.0000	79.0000
1850	71.0000	63.0000	79.0000
1900	71.0000	64.0000	80.0000
1950	72.0000	64.0000	81.0000
2000	73.0000	65.0000	82.0000
2050	73.0000	65.0000	83.0000
2100	74.0000	66.0000	84.0000
2150	75.0000	66.0000	85.0000
2200	75.0000	68.0000	85.0000
2250	76.0000	68.0000	86.0000
2300	77.0000	68.0000	86.0000
2350	77.0000	69.0000	87.0000
2400	78.0000	70.0000	88.0000
2450	79.0000	70.0000	89.0000
2500	79.0000	71.0000	89.0000
2550	80.0000	71.0000	90.0000
2600	81.0000	72.0000	91.0000
2650	81.0000	72.0000	91.0000
2700	82.0000	73.0000	92.0000
2750	82.0000	73.0000	93.0000
2800	83.0000	74.0000	93.0000
2850	83.0000	75.0000	94.0000
2900	84.0000	75.0000	94.0000
2950	85.0000	76.0000	95.0000
3000	85.0000	76.0000	96.0000
3050	86.0000	77.0000	96.0000
3100	86.0000	78.0000	97.0000
3150	87.0000	78.0000	97.0000
3200	87.0000	78.0000	98.0000
3250	88.0000	79.0000	98.0000
3300	89.0000	80.0000	99.0000
3350	89.0000	80.0000	99.0000
3400	90.0000	81.0000	100.0000
3450	90.0000	81.0000	100.0000
3500	91.0000	82.0000	100.0000
3550	91.0000	82.0000	101.0000
3600	92.0000	83.0000	102.0000
3650	92.0000	83.0000	102.0000
3700	93.0000	84.0000	103.0000
3750	93.0000	85.0000	103.0000
3800	94.0000	85.0000	104.0000
3850	94.0000	85.0000	105.0000
3900	95.0000	86.0000	105.0000
3950	95.0000	86.0000	106.0000
4000	96.0000	87.0000	106.0000
4050	96.0000	87.0000	107.0000
4100	97.0000	88.0000	107.0000
4150	97.0000	88.0000	107.0000
4200	98.0000	89.0000	108.0000
4250	98.0000	89.0000	108.0000
4300	99.0000	89.0000	109.0000
4350	99.0000	90.0000	109.0000
4400	99.0000	90.0000	109.0000
4450	100.0000	91.0000	110.0000
4500	100.0000	91.0000	110.0000
4550	101.0000	91.0000	111.0000
4600	101.0000	92.0000	111.0000
4650	102.0000	92.0000	112.0000
4700	102.0000	93.0000	112.0000
4750	103.0000	93.0000	113.0000
4800	103.0000	93.0000	114.0000
4850	104.0000	94.0000	114.0000
4900	104.0000	94.0000	114.0000
4950	104.0000	94.0000	115.0000
5000	105.0000	95.0000	115.0000
5050	105.0000	96.0000	116.0000
5100	106.0000	96.0000	116.0000
5150	106.0000	96.0000	116.0000
5200	106.0000	97.0000	117.0000
5250	107.0000	97.0000	118.0000
5300	107.0000	97.0000	118.0000
5350	108.0000	98.0000	118.0000
5400	108.0000	98.0000	118.0000
5450	108.0000	99.0000	119.0000
5500	109.0000	99.0000	119.0000
5550	109.0000	99.0000	119.0000
5600	110.0000	100.0000	120.0000
5650	110.0000	100.0000	120.0000
5700	110.0000	100.0000	121.0000
5750	111.0000	101.0000	122.0000
5800	111.0000	101.0000	122.0000
5850	111.0000	101.0000	122.0000
5900	112.0000	102.0000	122.0000
5950	112.0000	102.0000	123.0000
6000	113.0000	103.0000	123.0000
6050	113.0000	103.0000	123.0000
6100	113.0000	103.0000	124.0000
6150	114.0000	104.0000	124.0000
6200	114.0000	104.0000	125.0000
6250	115.0000	104.0000	125.0000
6300	115.0000	105.0000	125.0000
6350	115.0000	105.0000	126.0000
6400	116.0000	105.0000	126.0000
6450	116.0000	106.0000	126.0000
6500	116.0000	106.0000	127.0000
6550	117.0000	107.0000	127.0000
6600	117.0000	107.0000	127.0000
6650	117.0000	107.0000	127.0000
6700	118.0000	107.0000	128.0000
6750	118.0000	108.0000	128.0000
6800	118.0000	108.0000	129.0000
6850	119.0000	109.0000	129.0000
6900	119.0000	109.0000	129.0000
6950	120.0000	110.0000	130.0000
7000	120.0000	110.0000	130.0000
7050	120.0000	110.0000	130.0000
7100	121.0000	111.0000	131.0000
7150	121.0000	111.0000	131.0000
7200	121.0000	111.0000	131.0000
7250	121.0000	112.0000	131.0000
7300	122.0000	112.0000	132.0000
7350	122.0000	112.0000	132.0000
7400	123.0000	113.0000	133.0000
7450	123.0000	113.0000	133.0000
7500	123.0000	113.0000	133.0000
7550	123.0000	114.0000	134.0000
7600	124.0000	114.0000	134.0000
7650	124.0000	114.0000	135.0000
7700	125.0000	115.0000	135.0000
7750	125.0000	115.0000	135.0000
7800	125.0000	116.0000	136.0000
7850	125.0000	116.0000	136.0000
7900	126.0000	116.0000	136.0000
7950	126.0000	116.0000	137.0000
8000	126.0000	117.0000	137.0000
8050	127.0000	117.0000	137.0000
8100	127.0000	117.0000	137.0000
8150	127.0000	118.0000	137.0000
8200	127.0000	118.0000	138.0000
8250	128.0000	118.0000	138.0000
8300	128.0000	119.0000	138.0000
8350	128.0000	119.0000	139.0000
8400	129.0000	119.0000	139.0000
8450	129.0000	119.0000	139.0000
8500	129.0000	119.0000	140.0000
8550	130.0000	120.0000	140.0000
8600	130.0000	120.0000	140.0000
8650	130.0000	120.0000	141.0000
8700	131.0000	120.0000	141.0000
8750	131.0000	121.0000	141.0000
8800	131.0000	121.0000	141.0000
8850	132.0000	122.0000	141.0000
8900	132.0000	122.0000	142.0000
8950	132.0000	122.0000	142.0000
9000	133.0000	122.0000	143.0000
9050	133.0000	123.0000	143.0000
9100	133.0000	123.0000	143.0000
9150	133.0000	123.0000	143.0000
9200	134.0000	123.0000	144.0000
9250	134.0000	124.0000	144.0000
9300	134.0000	124.0000	144.0000
9350	134.0000	124.0000	144.0000
9400	135.0000	125.0000	144.0000
9450	135.0000	125.0000	145.0000
9500	135.0000	125.0000	145.0000
9550	136.0000	125.0000	146.0000
9600	136.0000	126.0000	146.0000
9650	136.0000	126.0000	146.0000
9700	137.0000	126.0000	146.0000
9750	137.0000	127.0000	146.0000
9800	137.0000	127.0000	147.0000
9850	137.0000	127.0000	147.0000
9900	138.0000	128.0000	147.0000
9950	138.0000	128.0000	147.0000
10000	138.0000	128.0000	148.0000
10050	138.0000	129.0000	148.0000
10100	139.0000	129.0000	148.0000
10150	139.0000	129.0000	149.0000
10200	139.0000	129.0000	149.0000
10250	140.0000	129.0000	149.0000
10300	140.0000	130.0000	149.0000
10350	140.0000	130.0000	150.0000
10400	140.0000	131.0000	150.0000
10450	141.0000	131.0000	151.0000
10500	141.0000	131.0000	151.0000
10550	141.0000	131.0000	151.0000
10600	142.0000	132.0000	151.0000
10650	142.0000	132.0000	151.0000
10700	142.0000	132.0000	152.0000
10750	142.0000	132.0000	152.0000
10800	143.0000	133.0000	152.0000
10850	143.0000	133.0000	153.0000
10900	143.0000	133.0000	153.0000
10950	143.0000	133.0000	153.0000
11000	143.0000	134.0000	153.0000
11050	144.0000	134.0000	153.0000
11100	144.0000	134.0000	154.0000
11150	144.0000	135.0000	154.0000
11200	145.0000	135.0000	154.0000
11250	145.0000	135.0000	155.0000
11300	145.0000	135.0000	155.0000
11350	145.0000	136.0000	155.0000
11400	145.0000	136.0000	156.0000
11450	146.0000	136.0000	156.0000
11500	146.0000	136.0000	156.0000
11550	146.0000	137.0000	156.0000
11600	146.0000	137.0000	157.0000
11650	147.0000	137.0000	157.0000
11700	147.0000	137.0000	157.0000
11750	147.0000	137.0000	157.0000
11800	147.0000	138.0000	157.0000
11850	147.0000	138.0000	157.0000
11900	148.0000	139.0000	157.0000
11950	148.0000	139.0000	157.0000
12000	148.0000	139.0000	157.0000
12050	148.0000	139.0000	158.0000
12100	149.0000	139.0000	158.0000
12150	149.0000	139.0000	158.0000
12200	149.0000	140.0000	158.0000
12250	149.0000	140.0000	159.0000
12300	150.0000	140.0000	159.0000
12350	150.0000	140.0000	159.0000
12400	150.0000	141.0000	159.0000
12450	150.0000	141.0000	159.0000
12500	150.0000	141.0000	160.0000
12550	151.0000	142.0000	160.0000
12600	151.0000	142.0000	160.0000
12650	151.0000	142.0000	160.0000
12700	151.0000	143.0000	161.0000
12750	152.0000	143.0000	161.0000
12800	152.0000	143.0000	161.0000
12850	152.0000	143.0000	162.0000
12900	153.0000	143.0000	162.0000
12950	153.0000	144.0000	162.0000
13000	153.0000	144.0000	162.0000
13050	153.0000	144.0000	162.0000
13100	153.0000	144.0000	162.0000
13150	154.0000	144.0000	163.0000
13200	154.0000	144.0000	163.0000
13250	154.0000	145.0000	163.0000
13300	154.0000	145.0000	163.0000
13350	155.0000	145.0000	164.0000
13400	155.0000	146.0000	164.0000
13450	155.0000	146.0000	164.0000
13500	155.0000	146.0000	164.0000
13550	155.0000	146.0000	165.0000
13600	156.0000	147.0000	165.0000
13650	156.0000	147.0000	165.0000
13700	156.0000	147.0000	165.0000
13750	156.0000	147.0000	165.0000
13800	157.0000	147.0000	165.0000
13850	157.0000	148.0000	166.0000
13900	157.0000	148.0000	166.0000
13950	157.0000	148.0000	166.0000
14000	157.0000	148.0000	167.0000
14050	158.0000	148.0000	167.0000
14100	158.0000	148.0000	167.0000
14150	158.0000	149.0000	167.0000
14200	158.0000	149.0000	168.0000
14250	158.0000	149.0000	168.0000
14300	158.0000	149.0000	168.0000
14350	159.0000	149.0000	168.0000
14400	159.0000	149.0000	169.0000
14450	159.0000	150.0000	169.0000
14500	159.0000	150.0000	169.0000
14550	160.0000	150.0000	169.0000
14600	160.0000	150.0000	169.0000
14650	160.0000	150.0000	169.0000
14700	160.0000	151.0000	169.0000
14750	160.0000	151.0000	170.0000
14800	161.0000	151.0000	170.0000
14850	161.0000	152.0000	170.0000
14900	161.0000	152.0000	170.0000
14950	161.0000	152.0000	171.0000
15000	161.0000	152.0000	171.0000
15050	162.0000	152.0000	171.0000
15100	162.0000	153.0000	171.0000
15150	162.0000	153.0000	171.0000
15200	162.0000	153.0000	171.0000
15250	162.0000	153.0000	171.0000
15300	163.0000	153.0000	171.0000
15350	163.0000	154.0000	171.0000
15400	163.0000	154.0000	172.0000
15450	163.0000	154.0000	172.0000
15500	163.0000	154.0000	172.0000
15550	163.0000	154.0000	172.0000
15600	164.0000	154.0000	172.0000
15650	164.0000	154.0000	172.0000
15700	164.0000	155.0000	172.0000
15750	164.0000	155.0000	173.0000
15800	164.0000	155.0000	173.0000
15850	165.0000	155.0000	173.0000
15900	165.0000	156.0000	173.0000
15950	165.0000	156.0000	173.0000
16000	165.0000	156.0000	173.0000
16050	165.0000	156.0000	173.0000
16100	166.0000	157.0000	174.0000
16150	166.0000	157.0000	174.0000
16200	166.0000	157.0000	174.0000
16250	166.0000	157.0000	174.0000
16300	166.0000	157.0000	174.0000
16350	167.0000	158.0000	175.0000
16400	167.0000	158.0000	175.0000
16450	167.0000	158.0000	175.0000
16500	167.0000	159.0000	175.0000
16550	167.0000	159.0000	175.0000
16600	168.0000	159.0000	175.0000
16650	168.0000	159.0000	176.0000
16700	168.0000	159.0000	176.0000
16750	168.0000	159.0000	176.0000
16800	168.0000	160.0000	176.0000
16850	168.0000	160.0000	176.0000
16900	169.0000	160.0000	176.0000
16950	169.0000	161.0000	177.0000
17000	169.0000	161.0000	177.0000
17050	169.0000	161.0000	177.0000
17100	169.0000	161.0000	177.0000
17150	170.0000	162.0000	177.0000
17200	170.0000	162.0000	177.0000
17250	170.0000	162.0000	178.0000
17300	170.0000	162.0000	178.0000
17350	170.0000	162.0000	178.0000
17400	170.0000	163.0000	178.0000
17450	171.0000	163.0000	178.0000
17500	171.0000	163.0000	178.0000
17550	171.0000	163.0000	178.0000
17600	171.0000	163.0000	179.0000
17650	171.0000	163.0000	179.0000
17700	171.0000	164.0000	179.0000
17750	172.0000	164.0000	179.0000
17800	172.0000	164.0000	179.0000
17850	172.0000	164.0000	179.0000
17900	172.0000	164.0000	179.0000
17950	172.0000	164.0000	180.0000
18000	172.0000	165.0000	180.0000
18050	173.0000	165.0000	180.0000
18100	173.0000	165.0000	180.0000
18150	173.0000	165.0000	180.0000
18200	173.0000	166.0000	180.0000
18250	173.0000	166.0000	180.0000
18300	173.0000	166.0000	180.0000
18350	174.0000	166.0000	180.0000
18400	174.0000	167.0000	180.0000
18450	174.0000	167.0000	181.0000
18500	174.0000	167.0000	181.0000
18550	174.0000	167.0000	181.0000
18600	174.0000	167.0000	181.0000
18650	175.0000	168.0000	181.0000
18700	175.0000	168.0000	181.0000
18750	175.0000	168.0000	181.0000
18800	175.0000	168.0000	182.0000
18850	175.0000	168.0000	182.0000
18900	175.0000	169.0000	182.0000
18950	176.0000	169.0000	182.0000
19000	176.0000	169.0000	182.0000
19050	176.0000	169.0000	182.0000
19100	176.0000	169.0000	182.0000
19150	176.0000	169.0000	183.0000
19200	176.0000	170.0000	183.0000
19250	177.0000	170.0000	183.0000
19300	177.0000	170.0000	183.0000
19350	177.0000	170.0000	183.0000
19400	177.0000	170.0000	183.0000
19450	177.0000	171.0000	183.0000
19500	177.0000	171.0000	184.0000
19550	178.0000	171.0000	184.0000
19600	178.0000	171.0000	184.0000
19650	178.0000	171.0000	184.0000
19700	178.0000	172.0000	184.0000
19750	178.0000	172.0000	184.0000
19800	179.0000	172.0000	184.0000
19850	179.0000	172.0000	184.0000
19900	179.0000	172.0000	184.0000
19950	179.0000	173.0000	185.0000
20000	179.0000	173.0000	185.0000
20050	179.0000	173.0000	185.0000
20100	180.0000	173.0000	185.0000
20150	180.0000	173.0000	185.0000
20200	180.0000	174.0000	185.0000
20250	180.0000	174.0000	185.0000
20300	180.0000	174.0000	185.0000
20350	180.0000	174.0000	185.0000
20400	180.0000	175.0000	185.0000
20450	181.0000	175.0000	185.0000
20500	181.0000	175.0000	186.0000
20550	181.0000	175.0000	186.0000
20600	181.0000	175.0000	186.0000
20650	181.0000	176.0000	186.0000
20700	181.0000	176.0000	186.0000
20750	182.0000	176.0000	186.0000
20800	182.0000	176.0000	186.0000
20850	182.0000	176.0000	186.0000
20900	182.0000	176.0000	186.0000
20950	182.0000	176.0000	187.0000
21000	182.0000	177.0000	187.0000
21050	183.0000	177.0000	187.0000
21100	183.0000	177.0000	187.0000
21150	183.0000	177.0000	187.0000
21200	183.0000	177.0000	187.0000
21250	183.0000	177.0000	187.0000
21300	183.0000	178.0000	188.0000
21350	183.0000	178.0000	188.0000
21400	184.0000	178.0000	188.0000
21450	184.0000	178.0000	188.0000
21500	184.0000	178.0000	188.0000
21550	184.0000	179.0000	188.0000
21600	184.0000	179.0000	188.0000
21650	184.0000	179.0000	188.0000
21700	185.0000	179.0000	188.0000
21750	185.0000	179.0000	188.0000
21800	185.0000	179.0000	188.0000
21850	185.0000	180.0000	188.0000
21900	185.0000	180.0000	189.0000
21950	185.0000	180.0000	189.0000
22000	185.0000	180.0000	189.0000
22050	186.0000	181.0000	189.0000
22100	186.0000	181.0000	189.0000
22150	186.0000	181.0000	189.0000
22200	186.0000	181.0000	189.0000
22250	186.0000	182.0000	189.0000
22300	186.0000	182.0000	189.0000
22350	186.0000	182.0000	189.0000
22400	187.0000	182.0000	190.0000
22450	187.0000	182.0000	190.0000
22500	187.0000	183.0000	190.0000
22550	187.0000	183.0000	190.0000
22600	187.0000	183.0000	190.0000
22650	187.0000	183.0000	190.0000
22700	187.0000	183.0000	190.0000
22750	188.0000	184.0000	190.0000
22800	188.0000	184.0000	190.0000
22850	188.0000	184.0000	190.0000
22900	188.0000	185.0000	190.0000
22950	188.0000	185.0000	190.0000
23000	188.0000	185.0000	190.0000
23050	188.0000	185.0000	190.0000
23100	189.0000	186.0000	190.0000
23150	189.0000	186.0000	190.0000
23200	189.0000	186.0000	190.0000
23250	189.0000	187.0000	190.0000
23300	189.0000	187.0000	190.0000
23350	189.0000	187.0000	190.0000
23400	189.0000	187.0000	190.0000
23450	190.0000	188.0000	190.0000
23500	190.0000	188.0000	190.0000
23550	190.0000	188.0000	190.0000
23600	190.0000	189.0000	190.0000
23650	190.0000	189.0000	190.0000
23656	190.0000	190.0000	190.0000
