# Supplementary material for: Characterization of Esophageal Microbiota in Patients With Esophagitis and Esophageal Squamous Cell Carcinoma
Source: Front Cell Infect Microbiol. 2021 Nov 11;11:774330. doi: 10.3389/fcimb.2021.774330 (PMC8632060; doi:10.3389/fcimb.2021.774330)
Supplement: Supplementary file 2 [file DataSheet_1.zip › 16S_V3_V4-68╕÷╤∙▒╛JZD 2020.7.21/2.Alpha_diversity_analysis/Rarefaction/Samples_rarefaction/otu.Nor16.rarefaction]

numsampled	0.03	lci	hci
1	1.0000	1.0000	1.0000
50	24.0000	20.0000	29.0000
100	32.0000	28.0000	37.0000
150	37.0000	32.0000	42.0000
200	40.0000	35.0000	45.0000
250	42.0000	37.0000	47.0000
300	44.0000	39.0000	50.0000
350	45.0000	40.0000	52.0000
400	47.0000	42.0000	53.0000
450	49.0000	43.0000	55.0000
500	50.0000	44.0000	57.0000
550	51.0000	45.0000	58.0000
600	52.0000	46.0000	59.0000
650	54.0000	47.0000	61.0000
700	55.0000	48.0000	62.0000
750	56.0000	49.0000	63.0000
800	57.0000	50.0000	65.0000
850	58.0000	51.0000	66.0000
900	59.0000	52.0000	67.0000
950	60.0000	53.0000	69.0000
1000	61.0000	53.0000	69.0000
1050	62.0000	54.0000	70.0000
1100	63.0000	55.0000	71.0000
1150	64.0000	56.0000	72.0000
1200	65.0000	57.0000	73.0000
1250	66.0000	58.0000	75.0000
1300	67.0000	58.0000	76.0000
1350	68.0000	59.0000	76.0000
1400	69.0000	60.0000	78.0000
1450	70.0000	61.0000	78.0000
1500	70.0000	61.0000	79.0000
1550	71.0000	62.0000	80.0000
1600	72.0000	63.0000	81.0000
1650	73.0000	64.0000	82.0000
1700	74.0000	65.0000	83.0000
1750	75.0000	66.0000	84.0000
1800	75.0000	66.0000	85.0000
1850	76.0000	67.0000	85.0000
1900	77.0000	67.0000	86.0000
1950	78.0000	68.0000	87.0000
2000	78.0000	69.0000	88.0000
2050	79.0000	70.0000	88.0000
2100	80.0000	70.0000	89.0000
2150	80.0000	71.0000	90.0000
2200	81.0000	72.0000	91.0000
2250	82.0000	72.0000	92.0000
2300	83.0000	73.0000	92.0000
2350	83.0000	74.0000	93.0000
2400	84.0000	74.0000	94.0000
2450	85.0000	74.0000	95.0000
2500	85.0000	75.0000	96.0000
2550	86.0000	76.0000	96.0000
2600	87.0000	77.0000	97.0000
2650	87.0000	77.0000	98.0000
2700	88.0000	78.0000	98.0000
2750	88.0000	79.0000	99.0000
2800	89.0000	79.0000	99.0000
2850	90.0000	80.0000	100.0000
2900	90.0000	80.0000	101.0000
2950	91.0000	81.0000	101.0000
3000	92.0000	82.0000	102.0000
3050	92.0000	82.0000	102.0000
3100	93.0000	83.0000	103.0000
3150	93.0000	84.0000	103.0000
3200	94.0000	84.0000	104.0000
3250	94.0000	84.0000	104.0000
3300	95.0000	85.0000	105.0000
3350	96.0000	86.0000	105.0000
3400	96.0000	87.0000	106.0000
3450	97.0000	87.0000	107.0000
3500	98.0000	88.0000	107.0000
3550	98.0000	88.0000	108.0000
3600	99.0000	89.0000	109.0000
3650	99.0000	89.0000	109.0000
3700	100.0000	89.0000	109.0000
3750	100.0000	90.0000	110.0000
3800	101.0000	91.0000	111.0000
3850	101.0000	91.0000	111.0000
3900	102.0000	92.0000	113.0000
3950	102.0000	92.0000	113.0000
4000	103.0000	93.0000	113.0000
4050	103.0000	93.0000	114.0000
4100	104.0000	94.0000	114.0000
4150	104.0000	94.0000	115.0000
4200	105.0000	95.0000	116.0000
4250	105.0000	95.0000	116.0000
4300	106.0000	96.0000	117.0000
4350	106.0000	96.0000	117.0000
4400	107.0000	97.0000	118.0000
4450	107.0000	97.0000	118.0000
4500	108.0000	97.0000	119.0000
4550	108.0000	98.0000	119.0000
4600	109.0000	98.0000	120.0000
4650	109.0000	98.0000	120.0000
4700	110.0000	98.0000	120.0000
4750	110.0000	99.0000	121.0000
4800	111.0000	100.0000	121.0000
4850	111.0000	101.0000	122.0000
4900	111.0000	101.0000	123.0000
4950	112.0000	102.0000	123.0000
5000	112.0000	102.0000	123.0000
5050	113.0000	103.0000	124.0000
5100	113.0000	103.0000	124.0000
5150	114.0000	104.0000	124.0000
5200	114.0000	104.0000	125.0000
5250	115.0000	104.0000	125.0000
5300	115.0000	104.0000	125.0000
5350	115.0000	105.0000	126.0000
5400	116.0000	106.0000	126.0000
5450	116.0000	106.0000	126.0000
5500	117.0000	107.0000	127.0000
5550	117.0000	107.0000	127.0000
5600	117.0000	107.0000	128.0000
5650	118.0000	108.0000	128.0000
5700	118.0000	108.0000	128.0000
5750	119.0000	109.0000	129.0000
5800	119.0000	109.0000	129.0000
5850	120.0000	109.0000	129.0000
5900	120.0000	109.0000	130.0000
5950	120.0000	110.0000	130.0000
6000	121.0000	110.0000	131.0000
6050	121.0000	111.0000	131.0000
6100	122.0000	111.0000	131.0000
6150	122.0000	112.0000	132.0000
6200	122.0000	112.0000	132.0000
6250	123.0000	112.0000	133.0000
6300	123.0000	112.0000	133.0000
6350	123.0000	113.0000	134.0000
6400	124.0000	113.0000	134.0000
6450	124.0000	114.0000	134.0000
6500	125.0000	114.0000	134.0000
6550	125.0000	115.0000	135.0000
6600	125.0000	115.0000	136.0000
6650	126.0000	115.0000	136.0000
6700	126.0000	116.0000	136.0000
6750	126.0000	116.0000	136.0000
6800	127.0000	116.0000	137.0000
6850	127.0000	116.0000	138.0000
6900	128.0000	117.0000	138.0000
6950	128.0000	117.0000	138.0000
7000	128.0000	117.0000	138.0000
7050	129.0000	117.0000	139.0000
7100	129.0000	118.0000	139.0000
7150	129.0000	118.0000	139.0000
7200	130.0000	119.0000	140.0000
7250	130.0000	119.0000	140.0000
7300	130.0000	119.0000	140.0000
7350	131.0000	120.0000	141.0000
7400	131.0000	120.0000	141.0000
7450	131.0000	120.0000	141.0000
7500	132.0000	121.0000	142.0000
7550	132.0000	121.0000	142.0000
7600	133.0000	122.0000	143.0000
7650	133.0000	122.0000	143.0000
7700	133.0000	122.0000	143.0000
7750	133.0000	123.0000	144.0000
7800	134.0000	123.0000	144.0000
7850	134.0000	123.0000	144.0000
7900	135.0000	123.0000	145.0000
7950	135.0000	124.0000	145.0000
8000	135.0000	124.0000	146.0000
8050	135.0000	125.0000	146.0000
8100	136.0000	125.0000	146.0000
8150	136.0000	125.0000	147.0000
8200	136.0000	126.0000	147.0000
8250	137.0000	126.0000	148.0000
8300	137.0000	127.0000	148.0000
8350	137.0000	127.0000	148.0000
8400	138.0000	127.0000	148.0000
8450	138.0000	127.0000	148.0000
8500	138.0000	127.0000	148.0000
8550	138.0000	128.0000	149.0000
8600	139.0000	128.0000	149.0000
8650	139.0000	128.0000	149.0000
8700	139.0000	129.0000	149.0000
8750	140.0000	129.0000	150.0000
8800	140.0000	129.0000	150.0000
8850	140.0000	130.0000	150.0000
8900	141.0000	130.0000	150.0000
8950	141.0000	130.0000	151.0000
9000	141.0000	131.0000	151.0000
9050	142.0000	131.0000	151.0000
9100	142.0000	131.0000	152.0000
9150	142.0000	131.0000	152.0000
9200	143.0000	132.0000	152.0000
9250	143.0000	132.0000	152.0000
9300	143.0000	132.0000	153.0000
9350	143.0000	133.0000	153.0000
9400	144.0000	133.0000	154.0000
9450	144.0000	134.0000	154.0000
9500	144.0000	134.0000	154.0000
9550	144.0000	134.0000	154.0000
9600	145.0000	135.0000	155.0000
9650	145.0000	135.0000	155.0000
9700	145.0000	135.0000	155.0000
9750	146.0000	135.0000	156.0000
9800	146.0000	136.0000	156.0000
9850	146.0000	136.0000	156.0000
9900	146.0000	136.0000	156.0000
9950	147.0000	137.0000	157.0000
10000	147.0000	137.0000	157.0000
10050	147.0000	137.0000	157.0000
10100	148.0000	137.0000	158.0000
10150	148.0000	137.0000	158.0000
10200	148.0000	138.0000	158.0000
10250	148.0000	138.0000	159.0000
10300	149.0000	139.0000	159.0000
10350	149.0000	139.0000	159.0000
10400	149.0000	139.0000	159.0000
10450	150.0000	140.0000	159.0000
10500	150.0000	140.0000	160.0000
10550	150.0000	140.0000	160.0000
10600	150.0000	140.0000	160.0000
10650	151.0000	141.0000	161.0000
10700	151.0000	141.0000	161.0000
10750	151.0000	141.0000	161.0000
10800	151.0000	141.0000	161.0000
10850	152.0000	142.0000	161.0000
10900	152.0000	142.0000	162.0000
10950	152.0000	142.0000	162.0000
11000	152.0000	143.0000	162.0000
11050	153.0000	143.0000	163.0000
11100	153.0000	143.0000	163.0000
11150	153.0000	143.0000	163.0000
11200	153.0000	144.0000	163.0000
11250	154.0000	144.0000	163.0000
11300	154.0000	144.0000	164.0000
11350	154.0000	144.0000	164.0000
11400	154.0000	144.0000	164.0000
11450	155.0000	145.0000	165.0000
11500	155.0000	145.0000	165.0000
11550	155.0000	145.0000	165.0000
11600	155.0000	146.0000	166.0000
11650	156.0000	146.0000	166.0000
11700	156.0000	146.0000	166.0000
11750	156.0000	147.0000	166.0000
11800	156.0000	147.0000	167.0000
11850	157.0000	147.0000	167.0000
11900	157.0000	147.0000	167.0000
11950	157.0000	148.0000	167.0000
12000	157.0000	148.0000	167.0000
12050	157.0000	148.0000	168.0000
12100	158.0000	148.0000	168.0000
12150	158.0000	148.0000	168.0000
12200	158.0000	148.0000	168.0000
12250	159.0000	149.0000	169.0000
12300	159.0000	149.0000	169.0000
12350	159.0000	149.0000	169.0000
12400	159.0000	150.0000	169.0000
12450	160.0000	150.0000	169.0000
12500	160.0000	150.0000	170.0000
12550	160.0000	150.0000	170.0000
12600	160.0000	150.0000	170.0000
12650	160.0000	151.0000	170.0000
12700	161.0000	151.0000	170.0000
12750	161.0000	151.0000	170.0000
12800	161.0000	151.0000	171.0000
12850	161.0000	152.0000	171.0000
12900	162.0000	152.0000	171.0000
12950	162.0000	152.0000	171.0000
13000	162.0000	152.0000	172.0000
13050	162.0000	153.0000	172.0000
13100	163.0000	153.0000	172.0000
13150	163.0000	153.0000	172.0000
13200	163.0000	154.0000	173.0000
13250	163.0000	154.0000	173.0000
13300	164.0000	154.0000	173.0000
13350	164.0000	154.0000	173.0000
13400	164.0000	154.0000	173.0000
13450	164.0000	155.0000	174.0000
13500	165.0000	155.0000	174.0000
13550	165.0000	155.0000	174.0000
13600	165.0000	156.0000	174.0000
13650	165.0000	156.0000	174.0000
13700	165.0000	156.0000	174.0000
13750	165.0000	156.0000	175.0000
13800	166.0000	156.0000	175.0000
13850	166.0000	156.0000	175.0000
13900	166.0000	157.0000	176.0000
13950	166.0000	157.0000	176.0000
14000	166.0000	157.0000	176.0000
14050	167.0000	157.0000	176.0000
14100	167.0000	157.0000	176.0000
14150	167.0000	158.0000	176.0000
14200	167.0000	158.0000	177.0000
14250	168.0000	158.0000	177.0000
14300	168.0000	159.0000	177.0000
14350	168.0000	159.0000	177.0000
14400	168.0000	159.0000	178.0000
14450	168.0000	159.0000	178.0000
14500	169.0000	160.0000	178.0000
14550	169.0000	160.0000	178.0000
14600	169.0000	160.0000	178.0000
14650	169.0000	160.0000	178.0000
14700	169.0000	160.0000	178.0000
14750	170.0000	161.0000	179.0000
14800	170.0000	161.0000	179.0000
14850	170.0000	161.0000	179.0000
14900	170.0000	162.0000	179.0000
14950	171.0000	162.0000	179.0000
15000	171.0000	162.0000	180.0000
15050	171.0000	162.0000	180.0000
15100	171.0000	162.0000	180.0000
15150	171.0000	163.0000	180.0000
15200	171.0000	163.0000	180.0000
15250	172.0000	163.0000	180.0000
15300	172.0000	163.0000	180.0000
15350	172.0000	163.0000	181.0000
15400	172.0000	163.0000	181.0000
15450	172.0000	164.0000	181.0000
15500	173.0000	164.0000	182.0000
15550	173.0000	164.0000	182.0000
15600	173.0000	164.0000	182.0000
15650	173.0000	165.0000	182.0000
15700	173.0000	165.0000	182.0000
15750	174.0000	165.0000	182.0000
15800	174.0000	165.0000	183.0000
15850	174.0000	166.0000	183.0000
15900	174.0000	166.0000	183.0000
15950	174.0000	166.0000	183.0000
16000	174.0000	166.0000	183.0000
16050	175.0000	166.0000	183.0000
16100	175.0000	166.0000	184.0000
16150	175.0000	166.0000	184.0000
16200	175.0000	167.0000	184.0000
16250	176.0000	167.0000	184.0000
16300	176.0000	168.0000	184.0000
16350	176.0000	168.0000	184.0000
16400	176.0000	168.0000	184.0000
16450	176.0000	168.0000	185.0000
16500	176.0000	168.0000	185.0000
16550	177.0000	168.0000	185.0000
16600	177.0000	169.0000	185.0000
16650	177.0000	169.0000	185.0000
16700	177.0000	169.0000	186.0000
16750	177.0000	169.0000	186.0000
16800	178.0000	170.0000	186.0000
16850	178.0000	170.0000	186.0000
16900	178.0000	170.0000	186.0000
16950	178.0000	170.0000	186.0000
17000	179.0000	171.0000	187.0000
17050	179.0000	171.0000	187.0000
17100	179.0000	171.0000	187.0000
17150	179.0000	171.0000	187.0000
17200	179.0000	171.0000	187.0000
17250	179.0000	172.0000	187.0000
17300	180.0000	172.0000	187.0000
17350	180.0000	172.0000	187.0000
17400	180.0000	172.0000	188.0000
17450	180.0000	172.0000	188.0000
17500	180.0000	173.0000	188.0000
17550	181.0000	173.0000	188.0000
17600	181.0000	173.0000	188.0000
17650	181.0000	173.0000	188.0000
17700	181.0000	173.0000	189.0000
17750	181.0000	174.0000	189.0000
17800	182.0000	174.0000	189.0000
17850	182.0000	174.0000	189.0000
17900	182.0000	175.0000	189.0000
17950	182.0000	175.0000	190.0000
18000	182.0000	175.0000	190.0000
18050	182.0000	175.0000	190.0000
18100	183.0000	175.0000	190.0000
18150	183.0000	175.0000	190.0000
18200	183.0000	176.0000	190.0000
18250	183.0000	176.0000	191.0000
18300	183.0000	176.0000	191.0000
18350	184.0000	176.0000	191.0000
18400	184.0000	176.0000	191.0000
18450	184.0000	177.0000	191.0000
18500	184.0000	177.0000	191.0000
18550	184.0000	177.0000	191.0000
18600	184.0000	177.0000	192.0000
18650	185.0000	177.0000	192.0000
18700	185.0000	177.0000	192.0000
18750	185.0000	178.0000	192.0000
18800	185.0000	178.0000	192.0000
18850	185.0000	178.0000	192.0000
18900	185.0000	178.0000	192.0000
18950	185.0000	179.0000	192.0000
19000	186.0000	179.0000	192.0000
19050	186.0000	179.0000	192.0000
19100	186.0000	179.0000	192.0000
19150	186.0000	179.0000	193.0000
19200	186.0000	179.0000	193.0000
19250	186.0000	180.0000	193.0000
19300	187.0000	180.0000	193.0000
19350	187.0000	180.0000	193.0000
19400	187.0000	180.0000	194.0000
19450	187.0000	181.0000	194.0000
19500	187.0000	181.0000	194.0000
19550	187.0000	181.0000	194.0000
19600	188.0000	181.0000	194.0000
19650	188.0000	181.0000	194.0000
19700	188.0000	182.0000	194.0000
19750	188.0000	182.0000	195.0000
19800	188.0000	182.0000	195.0000
19850	188.0000	182.0000	195.0000
19900	188.0000	182.0000	195.0000
19950	189.0000	182.0000	195.0000
20000	189.0000	183.0000	195.0000
20050	189.0000	183.0000	195.0000
20100	189.0000	183.0000	195.0000
20150	189.0000	183.0000	195.0000
20200	189.0000	183.0000	195.0000
20250	190.0000	183.0000	196.0000
20300	190.0000	184.0000	196.0000
20350	190.0000	184.0000	196.0000
20400	190.0000	184.0000	196.0000
20450	190.0000	184.0000	196.0000
20500	190.0000	184.0000	196.0000
20550	191.0000	184.0000	197.0000
20600	191.0000	185.0000	197.0000
20650	191.0000	185.0000	197.0000
20700	191.0000	185.0000	197.0000
20750	191.0000	185.0000	197.0000
20800	191.0000	186.0000	197.0000
20850	192.0000	186.0000	197.0000
20900	192.0000	186.0000	197.0000
20950	192.0000	186.0000	197.0000
21000	192.0000	186.0000	197.0000
21050	192.0000	186.0000	197.0000
21100	193.0000	187.0000	197.0000
21150	193.0000	187.0000	197.0000
21200	193.0000	187.0000	197.0000
21250	193.0000	187.0000	198.0000
21300	193.0000	187.0000	198.0000
21350	193.0000	188.0000	198.0000
21400	193.0000	188.0000	198.0000
21450	194.0000	188.0000	198.0000
21500	194.0000	188.0000	198.0000
21550	194.0000	189.0000	198.0000
21600	194.0000	189.0000	198.0000
21650	194.0000	189.0000	198.0000
21700	194.0000	189.0000	199.0000
21750	194.0000	189.0000	199.0000
21800	195.0000	190.0000	199.0000
21850	195.0000	190.0000	199.0000
21900	195.0000	190.0000	199.0000
21950	195.0000	191.0000	199.0000
22000	195.0000	191.0000	199.0000
22050	195.0000	191.0000	199.0000
22100	196.0000	191.0000	199.0000
22150	196.0000	191.0000	199.0000
22200	196.0000	192.0000	199.0000
22250	196.0000	192.0000	199.0000
22300	196.0000	192.0000	199.0000
22350	196.0000	192.0000	199.0000
22400	197.0000	192.0000	200.0000
22450	197.0000	193.0000	200.0000
22500	197.0000	193.0000	200.0000
22550	197.0000	193.0000	200.0000
22600	197.0000	193.0000	200.0000
22650	197.0000	193.0000	200.0000
22700	197.0000	194.0000	200.0000
22750	198.0000	194.0000	200.0000
22800	198.0000	194.0000	200.0000
22850	198.0000	194.0000	200.0000
22900	198.0000	194.0000	200.0000
22950	198.0000	195.0000	200.0000
23000	198.0000	195.0000	200.0000
23050	198.0000	195.0000	200.0000
23100	199.0000	196.0000	200.0000
23150	199.0000	196.0000	200.0000
23200	199.0000	196.0000	200.0000
23250	199.0000	196.0000	200.0000
23300	199.0000	197.0000	200.0000
23350	199.0000	197.0000	200.0000
23400	199.0000	197.0000	200.0000
23450	200.0000	198.0000	200.0000
23500	200.0000	198.0000	200.0000
23550	200.0000	198.0000	200.0000
23600	200.0000	199.0000	200.0000
23650	200.0000	200.0000	200.0000
23656	200.0000	200.0000	200.0000
