# Supplementary material for: Characterization of Esophageal Microbiota in Patients With Esophagitis and Esophageal Squamous Cell Carcinoma
Source: Front Cell Infect Microbiol. 2021 Nov 11;11:774330. doi: 10.3389/fcimb.2021.774330 (PMC8632060; doi:10.3389/fcimb.2021.774330)
Supplement: Supplementary file 2 [file DataSheet_1.zip › 16S_V3_V4-68╕÷╤∙▒╛JZD 2020.7.21/2.Alpha_diversity_analysis/Rarefaction/Samples_rarefaction/otu.Nor17.rarefaction]

numsampled	0.03	lci	hci
1	1.0000	1.0000	1.0000
50	24.0000	19.0000	30.0000
100	36.0000	30.0000	42.0000
150	44.0000	37.0000	50.0000
200	50.0000	43.0000	57.0000
250	55.0000	48.0000	61.0000
300	59.0000	51.0000	66.0000
350	63.0000	55.0000	69.0000
400	66.0000	58.0000	73.0000
450	68.0000	61.0000	76.0000
500	71.0000	63.0000	79.0000
550	73.0000	66.0000	81.0000
600	75.0000	68.0000	82.0000
650	77.0000	69.0000	84.0000
700	78.0000	71.0000	86.0000
750	80.0000	73.0000	88.0000
800	82.0000	74.0000	89.0000
850	83.0000	75.0000	90.0000
900	84.0000	77.0000	92.0000
950	85.0000	78.0000	93.0000
1000	87.0000	79.0000	94.0000
1050	88.0000	81.0000	96.0000
1100	89.0000	82.0000	97.0000
1150	90.0000	82.0000	98.0000
1200	91.0000	83.0000	99.0000
1250	92.0000	84.0000	99.0000
1300	93.0000	85.0000	100.0000
1350	93.0000	86.0000	102.0000
1400	94.0000	87.0000	103.0000
1450	95.0000	88.0000	103.0000
1500	96.0000	89.0000	104.0000
1550	97.0000	89.0000	105.0000
1600	98.0000	90.0000	106.0000
1650	98.0000	90.0000	107.0000
1700	99.0000	91.0000	107.0000
1750	100.0000	92.0000	108.0000
1800	100.0000	92.0000	109.0000
1850	101.0000	93.0000	110.0000
1900	102.0000	94.0000	110.0000
1950	102.0000	94.0000	111.0000
2000	103.0000	95.0000	112.0000
2050	104.0000	96.0000	112.0000
2100	104.0000	96.0000	113.0000
2150	105.0000	97.0000	114.0000
2200	105.0000	97.0000	114.0000
2250	106.0000	98.0000	114.0000
2300	106.0000	99.0000	115.0000
2350	107.0000	99.0000	116.0000
2400	107.0000	100.0000	116.0000
2450	108.0000	100.0000	117.0000
2500	108.0000	101.0000	118.0000
2550	109.0000	101.0000	118.0000
2600	109.0000	102.0000	118.0000
2650	110.0000	102.0000	119.0000
2700	110.0000	102.0000	119.0000
2750	111.0000	103.0000	120.0000
2800	111.0000	103.0000	120.0000
2850	112.0000	104.0000	120.0000
2900	112.0000	104.0000	121.0000
2950	113.0000	105.0000	122.0000
3000	113.0000	105.0000	122.0000
3050	114.0000	106.0000	122.0000
3100	114.0000	106.0000	123.0000
3150	115.0000	106.0000	123.0000
3200	115.0000	107.0000	124.0000
3250	115.0000	107.0000	124.0000
3300	116.0000	108.0000	125.0000
3350	116.0000	108.0000	125.0000
3400	117.0000	108.0000	125.0000
3450	117.0000	109.0000	126.0000
3500	118.0000	109.0000	126.0000
3550	118.0000	109.0000	126.0000
3600	118.0000	110.0000	127.0000
3650	119.0000	110.0000	127.0000
3700	119.0000	110.0000	127.0000
3750	120.0000	111.0000	128.0000
3800	120.0000	111.0000	128.0000
3850	120.0000	112.0000	129.0000
3900	121.0000	112.0000	129.0000
3950	121.0000	113.0000	130.0000
4000	121.0000	113.0000	130.0000
4050	122.0000	113.0000	130.0000
4100	122.0000	114.0000	131.0000
4150	122.0000	114.0000	131.0000
4200	123.0000	114.0000	131.0000
4250	123.0000	115.0000	131.0000
4300	123.0000	115.0000	132.0000
4350	124.0000	116.0000	132.0000
4400	124.0000	116.0000	132.0000
4450	125.0000	116.0000	133.0000
4500	125.0000	117.0000	133.0000
4550	125.0000	117.0000	134.0000
4600	126.0000	117.0000	134.0000
4650	126.0000	117.0000	134.0000
4700	126.0000	118.0000	134.0000
4750	127.0000	118.0000	135.0000
4800	127.0000	118.0000	135.0000
4850	127.0000	118.0000	135.0000
4900	128.0000	118.0000	136.0000
4950	128.0000	119.0000	136.0000
5000	128.0000	119.0000	136.0000
5050	128.0000	120.0000	137.0000
5100	129.0000	120.0000	137.0000
5150	129.0000	120.0000	137.0000
5200	129.0000	121.0000	138.0000
5250	130.0000	121.0000	138.0000
5300	130.0000	121.0000	138.0000
5350	130.0000	121.0000	139.0000
5400	130.0000	122.0000	139.0000
5450	131.0000	122.0000	139.0000
5500	131.0000	122.0000	140.0000
5550	131.0000	123.0000	140.0000
5600	132.0000	123.0000	140.0000
5650	132.0000	123.0000	141.0000
5700	132.0000	123.0000	141.0000
5750	132.0000	123.0000	141.0000
5800	133.0000	124.0000	141.0000
5850	133.0000	124.0000	141.0000
5900	133.0000	124.0000	142.0000
5950	133.0000	125.0000	142.0000
6000	134.0000	125.0000	142.0000
6050	134.0000	125.0000	143.0000
6100	134.0000	125.0000	143.0000
6150	135.0000	125.0000	143.0000
6200	135.0000	126.0000	144.0000
6250	135.0000	126.0000	144.0000
6300	136.0000	126.0000	144.0000
6350	136.0000	127.0000	144.0000
6400	136.0000	127.0000	145.0000
6450	136.0000	127.0000	145.0000
6500	137.0000	127.0000	145.0000
6550	137.0000	127.0000	145.0000
6600	137.0000	128.0000	146.0000
6650	137.0000	128.0000	146.0000
6700	138.0000	128.0000	146.0000
6750	138.0000	128.0000	146.0000
6800	138.0000	128.0000	147.0000
6850	138.0000	129.0000	147.0000
6900	139.0000	129.0000	147.0000
6950	139.0000	129.0000	148.0000
7000	139.0000	129.0000	148.0000
7050	139.0000	130.0000	148.0000
7100	140.0000	130.0000	148.0000
7150	140.0000	130.0000	148.0000
7200	140.0000	130.0000	149.0000
7250	140.0000	131.0000	149.0000
7300	140.0000	131.0000	149.0000
7350	141.0000	131.0000	149.0000
7400	141.0000	131.0000	149.0000
7450	141.0000	132.0000	150.0000
7500	141.0000	132.0000	150.0000
7550	142.0000	132.0000	150.0000
7600	142.0000	132.0000	150.0000
7650	142.0000	133.0000	151.0000
7700	142.0000	133.0000	151.0000
7750	143.0000	133.0000	151.0000
7800	143.0000	133.0000	152.0000
7850	143.0000	133.0000	152.0000
7900	143.0000	134.0000	152.0000
7950	144.0000	134.0000	152.0000
8000	144.0000	134.0000	152.0000
8050	144.0000	134.0000	153.0000
8100	144.0000	135.0000	153.0000
8150	144.0000	135.0000	153.0000
8200	145.0000	135.0000	153.0000
8250	145.0000	136.0000	153.0000
8300	145.0000	136.0000	154.0000
8350	145.0000	136.0000	154.0000
8400	145.0000	136.0000	154.0000
8450	146.0000	137.0000	155.0000
8500	146.0000	137.0000	155.0000
8550	146.0000	137.0000	155.0000
8600	146.0000	138.0000	155.0000
8650	147.0000	138.0000	155.0000
8700	147.0000	138.0000	155.0000
8750	147.0000	138.0000	156.0000
8800	147.0000	138.0000	156.0000
8850	147.0000	138.0000	156.0000
8900	148.0000	139.0000	157.0000
8950	148.0000	139.0000	157.0000
9000	148.0000	139.0000	157.0000
9050	148.0000	139.0000	157.0000
9100	148.0000	139.0000	157.0000
9150	149.0000	139.0000	158.0000
9200	149.0000	139.0000	158.0000
9250	149.0000	140.0000	158.0000
9300	149.0000	140.0000	158.0000
9350	149.0000	140.0000	158.0000
9400	150.0000	140.0000	159.0000
9450	150.0000	140.0000	159.0000
9500	150.0000	140.0000	159.0000
9550	150.0000	141.0000	159.0000
9600	150.0000	141.0000	160.0000
9650	151.0000	141.0000	160.0000
9700	151.0000	141.0000	160.0000
9750	151.0000	142.0000	160.0000
9800	151.0000	142.0000	160.0000
9850	152.0000	142.0000	160.0000
9900	152.0000	142.0000	161.0000
9950	152.0000	143.0000	161.0000
10000	152.0000	143.0000	161.0000
10050	152.0000	143.0000	162.0000
10100	153.0000	143.0000	162.0000
10150	153.0000	143.0000	162.0000
10200	153.0000	144.0000	162.0000
10250	153.0000	144.0000	162.0000
10300	153.0000	144.0000	162.0000
10350	153.0000	144.0000	162.0000
10400	154.0000	144.0000	162.0000
10450	154.0000	145.0000	162.0000
10500	154.0000	145.0000	162.0000
10550	154.0000	145.0000	162.0000
10600	154.0000	145.0000	163.0000
10650	155.0000	145.0000	163.0000
10700	155.0000	145.0000	163.0000
10750	155.0000	146.0000	163.0000
10800	155.0000	146.0000	163.0000
10850	155.0000	146.0000	164.0000
10900	156.0000	146.0000	164.0000
10950	156.0000	147.0000	164.0000
11000	156.0000	147.0000	164.0000
11050	156.0000	147.0000	164.0000
11100	156.0000	147.0000	164.0000
11150	156.0000	148.0000	164.0000
11200	157.0000	148.0000	165.0000
11250	157.0000	148.0000	165.0000
11300	157.0000	148.0000	165.0000
11350	157.0000	148.0000	165.0000
11400	157.0000	148.0000	165.0000
11450	158.0000	148.0000	165.0000
11500	158.0000	148.0000	165.0000
11550	158.0000	149.0000	166.0000
11600	158.0000	149.0000	166.0000
11650	158.0000	149.0000	166.0000
11700	158.0000	149.0000	166.0000
11750	159.0000	149.0000	166.0000
11800	159.0000	150.0000	166.0000
11850	159.0000	150.0000	167.0000
11900	159.0000	150.0000	167.0000
11950	159.0000	151.0000	167.0000
12000	159.0000	151.0000	167.0000
12050	160.0000	151.0000	167.0000
12100	160.0000	151.0000	167.0000
12150	160.0000	151.0000	167.0000
12200	160.0000	152.0000	168.0000
12250	160.0000	152.0000	168.0000
12300	160.0000	152.0000	168.0000
12350	161.0000	152.0000	169.0000
12400	161.0000	152.0000	169.0000
12450	161.0000	152.0000	169.0000
12500	161.0000	152.0000	169.0000
12550	161.0000	153.0000	169.0000
12600	161.0000	153.0000	169.0000
12650	162.0000	153.0000	169.0000
12700	162.0000	153.0000	169.0000
12750	162.0000	154.0000	169.0000
12800	162.0000	154.0000	169.0000
12850	162.0000	154.0000	170.0000
12900	162.0000	154.0000	170.0000
12950	163.0000	154.0000	170.0000
13000	163.0000	154.0000	170.0000
13050	163.0000	155.0000	170.0000
13100	163.0000	155.0000	170.0000
13150	163.0000	155.0000	171.0000
13200	163.0000	155.0000	171.0000
13250	164.0000	155.0000	171.0000
13300	164.0000	155.0000	171.0000
13350	164.0000	155.0000	171.0000
13400	164.0000	156.0000	171.0000
13450	164.0000	156.0000	172.0000
13500	164.0000	156.0000	172.0000
13550	165.0000	156.0000	172.0000
13600	165.0000	156.0000	172.0000
13650	165.0000	156.0000	172.0000
13700	165.0000	157.0000	172.0000
13750	165.0000	157.0000	172.0000
13800	165.0000	157.0000	172.0000
13850	165.0000	157.0000	172.0000
13900	165.0000	158.0000	172.0000
13950	166.0000	158.0000	173.0000
14000	166.0000	158.0000	173.0000
14050	166.0000	158.0000	173.0000
14100	166.0000	158.0000	173.0000
14150	166.0000	158.0000	173.0000
14200	166.0000	158.0000	173.0000
14250	167.0000	159.0000	173.0000
14300	167.0000	159.0000	173.0000
14350	167.0000	159.0000	173.0000
14400	167.0000	159.0000	174.0000
14450	167.0000	159.0000	174.0000
14500	167.0000	159.0000	174.0000
14550	167.0000	159.0000	174.0000
14600	167.0000	160.0000	174.0000
14650	168.0000	160.0000	174.0000
14700	168.0000	160.0000	175.0000
14750	168.0000	160.0000	175.0000
14800	168.0000	160.0000	175.0000
14850	168.0000	160.0000	175.0000
14900	168.0000	161.0000	175.0000
14950	168.0000	161.0000	175.0000
15000	169.0000	161.0000	175.0000
15050	169.0000	161.0000	176.0000
15100	169.0000	161.0000	176.0000
15150	169.0000	162.0000	176.0000
15200	169.0000	162.0000	176.0000
15250	169.0000	162.0000	176.0000
15300	169.0000	162.0000	176.0000
15350	169.0000	162.0000	176.0000
15400	170.0000	162.0000	176.0000
15450	170.0000	163.0000	176.0000
15500	170.0000	163.0000	176.0000
15550	170.0000	163.0000	176.0000
15600	170.0000	163.0000	177.0000
15650	170.0000	163.0000	177.0000
15700	170.0000	163.0000	177.0000
15750	171.0000	163.0000	177.0000
15800	171.0000	163.0000	177.0000
15850	171.0000	164.0000	177.0000
15900	171.0000	164.0000	177.0000
15950	171.0000	164.0000	177.0000
16000	171.0000	164.0000	177.0000
16050	171.0000	164.0000	178.0000
16100	172.0000	164.0000	178.0000
16150	172.0000	164.0000	178.0000
16200	172.0000	165.0000	178.0000
16250	172.0000	165.0000	178.0000
16300	172.0000	165.0000	178.0000
16350	172.0000	165.0000	178.0000
16400	172.0000	165.0000	178.0000
16450	172.0000	166.0000	179.0000
16500	173.0000	166.0000	179.0000
16550	173.0000	166.0000	179.0000
16600	173.0000	166.0000	179.0000
16650	173.0000	166.0000	179.0000
16700	173.0000	166.0000	179.0000
16750	173.0000	167.0000	179.0000
16800	173.0000	167.0000	179.0000
16850	173.0000	167.0000	179.0000
16900	174.0000	167.0000	180.0000
16950	174.0000	167.0000	180.0000
17000	174.0000	168.0000	180.0000
17050	174.0000	168.0000	180.0000
17100	174.0000	168.0000	180.0000
17150	174.0000	168.0000	180.0000
17200	174.0000	168.0000	180.0000
17250	174.0000	168.0000	180.0000
17300	175.0000	168.0000	180.0000
17350	175.0000	169.0000	180.0000
17400	175.0000	169.0000	180.0000
17450	175.0000	169.0000	181.0000
17500	175.0000	169.0000	181.0000
17550	175.0000	169.0000	181.0000
17600	175.0000	169.0000	181.0000
17650	175.0000	169.0000	181.0000
17700	176.0000	169.0000	181.0000
17750	176.0000	169.0000	181.0000
17800	176.0000	169.0000	181.0000
17850	176.0000	169.0000	181.0000
17900	176.0000	169.0000	181.0000
17950	176.0000	170.0000	182.0000
18000	176.0000	170.0000	182.0000
18050	176.0000	170.0000	182.0000
18100	176.0000	170.0000	182.0000
18150	177.0000	170.0000	182.0000
18200	177.0000	171.0000	182.0000
18250	177.0000	171.0000	182.0000
18300	177.0000	171.0000	182.0000
18350	177.0000	171.0000	182.0000
18400	177.0000	171.0000	182.0000
18450	177.0000	171.0000	182.0000
18500	177.0000	171.0000	183.0000
18550	178.0000	171.0000	183.0000
18600	178.0000	171.0000	183.0000
18650	178.0000	171.0000	183.0000
18700	178.0000	172.0000	183.0000
18750	178.0000	172.0000	183.0000
18800	178.0000	172.0000	183.0000
18850	178.0000	172.0000	183.0000
18900	178.0000	172.0000	183.0000
18950	178.0000	172.0000	183.0000
19000	178.0000	173.0000	184.0000
19050	179.0000	173.0000	184.0000
19100	179.0000	173.0000	184.0000
19150	179.0000	173.0000	184.0000
19200	179.0000	173.0000	184.0000
19250	179.0000	173.0000	184.0000
19300	179.0000	173.0000	184.0000
19350	179.0000	173.0000	184.0000
19400	179.0000	173.0000	184.0000
19450	180.0000	173.0000	184.0000
19500	180.0000	173.0000	184.0000
19550	180.0000	174.0000	184.0000
19600	180.0000	174.0000	185.0000
19650	180.0000	174.0000	185.0000
19700	180.0000	174.0000	185.0000
19750	180.0000	174.0000	185.0000
19800	180.0000	174.0000	185.0000
19850	181.0000	175.0000	185.0000
19900	181.0000	175.0000	185.0000
19950	181.0000	175.0000	185.0000
20000	181.0000	175.0000	185.0000
20050	181.0000	175.0000	185.0000
20100	181.0000	176.0000	185.0000
20150	181.0000	176.0000	185.0000
20200	181.0000	176.0000	185.0000
20250	181.0000	176.0000	186.0000
20300	181.0000	176.0000	186.0000
20350	182.0000	176.0000	186.0000
20400	182.0000	176.0000	186.0000
20450	182.0000	177.0000	186.0000
20500	182.0000	177.0000	186.0000
20550	182.0000	177.0000	186.0000
20600	182.0000	177.0000	186.0000
20650	182.0000	177.0000	186.0000
20700	182.0000	177.0000	186.0000
20750	183.0000	178.0000	186.0000
20800	183.0000	178.0000	186.0000
20850	183.0000	178.0000	186.0000
20900	183.0000	178.0000	186.0000
20950	183.0000	178.0000	186.0000
21000	183.0000	178.0000	186.0000
21050	183.0000	178.0000	187.0000
21100	183.0000	178.0000	187.0000
21150	183.0000	178.0000	187.0000
21200	183.0000	179.0000	187.0000
21250	184.0000	179.0000	187.0000
21300	184.0000	179.0000	187.0000
21350	184.0000	179.0000	187.0000
21400	184.0000	179.0000	187.0000
21450	184.0000	180.0000	187.0000
21500	184.0000	180.0000	187.0000
21550	184.0000	180.0000	187.0000
21600	184.0000	180.0000	187.0000
21650	184.0000	180.0000	187.0000
21700	184.0000	180.0000	187.0000
21750	185.0000	181.0000	187.0000
21800	185.0000	181.0000	187.0000
21850	185.0000	181.0000	187.0000
21900	185.0000	181.0000	188.0000
21950	185.0000	181.0000	188.0000
22000	185.0000	181.0000	188.0000
22050	185.0000	182.0000	188.0000
22100	185.0000	182.0000	188.0000
22150	185.0000	182.0000	188.0000
22200	185.0000	182.0000	188.0000
22250	185.0000	182.0000	188.0000
22300	186.0000	182.0000	188.0000
22350	186.0000	182.0000	188.0000
22400	186.0000	182.0000	188.0000
22450	186.0000	183.0000	188.0000
22500	186.0000	183.0000	188.0000
22550	186.0000	183.0000	188.0000
22600	186.0000	183.0000	188.0000
22650	186.0000	183.0000	188.0000
22700	186.0000	183.0000	188.0000
22750	186.0000	183.0000	188.0000
22800	187.0000	184.0000	188.0000
22850	187.0000	184.0000	188.0000
22900	187.0000	184.0000	188.0000
22950	187.0000	184.0000	188.0000
23000	187.0000	184.0000	188.0000
23050	187.0000	185.0000	188.0000
23100	187.0000	185.0000	188.0000
23150	187.0000	185.0000	188.0000
23200	187.0000	185.0000	188.0000
23250	187.0000	185.0000	188.0000
23300	188.0000	186.0000	188.0000
23350	188.0000	186.0000	188.0000
23400	188.0000	186.0000	188.0000
23450	188.0000	186.0000	188.0000
23500	188.0000	186.0000	188.0000
23550	188.0000	187.0000	188.0000
23600	188.0000	187.0000	188.0000
23650	188.0000	188.0000	188.0000
23656	188.0000	188.0000	188.0000
