# Supplementary material for: Characterization of Esophageal Microbiota in Patients With Esophagitis and Esophageal Squamous Cell Carcinoma
Source: Front Cell Infect Microbiol. 2021 Nov 11;11:774330. doi: 10.3389/fcimb.2021.774330 (PMC8632060; doi:10.3389/fcimb.2021.774330)
Supplement: Supplementary file 2 [file DataSheet_1.zip › 16S_V3_V4-68╕÷╤∙▒╛JZD 2020.7.21/2.Alpha_diversity_analysis/Rarefaction/Samples_rarefaction/otu.Nor18.rarefaction]

numsampled	0.03	lci	hci
1	1.0000	1.0000	1.0000
50	16.0000	12.0000	21.0000
100	25.0000	19.0000	31.0000
150	31.0000	25.0000	39.0000
200	37.0000	29.0000	45.0000
250	41.0000	34.0000	49.0000
300	46.0000	38.0000	54.0000
350	50.0000	42.0000	58.0000
400	53.0000	45.0000	62.0000
450	56.0000	48.0000	65.0000
500	59.0000	50.0000	68.0000
550	62.0000	54.0000	72.0000
600	65.0000	56.0000	74.0000
650	68.0000	58.0000	78.0000
700	70.0000	60.0000	80.0000
750	72.0000	63.0000	83.0000
800	75.0000	65.0000	85.0000
850	77.0000	67.0000	87.0000
900	79.0000	70.0000	89.0000
950	81.0000	72.0000	91.0000
1000	83.0000	73.0000	94.0000
1050	84.0000	75.0000	95.0000
1100	86.0000	76.0000	97.0000
1150	88.0000	78.0000	98.0000
1200	90.0000	79.0000	100.0000
1250	91.0000	81.0000	102.0000
1300	93.0000	82.0000	104.0000
1350	94.0000	84.0000	105.0000
1400	95.0000	85.0000	106.0000
1450	97.0000	87.0000	108.0000
1500	98.0000	88.0000	109.0000
1550	100.0000	89.0000	111.0000
1600	101.0000	91.0000	112.0000
1650	102.0000	92.0000	113.0000
1700	103.0000	93.0000	114.0000
1750	104.0000	94.0000	116.0000
1800	106.0000	96.0000	117.0000
1850	107.0000	97.0000	118.0000
1900	108.0000	98.0000	119.0000
1950	109.0000	99.0000	121.0000
2000	110.0000	100.0000	121.0000
2050	111.0000	101.0000	122.0000
2100	112.0000	102.0000	123.0000
2150	113.0000	103.0000	125.0000
2200	114.0000	104.0000	125.0000
2250	115.0000	105.0000	126.0000
2300	116.0000	106.0000	127.0000
2350	117.0000	107.0000	128.0000
2400	118.0000	108.0000	129.0000
2450	119.0000	109.0000	129.0000
2500	120.0000	110.0000	130.0000
2550	121.0000	110.0000	131.0000
2600	121.0000	111.0000	132.0000
2650	122.0000	112.0000	133.0000
2700	123.0000	113.0000	133.0000
2750	124.0000	113.0000	134.0000
2800	125.0000	114.0000	135.0000
2850	125.0000	114.0000	136.0000
2900	126.0000	115.0000	136.0000
2950	127.0000	116.0000	137.0000
3000	128.0000	117.0000	138.0000
3050	128.0000	118.0000	139.0000
3100	129.0000	118.0000	139.0000
3150	129.0000	119.0000	140.0000
3200	130.0000	120.0000	141.0000
3250	131.0000	121.0000	142.0000
3300	132.0000	122.0000	142.0000
3350	132.0000	122.0000	143.0000
3400	133.0000	123.0000	143.0000
3450	134.0000	123.0000	144.0000
3500	134.0000	124.0000	144.0000
3550	135.0000	125.0000	144.0000
3600	135.0000	125.0000	145.0000
3650	136.0000	126.0000	145.0000
3700	137.0000	127.0000	146.0000
3750	137.0000	127.0000	147.0000
3800	138.0000	128.0000	147.0000
3850	138.0000	128.0000	148.0000
3900	139.0000	129.0000	148.0000
3950	139.0000	130.0000	149.0000
4000	140.0000	130.0000	150.0000
4050	140.0000	131.0000	150.0000
4100	141.0000	131.0000	150.0000
4150	141.0000	132.0000	151.0000
4200	142.0000	132.0000	152.0000
4250	142.0000	133.0000	152.0000
4300	143.0000	133.0000	152.0000
4350	143.0000	134.0000	153.0000
4400	144.0000	134.0000	153.0000
4450	144.0000	135.0000	154.0000
4500	145.0000	135.0000	154.0000
4550	145.0000	136.0000	155.0000
4600	146.0000	136.0000	155.0000
4650	146.0000	137.0000	156.0000
4700	147.0000	137.0000	156.0000
4750	147.0000	137.0000	157.0000
4800	147.0000	138.0000	157.0000
4850	148.0000	138.0000	157.0000
4900	148.0000	139.0000	158.0000
4950	149.0000	139.0000	158.0000
5000	149.0000	140.0000	158.0000
5050	150.0000	140.0000	159.0000
5100	150.0000	140.0000	159.0000
5150	150.0000	140.0000	159.0000
5200	151.0000	141.0000	160.0000
5250	151.0000	141.0000	161.0000
5300	151.0000	142.0000	161.0000
5350	152.0000	142.0000	161.0000
5400	152.0000	143.0000	161.0000
5450	153.0000	143.0000	162.0000
5500	153.0000	143.0000	162.0000
5550	153.0000	144.0000	162.0000
5600	154.0000	144.0000	163.0000
5650	154.0000	145.0000	163.0000
5700	154.0000	145.0000	164.0000
5750	155.0000	145.0000	164.0000
5800	155.0000	146.0000	164.0000
5850	155.0000	146.0000	165.0000
5900	156.0000	146.0000	165.0000
5950	156.0000	147.0000	166.0000
6000	157.0000	147.0000	166.0000
6050	157.0000	148.0000	166.0000
6100	157.0000	148.0000	166.0000
6150	158.0000	148.0000	167.0000
6200	158.0000	149.0000	167.0000
6250	158.0000	149.0000	167.0000
6300	159.0000	150.0000	167.0000
6350	159.0000	150.0000	167.0000
6400	159.0000	150.0000	168.0000
6450	159.0000	151.0000	168.0000
6500	160.0000	151.0000	169.0000
6550	160.0000	151.0000	169.0000
6600	160.0000	151.0000	169.0000
6650	161.0000	152.0000	169.0000
6700	161.0000	152.0000	170.0000
6750	161.0000	153.0000	170.0000
6800	162.0000	153.0000	170.0000
6850	162.0000	153.0000	170.0000
6900	162.0000	153.0000	171.0000
6950	162.0000	153.0000	171.0000
7000	163.0000	154.0000	171.0000
7050	163.0000	154.0000	171.0000
7100	163.0000	154.0000	172.0000
7150	164.0000	155.0000	172.0000
7200	164.0000	155.0000	172.0000
7250	164.0000	155.0000	172.0000
7300	165.0000	155.0000	173.0000
7350	165.0000	156.0000	173.0000
7400	165.0000	156.0000	173.0000
7450	165.0000	156.0000	174.0000
7500	166.0000	157.0000	174.0000
7550	166.0000	157.0000	174.0000
7600	166.0000	158.0000	174.0000
7650	166.0000	158.0000	174.0000
7700	166.0000	158.0000	175.0000
7750	167.0000	159.0000	175.0000
7800	167.0000	159.0000	175.0000
7850	167.0000	159.0000	176.0000
7900	168.0000	159.0000	176.0000
7950	168.0000	159.0000	176.0000
8000	168.0000	160.0000	177.0000
8050	168.0000	160.0000	177.0000
8100	169.0000	160.0000	177.0000
8150	169.0000	160.0000	177.0000
8200	169.0000	160.0000	178.0000
8250	169.0000	161.0000	178.0000
8300	170.0000	161.0000	178.0000
8350	170.0000	161.0000	179.0000
8400	170.0000	161.0000	179.0000
8450	170.0000	162.0000	179.0000
8500	170.0000	162.0000	179.0000
8550	171.0000	162.0000	179.0000
8600	171.0000	162.0000	180.0000
8650	171.0000	162.0000	180.0000
8700	171.0000	163.0000	180.0000
8750	172.0000	163.0000	180.0000
8800	172.0000	163.0000	180.0000
8850	172.0000	163.0000	180.0000
8900	172.0000	163.0000	181.0000
8950	172.0000	164.0000	181.0000
9000	173.0000	164.0000	181.0000
9050	173.0000	164.0000	181.0000
9100	173.0000	164.0000	182.0000
9150	173.0000	164.0000	182.0000
9200	173.0000	164.0000	182.0000
9250	174.0000	165.0000	182.0000
9300	174.0000	165.0000	182.0000
9350	174.0000	165.0000	182.0000
9400	174.0000	166.0000	183.0000
9450	174.0000	166.0000	183.0000
9500	175.0000	166.0000	183.0000
9550	175.0000	166.0000	183.0000
9600	175.0000	166.0000	184.0000
9650	175.0000	166.0000	184.0000
9700	175.0000	167.0000	184.0000
9750	176.0000	167.0000	184.0000
9800	176.0000	167.0000	184.0000
9850	176.0000	167.0000	184.0000
9900	176.0000	168.0000	184.0000
9950	177.0000	168.0000	185.0000
10000	177.0000	168.0000	185.0000
10050	177.0000	168.0000	185.0000
10100	177.0000	168.0000	185.0000
10150	177.0000	169.0000	185.0000
10200	177.0000	169.0000	185.0000
10250	178.0000	169.0000	185.0000
10300	178.0000	169.0000	185.0000
10350	178.0000	169.0000	186.0000
10400	178.0000	169.0000	186.0000
10450	178.0000	170.0000	186.0000
10500	178.0000	170.0000	186.0000
10550	179.0000	170.0000	186.0000
10600	179.0000	170.0000	186.0000
10650	179.0000	171.0000	186.0000
10700	179.0000	171.0000	186.0000
10750	179.0000	171.0000	187.0000
10800	179.0000	172.0000	187.0000
10850	180.0000	172.0000	187.0000
10900	180.0000	172.0000	187.0000
10950	180.0000	172.0000	187.0000
11000	180.0000	172.0000	187.0000
11050	180.0000	172.0000	188.0000
11100	181.0000	173.0000	188.0000
11150	181.0000	173.0000	188.0000
11200	181.0000	173.0000	188.0000
11250	181.0000	173.0000	188.0000
11300	181.0000	173.0000	189.0000
11350	181.0000	173.0000	189.0000
11400	181.0000	174.0000	189.0000
11450	182.0000	174.0000	189.0000
11500	182.0000	174.0000	189.0000
11550	182.0000	174.0000	189.0000
11600	182.0000	174.0000	189.0000
11650	182.0000	174.0000	190.0000
11700	182.0000	175.0000	190.0000
11750	183.0000	175.0000	190.0000
11800	183.0000	175.0000	190.0000
11850	183.0000	175.0000	190.0000
11900	183.0000	175.0000	190.0000
11950	183.0000	175.0000	190.0000
12000	183.0000	176.0000	191.0000
12050	183.0000	176.0000	191.0000
12100	184.0000	176.0000	191.0000
12150	184.0000	176.0000	191.0000
12200	184.0000	176.0000	191.0000
12250	184.0000	177.0000	191.0000
12300	184.0000	177.0000	191.0000
12350	184.0000	177.0000	192.0000
12400	185.0000	177.0000	192.0000
12450	185.0000	177.0000	192.0000
12500	185.0000	177.0000	192.0000
12550	185.0000	177.0000	192.0000
12600	185.0000	178.0000	193.0000
12650	185.0000	178.0000	193.0000
12700	186.0000	178.0000	193.0000
12750	186.0000	178.0000	193.0000
12800	186.0000	178.0000	193.0000
12850	186.0000	178.0000	193.0000
12900	186.0000	178.0000	193.0000
12950	186.0000	178.0000	193.0000
13000	186.0000	179.0000	193.0000
13050	187.0000	179.0000	193.0000
13100	187.0000	179.0000	193.0000
13150	187.0000	179.0000	194.0000
13200	187.0000	180.0000	194.0000
13250	187.0000	180.0000	194.0000
13300	187.0000	180.0000	194.0000
13350	187.0000	180.0000	194.0000
13400	187.0000	180.0000	194.0000
13450	188.0000	180.0000	194.0000
13500	188.0000	180.0000	194.0000
13550	188.0000	180.0000	194.0000
13600	188.0000	180.0000	195.0000
13650	188.0000	181.0000	195.0000
13700	188.0000	181.0000	195.0000
13750	188.0000	182.0000	195.0000
13800	189.0000	182.0000	195.0000
13850	189.0000	182.0000	195.0000
13900	189.0000	182.0000	195.0000
13950	189.0000	182.0000	195.0000
14000	189.0000	182.0000	196.0000
14050	189.0000	183.0000	196.0000
14100	189.0000	183.0000	196.0000
14150	190.0000	183.0000	196.0000
14200	190.0000	183.0000	196.0000
14250	190.0000	183.0000	196.0000
14300	190.0000	183.0000	196.0000
14350	190.0000	183.0000	196.0000
14400	190.0000	183.0000	196.0000
14450	190.0000	184.0000	197.0000
14500	191.0000	184.0000	197.0000
14550	191.0000	184.0000	197.0000
14600	191.0000	184.0000	197.0000
14650	191.0000	184.0000	197.0000
14700	191.0000	184.0000	197.0000
14750	191.0000	184.0000	197.0000
14800	191.0000	184.0000	197.0000
14850	191.0000	185.0000	197.0000
14900	191.0000	185.0000	197.0000
14950	192.0000	185.0000	198.0000
15000	192.0000	185.0000	198.0000
15050	192.0000	185.0000	198.0000
15100	192.0000	185.0000	198.0000
15150	192.0000	185.0000	198.0000
15200	192.0000	185.0000	198.0000
15250	192.0000	185.0000	198.0000
15300	192.0000	186.0000	198.0000
15350	193.0000	186.0000	198.0000
15400	193.0000	186.0000	199.0000
15450	193.0000	186.0000	199.0000
15500	193.0000	186.0000	199.0000
15550	193.0000	186.0000	199.0000
15600	193.0000	186.0000	199.0000
15650	193.0000	186.0000	199.0000
15700	193.0000	187.0000	199.0000
15750	193.0000	187.0000	199.0000
15800	194.0000	187.0000	199.0000
15850	194.0000	187.0000	199.0000
15900	194.0000	187.0000	199.0000
15950	194.0000	187.0000	199.0000
16000	194.0000	187.0000	200.0000
16050	194.0000	188.0000	200.0000
16100	194.0000	188.0000	200.0000
16150	194.0000	188.0000	200.0000
16200	194.0000	188.0000	200.0000
16250	195.0000	188.0000	200.0000
16300	195.0000	188.0000	200.0000
16350	195.0000	188.0000	200.0000
16400	195.0000	188.0000	200.0000
16450	195.0000	189.0000	201.0000
16500	195.0000	189.0000	201.0000
16550	195.0000	189.0000	201.0000
16600	195.0000	189.0000	201.0000
16650	195.0000	189.0000	201.0000
16700	195.0000	189.0000	201.0000
16750	195.0000	189.0000	201.0000
16800	196.0000	189.0000	201.0000
16850	196.0000	189.0000	201.0000
16900	196.0000	190.0000	201.0000
16950	196.0000	190.0000	201.0000
17000	196.0000	190.0000	201.0000
17050	196.0000	190.0000	201.0000
17100	196.0000	190.0000	201.0000
17150	196.0000	190.0000	201.0000
17200	196.0000	190.0000	201.0000
17250	196.0000	190.0000	202.0000
17300	197.0000	190.0000	202.0000
17350	197.0000	190.0000	202.0000
17400	197.0000	191.0000	202.0000
17450	197.0000	191.0000	202.0000
17500	197.0000	191.0000	202.0000
17550	197.0000	191.0000	202.0000
17600	197.0000	191.0000	202.0000
17650	197.0000	191.0000	202.0000
17700	197.0000	191.0000	202.0000
17750	198.0000	191.0000	202.0000
17800	198.0000	192.0000	202.0000
17850	198.0000	192.0000	203.0000
17900	198.0000	192.0000	203.0000
17950	198.0000	192.0000	203.0000
18000	198.0000	192.0000	203.0000
18050	198.0000	193.0000	203.0000
18100	198.0000	193.0000	203.0000
18150	198.0000	193.0000	203.0000
18200	198.0000	193.0000	203.0000
18250	198.0000	193.0000	203.0000
18300	199.0000	193.0000	203.0000
18350	199.0000	193.0000	203.0000
18400	199.0000	193.0000	204.0000
18450	199.0000	193.0000	204.0000
18500	199.0000	194.0000	204.0000
18550	199.0000	194.0000	204.0000
18600	199.0000	194.0000	204.0000
18650	199.0000	194.0000	204.0000
18700	199.0000	194.0000	204.0000
18750	199.0000	194.0000	204.0000
18800	200.0000	194.0000	204.0000
18850	200.0000	194.0000	204.0000
18900	200.0000	194.0000	204.0000
18950	200.0000	194.0000	204.0000
19000	200.0000	195.0000	204.0000
19050	200.0000	195.0000	204.0000
19100	200.0000	195.0000	204.0000
19150	200.0000	195.0000	204.0000
19200	200.0000	195.0000	205.0000
19250	200.0000	195.0000	205.0000
19300	200.0000	195.0000	205.0000
19350	201.0000	195.0000	205.0000
19400	201.0000	195.0000	205.0000
19450	201.0000	196.0000	205.0000
19500	201.0000	196.0000	205.0000
19550	201.0000	196.0000	205.0000
19600	201.0000	196.0000	205.0000
19650	201.0000	196.0000	205.0000
19700	201.0000	196.0000	205.0000
19750	201.0000	196.0000	205.0000
19800	201.0000	196.0000	205.0000
19850	201.0000	196.0000	205.0000
19900	201.0000	197.0000	205.0000
19950	201.0000	197.0000	205.0000
20000	202.0000	197.0000	205.0000
20050	202.0000	197.0000	205.0000
20100	202.0000	197.0000	206.0000
20150	202.0000	197.0000	206.0000
20200	202.0000	197.0000	206.0000
20250	202.0000	197.0000	206.0000
20300	202.0000	197.0000	206.0000
20350	202.0000	198.0000	206.0000
20400	202.0000	198.0000	206.0000
20450	202.0000	198.0000	206.0000
20500	202.0000	198.0000	206.0000
20550	203.0000	198.0000	206.0000
20600	203.0000	198.0000	206.0000
20650	203.0000	198.0000	206.0000
20700	203.0000	198.0000	206.0000
20750	203.0000	199.0000	206.0000
20800	203.0000	199.0000	206.0000
20850	203.0000	199.0000	206.0000
20900	203.0000	199.0000	206.0000
20950	203.0000	199.0000	206.0000
21000	203.0000	199.0000	206.0000
21050	203.0000	199.0000	206.0000
21100	203.0000	199.0000	206.0000
21150	203.0000	200.0000	206.0000
21200	204.0000	200.0000	206.0000
21250	204.0000	200.0000	206.0000
21300	204.0000	200.0000	206.0000
21350	204.0000	200.0000	206.0000
21400	204.0000	200.0000	207.0000
21450	204.0000	200.0000	207.0000
21500	204.0000	200.0000	207.0000
21550	204.0000	200.0000	207.0000
21600	204.0000	201.0000	207.0000
21650	204.0000	201.0000	207.0000
21700	204.0000	201.0000	207.0000
21750	204.0000	201.0000	207.0000
21800	204.0000	201.0000	207.0000
21850	205.0000	201.0000	207.0000
21900	205.0000	201.0000	207.0000
21950	205.0000	201.0000	207.0000
22000	205.0000	201.0000	207.0000
22050	205.0000	201.0000	207.0000
22100	205.0000	202.0000	207.0000
22150	205.0000	202.0000	207.0000
22200	205.0000	202.0000	207.0000
22250	205.0000	202.0000	207.0000
22300	205.0000	202.0000	207.0000
22350	205.0000	202.0000	207.0000
22400	205.0000	202.0000	207.0000
22450	205.0000	202.0000	207.0000
22500	206.0000	203.0000	207.0000
22550	206.0000	203.0000	207.0000
22600	206.0000	203.0000	207.0000
22650	206.0000	203.0000	207.0000
22700	206.0000	203.0000	207.0000
22750	206.0000	203.0000	207.0000
22800	206.0000	203.0000	207.0000
22850	206.0000	204.0000	207.0000
22900	206.0000	204.0000	207.0000
22950	206.0000	204.0000	207.0000
23000	206.0000	204.0000	207.0000
23050	206.0000	204.0000	207.0000
23100	206.0000	204.0000	207.0000
23150	206.0000	204.0000	207.0000
23200	207.0000	205.0000	207.0000
23250	207.0000	205.0000	207.0000
23300	207.0000	205.0000	207.0000
23350	207.0000	205.0000	207.0000
23400	207.0000	205.0000	207.0000
23450	207.0000	205.0000	207.0000
23500	207.0000	205.0000	207.0000
23550	207.0000	206.0000	207.0000
23600	207.0000	206.0000	207.0000
23650	207.0000	207.0000	207.0000
23656	207.0000	207.0000	207.0000
