# Supplementary material for: Characterization of Esophageal Microbiota in Patients With Esophagitis and Esophageal Squamous Cell Carcinoma
Source: Front Cell Infect Microbiol. 2021 Nov 11;11:774330. doi: 10.3389/fcimb.2021.774330 (PMC8632060; doi:10.3389/fcimb.2021.774330)
Supplement: Supplementary file 2 [file DataSheet_1.zip › 16S_V3_V4-68╕÷╤∙▒╛JZD 2020.7.21/2.Alpha_diversity_analysis/Rarefaction/Samples_rarefaction/otu.Nor19.rarefaction]

numsampled	0.03	lci	hci
1	1.0000	1.0000	1.0000
50	29.0000	24.0000	34.0000
100	42.0000	36.0000	48.0000
150	50.0000	44.0000	56.0000
200	56.0000	49.0000	62.0000
250	60.0000	54.0000	66.0000
300	63.0000	57.0000	69.0000
350	65.0000	59.0000	71.0000
400	68.0000	62.0000	73.0000
450	69.0000	63.0000	74.0000
500	71.0000	65.0000	76.0000
550	72.0000	67.0000	77.0000
600	73.0000	68.0000	79.0000
650	74.0000	69.0000	80.0000
700	75.0000	70.0000	81.0000
750	76.0000	71.0000	81.0000
800	77.0000	72.0000	82.0000
850	77.0000	72.0000	83.0000
900	78.0000	73.0000	83.0000
950	79.0000	74.0000	84.0000
1000	79.0000	74.0000	84.0000
1050	80.0000	75.0000	85.0000
1100	80.0000	76.0000	85.0000
1150	80.0000	76.0000	86.0000
1200	81.0000	76.0000	86.0000
1250	81.0000	77.0000	87.0000
1300	82.0000	77.0000	87.0000
1350	82.0000	78.0000	87.0000
1400	82.0000	78.0000	87.0000
1450	83.0000	78.0000	88.0000
1500	83.0000	79.0000	88.0000
1550	83.0000	79.0000	88.0000
1600	84.0000	79.0000	89.0000
1650	84.0000	80.0000	89.0000
1700	84.0000	80.0000	89.0000
1750	84.0000	80.0000	90.0000
1800	85.0000	80.0000	90.0000
1850	85.0000	81.0000	90.0000
1900	85.0000	81.0000	91.0000
1950	85.0000	81.0000	91.0000
2000	86.0000	81.0000	91.0000
2050	86.0000	81.0000	91.0000
2100	86.0000	81.0000	91.0000
2150	86.0000	82.0000	92.0000
2200	87.0000	82.0000	92.0000
2250	87.0000	82.0000	92.0000
2300	87.0000	82.0000	92.0000
2350	87.0000	83.0000	92.0000
2400	87.0000	83.0000	93.0000
2450	88.0000	83.0000	93.0000
2500	88.0000	83.0000	93.0000
2550	88.0000	83.0000	93.0000
2600	88.0000	84.0000	94.0000
2650	88.0000	84.0000	94.0000
2700	88.0000	84.0000	94.0000
2750	89.0000	84.0000	94.0000
2800	89.0000	84.0000	94.0000
2850	89.0000	84.0000	95.0000
2900	89.0000	84.0000	95.0000
2950	89.0000	85.0000	95.0000
3000	90.0000	85.0000	95.0000
3050	90.0000	85.0000	95.0000
3100	90.0000	85.0000	95.0000
3150	90.0000	85.0000	96.0000
3200	90.0000	85.0000	96.0000
3250	90.0000	85.0000	96.0000
3300	90.0000	86.0000	96.0000
3350	91.0000	86.0000	97.0000
3400	91.0000	86.0000	97.0000
3450	91.0000	86.0000	97.0000
3500	91.0000	86.0000	97.0000
3550	91.0000	86.0000	98.0000
3600	91.0000	86.0000	98.0000
3650	92.0000	86.0000	98.0000
3700	92.0000	86.0000	98.0000
3750	92.0000	87.0000	98.0000
3800	92.0000	87.0000	98.0000
3850	92.0000	87.0000	98.0000
3900	92.0000	87.0000	98.0000
3950	92.0000	87.0000	98.0000
4000	93.0000	87.0000	98.0000
4050	93.0000	87.0000	99.0000
4100	93.0000	87.0000	99.0000
4150	93.0000	87.0000	99.0000
4200	93.0000	87.0000	99.0000
4250	93.0000	87.0000	99.0000
4300	94.0000	88.0000	100.0000
4350	94.0000	88.0000	100.0000
4400	94.0000	88.0000	100.0000
4450	94.0000	88.0000	100.0000
4500	94.0000	88.0000	100.0000
4550	94.0000	88.0000	100.0000
4600	94.0000	89.0000	101.0000
4650	94.0000	89.0000	101.0000
4700	95.0000	89.0000	101.0000
4750	95.0000	89.0000	101.0000
4800	95.0000	89.0000	101.0000
4850	95.0000	89.0000	101.0000
4900	95.0000	89.0000	101.0000
4950	95.0000	89.0000	101.0000
5000	95.0000	90.0000	102.0000
5050	95.0000	90.0000	102.0000
5100	96.0000	90.0000	102.0000
5150	96.0000	90.0000	102.0000
5200	96.0000	90.0000	102.0000
5250	96.0000	90.0000	102.0000
5300	96.0000	90.0000	102.0000
5350	96.0000	90.0000	102.0000
5400	96.0000	91.0000	102.0000
5450	97.0000	91.0000	103.0000
5500	97.0000	91.0000	103.0000
5550	97.0000	91.0000	103.0000
5600	97.0000	91.0000	103.0000
5650	97.0000	91.0000	103.0000
5700	97.0000	91.0000	104.0000
5750	97.0000	91.0000	104.0000
5800	97.0000	91.0000	104.0000
5850	97.0000	92.0000	104.0000
5900	98.0000	92.0000	104.0000
5950	98.0000	92.0000	104.0000
6000	98.0000	92.0000	104.0000
6050	98.0000	92.0000	104.0000
6100	98.0000	92.0000	104.0000
6150	98.0000	92.0000	105.0000
6200	98.0000	92.0000	105.0000
6250	98.0000	93.0000	105.0000
6300	99.0000	93.0000	105.0000
6350	99.0000	93.0000	105.0000
6400	99.0000	93.0000	105.0000
6450	99.0000	93.0000	105.0000
6500	99.0000	93.0000	105.0000
6550	99.0000	93.0000	106.0000
6600	99.0000	93.0000	106.0000
6650	99.0000	93.0000	106.0000
6700	99.0000	93.0000	106.0000
6750	99.0000	94.0000	106.0000
6800	100.0000	94.0000	106.0000
6850	100.0000	94.0000	106.0000
6900	100.0000	94.0000	106.0000
6950	100.0000	94.0000	106.0000
7000	100.0000	94.0000	106.0000
7050	100.0000	94.0000	106.0000
7100	100.0000	94.0000	107.0000
7150	101.0000	94.0000	107.0000
7200	101.0000	94.0000	107.0000
7250	101.0000	95.0000	107.0000
7300	101.0000	95.0000	107.0000
7350	101.0000	95.0000	107.0000
7400	101.0000	95.0000	108.0000
7450	101.0000	95.0000	108.0000
7500	101.0000	95.0000	108.0000
7550	101.0000	95.0000	108.0000
7600	101.0000	95.0000	108.0000
7650	102.0000	95.0000	108.0000
7700	102.0000	95.0000	108.0000
7750	102.0000	96.0000	108.0000
7800	102.0000	96.0000	108.0000
7850	102.0000	96.0000	108.0000
7900	102.0000	96.0000	109.0000
7950	102.0000	96.0000	109.0000
8000	102.0000	96.0000	109.0000
8050	102.0000	96.0000	109.0000
8100	102.0000	96.0000	109.0000
8150	103.0000	96.0000	109.0000
8200	103.0000	96.0000	109.0000
8250	103.0000	96.0000	109.0000
8300	103.0000	96.0000	109.0000
8350	103.0000	96.0000	109.0000
8400	103.0000	97.0000	109.0000
8450	103.0000	97.0000	109.0000
8500	103.0000	97.0000	110.0000
8550	103.0000	97.0000	110.0000
8600	103.0000	97.0000	110.0000
8650	104.0000	97.0000	110.0000
8700	104.0000	97.0000	110.0000
8750	104.0000	97.0000	110.0000
8800	104.0000	97.0000	110.0000
8850	104.0000	98.0000	110.0000
8900	104.0000	98.0000	110.0000
8950	104.0000	98.0000	110.0000
9000	104.0000	98.0000	110.0000
9050	104.0000	98.0000	110.0000
9100	104.0000	98.0000	111.0000
9150	105.0000	98.0000	111.0000
9200	105.0000	98.0000	111.0000
9250	105.0000	98.0000	111.0000
9300	105.0000	99.0000	111.0000
9350	105.0000	99.0000	111.0000
9400	105.0000	99.0000	111.0000
9450	105.0000	99.0000	111.0000
9500	105.0000	99.0000	112.0000
9550	105.0000	99.0000	112.0000
9600	106.0000	99.0000	112.0000
9650	106.0000	99.0000	112.0000
9700	106.0000	100.0000	112.0000
9750	106.0000	100.0000	112.0000
9800	106.0000	100.0000	112.0000
9850	106.0000	100.0000	112.0000
9900	106.0000	100.0000	112.0000
9950	106.0000	100.0000	112.0000
10000	106.0000	100.0000	112.0000
10050	106.0000	100.0000	112.0000
10100	106.0000	100.0000	113.0000
10150	107.0000	101.0000	113.0000
10200	107.0000	101.0000	113.0000
10250	107.0000	101.0000	113.0000
10300	107.0000	101.0000	113.0000
10350	107.0000	101.0000	113.0000
10400	107.0000	101.0000	114.0000
10450	107.0000	101.0000	114.0000
10500	107.0000	101.0000	114.0000
10550	107.0000	101.0000	114.0000
10600	107.0000	101.0000	114.0000
10650	108.0000	101.0000	114.0000
10700	108.0000	101.0000	114.0000
10750	108.0000	101.0000	114.0000
10800	108.0000	101.0000	114.0000
10850	108.0000	102.0000	114.0000
10900	108.0000	102.0000	114.0000
10950	108.0000	102.0000	114.0000
11000	108.0000	102.0000	114.0000
11050	108.0000	102.0000	114.0000
11100	108.0000	102.0000	115.0000
11150	108.0000	102.0000	115.0000
11200	109.0000	102.0000	115.0000
11250	109.0000	103.0000	115.0000
11300	109.0000	103.0000	115.0000
11350	109.0000	103.0000	115.0000
11400	109.0000	103.0000	115.0000
11450	109.0000	103.0000	115.0000
11500	109.0000	103.0000	115.0000
11550	109.0000	103.0000	115.0000
11600	109.0000	103.0000	115.0000
11650	109.0000	104.0000	116.0000
11700	109.0000	104.0000	116.0000
11750	110.0000	104.0000	116.0000
11800	110.0000	104.0000	116.0000
11850	110.0000	104.0000	116.0000
11900	110.0000	104.0000	116.0000
11950	110.0000	104.0000	116.0000
12000	110.0000	104.0000	116.0000
12050	110.0000	104.0000	117.0000
12100	110.0000	104.0000	117.0000
12150	110.0000	104.0000	117.0000
12200	110.0000	105.0000	117.0000
12250	110.0000	105.0000	117.0000
12300	110.0000	105.0000	117.0000
12350	111.0000	105.0000	117.0000
12400	111.0000	105.0000	117.0000
12450	111.0000	105.0000	117.0000
12500	111.0000	105.0000	117.0000
12550	111.0000	105.0000	117.0000
12600	111.0000	105.0000	117.0000
12650	111.0000	105.0000	117.0000
12700	111.0000	106.0000	117.0000
12750	111.0000	106.0000	117.0000
12800	112.0000	106.0000	117.0000
12850	112.0000	106.0000	118.0000
12900	112.0000	106.0000	118.0000
12950	112.0000	106.0000	118.0000
13000	112.0000	106.0000	118.0000
13050	112.0000	106.0000	118.0000
13100	112.0000	106.0000	118.0000
13150	112.0000	107.0000	118.0000
13200	112.0000	107.0000	118.0000
13250	112.0000	107.0000	118.0000
13300	112.0000	107.0000	118.0000
13350	112.0000	107.0000	119.0000
13400	112.0000	107.0000	119.0000
13450	113.0000	107.0000	119.0000
13500	113.0000	107.0000	119.0000
13550	113.0000	107.0000	119.0000
13600	113.0000	107.0000	119.0000
13650	113.0000	107.0000	119.0000
13700	113.0000	107.0000	119.0000
13750	113.0000	108.0000	119.0000
13800	113.0000	108.0000	119.0000
13850	113.0000	108.0000	119.0000
13900	113.0000	108.0000	119.0000
13950	113.0000	108.0000	119.0000
14000	114.0000	108.0000	120.0000
14050	114.0000	108.0000	120.0000
14100	114.0000	108.0000	120.0000
14150	114.0000	109.0000	120.0000
14200	114.0000	109.0000	120.0000
14250	114.0000	109.0000	120.0000
14300	114.0000	109.0000	120.0000
14350	114.0000	109.0000	120.0000
14400	114.0000	109.0000	120.0000
14450	114.0000	109.0000	120.0000
14500	115.0000	109.0000	120.0000
14550	115.0000	109.0000	121.0000
14600	115.0000	109.0000	121.0000
14650	115.0000	109.0000	121.0000
14700	115.0000	109.0000	121.0000
14750	115.0000	110.0000	121.0000
14800	115.0000	110.0000	121.0000
14850	115.0000	110.0000	121.0000
14900	115.0000	110.0000	121.0000
14950	115.0000	110.0000	121.0000
15000	115.0000	110.0000	121.0000
15050	115.0000	110.0000	121.0000
15100	116.0000	110.0000	121.0000
15150	116.0000	110.0000	121.0000
15200	116.0000	110.0000	121.0000
15250	116.0000	110.0000	121.0000
15300	116.0000	110.0000	121.0000
15350	116.0000	111.0000	121.0000
15400	116.0000	111.0000	121.0000
15450	116.0000	111.0000	121.0000
15500	116.0000	111.0000	121.0000
15550	116.0000	111.0000	121.0000
15600	116.0000	111.0000	122.0000
15650	116.0000	111.0000	122.0000
15700	116.0000	111.0000	122.0000
15750	117.0000	111.0000	122.0000
15800	117.0000	111.0000	122.0000
15850	117.0000	111.0000	122.0000
15900	117.0000	111.0000	122.0000
15950	117.0000	112.0000	122.0000
16000	117.0000	112.0000	122.0000
16050	117.0000	112.0000	122.0000
16100	117.0000	112.0000	123.0000
16150	117.0000	112.0000	123.0000
16200	117.0000	112.0000	123.0000
16250	117.0000	112.0000	123.0000
16300	117.0000	112.0000	123.0000
16350	118.0000	112.0000	123.0000
16400	118.0000	112.0000	123.0000
16450	118.0000	112.0000	123.0000
16500	118.0000	112.0000	123.0000
16550	118.0000	112.0000	123.0000
16600	118.0000	112.0000	123.0000
16650	118.0000	112.0000	123.0000
16700	118.0000	112.0000	123.0000
16750	118.0000	113.0000	123.0000
16800	118.0000	113.0000	123.0000
16850	118.0000	113.0000	123.0000
16900	119.0000	113.0000	123.0000
16950	119.0000	113.0000	123.0000
17000	119.0000	113.0000	123.0000
17050	119.0000	113.0000	123.0000
17100	119.0000	113.0000	124.0000
17150	119.0000	113.0000	124.0000
17200	119.0000	113.0000	124.0000
17250	119.0000	114.0000	124.0000
17300	119.0000	114.0000	124.0000
17350	119.0000	114.0000	124.0000
17400	119.0000	114.0000	124.0000
17450	119.0000	114.0000	124.0000
17500	120.0000	114.0000	124.0000
17550	120.0000	114.0000	124.0000
17600	120.0000	114.0000	124.0000
17650	120.0000	114.0000	124.0000
17700	120.0000	114.0000	124.0000
17750	120.0000	114.0000	124.0000
17800	120.0000	114.0000	124.0000
17850	120.0000	115.0000	125.0000
17900	120.0000	115.0000	125.0000
17950	120.0000	115.0000	125.0000
18000	120.0000	115.0000	125.0000
18050	120.0000	115.0000	125.0000
18100	120.0000	115.0000	125.0000
18150	121.0000	115.0000	125.0000
18200	121.0000	115.0000	125.0000
18250	121.0000	115.0000	125.0000
18300	121.0000	115.0000	125.0000
18350	121.0000	115.0000	125.0000
18400	121.0000	116.0000	125.0000
18450	121.0000	116.0000	125.0000
18500	121.0000	116.0000	125.0000
18550	121.0000	116.0000	125.0000
18600	121.0000	116.0000	125.0000
18650	121.0000	116.0000	126.0000
18700	121.0000	116.0000	126.0000
18750	121.0000	116.0000	126.0000
18800	121.0000	117.0000	126.0000
18850	121.0000	117.0000	126.0000
18900	122.0000	117.0000	126.0000
18950	122.0000	117.0000	126.0000
19000	122.0000	117.0000	126.0000
19050	122.0000	117.0000	126.0000
19100	122.0000	117.0000	126.0000
19150	122.0000	117.0000	126.0000
19200	122.0000	117.0000	126.0000
19250	122.0000	117.0000	126.0000
19300	122.0000	117.0000	126.0000
19350	122.0000	118.0000	126.0000
19400	122.0000	118.0000	126.0000
19450	122.0000	118.0000	126.0000
19500	122.0000	118.0000	126.0000
19550	122.0000	118.0000	126.0000
19600	123.0000	118.0000	126.0000
19650	123.0000	118.0000	126.0000
19700	123.0000	118.0000	126.0000
19750	123.0000	118.0000	126.0000
19800	123.0000	118.0000	126.0000
19850	123.0000	118.0000	127.0000
19900	123.0000	119.0000	127.0000
19950	123.0000	119.0000	127.0000
20000	123.0000	119.0000	127.0000
20050	123.0000	119.0000	127.0000
20100	123.0000	119.0000	127.0000
20150	123.0000	119.0000	127.0000
20200	123.0000	119.0000	127.0000
20250	123.0000	119.0000	127.0000
20300	124.0000	119.0000	127.0000
20350	124.0000	119.0000	127.0000
20400	124.0000	120.0000	127.0000
20450	124.0000	120.0000	127.0000
20500	124.0000	120.0000	127.0000
20550	124.0000	120.0000	127.0000
20600	124.0000	120.0000	127.0000
20650	124.0000	120.0000	127.0000
20700	124.0000	120.0000	127.0000
20750	124.0000	120.0000	127.0000
20800	124.0000	120.0000	127.0000
20850	124.0000	120.0000	127.0000
20900	124.0000	121.0000	127.0000
20950	124.0000	121.0000	127.0000
21000	125.0000	121.0000	127.0000
21050	125.0000	121.0000	127.0000
21100	125.0000	121.0000	127.0000
21150	125.0000	121.0000	127.0000
21200	125.0000	121.0000	127.0000
21250	125.0000	121.0000	128.0000
21300	125.0000	121.0000	128.0000
21350	125.0000	121.0000	128.0000
21400	125.0000	122.0000	128.0000
21450	125.0000	122.0000	128.0000
21500	125.0000	122.0000	128.0000
21550	125.0000	122.0000	128.0000
21600	125.0000	122.0000	128.0000
21650	126.0000	122.0000	128.0000
21700	126.0000	122.0000	128.0000
21750	126.0000	122.0000	128.0000
21800	126.0000	122.0000	128.0000
21850	126.0000	123.0000	128.0000
21900	126.0000	123.0000	128.0000
21950	126.0000	123.0000	128.0000
22000	126.0000	123.0000	128.0000
22050	126.0000	123.0000	128.0000
22100	126.0000	123.0000	128.0000
22150	126.0000	123.0000	128.0000
22200	126.0000	123.0000	128.0000
22250	126.0000	123.0000	128.0000
22300	126.0000	123.0000	128.0000
22350	126.0000	124.0000	128.0000
22400	127.0000	124.0000	128.0000
22450	127.0000	124.0000	128.0000
22500	127.0000	124.0000	128.0000
22550	127.0000	124.0000	128.0000
22600	127.0000	124.0000	128.0000
22650	127.0000	124.0000	128.0000
22700	127.0000	124.0000	128.0000
22750	127.0000	125.0000	128.0000
22800	127.0000	125.0000	128.0000
22850	127.0000	125.0000	128.0000
22900	127.0000	125.0000	128.0000
22950	127.0000	125.0000	128.0000
23000	127.0000	125.0000	128.0000
23050	127.0000	125.0000	128.0000
23100	127.0000	125.0000	128.0000
23150	128.0000	126.0000	128.0000
23200	128.0000	126.0000	128.0000
23250	128.0000	126.0000	128.0000
23300	128.0000	126.0000	128.0000
23350	128.0000	126.0000	128.0000
23400	128.0000	126.0000	128.0000
23450	128.0000	127.0000	128.0000
23500	128.0000	127.0000	128.0000
23550	128.0000	127.0000	128.0000
23600	128.0000	127.0000	128.0000
23650	128.0000	128.0000	128.0000
23656	128.0000	128.0000	128.0000
