# Supplementary material for: Characterization of Esophageal Microbiota in Patients With Esophagitis and Esophageal Squamous Cell Carcinoma
Source: Front Cell Infect Microbiol. 2021 Nov 11;11:774330. doi: 10.3389/fcimb.2021.774330 (PMC8632060; doi:10.3389/fcimb.2021.774330)
Supplement: Supplementary file 2 [file DataSheet_1.zip › 16S_V3_V4-68╕÷╤∙▒╛JZD 2020.7.21/2.Alpha_diversity_analysis/Rarefaction/Samples_rarefaction/otu.Nor2.rarefaction]

numsampled	0.03	lci	hci
1	1.0000	1.0000	1.0000
50	25.0000	20.0000	30.0000
100	36.0000	30.0000	42.0000
150	44.0000	37.0000	51.0000
200	50.0000	43.0000	57.0000
250	54.0000	47.0000	62.0000
300	58.0000	51.0000	66.0000
350	61.0000	55.0000	69.0000
400	64.0000	57.0000	72.0000
450	67.0000	59.0000	74.0000
500	69.0000	62.0000	76.0000
550	71.0000	64.0000	79.0000
600	73.0000	66.0000	81.0000
650	75.0000	67.0000	82.0000
700	77.0000	69.0000	84.0000
750	78.0000	71.0000	86.0000
800	80.0000	72.0000	88.0000
850	81.0000	73.0000	89.0000
900	83.0000	74.0000	90.0000
950	84.0000	76.0000	92.0000
1000	85.0000	77.0000	93.0000
1050	86.0000	78.0000	94.0000
1100	87.0000	79.0000	96.0000
1150	88.0000	80.0000	97.0000
1200	90.0000	81.0000	98.0000
1250	91.0000	82.0000	99.0000
1300	92.0000	83.0000	101.0000
1350	93.0000	84.0000	102.0000
1400	94.0000	84.0000	102.0000
1450	95.0000	85.0000	104.0000
1500	96.0000	86.0000	105.0000
1550	97.0000	87.0000	106.0000
1600	97.0000	88.0000	106.0000
1650	98.0000	89.0000	108.0000
1700	99.0000	90.0000	109.0000
1750	100.0000	91.0000	110.0000
1800	101.0000	92.0000	111.0000
1850	102.0000	92.0000	111.0000
1900	102.0000	92.0000	113.0000
1950	103.0000	93.0000	113.0000
2000	104.0000	94.0000	114.0000
2050	104.0000	95.0000	115.0000
2100	105.0000	96.0000	115.0000
2150	106.0000	96.0000	116.0000
2200	107.0000	97.0000	117.0000
2250	107.0000	98.0000	118.0000
2300	108.0000	98.0000	118.0000
2350	109.0000	99.0000	119.0000
2400	110.0000	100.0000	120.0000
2450	110.0000	100.0000	120.0000
2500	111.0000	101.0000	121.0000
2550	111.0000	102.0000	121.0000
2600	112.0000	102.0000	122.0000
2650	113.0000	103.0000	123.0000
2700	113.0000	104.0000	124.0000
2750	114.0000	104.0000	124.0000
2800	115.0000	106.0000	125.0000
2850	115.0000	106.0000	126.0000
2900	116.0000	107.0000	127.0000
2950	117.0000	107.0000	127.0000
3000	117.0000	108.0000	128.0000
3050	118.0000	108.0000	128.0000
3100	118.0000	109.0000	129.0000
3150	119.0000	109.0000	130.0000
3200	120.0000	109.0000	130.0000
3250	120.0000	110.0000	131.0000
3300	121.0000	111.0000	131.0000
3350	121.0000	112.0000	132.0000
3400	122.0000	112.0000	132.0000
3450	123.0000	113.0000	133.0000
3500	123.0000	113.0000	134.0000
3550	124.0000	114.0000	134.0000
3600	124.0000	115.0000	135.0000
3650	125.0000	115.0000	136.0000
3700	125.0000	116.0000	136.0000
3750	126.0000	117.0000	137.0000
3800	126.0000	117.0000	138.0000
3850	127.0000	117.0000	138.0000
3900	128.0000	118.0000	139.0000
3950	128.0000	118.0000	139.0000
4000	129.0000	119.0000	140.0000
4050	129.0000	119.0000	140.0000
4100	130.0000	120.0000	140.0000
4150	130.0000	120.0000	141.0000
4200	131.0000	121.0000	142.0000
4250	131.0000	122.0000	142.0000
4300	132.0000	122.0000	143.0000
4350	132.0000	122.0000	143.0000
4400	133.0000	123.0000	143.0000
4450	133.0000	123.0000	144.0000
4500	134.0000	123.0000	145.0000
4550	134.0000	124.0000	145.0000
4600	135.0000	124.0000	146.0000
4650	135.0000	125.0000	146.0000
4700	136.0000	125.0000	147.0000
4750	136.0000	126.0000	147.0000
4800	137.0000	126.0000	147.0000
4850	137.0000	127.0000	148.0000
4900	138.0000	127.0000	148.0000
4950	138.0000	127.0000	149.0000
5000	139.0000	128.0000	150.0000
5050	139.0000	128.0000	150.0000
5100	139.0000	129.0000	151.0000
5150	140.0000	129.0000	151.0000
5200	140.0000	130.0000	152.0000
5250	141.0000	131.0000	152.0000
5300	141.0000	131.0000	153.0000
5350	142.0000	131.0000	153.0000
5400	142.0000	132.0000	154.0000
5450	143.0000	132.0000	154.0000
5500	143.0000	133.0000	155.0000
5550	144.0000	133.0000	155.0000
5600	144.0000	134.0000	156.0000
5650	145.0000	134.0000	156.0000
5700	145.0000	134.0000	156.0000
5750	146.0000	135.0000	157.0000
5800	146.0000	135.0000	157.0000
5850	146.0000	136.0000	158.0000
5900	147.0000	136.0000	158.0000
5950	147.0000	137.0000	159.0000
6000	148.0000	137.0000	159.0000
6050	148.0000	137.0000	160.0000
6100	149.0000	137.0000	160.0000
6150	149.0000	138.0000	160.0000
6200	150.0000	138.0000	161.0000
6250	150.0000	138.0000	161.0000
6300	150.0000	139.0000	162.0000
6350	151.0000	139.0000	162.0000
6400	151.0000	140.0000	162.0000
6450	152.0000	140.0000	163.0000
6500	152.0000	141.0000	164.0000
6550	153.0000	141.0000	164.0000
6600	153.0000	141.0000	164.0000
6650	153.0000	142.0000	165.0000
6700	154.0000	142.0000	165.0000
6750	154.0000	143.0000	165.0000
6800	154.0000	143.0000	166.0000
6850	155.0000	143.0000	166.0000
6900	155.0000	143.0000	166.0000
6950	156.0000	144.0000	167.0000
7000	156.0000	144.0000	167.0000
7050	157.0000	145.0000	168.0000
7100	157.0000	146.0000	168.0000
7150	157.0000	146.0000	169.0000
7200	158.0000	146.0000	169.0000
7250	158.0000	147.0000	169.0000
7300	158.0000	147.0000	170.0000
7350	159.0000	147.0000	170.0000
7400	159.0000	148.0000	171.0000
7450	160.0000	148.0000	171.0000
7500	160.0000	148.0000	172.0000
7550	160.0000	149.0000	172.0000
7600	161.0000	149.0000	172.0000
7650	161.0000	150.0000	172.0000
7700	161.0000	150.0000	173.0000
7750	162.0000	150.0000	173.0000
7800	162.0000	150.0000	174.0000
7850	163.0000	151.0000	174.0000
7900	163.0000	151.0000	174.0000
7950	163.0000	152.0000	175.0000
8000	164.0000	152.0000	175.0000
8050	164.0000	152.0000	175.0000
8100	165.0000	153.0000	176.0000
8150	165.0000	153.0000	176.0000
8200	165.0000	153.0000	176.0000
8250	166.0000	154.0000	177.0000
8300	166.0000	154.0000	177.0000
8350	166.0000	154.0000	177.0000
8400	167.0000	155.0000	178.0000
8450	167.0000	155.0000	178.0000
8500	167.0000	156.0000	178.0000
8550	168.0000	156.0000	178.0000
8600	168.0000	157.0000	179.0000
8650	169.0000	157.0000	179.0000
8700	169.0000	157.0000	180.0000
8750	169.0000	158.0000	180.0000
8800	170.0000	158.0000	181.0000
8850	170.0000	158.0000	181.0000
8900	170.0000	158.0000	181.0000
8950	171.0000	158.0000	182.0000
9000	171.0000	159.0000	182.0000
9050	171.0000	159.0000	182.0000
9100	172.0000	160.0000	183.0000
9150	172.0000	160.0000	183.0000
9200	172.0000	160.0000	183.0000
9250	173.0000	161.0000	183.0000
9300	173.0000	162.0000	184.0000
9350	173.0000	162.0000	184.0000
9400	174.0000	162.0000	185.0000
9450	174.0000	163.0000	185.0000
9500	174.0000	163.0000	185.0000
9550	175.0000	163.0000	186.0000
9600	175.0000	163.0000	186.0000
9650	175.0000	164.0000	186.0000
9700	176.0000	164.0000	186.0000
9750	176.0000	164.0000	187.0000
9800	176.0000	165.0000	187.0000
9850	177.0000	165.0000	187.0000
9900	177.0000	166.0000	187.0000
9950	177.0000	166.0000	188.0000
10000	178.0000	166.0000	188.0000
10050	178.0000	166.0000	188.0000
10100	178.0000	166.0000	189.0000
10150	178.0000	166.0000	189.0000
10200	179.0000	167.0000	189.0000
10250	179.0000	167.0000	190.0000
10300	179.0000	168.0000	190.0000
10350	180.0000	168.0000	190.0000
10400	180.0000	168.0000	191.0000
10450	180.0000	168.0000	191.0000
10500	181.0000	169.0000	191.0000
10550	181.0000	169.0000	192.0000
10600	181.0000	169.0000	192.0000
10650	182.0000	170.0000	192.0000
10700	182.0000	170.0000	192.0000
10750	182.0000	170.0000	193.0000
10800	183.0000	171.0000	193.0000
10850	183.0000	171.0000	193.0000
10900	183.0000	171.0000	194.0000
10950	184.0000	172.0000	194.0000
11000	184.0000	172.0000	194.0000
11050	184.0000	172.0000	195.0000
11100	185.0000	173.0000	195.0000
11150	185.0000	174.0000	195.0000
11200	185.0000	174.0000	195.0000
11250	185.0000	174.0000	195.0000
11300	186.0000	174.0000	196.0000
11350	186.0000	175.0000	196.0000
11400	186.0000	175.0000	196.0000
11450	186.0000	175.0000	197.0000
11500	187.0000	176.0000	197.0000
11550	187.0000	176.0000	197.0000
11600	187.0000	177.0000	197.0000
11650	188.0000	177.0000	198.0000
11700	188.0000	177.0000	198.0000
11750	188.0000	177.0000	198.0000
11800	189.0000	178.0000	199.0000
11850	189.0000	178.0000	199.0000
11900	189.0000	178.0000	199.0000
11950	189.0000	178.0000	200.0000
12000	190.0000	179.0000	200.0000
12050	190.0000	179.0000	200.0000
12100	190.0000	179.0000	200.0000
12150	191.0000	179.0000	201.0000
12200	191.0000	180.0000	201.0000
12250	191.0000	180.0000	202.0000
12300	192.0000	180.0000	202.0000
12350	192.0000	181.0000	202.0000
12400	192.0000	181.0000	203.0000
12450	193.0000	181.0000	203.0000
12500	193.0000	181.0000	203.0000
12550	193.0000	181.0000	203.0000
12600	193.0000	182.0000	204.0000
12650	194.0000	182.0000	204.0000
12700	194.0000	182.0000	204.0000
12750	194.0000	183.0000	205.0000
12800	194.0000	183.0000	205.0000
12850	195.0000	183.0000	205.0000
12900	195.0000	184.0000	205.0000
12950	195.0000	184.0000	205.0000
13000	196.0000	184.0000	206.0000
13050	196.0000	184.0000	206.0000
13100	196.0000	185.0000	206.0000
13150	196.0000	185.0000	206.0000
13200	197.0000	185.0000	207.0000
13250	197.0000	186.0000	207.0000
13300	197.0000	186.0000	207.0000
13350	198.0000	186.0000	207.0000
13400	198.0000	187.0000	208.0000
13450	198.0000	187.0000	208.0000
13500	198.0000	187.0000	208.0000
13550	199.0000	188.0000	209.0000
13600	199.0000	188.0000	209.0000
13650	199.0000	188.0000	209.0000
13700	200.0000	189.0000	209.0000
13750	200.0000	189.0000	210.0000
13800	200.0000	189.0000	210.0000
13850	200.0000	190.0000	210.0000
13900	201.0000	190.0000	210.0000
13950	201.0000	190.0000	210.0000
14000	201.0000	190.0000	211.0000
14050	201.0000	190.0000	211.0000
14100	202.0000	190.0000	211.0000
14150	202.0000	190.0000	212.0000
14200	202.0000	191.0000	212.0000
14250	202.0000	191.0000	212.0000
14300	203.0000	192.0000	213.0000
14350	203.0000	192.0000	213.0000
14400	203.0000	192.0000	213.0000
14450	203.0000	193.0000	213.0000
14500	204.0000	193.0000	213.0000
14550	204.0000	193.0000	214.0000
14600	204.0000	193.0000	214.0000
14650	205.0000	194.0000	214.0000
14700	205.0000	194.0000	214.0000
14750	205.0000	195.0000	215.0000
14800	205.0000	195.0000	215.0000
14850	205.0000	195.0000	215.0000
14900	206.0000	195.0000	216.0000
14950	206.0000	195.0000	216.0000
15000	206.0000	196.0000	216.0000
15050	207.0000	196.0000	216.0000
15100	207.0000	196.0000	216.0000
15150	207.0000	197.0000	217.0000
15200	207.0000	197.0000	217.0000
15250	208.0000	197.0000	217.0000
15300	208.0000	197.0000	217.0000
15350	208.0000	198.0000	217.0000
15400	208.0000	198.0000	217.0000
15450	209.0000	198.0000	218.0000
15500	209.0000	198.0000	218.0000
15550	209.0000	199.0000	219.0000
15600	209.0000	199.0000	219.0000
15650	210.0000	199.0000	220.0000
15700	210.0000	200.0000	220.0000
15750	210.0000	200.0000	220.0000
15800	210.0000	200.0000	220.0000
15850	211.0000	200.0000	220.0000
15900	211.0000	201.0000	221.0000
15950	211.0000	201.0000	221.0000
16000	211.0000	202.0000	221.0000
16050	212.0000	202.0000	221.0000
16100	212.0000	202.0000	221.0000
16150	212.0000	202.0000	221.0000
16200	212.0000	203.0000	222.0000
16250	213.0000	203.0000	222.0000
16300	213.0000	203.0000	222.0000
16350	213.0000	204.0000	222.0000
16400	213.0000	204.0000	223.0000
16450	214.0000	204.0000	223.0000
16500	214.0000	205.0000	223.0000
16550	214.0000	205.0000	223.0000
16600	214.0000	205.0000	224.0000
16650	215.0000	205.0000	224.0000
16700	215.0000	205.0000	224.0000
16750	215.0000	206.0000	224.0000
16800	215.0000	206.0000	225.0000
16850	215.0000	206.0000	225.0000
16900	216.0000	206.0000	225.0000
16950	216.0000	207.0000	225.0000
17000	216.0000	207.0000	225.0000
17050	216.0000	207.0000	225.0000
17100	217.0000	207.0000	225.0000
17150	217.0000	208.0000	226.0000
17200	217.0000	208.0000	226.0000
17250	217.0000	208.0000	226.0000
17300	218.0000	209.0000	226.0000
17350	218.0000	209.0000	227.0000
17400	218.0000	209.0000	227.0000
17450	218.0000	209.0000	227.0000
17500	219.0000	210.0000	227.0000
17550	219.0000	210.0000	228.0000
17600	219.0000	210.0000	228.0000
17650	219.0000	210.0000	228.0000
17700	220.0000	211.0000	228.0000
17750	220.0000	211.0000	229.0000
17800	220.0000	212.0000	229.0000
17850	220.0000	212.0000	229.0000
17900	221.0000	212.0000	229.0000
17950	221.0000	212.0000	229.0000
18000	221.0000	212.0000	229.0000
18050	221.0000	213.0000	230.0000
18100	222.0000	213.0000	230.0000
18150	222.0000	213.0000	230.0000
18200	222.0000	213.0000	230.0000
18250	222.0000	214.0000	230.0000
18300	223.0000	214.0000	230.0000
18350	223.0000	215.0000	231.0000
18400	223.0000	215.0000	231.0000
18450	223.0000	215.0000	231.0000
18500	223.0000	215.0000	231.0000
18550	224.0000	216.0000	231.0000
18600	224.0000	216.0000	232.0000
18650	224.0000	216.0000	232.0000
18700	224.0000	216.0000	232.0000
18750	225.0000	216.0000	232.0000
18800	225.0000	216.0000	232.0000
18850	225.0000	216.0000	233.0000
18900	225.0000	217.0000	233.0000
18950	226.0000	217.0000	233.0000
19000	226.0000	218.0000	233.0000
19050	226.0000	218.0000	233.0000
19100	226.0000	218.0000	234.0000
19150	226.0000	218.0000	234.0000
19200	227.0000	219.0000	234.0000
19250	227.0000	219.0000	234.0000
19300	227.0000	219.0000	235.0000
19350	227.0000	219.0000	235.0000
19400	228.0000	220.0000	235.0000
19450	228.0000	220.0000	235.0000
19500	228.0000	220.0000	235.0000
19550	228.0000	220.0000	235.0000
19600	228.0000	221.0000	235.0000
19650	229.0000	221.0000	236.0000
19700	229.0000	221.0000	236.0000
19750	229.0000	221.0000	236.0000
19800	229.0000	222.0000	236.0000
19850	230.0000	222.0000	236.0000
19900	230.0000	222.0000	237.0000
19950	230.0000	222.0000	237.0000
20000	230.0000	222.0000	237.0000
20050	230.0000	223.0000	237.0000
20100	231.0000	223.0000	237.0000
20150	231.0000	223.0000	237.0000
20200	231.0000	224.0000	238.0000
20250	231.0000	224.0000	238.0000
20300	232.0000	224.0000	238.0000
20350	232.0000	224.0000	238.0000
20400	232.0000	225.0000	238.0000
20450	232.0000	225.0000	238.0000
20500	232.0000	225.0000	238.0000
20550	233.0000	226.0000	239.0000
20600	233.0000	226.0000	239.0000
20650	233.0000	226.0000	239.0000
20700	233.0000	226.0000	239.0000
20750	233.0000	226.0000	239.0000
20800	234.0000	227.0000	240.0000
20850	234.0000	227.0000	240.0000
20900	234.0000	227.0000	240.0000
20950	234.0000	227.0000	240.0000
21000	235.0000	228.0000	240.0000
21050	235.0000	228.0000	240.0000
21100	235.0000	228.0000	240.0000
21150	235.0000	229.0000	240.0000
21200	235.0000	229.0000	241.0000
21250	236.0000	229.0000	241.0000
21300	236.0000	229.0000	241.0000
21350	236.0000	230.0000	241.0000
21400	236.0000	230.0000	241.0000
21450	236.0000	230.0000	241.0000
21500	237.0000	230.0000	241.0000
21550	237.0000	231.0000	242.0000
21600	237.0000	231.0000	242.0000
21650	237.0000	231.0000	242.0000
21700	237.0000	232.0000	242.0000
21750	237.0000	232.0000	242.0000
21800	238.0000	232.0000	242.0000
21850	238.0000	232.0000	242.0000
21900	238.0000	232.0000	243.0000
21950	238.0000	233.0000	243.0000
22000	239.0000	233.0000	243.0000
22050	239.0000	233.0000	243.0000
22100	239.0000	234.0000	243.0000
22150	239.0000	234.0000	243.0000
22200	239.0000	234.0000	243.0000
22250	240.0000	235.0000	243.0000
22300	240.0000	235.0000	244.0000
22350	240.0000	235.0000	244.0000
22400	240.0000	235.0000	244.0000
22450	240.0000	236.0000	244.0000
22500	241.0000	236.0000	244.0000
22550	241.0000	236.0000	244.0000
22600	241.0000	237.0000	244.0000
22650	241.0000	237.0000	244.0000
22700	241.0000	237.0000	244.0000
22750	242.0000	237.0000	244.0000
22800	242.0000	238.0000	245.0000
22850	242.0000	238.0000	245.0000
22900	242.0000	239.0000	245.0000
22950	242.0000	239.0000	245.0000
23000	243.0000	239.0000	245.0000
23050	243.0000	239.0000	245.0000
23100	243.0000	240.0000	245.0000
23150	243.0000	240.0000	245.0000
23200	243.0000	240.0000	245.0000
23250	244.0000	241.0000	245.0000
23300	244.0000	241.0000	245.0000
23350	244.0000	241.0000	245.0000
23400	244.0000	242.0000	245.0000
23450	244.0000	242.0000	245.0000
23500	245.0000	242.0000	245.0000
23550	245.0000	243.0000	245.0000
23600	245.0000	244.0000	245.0000
23650	245.0000	245.0000	245.0000
23656	245.0000	245.0000	245.0000
