# Supplementary material for: Characterization of Esophageal Microbiota in Patients With Esophagitis and Esophageal Squamous Cell Carcinoma
Source: Front Cell Infect Microbiol. 2021 Nov 11;11:774330. doi: 10.3389/fcimb.2021.774330 (PMC8632060; doi:10.3389/fcimb.2021.774330)
Supplement: Supplementary file 2 [file DataSheet_1.zip › 16S_V3_V4-68╕÷╤∙▒╛JZD 2020.7.21/2.Alpha_diversity_analysis/Rarefaction/Samples_rarefaction/otu.Nor20.rarefaction]

numsampled	0.03	lci	hci
1	1.0000	1.0000	1.0000
50	27.0000	21.0000	32.0000
100	41.0000	34.0000	48.0000
150	52.0000	44.0000	60.0000
200	61.0000	53.0000	70.0000
250	69.0000	60.0000	78.0000
300	76.0000	66.0000	85.0000
350	82.0000	72.0000	92.0000
400	88.0000	78.0000	98.0000
450	93.0000	83.0000	103.0000
500	98.0000	88.0000	108.0000
550	103.0000	92.0000	114.0000
600	107.0000	96.0000	118.0000
650	111.0000	101.0000	122.0000
700	115.0000	103.0000	126.0000
750	118.0000	107.0000	130.0000
800	122.0000	111.0000	133.0000
850	125.0000	114.0000	137.0000
900	128.0000	117.0000	141.0000
950	131.0000	120.0000	144.0000
1000	135.0000	123.0000	147.0000
1050	138.0000	125.0000	150.0000
1100	140.0000	128.0000	153.0000
1150	143.0000	131.0000	156.0000
1200	146.0000	134.0000	158.0000
1250	149.0000	136.0000	161.0000
1300	151.0000	138.0000	163.0000
1350	153.0000	141.0000	165.0000
1400	156.0000	143.0000	169.0000
1450	158.0000	145.0000	170.0000
1500	160.0000	147.0000	173.0000
1550	162.0000	150.0000	176.0000
1600	164.0000	152.0000	178.0000
1650	167.0000	153.0000	180.0000
1700	169.0000	155.0000	182.0000
1750	171.0000	157.0000	184.0000
1800	173.0000	159.0000	186.0000
1850	174.0000	161.0000	187.0000
1900	176.0000	163.0000	189.0000
1950	178.0000	165.0000	191.0000
2000	180.0000	166.0000	193.0000
2050	182.0000	168.0000	195.0000
2100	183.0000	170.0000	196.0000
2150	185.0000	171.0000	198.0000
2200	187.0000	173.0000	200.0000
2250	188.0000	175.0000	201.0000
2300	190.0000	176.0000	203.0000
2350	191.0000	178.0000	204.0000
2400	193.0000	179.0000	206.0000
2450	194.0000	181.0000	208.0000
2500	196.0000	182.0000	209.0000
2550	197.0000	183.0000	211.0000
2600	198.0000	185.0000	212.0000
2650	200.0000	187.0000	214.0000
2700	201.0000	188.0000	216.0000
2750	203.0000	189.0000	217.0000
2800	204.0000	190.0000	218.0000
2850	205.0000	192.0000	219.0000
2900	207.0000	193.0000	221.0000
2950	208.0000	194.0000	222.0000
3000	209.0000	195.0000	223.0000
3050	210.0000	197.0000	224.0000
3100	212.0000	198.0000	225.0000
3150	213.0000	199.0000	227.0000
3200	214.0000	201.0000	228.0000
3250	215.0000	201.0000	229.0000
3300	216.0000	202.0000	230.0000
3350	217.0000	204.0000	231.0000
3400	219.0000	205.0000	233.0000
3450	220.0000	206.0000	234.0000
3500	221.0000	208.0000	234.0000
3550	222.0000	209.0000	236.0000
3600	223.0000	210.0000	238.0000
3650	224.0000	210.0000	238.0000
3700	225.0000	211.0000	239.0000
3750	226.0000	213.0000	240.0000
3800	227.0000	214.0000	241.0000
3850	228.0000	215.0000	242.0000
3900	229.0000	215.0000	243.0000
3950	230.0000	216.0000	243.0000
4000	231.0000	217.0000	245.0000
4050	232.0000	219.0000	246.0000
4100	233.0000	220.0000	247.0000
4150	234.0000	221.0000	248.0000
4200	235.0000	222.0000	249.0000
4250	236.0000	223.0000	251.0000
4300	237.0000	224.0000	251.0000
4350	238.0000	225.0000	252.0000
4400	239.0000	227.0000	253.0000
4450	240.0000	227.0000	254.0000
4500	241.0000	228.0000	255.0000
4550	242.0000	228.0000	256.0000
4600	243.0000	229.0000	257.0000
4650	243.0000	230.0000	258.0000
4700	244.0000	231.0000	259.0000
4750	245.0000	232.0000	259.0000
4800	246.0000	234.0000	260.0000
4850	247.0000	234.0000	261.0000
4900	248.0000	236.0000	262.0000
4950	249.0000	236.0000	263.0000
5000	250.0000	237.0000	263.0000
5050	250.0000	238.0000	265.0000
5100	251.0000	238.0000	265.0000
5150	252.0000	239.0000	266.0000
5200	253.0000	239.0000	267.0000
5250	253.0000	240.0000	267.0000
5300	254.0000	241.0000	268.0000
5350	255.0000	242.0000	269.0000
5400	256.0000	242.0000	270.0000
5450	257.0000	243.0000	270.0000
5500	257.0000	244.0000	271.0000
5550	258.0000	245.0000	272.0000
5600	259.0000	245.0000	273.0000
5650	260.0000	246.0000	273.0000
5700	260.0000	247.0000	274.0000
5750	261.0000	248.0000	275.0000
5800	262.0000	249.0000	275.0000
5850	263.0000	249.0000	276.0000
5900	263.0000	250.0000	277.0000
5950	264.0000	251.0000	278.0000
6000	265.0000	251.0000	278.0000
6050	265.0000	252.0000	279.0000
6100	266.0000	253.0000	280.0000
6150	267.0000	254.0000	281.0000
6200	267.0000	254.0000	281.0000
6250	268.0000	255.0000	282.0000
6300	269.0000	256.0000	283.0000
6350	269.0000	256.0000	284.0000
6400	270.0000	257.0000	285.0000
6450	271.0000	258.0000	285.0000
6500	271.0000	258.0000	285.0000
6550	272.0000	259.0000	286.0000
6600	273.0000	260.0000	287.0000
6650	273.0000	261.0000	287.0000
6700	274.0000	261.0000	288.0000
6750	275.0000	262.0000	289.0000
6800	275.0000	263.0000	290.0000
6850	276.0000	263.0000	290.0000
6900	277.0000	264.0000	291.0000
6950	277.0000	264.0000	291.0000
7000	278.0000	265.0000	292.0000
7050	278.0000	266.0000	293.0000
7100	279.0000	266.0000	293.0000
7150	280.0000	267.0000	294.0000
7200	280.0000	267.0000	295.0000
7250	281.0000	268.0000	295.0000
7300	282.0000	269.0000	296.0000
7350	282.0000	269.0000	296.0000
7400	283.0000	270.0000	297.0000
7450	283.0000	270.0000	297.0000
7500	284.0000	271.0000	298.0000
7550	285.0000	272.0000	298.0000
7600	285.0000	272.0000	299.0000
7650	286.0000	273.0000	300.0000
7700	286.0000	274.0000	300.0000
7750	287.0000	274.0000	301.0000
7800	288.0000	275.0000	301.0000
7850	288.0000	275.0000	302.0000
7900	289.0000	276.0000	303.0000
7950	289.0000	276.0000	303.0000
8000	290.0000	277.0000	304.0000
8050	290.0000	277.0000	304.0000
8100	291.0000	278.0000	305.0000
8150	291.0000	279.0000	305.0000
8200	292.0000	279.0000	306.0000
8250	292.0000	280.0000	306.0000
8300	293.0000	280.0000	306.0000
8350	293.0000	281.0000	307.0000
8400	294.0000	281.0000	308.0000
8450	294.0000	282.0000	308.0000
8500	295.0000	282.0000	308.0000
8550	295.0000	283.0000	309.0000
8600	296.0000	283.0000	309.0000
8650	297.0000	284.0000	310.0000
8700	297.0000	284.0000	311.0000
8750	298.0000	285.0000	311.0000
8800	298.0000	286.0000	312.0000
8850	299.0000	286.0000	312.0000
8900	299.0000	287.0000	313.0000
8950	300.0000	287.0000	314.0000
9000	300.0000	288.0000	314.0000
9050	301.0000	288.0000	314.0000
9100	301.0000	288.0000	315.0000
9150	302.0000	289.0000	315.0000
9200	302.0000	290.0000	316.0000
9250	303.0000	290.0000	316.0000
9300	303.0000	291.0000	317.0000
9350	304.0000	291.0000	317.0000
9400	304.0000	292.0000	317.0000
9450	305.0000	292.0000	318.0000
9500	305.0000	292.0000	318.0000
9550	305.0000	293.0000	319.0000
9600	306.0000	293.0000	319.0000
9650	307.0000	294.0000	320.0000
9700	307.0000	294.0000	320.0000
9750	307.0000	295.0000	321.0000
9800	308.0000	295.0000	321.0000
9850	308.0000	295.0000	321.0000
9900	309.0000	296.0000	321.0000
9950	309.0000	297.0000	322.0000
10000	310.0000	297.0000	322.0000
10050	310.0000	298.0000	323.0000
10100	311.0000	298.0000	323.0000
10150	311.0000	298.0000	324.0000
10200	311.0000	299.0000	324.0000
10250	312.0000	299.0000	325.0000
10300	312.0000	300.0000	325.0000
10350	313.0000	300.0000	326.0000
10400	313.0000	300.0000	326.0000
10450	314.0000	301.0000	326.0000
10500	314.0000	301.0000	327.0000
10550	315.0000	302.0000	327.0000
10600	315.0000	302.0000	327.0000
10650	316.0000	303.0000	328.0000
10700	316.0000	303.0000	328.0000
10750	316.0000	303.0000	329.0000
10800	317.0000	304.0000	329.0000
10850	317.0000	305.0000	330.0000
10900	318.0000	305.0000	330.0000
10950	318.0000	306.0000	331.0000
11000	319.0000	306.0000	331.0000
11050	319.0000	307.0000	331.0000
11100	319.0000	307.0000	331.0000
11150	320.0000	308.0000	332.0000
11200	320.0000	308.0000	332.0000
11250	320.0000	309.0000	333.0000
11300	321.0000	309.0000	333.0000
11350	321.0000	310.0000	334.0000
11400	322.0000	310.0000	334.0000
11450	322.0000	311.0000	335.0000
11500	323.0000	311.0000	335.0000
11550	323.0000	311.0000	335.0000
11600	323.0000	312.0000	336.0000
11650	324.0000	312.0000	336.0000
11700	324.0000	312.0000	336.0000
11750	325.0000	313.0000	337.0000
11800	325.0000	313.0000	337.0000
11850	325.0000	313.0000	337.0000
11900	326.0000	314.0000	338.0000
11950	326.0000	314.0000	338.0000
12000	327.0000	315.0000	338.0000
12050	327.0000	315.0000	339.0000
12100	327.0000	315.0000	339.0000
12150	328.0000	316.0000	339.0000
12200	328.0000	316.0000	340.0000
12250	328.0000	316.0000	340.0000
12300	329.0000	317.0000	341.0000
12350	329.0000	317.0000	341.0000
12400	330.0000	317.0000	341.0000
12450	330.0000	318.0000	342.0000
12500	330.0000	319.0000	342.0000
12550	331.0000	319.0000	342.0000
12600	331.0000	319.0000	343.0000
12650	331.0000	319.0000	343.0000
12700	332.0000	320.0000	343.0000
12750	332.0000	320.0000	344.0000
12800	332.0000	320.0000	344.0000
12850	333.0000	321.0000	344.0000
12900	333.0000	321.0000	344.0000
12950	333.0000	322.0000	344.0000
13000	334.0000	322.0000	345.0000
13050	334.0000	322.0000	345.0000
13100	335.0000	323.0000	345.0000
13150	335.0000	323.0000	346.0000
13200	335.0000	323.0000	346.0000
13250	336.0000	324.0000	347.0000
13300	336.0000	324.0000	347.0000
13350	336.0000	324.0000	347.0000
13400	337.0000	325.0000	347.0000
13450	337.0000	325.0000	348.0000
13500	337.0000	326.0000	348.0000
13550	338.0000	326.0000	348.0000
13600	338.0000	327.0000	349.0000
13650	338.0000	327.0000	349.0000
13700	339.0000	328.0000	349.0000
13750	339.0000	328.0000	349.0000
13800	339.0000	328.0000	350.0000
13850	339.0000	328.0000	350.0000
13900	340.0000	329.0000	350.0000
13950	340.0000	329.0000	351.0000
14000	340.0000	329.0000	351.0000
14050	341.0000	330.0000	351.0000
14100	341.0000	330.0000	352.0000
14150	341.0000	330.0000	352.0000
14200	342.0000	331.0000	352.0000
14250	342.0000	331.0000	352.0000
14300	343.0000	331.0000	353.0000
14350	343.0000	332.0000	353.0000
14400	343.0000	332.0000	353.0000
14450	343.0000	332.0000	354.0000
14500	344.0000	333.0000	354.0000
14550	344.0000	333.0000	354.0000
14600	345.0000	334.0000	355.0000
14650	345.0000	334.0000	355.0000
14700	345.0000	334.0000	355.0000
14750	346.0000	335.0000	356.0000
14800	346.0000	335.0000	356.0000
14850	346.0000	335.0000	356.0000
14900	346.0000	336.0000	357.0000
14950	347.0000	336.0000	357.0000
15000	347.0000	336.0000	357.0000
15050	347.0000	337.0000	357.0000
15100	348.0000	337.0000	358.0000
15150	348.0000	337.0000	358.0000
15200	348.0000	337.0000	358.0000
15250	348.0000	337.0000	359.0000
15300	349.0000	338.0000	359.0000
15350	349.0000	338.0000	359.0000
15400	349.0000	338.0000	359.0000
15450	350.0000	339.0000	360.0000
15500	350.0000	339.0000	360.0000
15550	350.0000	339.0000	360.0000
15600	351.0000	339.0000	360.0000
15650	351.0000	340.0000	361.0000
15700	351.0000	340.0000	361.0000
15750	351.0000	341.0000	361.0000
15800	352.0000	341.0000	362.0000
15850	352.0000	341.0000	362.0000
15900	352.0000	342.0000	362.0000
15950	352.0000	342.0000	363.0000
16000	353.0000	342.0000	363.0000
16050	353.0000	343.0000	363.0000
16100	353.0000	343.0000	363.0000
16150	353.0000	343.0000	363.0000
16200	354.0000	343.0000	364.0000
16250	354.0000	344.0000	364.0000
16300	354.0000	344.0000	364.0000
16350	355.0000	344.0000	364.0000
16400	355.0000	344.0000	364.0000
16450	355.0000	345.0000	364.0000
16500	355.0000	345.0000	365.0000
16550	356.0000	345.0000	365.0000
16600	356.0000	346.0000	365.0000
16650	356.0000	346.0000	365.0000
16700	357.0000	346.0000	366.0000
16750	357.0000	346.0000	366.0000
16800	357.0000	347.0000	366.0000
16850	357.0000	347.0000	367.0000
16900	358.0000	348.0000	367.0000
16950	358.0000	348.0000	367.0000
17000	358.0000	349.0000	367.0000
17050	358.0000	349.0000	368.0000
17100	359.0000	349.0000	368.0000
17150	359.0000	350.0000	368.0000
17200	359.0000	350.0000	369.0000
17250	360.0000	350.0000	369.0000
17300	360.0000	350.0000	369.0000
17350	360.0000	351.0000	369.0000
17400	360.0000	351.0000	369.0000
17450	361.0000	351.0000	369.0000
17500	361.0000	352.0000	370.0000
17550	361.0000	352.0000	370.0000
17600	361.0000	352.0000	370.0000
17650	362.0000	352.0000	370.0000
17700	362.0000	353.0000	370.0000
17750	362.0000	353.0000	371.0000
17800	362.0000	353.0000	371.0000
17850	363.0000	354.0000	371.0000
17900	363.0000	354.0000	371.0000
17950	363.0000	354.0000	371.0000
18000	364.0000	354.0000	372.0000
18050	364.0000	355.0000	372.0000
18100	364.0000	355.0000	372.0000
18150	364.0000	355.0000	372.0000
18200	365.0000	355.0000	372.0000
18250	365.0000	356.0000	373.0000
18300	365.0000	356.0000	373.0000
18350	365.0000	356.0000	373.0000
18400	365.0000	357.0000	373.0000
18450	366.0000	357.0000	374.0000
18500	366.0000	357.0000	374.0000
18550	366.0000	358.0000	374.0000
18600	367.0000	358.0000	374.0000
18650	367.0000	359.0000	374.0000
18700	367.0000	359.0000	375.0000
18750	367.0000	359.0000	375.0000
18800	368.0000	359.0000	375.0000
18850	368.0000	360.0000	376.0000
18900	368.0000	360.0000	376.0000
18950	368.0000	360.0000	376.0000
19000	369.0000	360.0000	376.0000
19050	369.0000	361.0000	376.0000
19100	369.0000	361.0000	377.0000
19150	369.0000	361.0000	377.0000
19200	369.0000	361.0000	377.0000
19250	370.0000	362.0000	377.0000
19300	370.0000	362.0000	377.0000
19350	370.0000	362.0000	377.0000
19400	370.0000	362.0000	377.0000
19450	371.0000	362.0000	378.0000
19500	371.0000	363.0000	378.0000
19550	371.0000	363.0000	378.0000
19600	371.0000	364.0000	378.0000
19650	371.0000	364.0000	379.0000
19700	372.0000	364.0000	379.0000
19750	372.0000	364.0000	379.0000
19800	372.0000	364.0000	379.0000
19850	372.0000	365.0000	379.0000
19900	373.0000	365.0000	379.0000
19950	373.0000	365.0000	380.0000
20000	373.0000	365.0000	380.0000
20050	373.0000	366.0000	380.0000
20100	374.0000	366.0000	380.0000
20150	374.0000	366.0000	380.0000
20200	374.0000	366.0000	380.0000
20250	374.0000	367.0000	381.0000
20300	374.0000	367.0000	381.0000
20350	375.0000	367.0000	381.0000
20400	375.0000	367.0000	381.0000
20450	375.0000	368.0000	381.0000
20500	375.0000	368.0000	381.0000
20550	375.0000	368.0000	382.0000
20600	376.0000	369.0000	382.0000
20650	376.0000	369.0000	382.0000
20700	376.0000	369.0000	382.0000
20750	376.0000	369.0000	382.0000
20800	377.0000	370.0000	382.0000
20850	377.0000	370.0000	382.0000
20900	377.0000	371.0000	383.0000
20950	377.0000	371.0000	383.0000
21000	377.0000	371.0000	383.0000
21050	378.0000	371.0000	383.0000
21100	378.0000	371.0000	383.0000
21150	378.0000	372.0000	384.0000
21200	378.0000	372.0000	384.0000
21250	378.0000	372.0000	384.0000
21300	379.0000	372.0000	384.0000
21350	379.0000	373.0000	384.0000
21400	379.0000	373.0000	384.0000
21450	379.0000	373.0000	384.0000
21500	379.0000	373.0000	384.0000
21550	380.0000	374.0000	385.0000
21600	380.0000	374.0000	385.0000
21650	380.0000	374.0000	385.0000
21700	380.0000	374.0000	385.0000
21750	381.0000	375.0000	385.0000
21800	381.0000	375.0000	385.0000
21850	381.0000	375.0000	385.0000
21900	381.0000	376.0000	385.0000
21950	381.0000	376.0000	386.0000
22000	382.0000	376.0000	386.0000
22050	382.0000	376.0000	386.0000
22100	382.0000	376.0000	386.0000
22150	382.0000	376.0000	386.0000
22200	382.0000	377.0000	387.0000
22250	383.0000	377.0000	387.0000
22300	383.0000	377.0000	387.0000
22350	383.0000	378.0000	387.0000
22400	383.0000	378.0000	387.0000
22450	383.0000	378.0000	387.0000
22500	384.0000	379.0000	387.0000
22550	384.0000	379.0000	387.0000
22600	384.0000	379.0000	387.0000
22650	384.0000	380.0000	387.0000
22700	384.0000	380.0000	387.0000
22750	385.0000	380.0000	388.0000
22800	385.0000	380.0000	388.0000
22850	385.0000	381.0000	388.0000
22900	385.0000	381.0000	388.0000
22950	385.0000	382.0000	388.0000
23000	386.0000	382.0000	388.0000
23050	386.0000	382.0000	388.0000
23100	386.0000	382.0000	388.0000
23150	386.0000	383.0000	388.0000
23200	386.0000	383.0000	388.0000
23250	387.0000	384.0000	388.0000
23300	387.0000	384.0000	388.0000
23350	387.0000	384.0000	388.0000
23400	387.0000	385.0000	388.0000
23450	387.0000	385.0000	388.0000
23500	388.0000	386.0000	388.0000
23550	388.0000	386.0000	388.0000
23600	388.0000	387.0000	388.0000
23650	388.0000	388.0000	388.0000
23656	388.0000	388.0000	388.0000
