# Supplementary material for: Characterization of Esophageal Microbiota in Patients With Esophagitis and Esophageal Squamous Cell Carcinoma
Source: Front Cell Infect Microbiol. 2021 Nov 11;11:774330. doi: 10.3389/fcimb.2021.774330 (PMC8632060; doi:10.3389/fcimb.2021.774330)
Supplement: Supplementary file 2 [file DataSheet_1.zip › 16S_V3_V4-68╕÷╤∙▒╛JZD 2020.7.21/2.Alpha_diversity_analysis/Rarefaction/Samples_rarefaction/otu.Nor21.rarefaction]

numsampled	0.03	lci	hci
1	1.0000	1.0000	1.0000
50	23.0000	17.0000	29.0000
100	36.0000	30.0000	43.0000
150	46.0000	39.0000	54.0000
200	54.0000	46.0000	62.0000
250	60.0000	51.0000	69.0000
300	66.0000	57.0000	75.0000
350	71.0000	61.0000	80.0000
400	75.0000	66.0000	84.0000
450	79.0000	70.0000	88.0000
500	83.0000	73.0000	92.0000
550	86.0000	76.0000	95.0000
600	89.0000	78.0000	99.0000
650	92.0000	82.0000	102.0000
700	95.0000	85.0000	105.0000
750	97.0000	87.0000	108.0000
800	100.0000	90.0000	110.0000
850	102.0000	92.0000	113.0000
900	104.0000	94.0000	115.0000
950	106.0000	96.0000	117.0000
1000	109.0000	98.0000	118.0000
1050	111.0000	100.0000	121.0000
1100	112.0000	102.0000	123.0000
1150	114.0000	104.0000	125.0000
1200	116.0000	106.0000	127.0000
1250	118.0000	108.0000	128.0000
1300	119.0000	109.0000	130.0000
1350	121.0000	111.0000	132.0000
1400	123.0000	112.0000	133.0000
1450	124.0000	113.0000	135.0000
1500	125.0000	115.0000	136.0000
1550	127.0000	116.0000	137.0000
1600	128.0000	117.0000	138.0000
1650	130.0000	119.0000	140.0000
1700	131.0000	120.0000	141.0000
1750	132.0000	122.0000	143.0000
1800	134.0000	123.0000	145.0000
1850	135.0000	125.0000	145.0000
1900	136.0000	125.0000	147.0000
1950	137.0000	127.0000	148.0000
2000	138.0000	127.0000	149.0000
2050	140.0000	128.0000	151.0000
2100	141.0000	130.0000	152.0000
2150	142.0000	131.0000	153.0000
2200	143.0000	132.0000	154.0000
2250	144.0000	133.0000	155.0000
2300	145.0000	134.0000	156.0000
2350	146.0000	135.0000	158.0000
2400	147.0000	136.0000	159.0000
2450	148.0000	137.0000	160.0000
2500	149.0000	138.0000	161.0000
2550	150.0000	139.0000	162.0000
2600	151.0000	140.0000	163.0000
2650	152.0000	141.0000	164.0000
2700	153.0000	142.0000	165.0000
2750	154.0000	143.0000	165.0000
2800	155.0000	144.0000	167.0000
2850	156.0000	145.0000	168.0000
2900	157.0000	146.0000	168.0000
2950	157.0000	147.0000	169.0000
3000	158.0000	147.0000	170.0000
3050	159.0000	148.0000	171.0000
3100	160.0000	149.0000	171.0000
3150	161.0000	150.0000	172.0000
3200	162.0000	150.0000	173.0000
3250	163.0000	151.0000	173.0000
3300	164.0000	152.0000	174.0000
3350	164.0000	152.0000	176.0000
3400	165.0000	153.0000	176.0000
3450	166.0000	154.0000	177.0000
3500	167.0000	155.0000	178.0000
3550	167.0000	156.0000	179.0000
3600	168.0000	156.0000	180.0000
3650	169.0000	157.0000	180.0000
3700	170.0000	158.0000	181.0000
3750	171.0000	158.0000	182.0000
3800	171.0000	159.0000	182.0000
3850	172.0000	160.0000	183.0000
3900	173.0000	161.0000	184.0000
3950	173.0000	162.0000	185.0000
4000	174.0000	162.0000	186.0000
4050	175.0000	163.0000	186.0000
4100	175.0000	164.0000	187.0000
4150	176.0000	164.0000	187.0000
4200	177.0000	165.0000	188.0000
4250	177.0000	165.0000	189.0000
4300	178.0000	166.0000	190.0000
4350	179.0000	167.0000	191.0000
4400	179.0000	167.0000	191.0000
4450	180.0000	168.0000	192.0000
4500	180.0000	169.0000	192.0000
4550	181.0000	169.0000	193.0000
4600	182.0000	170.0000	193.0000
4650	182.0000	171.0000	194.0000
4700	183.0000	172.0000	195.0000
4750	183.0000	172.0000	195.0000
4800	184.0000	173.0000	196.0000
4850	185.0000	173.0000	197.0000
4900	185.0000	174.0000	197.0000
4950	186.0000	175.0000	198.0000
5000	186.0000	175.0000	198.0000
5050	187.0000	176.0000	199.0000
5100	187.0000	177.0000	200.0000
5150	188.0000	177.0000	200.0000
5200	189.0000	178.0000	201.0000
5250	189.0000	178.0000	202.0000
5300	190.0000	178.0000	202.0000
5350	190.0000	179.0000	203.0000
5400	191.0000	180.0000	203.0000
5450	191.0000	181.0000	204.0000
5500	192.0000	181.0000	205.0000
5550	192.0000	182.0000	205.0000
5600	193.0000	182.0000	205.0000
5650	194.0000	183.0000	206.0000
5700	194.0000	183.0000	206.0000
5750	194.0000	184.0000	207.0000
5800	195.0000	185.0000	207.0000
5850	196.0000	185.0000	208.0000
5900	196.0000	186.0000	209.0000
5950	197.0000	186.0000	209.0000
6000	197.0000	187.0000	209.0000
6050	198.0000	187.0000	210.0000
6100	198.0000	188.0000	211.0000
6150	199.0000	188.0000	211.0000
6200	199.0000	189.0000	212.0000
6250	200.0000	189.0000	212.0000
6300	201.0000	189.0000	212.0000
6350	201.0000	190.0000	213.0000
6400	201.0000	190.0000	213.0000
6450	202.0000	191.0000	213.0000
6500	202.0000	191.0000	213.0000
6550	203.0000	192.0000	214.0000
6600	203.0000	192.0000	215.0000
6650	204.0000	193.0000	215.0000
6700	204.0000	193.0000	216.0000
6750	205.0000	193.0000	216.0000
6800	205.0000	193.0000	216.0000
6850	206.0000	194.0000	217.0000
6900	206.0000	194.0000	217.0000
6950	206.0000	195.0000	218.0000
7000	207.0000	195.0000	218.0000
7050	207.0000	195.0000	219.0000
7100	208.0000	196.0000	219.0000
7150	208.0000	197.0000	220.0000
7200	209.0000	197.0000	220.0000
7250	209.0000	198.0000	221.0000
7300	210.0000	198.0000	222.0000
7350	210.0000	199.0000	222.0000
7400	211.0000	199.0000	222.0000
7450	211.0000	200.0000	223.0000
7500	211.0000	200.0000	224.0000
7550	212.0000	200.0000	224.0000
7600	212.0000	201.0000	224.0000
7650	213.0000	202.0000	225.0000
7700	213.0000	202.0000	225.0000
7750	214.0000	203.0000	225.0000
7800	214.0000	203.0000	226.0000
7850	215.0000	204.0000	226.0000
7900	215.0000	204.0000	227.0000
7950	215.0000	204.0000	227.0000
8000	216.0000	205.0000	228.0000
8050	216.0000	205.0000	228.0000
8100	217.0000	206.0000	228.0000
8150	217.0000	206.0000	229.0000
8200	218.0000	206.0000	229.0000
8250	218.0000	207.0000	229.0000
8300	218.0000	207.0000	230.0000
8350	219.0000	208.0000	230.0000
8400	219.0000	208.0000	231.0000
8450	219.0000	208.0000	231.0000
8500	220.0000	209.0000	231.0000
8550	220.0000	209.0000	231.0000
8600	221.0000	209.0000	232.0000
8650	221.0000	210.0000	233.0000
8700	221.0000	210.0000	233.0000
8750	222.0000	210.0000	233.0000
8800	222.0000	211.0000	234.0000
8850	222.0000	211.0000	234.0000
8900	223.0000	212.0000	235.0000
8950	223.0000	212.0000	235.0000
9000	223.0000	212.0000	236.0000
9050	224.0000	213.0000	236.0000
9100	224.0000	213.0000	236.0000
9150	225.0000	213.0000	237.0000
9200	225.0000	213.0000	237.0000
9250	225.0000	214.0000	237.0000
9300	226.0000	214.0000	237.0000
9350	226.0000	214.0000	238.0000
9400	226.0000	215.0000	238.0000
9450	227.0000	215.0000	239.0000
9500	227.0000	216.0000	239.0000
9550	228.0000	216.0000	239.0000
9600	228.0000	216.0000	240.0000
9650	228.0000	217.0000	240.0000
9700	229.0000	217.0000	240.0000
9750	229.0000	217.0000	240.0000
9800	230.0000	218.0000	241.0000
9850	230.0000	218.0000	241.0000
9900	230.0000	219.0000	241.0000
9950	231.0000	219.0000	242.0000
10000	231.0000	219.0000	242.0000
10050	231.0000	219.0000	242.0000
10100	232.0000	220.0000	242.0000
10150	232.0000	220.0000	243.0000
10200	232.0000	220.0000	243.0000
10250	233.0000	221.0000	243.0000
10300	233.0000	221.0000	244.0000
10350	233.0000	222.0000	244.0000
10400	234.0000	222.0000	245.0000
10450	234.0000	222.0000	245.0000
10500	234.0000	222.0000	245.0000
10550	235.0000	223.0000	246.0000
10600	235.0000	223.0000	246.0000
10650	235.0000	224.0000	246.0000
10700	236.0000	224.0000	246.0000
10750	236.0000	224.0000	247.0000
10800	236.0000	225.0000	247.0000
10850	237.0000	225.0000	247.0000
10900	237.0000	226.0000	248.0000
10950	237.0000	226.0000	248.0000
11000	238.0000	226.0000	249.0000
11050	238.0000	227.0000	249.0000
11100	238.0000	227.0000	249.0000
11150	239.0000	227.0000	249.0000
11200	239.0000	227.0000	249.0000
11250	239.0000	228.0000	250.0000
11300	239.0000	228.0000	250.0000
11350	240.0000	228.0000	250.0000
11400	240.0000	229.0000	251.0000
11450	241.0000	229.0000	251.0000
11500	241.0000	229.0000	251.0000
11550	241.0000	230.0000	252.0000
11600	241.0000	230.0000	252.0000
11650	241.0000	230.0000	252.0000
11700	242.0000	230.0000	252.0000
11750	242.0000	231.0000	253.0000
11800	242.0000	231.0000	253.0000
11850	243.0000	231.0000	253.0000
11900	243.0000	232.0000	253.0000
11950	243.0000	232.0000	254.0000
12000	244.0000	232.0000	254.0000
12050	244.0000	232.0000	254.0000
12100	244.0000	233.0000	255.0000
12150	245.0000	233.0000	255.0000
12200	245.0000	234.0000	255.0000
12250	245.0000	234.0000	255.0000
12300	245.0000	234.0000	256.0000
12350	246.0000	234.0000	256.0000
12400	246.0000	234.0000	256.0000
12450	246.0000	235.0000	256.0000
12500	246.0000	235.0000	257.0000
12550	247.0000	236.0000	257.0000
12600	247.0000	236.0000	257.0000
12650	247.0000	236.0000	258.0000
12700	248.0000	237.0000	258.0000
12750	248.0000	237.0000	258.0000
12800	248.0000	237.0000	258.0000
12850	249.0000	237.0000	259.0000
12900	249.0000	238.0000	259.0000
12950	249.0000	238.0000	259.0000
13000	249.0000	239.0000	259.0000
13050	250.0000	239.0000	260.0000
13100	250.0000	239.0000	260.0000
13150	250.0000	240.0000	260.0000
13200	251.0000	240.0000	260.0000
13250	251.0000	240.0000	261.0000
13300	251.0000	241.0000	261.0000
13350	252.0000	241.0000	261.0000
13400	252.0000	241.0000	261.0000
13450	252.0000	241.0000	262.0000
13500	252.0000	242.0000	262.0000
13550	253.0000	242.0000	262.0000
13600	253.0000	242.0000	262.0000
13650	253.0000	243.0000	263.0000
13700	253.0000	243.0000	263.0000
13750	254.0000	243.0000	263.0000
13800	254.0000	244.0000	263.0000
13850	254.0000	244.0000	263.0000
13900	254.0000	244.0000	264.0000
13950	255.0000	244.0000	264.0000
14000	255.0000	245.0000	264.0000
14050	255.0000	245.0000	264.0000
14100	255.0000	245.0000	265.0000
14150	256.0000	245.0000	265.0000
14200	256.0000	246.0000	265.0000
14250	256.0000	246.0000	266.0000
14300	256.0000	246.0000	266.0000
14350	257.0000	247.0000	266.0000
14400	257.0000	247.0000	267.0000
14450	257.0000	247.0000	267.0000
14500	257.0000	247.0000	267.0000
14550	258.0000	248.0000	267.0000
14600	258.0000	248.0000	268.0000
14650	258.0000	248.0000	268.0000
14700	258.0000	248.0000	268.0000
14750	259.0000	249.0000	268.0000
14800	259.0000	249.0000	269.0000
14850	259.0000	249.0000	269.0000
14900	259.0000	249.0000	269.0000
14950	260.0000	249.0000	269.0000
15000	260.0000	250.0000	269.0000
15050	260.0000	250.0000	270.0000
15100	260.0000	250.0000	270.0000
15150	261.0000	250.0000	271.0000
15200	261.0000	251.0000	271.0000
15250	261.0000	251.0000	271.0000
15300	261.0000	251.0000	271.0000
15350	262.0000	252.0000	271.0000
15400	262.0000	252.0000	271.0000
15450	262.0000	252.0000	271.0000
15500	262.0000	253.0000	272.0000
15550	262.0000	253.0000	272.0000
15600	262.0000	253.0000	272.0000
15650	263.0000	253.0000	272.0000
15700	263.0000	254.0000	273.0000
15750	263.0000	254.0000	273.0000
15800	264.0000	254.0000	273.0000
15850	264.0000	255.0000	273.0000
15900	264.0000	255.0000	273.0000
15950	264.0000	255.0000	273.0000
16000	264.0000	255.0000	274.0000
16050	265.0000	255.0000	274.0000
16100	265.0000	256.0000	274.0000
16150	265.0000	256.0000	274.0000
16200	265.0000	256.0000	275.0000
16250	266.0000	256.0000	275.0000
16300	266.0000	256.0000	275.0000
16350	266.0000	257.0000	275.0000
16400	266.0000	257.0000	275.0000
16450	266.0000	257.0000	276.0000
16500	267.0000	258.0000	276.0000
16550	267.0000	258.0000	276.0000
16600	267.0000	258.0000	276.0000
16650	267.0000	259.0000	276.0000
16700	268.0000	259.0000	277.0000
16750	268.0000	259.0000	277.0000
16800	268.0000	259.0000	277.0000
16850	268.0000	259.0000	277.0000
16900	269.0000	260.0000	277.0000
16950	269.0000	260.0000	278.0000
17000	269.0000	260.0000	278.0000
17050	269.0000	260.0000	278.0000
17100	269.0000	260.0000	278.0000
17150	270.0000	261.0000	278.0000
17200	270.0000	261.0000	278.0000
17250	270.0000	261.0000	279.0000
17300	270.0000	261.0000	279.0000
17350	271.0000	261.0000	279.0000
17400	271.0000	262.0000	279.0000
17450	271.0000	262.0000	279.0000
17500	271.0000	262.0000	279.0000
17550	272.0000	262.0000	280.0000
17600	272.0000	263.0000	280.0000
17650	272.0000	263.0000	280.0000
17700	272.0000	263.0000	280.0000
17750	273.0000	264.0000	280.0000
17800	273.0000	264.0000	281.0000
17850	273.0000	264.0000	281.0000
17900	273.0000	265.0000	281.0000
17950	273.0000	265.0000	281.0000
18000	274.0000	265.0000	282.0000
18050	274.0000	265.0000	282.0000
18100	274.0000	265.0000	282.0000
18150	274.0000	265.0000	282.0000
18200	274.0000	266.0000	282.0000
18250	274.0000	266.0000	283.0000
18300	275.0000	266.0000	283.0000
18350	275.0000	266.0000	283.0000
18400	275.0000	267.0000	283.0000
18450	275.0000	267.0000	283.0000
18500	276.0000	267.0000	283.0000
18550	276.0000	267.0000	283.0000
18600	276.0000	267.0000	284.0000
18650	276.0000	268.0000	284.0000
18700	276.0000	268.0000	284.0000
18750	277.0000	268.0000	284.0000
18800	277.0000	268.0000	284.0000
18850	277.0000	268.0000	284.0000
18900	277.0000	269.0000	285.0000
18950	277.0000	269.0000	285.0000
19000	278.0000	269.0000	285.0000
19050	278.0000	270.0000	285.0000
19100	278.0000	270.0000	285.0000
19150	278.0000	270.0000	286.0000
19200	278.0000	270.0000	286.0000
19250	279.0000	271.0000	286.0000
19300	279.0000	271.0000	286.0000
19350	279.0000	271.0000	286.0000
19400	279.0000	271.0000	286.0000
19450	279.0000	271.0000	287.0000
19500	280.0000	272.0000	287.0000
19550	280.0000	272.0000	287.0000
19600	280.0000	272.0000	287.0000
19650	280.0000	273.0000	287.0000
19700	280.0000	273.0000	287.0000
19750	280.0000	273.0000	287.0000
19800	281.0000	274.0000	287.0000
19850	281.0000	274.0000	288.0000
19900	281.0000	274.0000	288.0000
19950	281.0000	274.0000	288.0000
20000	282.0000	274.0000	288.0000
20050	282.0000	275.0000	288.0000
20100	282.0000	275.0000	288.0000
20150	282.0000	275.0000	288.0000
20200	282.0000	275.0000	288.0000
20250	282.0000	275.0000	289.0000
20300	283.0000	276.0000	289.0000
20350	283.0000	276.0000	289.0000
20400	283.0000	276.0000	289.0000
20450	283.0000	277.0000	290.0000
20500	284.0000	277.0000	290.0000
20550	284.0000	277.0000	290.0000
20600	284.0000	277.0000	290.0000
20650	284.0000	277.0000	290.0000
20700	284.0000	277.0000	290.0000
20750	285.0000	278.0000	290.0000
20800	285.0000	278.0000	290.0000
20850	285.0000	278.0000	290.0000
20900	285.0000	279.0000	290.0000
20950	285.0000	279.0000	291.0000
21000	286.0000	279.0000	291.0000
21050	286.0000	279.0000	291.0000
21100	286.0000	280.0000	291.0000
21150	286.0000	280.0000	291.0000
21200	286.0000	280.0000	292.0000
21250	286.0000	280.0000	292.0000
21300	287.0000	281.0000	292.0000
21350	287.0000	281.0000	292.0000
21400	287.0000	281.0000	292.0000
21450	287.0000	281.0000	292.0000
21500	288.0000	282.0000	292.0000
21550	288.0000	282.0000	292.0000
21600	288.0000	282.0000	292.0000
21650	288.0000	282.0000	293.0000
21700	288.0000	282.0000	293.0000
21750	288.0000	282.0000	293.0000
21800	289.0000	283.0000	293.0000
21850	289.0000	283.0000	293.0000
21900	289.0000	284.0000	293.0000
21950	289.0000	284.0000	293.0000
22000	289.0000	284.0000	293.0000
22050	289.0000	284.0000	293.0000
22100	289.0000	285.0000	294.0000
22150	290.0000	285.0000	294.0000
22200	290.0000	285.0000	294.0000
22250	290.0000	286.0000	294.0000
22300	290.0000	286.0000	294.0000
22350	290.0000	286.0000	294.0000
22400	291.0000	286.0000	294.0000
22450	291.0000	287.0000	294.0000
22500	291.0000	287.0000	294.0000
22550	291.0000	287.0000	294.0000
22600	291.0000	287.0000	295.0000
22650	292.0000	288.0000	295.0000
22700	292.0000	288.0000	295.0000
22750	292.0000	288.0000	295.0000
22800	292.0000	288.0000	295.0000
22850	292.0000	289.0000	295.0000
22900	292.0000	289.0000	295.0000
22950	293.0000	289.0000	295.0000
23000	293.0000	289.0000	295.0000
23050	293.0000	290.0000	295.0000
23100	293.0000	290.0000	295.0000
23150	293.0000	290.0000	295.0000
23200	294.0000	290.0000	295.0000
23250	294.0000	291.0000	295.0000
23300	294.0000	291.0000	295.0000
23350	294.0000	292.0000	295.0000
23400	294.0000	292.0000	295.0000
23450	294.0000	292.0000	295.0000
23500	295.0000	293.0000	295.0000
23550	295.0000	293.0000	295.0000
23600	295.0000	294.0000	295.0000
23650	295.0000	295.0000	295.0000
23656	295.0000	295.0000	295.0000
