# Supplementary material for: Characterization of Esophageal Microbiota in Patients With Esophagitis and Esophageal Squamous Cell Carcinoma
Source: Front Cell Infect Microbiol. 2021 Nov 11;11:774330. doi: 10.3389/fcimb.2021.774330 (PMC8632060; doi:10.3389/fcimb.2021.774330)
Supplement: Supplementary file 2 [file DataSheet_1.zip › 16S_V3_V4-68╕÷╤∙▒╛JZD 2020.7.21/2.Alpha_diversity_analysis/Rarefaction/Samples_rarefaction/otu.Nor3.rarefaction]

numsampled	0.03	lci	hci
1	1.0000	1.0000	1.0000
50	32.0000	26.0000	37.0000
100	51.0000	43.0000	59.0000
150	66.0000	58.0000	75.0000
200	78.0000	68.0000	89.0000
250	89.0000	78.0000	99.0000
300	98.0000	87.0000	108.0000
350	106.0000	96.0000	117.0000
400	113.0000	103.0000	124.0000
450	119.0000	109.0000	131.0000
500	125.0000	114.0000	137.0000
550	130.0000	120.0000	142.0000
600	135.0000	124.0000	147.0000
650	140.0000	129.0000	151.0000
700	144.0000	133.0000	155.0000
750	148.0000	137.0000	159.0000
800	151.0000	141.0000	163.0000
850	155.0000	144.0000	166.0000
900	158.0000	147.0000	169.0000
950	161.0000	150.0000	172.0000
1000	164.0000	152.0000	175.0000
1050	167.0000	155.0000	177.0000
1100	169.0000	158.0000	180.0000
1150	172.0000	160.0000	182.0000
1200	174.0000	163.0000	184.0000
1250	176.0000	166.0000	187.0000
1300	178.0000	168.0000	189.0000
1350	180.0000	170.0000	190.0000
1400	182.0000	172.0000	192.0000
1450	184.0000	174.0000	195.0000
1500	185.0000	175.0000	196.0000
1550	187.0000	177.0000	198.0000
1600	189.0000	179.0000	200.0000
1650	190.0000	180.0000	201.0000
1700	192.0000	181.0000	202.0000
1750	193.0000	183.0000	204.0000
1800	194.0000	184.0000	205.0000
1850	196.0000	186.0000	206.0000
1900	197.0000	187.0000	207.0000
1950	198.0000	188.0000	208.0000
2000	199.0000	189.0000	209.0000
2050	201.0000	191.0000	211.0000
2100	202.0000	192.0000	212.0000
2150	203.0000	193.0000	212.0000
2200	204.0000	194.0000	213.0000
2250	205.0000	195.0000	215.0000
2300	206.0000	196.0000	216.0000
2350	207.0000	197.0000	217.0000
2400	208.0000	198.0000	218.0000
2450	209.0000	199.0000	218.0000
2500	210.0000	200.0000	220.0000
2550	210.0000	201.0000	220.0000
2600	211.0000	202.0000	221.0000
2650	212.0000	202.0000	221.0000
2700	213.0000	203.0000	222.0000
2750	214.0000	204.0000	223.0000
2800	215.0000	205.0000	224.0000
2850	215.0000	206.0000	224.0000
2900	216.0000	206.0000	225.0000
2950	217.0000	207.0000	226.0000
3000	218.0000	208.0000	227.0000
3050	218.0000	208.0000	227.0000
3100	219.0000	209.0000	228.0000
3150	220.0000	210.0000	229.0000
3200	220.0000	211.0000	229.0000
3250	221.0000	211.0000	230.0000
3300	222.0000	212.0000	230.0000
3350	222.0000	212.0000	231.0000
3400	223.0000	213.0000	232.0000
3450	223.0000	214.0000	233.0000
3500	224.0000	215.0000	234.0000
3550	224.0000	215.0000	234.0000
3600	225.0000	216.0000	235.0000
3650	226.0000	216.0000	235.0000
3700	226.0000	217.0000	236.0000
3750	227.0000	217.0000	237.0000
3800	227.0000	218.0000	237.0000
3850	228.0000	218.0000	238.0000
3900	228.0000	219.0000	238.0000
3950	229.0000	219.0000	239.0000
4000	229.0000	220.0000	239.0000
4050	230.0000	220.0000	240.0000
4100	230.0000	221.0000	240.0000
4150	231.0000	221.0000	241.0000
4200	231.0000	222.0000	241.0000
4250	232.0000	222.0000	242.0000
4300	232.0000	223.0000	242.0000
4350	233.0000	223.0000	243.0000
4400	233.0000	223.0000	243.0000
4450	233.0000	224.0000	244.0000
4500	234.0000	224.0000	244.0000
4550	234.0000	225.0000	245.0000
4600	235.0000	225.0000	245.0000
4650	235.0000	226.0000	246.0000
4700	235.0000	226.0000	246.0000
4750	236.0000	226.0000	246.0000
4800	236.0000	227.0000	247.0000
4850	237.0000	227.0000	247.0000
4900	237.0000	228.0000	248.0000
4950	238.0000	228.0000	248.0000
5000	238.0000	229.0000	249.0000
5050	238.0000	229.0000	249.0000
5100	239.0000	230.0000	249.0000
5150	239.0000	230.0000	249.0000
5200	239.0000	231.0000	250.0000
5250	240.0000	231.0000	250.0000
5300	240.0000	231.0000	250.0000
5350	241.0000	232.0000	251.0000
5400	241.0000	232.0000	252.0000
5450	241.0000	232.0000	252.0000
5500	242.0000	233.0000	252.0000
5550	242.0000	233.0000	252.0000
5600	242.0000	233.0000	253.0000
5650	243.0000	234.0000	253.0000
5700	243.0000	234.0000	253.0000
5750	243.0000	234.0000	253.0000
5800	243.0000	234.0000	254.0000
5850	244.0000	235.0000	254.0000
5900	244.0000	235.0000	254.0000
5950	245.0000	235.0000	255.0000
6000	245.0000	236.0000	255.0000
6050	245.0000	236.0000	255.0000
6100	246.0000	236.0000	256.0000
6150	246.0000	237.0000	256.0000
6200	246.0000	237.0000	256.0000
6250	246.0000	237.0000	256.0000
6300	247.0000	237.0000	256.0000
6350	247.0000	238.0000	257.0000
6400	247.0000	238.0000	257.0000
6450	248.0000	238.0000	257.0000
6500	248.0000	238.0000	258.0000
6550	248.0000	239.0000	258.0000
6600	249.0000	239.0000	258.0000
6650	249.0000	239.0000	259.0000
6700	249.0000	240.0000	259.0000
6750	249.0000	240.0000	259.0000
6800	250.0000	240.0000	260.0000
6850	250.0000	241.0000	260.0000
6900	250.0000	241.0000	260.0000
6950	251.0000	241.0000	260.0000
7000	251.0000	242.0000	261.0000
7050	251.0000	242.0000	261.0000
7100	252.0000	242.0000	261.0000
7150	252.0000	243.0000	262.0000
7200	252.0000	243.0000	262.0000
7250	252.0000	243.0000	262.0000
7300	253.0000	243.0000	263.0000
7350	253.0000	243.0000	263.0000
7400	253.0000	244.0000	263.0000
7450	253.0000	244.0000	263.0000
7500	254.0000	244.0000	263.0000
7550	254.0000	244.0000	264.0000
7600	254.0000	244.0000	264.0000
7650	254.0000	245.0000	264.0000
7700	254.0000	245.0000	265.0000
7750	255.0000	245.0000	265.0000
7800	255.0000	246.0000	265.0000
7850	255.0000	246.0000	265.0000
7900	255.0000	246.0000	265.0000
7950	256.0000	246.0000	265.0000
8000	256.0000	246.0000	266.0000
8050	256.0000	247.0000	266.0000
8100	256.0000	247.0000	266.0000
8150	257.0000	247.0000	266.0000
8200	257.0000	248.0000	267.0000
8250	257.0000	248.0000	267.0000
8300	257.0000	248.0000	267.0000
8350	258.0000	249.0000	267.0000
8400	258.0000	249.0000	268.0000
8450	258.0000	249.0000	268.0000
8500	258.0000	249.0000	268.0000
8550	259.0000	250.0000	268.0000
8600	259.0000	250.0000	268.0000
8650	259.0000	250.0000	269.0000
8700	259.0000	250.0000	269.0000
8750	259.0000	251.0000	269.0000
8800	260.0000	251.0000	269.0000
8850	260.0000	251.0000	269.0000
8900	260.0000	251.0000	269.0000
8950	261.0000	251.0000	270.0000
9000	261.0000	252.0000	270.0000
9050	261.0000	252.0000	270.0000
9100	261.0000	252.0000	270.0000
9150	262.0000	253.0000	270.0000
9200	262.0000	253.0000	271.0000
9250	262.0000	253.0000	271.0000
9300	262.0000	254.0000	271.0000
9350	262.0000	254.0000	272.0000
9400	263.0000	254.0000	272.0000
9450	263.0000	254.0000	272.0000
9500	263.0000	254.0000	272.0000
9550	263.0000	254.0000	272.0000
9600	263.0000	255.0000	272.0000
9650	263.0000	255.0000	272.0000
9700	264.0000	255.0000	272.0000
9750	264.0000	255.0000	273.0000
9800	264.0000	256.0000	273.0000
9850	264.0000	256.0000	273.0000
9900	265.0000	256.0000	273.0000
9950	265.0000	256.0000	274.0000
10000	265.0000	257.0000	274.0000
10050	265.0000	257.0000	274.0000
10100	265.0000	257.0000	274.0000
10150	265.0000	257.0000	274.0000
10200	266.0000	257.0000	275.0000
10250	266.0000	258.0000	275.0000
10300	266.0000	258.0000	275.0000
10350	266.0000	258.0000	276.0000
10400	266.0000	258.0000	276.0000
10450	267.0000	258.0000	276.0000
10500	267.0000	258.0000	276.0000
10550	267.0000	259.0000	276.0000
10600	267.0000	259.0000	276.0000
10650	268.0000	259.0000	276.0000
10700	268.0000	259.0000	276.0000
10750	268.0000	260.0000	277.0000
10800	268.0000	260.0000	277.0000
10850	268.0000	260.0000	277.0000
10900	269.0000	260.0000	277.0000
10950	269.0000	261.0000	277.0000
11000	269.0000	261.0000	277.0000
11050	269.0000	261.0000	278.0000
11100	269.0000	261.0000	278.0000
11150	270.0000	262.0000	278.0000
11200	270.0000	262.0000	278.0000
11250	270.0000	262.0000	278.0000
11300	270.0000	262.0000	279.0000
11350	270.0000	262.0000	279.0000
11400	271.0000	262.0000	279.0000
11450	271.0000	262.0000	279.0000
11500	271.0000	263.0000	279.0000
11550	271.0000	263.0000	279.0000
11600	271.0000	263.0000	280.0000
11650	271.0000	263.0000	280.0000
11700	272.0000	263.0000	280.0000
11750	272.0000	263.0000	280.0000
11800	272.0000	264.0000	280.0000
11850	272.0000	264.0000	280.0000
11900	272.0000	264.0000	281.0000
11950	272.0000	264.0000	281.0000
12000	273.0000	265.0000	281.0000
12050	273.0000	265.0000	281.0000
12100	273.0000	265.0000	281.0000
12150	273.0000	265.0000	281.0000
12200	273.0000	265.0000	282.0000
12250	273.0000	265.0000	282.0000
12300	274.0000	266.0000	282.0000
12350	274.0000	266.0000	282.0000
12400	274.0000	266.0000	282.0000
12450	274.0000	266.0000	282.0000
12500	274.0000	266.0000	282.0000
12550	275.0000	266.0000	283.0000
12600	275.0000	267.0000	283.0000
12650	275.0000	267.0000	283.0000
12700	275.0000	267.0000	283.0000
12750	275.0000	267.0000	283.0000
12800	275.0000	268.0000	283.0000
12850	276.0000	268.0000	283.0000
12900	276.0000	268.0000	284.0000
12950	276.0000	268.0000	284.0000
13000	276.0000	268.0000	284.0000
13050	276.0000	269.0000	284.0000
13100	276.0000	269.0000	284.0000
13150	276.0000	269.0000	284.0000
13200	277.0000	269.0000	285.0000
13250	277.0000	269.0000	285.0000
13300	277.0000	269.0000	285.0000
13350	277.0000	269.0000	285.0000
13400	277.0000	269.0000	285.0000
13450	277.0000	270.0000	285.0000
13500	278.0000	270.0000	285.0000
13550	278.0000	270.0000	285.0000
13600	278.0000	270.0000	286.0000
13650	278.0000	270.0000	286.0000
13700	278.0000	270.0000	286.0000
13750	278.0000	270.0000	286.0000
13800	278.0000	270.0000	286.0000
13850	279.0000	271.0000	287.0000
13900	279.0000	271.0000	287.0000
13950	279.0000	271.0000	287.0000
14000	279.0000	271.0000	287.0000
14050	279.0000	272.0000	287.0000
14100	279.0000	272.0000	287.0000
14150	280.0000	272.0000	288.0000
14200	280.0000	272.0000	288.0000
14250	280.0000	272.0000	288.0000
14300	280.0000	272.0000	288.0000
14350	280.0000	272.0000	288.0000
14400	281.0000	272.0000	288.0000
14450	281.0000	273.0000	288.0000
14500	281.0000	273.0000	288.0000
14550	281.0000	273.0000	289.0000
14600	281.0000	273.0000	289.0000
14650	281.0000	274.0000	289.0000
14700	282.0000	274.0000	289.0000
14750	282.0000	274.0000	289.0000
14800	282.0000	274.0000	289.0000
14850	282.0000	274.0000	289.0000
14900	282.0000	275.0000	289.0000
14950	282.0000	275.0000	290.0000
15000	283.0000	275.0000	290.0000
15050	283.0000	275.0000	290.0000
15100	283.0000	275.0000	290.0000
15150	283.0000	275.0000	290.0000
15200	283.0000	276.0000	290.0000
15250	283.0000	276.0000	291.0000
15300	283.0000	276.0000	291.0000
15350	284.0000	276.0000	291.0000
15400	284.0000	277.0000	291.0000
15450	284.0000	277.0000	291.0000
15500	284.0000	277.0000	291.0000
15550	284.0000	277.0000	292.0000
15600	284.0000	277.0000	292.0000
15650	284.0000	277.0000	292.0000
15700	285.0000	278.0000	292.0000
15750	285.0000	278.0000	292.0000
15800	285.0000	278.0000	292.0000
15850	285.0000	278.0000	292.0000
15900	285.0000	278.0000	292.0000
15950	285.0000	278.0000	292.0000
16000	286.0000	278.0000	292.0000
16050	286.0000	278.0000	292.0000
16100	286.0000	279.0000	293.0000
16150	286.0000	279.0000	293.0000
16200	286.0000	279.0000	293.0000
16250	286.0000	279.0000	293.0000
16300	286.0000	279.0000	293.0000
16350	286.0000	279.0000	293.0000
16400	287.0000	280.0000	294.0000
16450	287.0000	280.0000	294.0000
16500	287.0000	280.0000	294.0000
16550	287.0000	280.0000	294.0000
16600	287.0000	280.0000	294.0000
16650	287.0000	280.0000	294.0000
16700	288.0000	280.0000	294.0000
16750	288.0000	281.0000	294.0000
16800	288.0000	281.0000	295.0000
16850	288.0000	281.0000	295.0000
16900	288.0000	281.0000	295.0000
16950	288.0000	281.0000	295.0000
17000	288.0000	281.0000	295.0000
17050	289.0000	282.0000	295.0000
17100	289.0000	282.0000	295.0000
17150	289.0000	282.0000	295.0000
17200	289.0000	282.0000	295.0000
17250	289.0000	282.0000	295.0000
17300	289.0000	282.0000	296.0000
17350	289.0000	283.0000	296.0000
17400	289.0000	283.0000	296.0000
17450	290.0000	283.0000	296.0000
17500	290.0000	283.0000	296.0000
17550	290.0000	283.0000	296.0000
17600	290.0000	283.0000	296.0000
17650	290.0000	283.0000	296.0000
17700	290.0000	284.0000	296.0000
17750	290.0000	284.0000	297.0000
17800	291.0000	284.0000	297.0000
17850	291.0000	284.0000	297.0000
17900	291.0000	284.0000	297.0000
17950	291.0000	284.0000	297.0000
18000	291.0000	284.0000	297.0000
18050	291.0000	285.0000	297.0000
18100	291.0000	285.0000	297.0000
18150	291.0000	285.0000	297.0000
18200	292.0000	285.0000	298.0000
18250	292.0000	285.0000	298.0000
18300	292.0000	286.0000	298.0000
18350	292.0000	286.0000	298.0000
18400	292.0000	286.0000	298.0000
18450	292.0000	286.0000	298.0000
18500	292.0000	286.0000	298.0000
18550	293.0000	286.0000	298.0000
18600	293.0000	286.0000	298.0000
18650	293.0000	286.0000	298.0000
18700	293.0000	286.0000	299.0000
18750	293.0000	287.0000	299.0000
18800	293.0000	287.0000	299.0000
18850	293.0000	287.0000	299.0000
18900	293.0000	287.0000	299.0000
18950	294.0000	287.0000	299.0000
19000	294.0000	287.0000	299.0000
19050	294.0000	288.0000	299.0000
19100	294.0000	288.0000	299.0000
19150	294.0000	288.0000	299.0000
19200	294.0000	288.0000	299.0000
19250	294.0000	288.0000	299.0000
19300	294.0000	289.0000	299.0000
19350	294.0000	289.0000	300.0000
19400	295.0000	289.0000	300.0000
19450	295.0000	289.0000	300.0000
19500	295.0000	289.0000	300.0000
19550	295.0000	289.0000	300.0000
19600	295.0000	289.0000	300.0000
19650	295.0000	290.0000	300.0000
19700	295.0000	290.0000	300.0000
19750	295.0000	290.0000	300.0000
19800	295.0000	290.0000	300.0000
19850	296.0000	290.0000	300.0000
19900	296.0000	290.0000	301.0000
19950	296.0000	290.0000	301.0000
20000	296.0000	291.0000	301.0000
20050	296.0000	291.0000	301.0000
20100	296.0000	291.0000	301.0000
20150	296.0000	291.0000	301.0000
20200	297.0000	291.0000	301.0000
20250	297.0000	292.0000	301.0000
20300	297.0000	292.0000	301.0000
20350	297.0000	292.0000	301.0000
20400	297.0000	292.0000	301.0000
20450	297.0000	292.0000	302.0000
20500	297.0000	292.0000	302.0000
20550	297.0000	292.0000	302.0000
20600	298.0000	292.0000	302.0000
20650	298.0000	293.0000	302.0000
20700	298.0000	293.0000	302.0000
20750	298.0000	293.0000	302.0000
20800	298.0000	293.0000	302.0000
20850	298.0000	293.0000	302.0000
20900	298.0000	293.0000	302.0000
20950	298.0000	294.0000	302.0000
21000	298.0000	294.0000	302.0000
21050	299.0000	294.0000	302.0000
21100	299.0000	294.0000	302.0000
21150	299.0000	294.0000	303.0000
21200	299.0000	294.0000	303.0000
21250	299.0000	294.0000	303.0000
21300	299.0000	294.0000	303.0000
21350	299.0000	295.0000	303.0000
21400	299.0000	295.0000	303.0000
21450	299.0000	295.0000	303.0000
21500	300.0000	295.0000	303.0000
21550	300.0000	295.0000	303.0000
21600	300.0000	296.0000	303.0000
21650	300.0000	296.0000	303.0000
21700	300.0000	296.0000	303.0000
21750	300.0000	296.0000	303.0000
21800	300.0000	296.0000	303.0000
21850	300.0000	296.0000	303.0000
21900	300.0000	296.0000	303.0000
21950	301.0000	297.0000	304.0000
22000	301.0000	297.0000	304.0000
22050	301.0000	297.0000	304.0000
22100	301.0000	297.0000	304.0000
22150	301.0000	297.0000	304.0000
22200	301.0000	297.0000	304.0000
22250	301.0000	298.0000	304.0000
22300	301.0000	298.0000	304.0000
22350	301.0000	298.0000	304.0000
22400	302.0000	298.0000	304.0000
22450	302.0000	298.0000	304.0000
22500	302.0000	298.0000	304.0000
22550	302.0000	298.0000	304.0000
22600	302.0000	298.0000	304.0000
22650	302.0000	299.0000	304.0000
22700	302.0000	299.0000	304.0000
22750	302.0000	299.0000	304.0000
22800	302.0000	299.0000	304.0000
22850	303.0000	299.0000	304.0000
22900	303.0000	300.0000	304.0000
22950	303.0000	300.0000	304.0000
23000	303.0000	300.0000	304.0000
23050	303.0000	300.0000	304.0000
23100	303.0000	300.0000	304.0000
23150	303.0000	301.0000	304.0000
23200	303.0000	301.0000	304.0000
23250	303.0000	301.0000	304.0000
23300	304.0000	301.0000	304.0000
23350	304.0000	302.0000	304.0000
23400	304.0000	302.0000	304.0000
23450	304.0000	302.0000	304.0000
23500	304.0000	302.0000	304.0000
23550	304.0000	303.0000	304.0000
23600	304.0000	303.0000	304.0000
23650	304.0000	304.0000	304.0000
23656	304.0000	304.0000	304.0000
