# Supplementary material for: Characterization of Esophageal Microbiota in Patients With Esophagitis and Esophageal Squamous Cell Carcinoma
Source: Front Cell Infect Microbiol. 2021 Nov 11;11:774330. doi: 10.3389/fcimb.2021.774330 (PMC8632060; doi:10.3389/fcimb.2021.774330)
Supplement: Supplementary file 2 [file DataSheet_1.zip › 16S_V3_V4-68╕÷╤∙▒╛JZD 2020.7.21/2.Alpha_diversity_analysis/Rarefaction/Samples_rarefaction/otu.Nor4.rarefaction]

numsampled	0.03	lci	hci
1	1.0000	1.0000	1.0000
50	21.0000	16.0000	26.0000
100	30.0000	25.0000	36.0000
150	36.0000	30.0000	42.0000
200	40.0000	34.0000	47.0000
250	43.0000	37.0000	50.0000
300	46.0000	40.0000	53.0000
350	48.0000	42.0000	55.0000
400	50.0000	44.0000	57.0000
450	52.0000	46.0000	59.0000
500	54.0000	48.0000	60.0000
550	55.0000	49.0000	62.0000
600	57.0000	50.0000	64.0000
650	58.0000	52.0000	65.0000
700	59.0000	53.0000	66.0000
750	60.0000	54.0000	68.0000
800	61.0000	55.0000	69.0000
850	63.0000	56.0000	70.0000
900	63.0000	57.0000	71.0000
950	64.0000	58.0000	72.0000
1000	65.0000	58.0000	73.0000
1050	66.0000	59.0000	74.0000
1100	67.0000	60.0000	75.0000
1150	68.0000	61.0000	76.0000
1200	69.0000	62.0000	77.0000
1250	70.0000	63.0000	78.0000
1300	70.0000	63.0000	79.0000
1350	71.0000	64.0000	79.0000
1400	72.0000	65.0000	80.0000
1450	73.0000	65.0000	81.0000
1500	74.0000	66.0000	83.0000
1550	74.0000	67.0000	83.0000
1600	75.0000	67.0000	84.0000
1650	76.0000	68.0000	85.0000
1700	76.0000	69.0000	85.0000
1750	77.0000	69.0000	86.0000
1800	78.0000	70.0000	87.0000
1850	79.0000	71.0000	88.0000
1900	79.0000	71.0000	89.0000
1950	80.0000	72.0000	89.0000
2000	81.0000	72.0000	90.0000
2050	81.0000	73.0000	91.0000
2100	82.0000	74.0000	91.0000
2150	83.0000	74.0000	92.0000
2200	83.0000	75.0000	92.0000
2250	84.0000	75.0000	93.0000
2300	85.0000	76.0000	94.0000
2350	85.0000	77.0000	94.0000
2400	86.0000	77.0000	95.0000
2450	86.0000	78.0000	95.0000
2500	87.0000	78.0000	96.0000
2550	88.0000	79.0000	97.0000
2600	88.0000	79.0000	98.0000
2650	89.0000	80.0000	99.0000
2700	89.0000	81.0000	99.0000
2750	90.0000	81.0000	100.0000
2800	90.0000	82.0000	101.0000
2850	91.0000	82.0000	101.0000
2900	92.0000	83.0000	102.0000
2950	92.0000	83.0000	102.0000
3000	93.0000	84.0000	103.0000
3050	93.0000	84.0000	104.0000
3100	94.0000	84.0000	104.0000
3150	94.0000	85.0000	105.0000
3200	95.0000	86.0000	105.0000
3250	96.0000	86.0000	106.0000
3300	96.0000	86.0000	106.0000
3350	97.0000	87.0000	107.0000
3400	97.0000	87.0000	107.0000
3450	98.0000	87.0000	108.0000
3500	98.0000	88.0000	108.0000
3550	99.0000	89.0000	109.0000
3600	99.0000	89.0000	109.0000
3650	100.0000	90.0000	110.0000
3700	100.0000	90.0000	110.0000
3750	101.0000	91.0000	111.0000
3800	102.0000	91.0000	112.0000
3850	102.0000	91.0000	112.0000
3900	102.0000	92.0000	113.0000
3950	103.0000	93.0000	114.0000
4000	103.0000	93.0000	114.0000
4050	104.0000	94.0000	115.0000
4100	104.0000	94.0000	115.0000
4150	105.0000	95.0000	116.0000
4200	105.0000	95.0000	116.0000
4250	106.0000	96.0000	117.0000
4300	106.0000	96.0000	117.0000
4350	107.0000	97.0000	118.0000
4400	107.0000	97.0000	118.0000
4450	108.0000	97.0000	119.0000
4500	108.0000	98.0000	120.0000
4550	109.0000	99.0000	120.0000
4600	109.0000	99.0000	120.0000
4650	110.0000	100.0000	121.0000
4700	110.0000	100.0000	121.0000
4750	111.0000	100.0000	122.0000
4800	111.0000	101.0000	122.0000
4850	112.0000	101.0000	123.0000
4900	112.0000	102.0000	123.0000
4950	113.0000	102.0000	123.0000
5000	113.0000	102.0000	124.0000
5050	114.0000	103.0000	124.0000
5100	114.0000	103.0000	125.0000
5150	114.0000	104.0000	125.0000
5200	115.0000	104.0000	126.0000
5250	115.0000	105.0000	126.0000
5300	116.0000	105.0000	127.0000
5350	116.0000	105.0000	128.0000
5400	117.0000	106.0000	129.0000
5450	117.0000	106.0000	129.0000
5500	118.0000	106.0000	129.0000
5550	118.0000	107.0000	130.0000
5600	119.0000	108.0000	130.0000
5650	119.0000	108.0000	131.0000
5700	120.0000	108.0000	131.0000
5750	120.0000	109.0000	132.0000
5800	120.0000	109.0000	132.0000
5850	121.0000	109.0000	133.0000
5900	121.0000	110.0000	133.0000
5950	122.0000	111.0000	133.0000
6000	122.0000	111.0000	133.0000
6050	123.0000	112.0000	134.0000
6100	123.0000	112.0000	134.0000
6150	123.0000	112.0000	134.0000
6200	124.0000	113.0000	135.0000
6250	124.0000	113.0000	136.0000
6300	125.0000	114.0000	136.0000
6350	125.0000	115.0000	136.0000
6400	125.0000	115.0000	137.0000
6450	126.0000	115.0000	138.0000
6500	126.0000	116.0000	138.0000
6550	126.0000	116.0000	138.0000
6600	127.0000	116.0000	138.0000
6650	127.0000	117.0000	139.0000
6700	128.0000	117.0000	139.0000
6750	128.0000	117.0000	140.0000
6800	129.0000	118.0000	140.0000
6850	129.0000	118.0000	140.0000
6900	129.0000	118.0000	141.0000
6950	130.0000	119.0000	141.0000
7000	130.0000	119.0000	142.0000
7050	130.0000	120.0000	143.0000
7100	131.0000	120.0000	143.0000
7150	131.0000	120.0000	143.0000
7200	132.0000	121.0000	144.0000
7250	132.0000	121.0000	144.0000
7300	132.0000	121.0000	144.0000
7350	133.0000	121.0000	145.0000
7400	133.0000	122.0000	145.0000
7450	133.0000	122.0000	145.0000
7500	134.0000	123.0000	146.0000
7550	134.0000	123.0000	146.0000
7600	135.0000	124.0000	146.0000
7650	135.0000	124.0000	147.0000
7700	135.0000	125.0000	147.0000
7750	136.0000	125.0000	148.0000
7800	136.0000	125.0000	148.0000
7850	136.0000	125.0000	149.0000
7900	137.0000	126.0000	149.0000
7950	137.0000	126.0000	149.0000
8000	138.0000	126.0000	149.0000
8050	138.0000	126.0000	149.0000
8100	138.0000	127.0000	150.0000
8150	139.0000	127.0000	150.0000
8200	139.0000	128.0000	151.0000
8250	140.0000	128.0000	151.0000
8300	140.0000	129.0000	151.0000
8350	141.0000	129.0000	152.0000
8400	141.0000	130.0000	152.0000
8450	141.0000	130.0000	152.0000
8500	141.0000	130.0000	152.0000
8550	142.0000	131.0000	153.0000
8600	142.0000	131.0000	153.0000
8650	143.0000	131.0000	154.0000
8700	143.0000	131.0000	154.0000
8750	143.0000	132.0000	155.0000
8800	144.0000	132.0000	155.0000
8850	144.0000	132.0000	155.0000
8900	144.0000	133.0000	156.0000
8950	145.0000	133.0000	156.0000
9000	145.0000	133.0000	157.0000
9050	145.0000	134.0000	157.0000
9100	146.0000	134.0000	157.0000
9150	146.0000	135.0000	158.0000
9200	146.0000	135.0000	158.0000
9250	147.0000	135.0000	158.0000
9300	147.0000	136.0000	159.0000
9350	147.0000	136.0000	159.0000
9400	148.0000	136.0000	159.0000
9450	148.0000	137.0000	160.0000
9500	149.0000	137.0000	160.0000
9550	149.0000	138.0000	160.0000
9600	149.0000	138.0000	160.0000
9650	149.0000	138.0000	161.0000
9700	150.0000	139.0000	161.0000
9750	150.0000	139.0000	162.0000
9800	150.0000	139.0000	162.0000
9850	151.0000	140.0000	162.0000
9900	151.0000	140.0000	163.0000
9950	151.0000	140.0000	163.0000
10000	152.0000	141.0000	163.0000
10050	152.0000	141.0000	164.0000
10100	152.0000	141.0000	164.0000
10150	153.0000	142.0000	164.0000
10200	153.0000	142.0000	165.0000
10250	153.0000	143.0000	165.0000
10300	154.0000	143.0000	165.0000
10350	154.0000	143.0000	166.0000
10400	154.0000	143.0000	166.0000
10450	154.0000	144.0000	166.0000
10500	155.0000	144.0000	167.0000
10550	155.0000	145.0000	167.0000
10600	156.0000	145.0000	167.0000
10650	156.0000	145.0000	167.0000
10700	156.0000	145.0000	167.0000
10750	157.0000	146.0000	168.0000
10800	157.0000	146.0000	168.0000
10850	157.0000	147.0000	168.0000
10900	158.0000	147.0000	169.0000
10950	158.0000	147.0000	169.0000
11000	158.0000	147.0000	169.0000
11050	159.0000	148.0000	169.0000
11100	159.0000	148.0000	170.0000
11150	159.0000	149.0000	170.0000
11200	159.0000	149.0000	170.0000
11250	160.0000	149.0000	171.0000
11300	160.0000	149.0000	171.0000
11350	160.0000	150.0000	171.0000
11400	161.0000	151.0000	172.0000
11450	161.0000	151.0000	172.0000
11500	161.0000	151.0000	172.0000
11550	162.0000	151.0000	173.0000
11600	162.0000	152.0000	173.0000
11650	162.0000	152.0000	173.0000
11700	163.0000	152.0000	173.0000
11750	163.0000	152.0000	173.0000
11800	163.0000	153.0000	174.0000
11850	163.0000	153.0000	174.0000
11900	164.0000	153.0000	175.0000
11950	164.0000	154.0000	175.0000
12000	164.0000	154.0000	175.0000
12050	165.0000	154.0000	175.0000
12100	165.0000	155.0000	175.0000
12150	165.0000	155.0000	176.0000
12200	165.0000	156.0000	176.0000
12250	166.0000	156.0000	176.0000
12300	166.0000	156.0000	176.0000
12350	166.0000	156.0000	176.0000
12400	167.0000	157.0000	177.0000
12450	167.0000	157.0000	177.0000
12500	167.0000	157.0000	178.0000
12550	168.0000	158.0000	178.0000
12600	168.0000	158.0000	178.0000
12650	168.0000	158.0000	178.0000
12700	168.0000	158.0000	178.0000
12750	169.0000	159.0000	179.0000
12800	169.0000	159.0000	179.0000
12850	169.0000	159.0000	179.0000
12900	169.0000	159.0000	179.0000
12950	170.0000	160.0000	180.0000
13000	170.0000	160.0000	180.0000
13050	170.0000	160.0000	180.0000
13100	170.0000	161.0000	181.0000
13150	171.0000	161.0000	181.0000
13200	171.0000	161.0000	181.0000
13250	171.0000	162.0000	181.0000
13300	171.0000	162.0000	182.0000
13350	172.0000	162.0000	182.0000
13400	172.0000	163.0000	182.0000
13450	172.0000	163.0000	182.0000
13500	173.0000	163.0000	183.0000
13550	173.0000	163.0000	183.0000
13600	173.0000	164.0000	183.0000
13650	174.0000	164.0000	183.0000
13700	174.0000	164.0000	184.0000
13750	174.0000	164.0000	184.0000
13800	174.0000	165.0000	184.0000
13850	175.0000	165.0000	185.0000
13900	175.0000	165.0000	185.0000
13950	175.0000	166.0000	185.0000
14000	176.0000	166.0000	186.0000
14050	176.0000	166.0000	186.0000
14100	176.0000	166.0000	186.0000
14150	176.0000	166.0000	187.0000
14200	177.0000	167.0000	187.0000
14250	177.0000	167.0000	187.0000
14300	177.0000	167.0000	187.0000
14350	177.0000	168.0000	188.0000
14400	178.0000	168.0000	188.0000
14450	178.0000	169.0000	188.0000
14500	178.0000	169.0000	189.0000
14550	179.0000	169.0000	189.0000
14600	179.0000	169.0000	189.0000
14650	179.0000	169.0000	189.0000
14700	179.0000	170.0000	190.0000
14750	180.0000	170.0000	190.0000
14800	180.0000	170.0000	190.0000
14850	180.0000	170.0000	190.0000
14900	180.0000	171.0000	190.0000
14950	181.0000	171.0000	190.0000
15000	181.0000	172.0000	191.0000
15050	181.0000	172.0000	191.0000
15100	182.0000	172.0000	191.0000
15150	182.0000	172.0000	192.0000
15200	182.0000	173.0000	192.0000
15250	182.0000	173.0000	192.0000
15300	183.0000	173.0000	192.0000
15350	183.0000	173.0000	193.0000
15400	183.0000	174.0000	193.0000
15450	183.0000	174.0000	193.0000
15500	184.0000	174.0000	193.0000
15550	184.0000	174.0000	193.0000
15600	184.0000	174.0000	194.0000
15650	184.0000	175.0000	194.0000
15700	185.0000	175.0000	195.0000
15750	185.0000	176.0000	195.0000
15800	185.0000	176.0000	195.0000
15850	185.0000	176.0000	195.0000
15900	186.0000	176.0000	195.0000
15950	186.0000	176.0000	196.0000
16000	186.0000	177.0000	196.0000
16050	186.0000	177.0000	196.0000
16100	187.0000	178.0000	196.0000
16150	187.0000	178.0000	197.0000
16200	187.0000	178.0000	197.0000
16250	187.0000	178.0000	197.0000
16300	188.0000	178.0000	197.0000
16350	188.0000	179.0000	197.0000
16400	188.0000	179.0000	198.0000
16450	188.0000	179.0000	198.0000
16500	189.0000	179.0000	198.0000
16550	189.0000	179.0000	198.0000
16600	189.0000	180.0000	198.0000
16650	189.0000	180.0000	199.0000
16700	190.0000	180.0000	199.0000
16750	190.0000	181.0000	199.0000
16800	190.0000	181.0000	199.0000
16850	190.0000	181.0000	200.0000
16900	191.0000	182.0000	200.0000
16950	191.0000	182.0000	200.0000
17000	191.0000	182.0000	200.0000
17050	191.0000	182.0000	200.0000
17100	192.0000	183.0000	201.0000
17150	192.0000	183.0000	201.0000
17200	192.0000	183.0000	201.0000
17250	192.0000	183.0000	201.0000
17300	193.0000	184.0000	201.0000
17350	193.0000	184.0000	202.0000
17400	193.0000	184.0000	202.0000
17450	193.0000	184.0000	202.0000
17500	194.0000	184.0000	202.0000
17550	194.0000	185.0000	203.0000
17600	194.0000	185.0000	203.0000
17650	194.0000	185.0000	203.0000
17700	194.0000	185.0000	203.0000
17750	195.0000	186.0000	203.0000
17800	195.0000	187.0000	203.0000
17850	195.0000	187.0000	204.0000
17900	195.0000	187.0000	204.0000
17950	195.0000	187.0000	204.0000
18000	196.0000	188.0000	204.0000
18050	196.0000	188.0000	204.0000
18100	196.0000	188.0000	204.0000
18150	197.0000	188.0000	205.0000
18200	197.0000	188.0000	205.0000
18250	197.0000	189.0000	205.0000
18300	197.0000	189.0000	206.0000
18350	197.0000	189.0000	206.0000
18400	198.0000	189.0000	206.0000
18450	198.0000	189.0000	206.0000
18500	198.0000	190.0000	206.0000
18550	198.0000	190.0000	206.0000
18600	199.0000	191.0000	207.0000
18650	199.0000	191.0000	207.0000
18700	199.0000	191.0000	207.0000
18750	199.0000	191.0000	207.0000
18800	200.0000	192.0000	208.0000
18850	200.0000	192.0000	208.0000
18900	200.0000	192.0000	208.0000
18950	200.0000	192.0000	208.0000
19000	201.0000	192.0000	208.0000
19050	201.0000	193.0000	209.0000
19100	201.0000	193.0000	209.0000
19150	201.0000	194.0000	209.0000
19200	201.0000	194.0000	209.0000
19250	202.0000	194.0000	209.0000
19300	202.0000	194.0000	209.0000
19350	202.0000	195.0000	209.0000
19400	202.0000	195.0000	209.0000
19450	202.0000	195.0000	209.0000
19500	203.0000	196.0000	210.0000
19550	203.0000	196.0000	210.0000
19600	203.0000	196.0000	210.0000
19650	203.0000	196.0000	211.0000
19700	203.0000	197.0000	211.0000
19750	204.0000	197.0000	211.0000
19800	204.0000	197.0000	211.0000
19850	204.0000	197.0000	211.0000
19900	204.0000	197.0000	212.0000
19950	205.0000	198.0000	212.0000
20000	205.0000	198.0000	212.0000
20050	205.0000	199.0000	212.0000
20100	205.0000	199.0000	212.0000
20150	205.0000	199.0000	212.0000
20200	206.0000	199.0000	213.0000
20250	206.0000	200.0000	213.0000
20300	206.0000	200.0000	213.0000
20350	206.0000	200.0000	213.0000
20400	207.0000	200.0000	213.0000
20450	207.0000	200.0000	213.0000
20500	207.0000	201.0000	213.0000
20550	207.0000	201.0000	214.0000
20600	207.0000	201.0000	214.0000
20650	208.0000	201.0000	214.0000
20700	208.0000	202.0000	214.0000
20750	208.0000	202.0000	214.0000
20800	208.0000	202.0000	214.0000
20850	209.0000	203.0000	215.0000
20900	209.0000	203.0000	215.0000
20950	209.0000	203.0000	215.0000
21000	209.0000	203.0000	215.0000
21050	209.0000	203.0000	215.0000
21100	210.0000	204.0000	215.0000
21150	210.0000	204.0000	215.0000
21200	210.0000	204.0000	216.0000
21250	210.0000	205.0000	216.0000
21300	210.0000	205.0000	216.0000
21350	211.0000	205.0000	216.0000
21400	211.0000	205.0000	216.0000
21450	211.0000	205.0000	216.0000
21500	211.0000	206.0000	216.0000
21550	211.0000	206.0000	216.0000
21600	212.0000	206.0000	217.0000
21650	212.0000	206.0000	217.0000
21700	212.0000	207.0000	217.0000
21750	212.0000	207.0000	217.0000
21800	213.0000	207.0000	217.0000
21850	213.0000	207.0000	217.0000
21900	213.0000	208.0000	217.0000
21950	213.0000	208.0000	217.0000
22000	213.0000	208.0000	218.0000
22050	214.0000	208.0000	218.0000
22100	214.0000	209.0000	218.0000
22150	214.0000	209.0000	218.0000
22200	214.0000	209.0000	218.0000
22250	214.0000	210.0000	218.0000
22300	215.0000	210.0000	218.0000
22350	215.0000	210.0000	219.0000
22400	215.0000	210.0000	219.0000
22450	215.0000	211.0000	219.0000
22500	215.0000	211.0000	219.0000
22550	216.0000	211.0000	219.0000
22600	216.0000	211.0000	219.0000
22650	216.0000	212.0000	219.0000
22700	216.0000	212.0000	219.0000
22750	217.0000	212.0000	219.0000
22800	217.0000	213.0000	220.0000
22850	217.0000	213.0000	220.0000
22900	217.0000	213.0000	220.0000
22950	217.0000	213.0000	220.0000
23000	218.0000	214.0000	220.0000
23050	218.0000	214.0000	220.0000
23100	218.0000	215.0000	220.0000
23150	218.0000	215.0000	220.0000
23200	218.0000	215.0000	220.0000
23250	219.0000	216.0000	220.0000
23300	219.0000	216.0000	220.0000
23350	219.0000	216.0000	220.0000
23400	219.0000	217.0000	220.0000
23450	219.0000	217.0000	220.0000
23500	220.0000	218.0000	220.0000
23550	220.0000	218.0000	220.0000
23600	220.0000	219.0000	220.0000
23650	220.0000	219.0000	220.0000
23656	220.0000	220.0000	220.0000
