# Supplementary material for: Characterization of Esophageal Microbiota in Patients With Esophagitis and Esophageal Squamous Cell Carcinoma
Source: Front Cell Infect Microbiol. 2021 Nov 11;11:774330. doi: 10.3389/fcimb.2021.774330 (PMC8632060; doi:10.3389/fcimb.2021.774330)
Supplement: Supplementary file 2 [file DataSheet_1.zip › 16S_V3_V4-68╕÷╤∙▒╛JZD 2020.7.21/2.Alpha_diversity_analysis/Rarefaction/Samples_rarefaction/otu.Nor5.rarefaction]

numsampled	0.03	lci	hci
1	1.0000	1.0000	1.0000
50	21.0000	16.0000	26.0000
100	29.0000	24.0000	34.0000
150	34.0000	29.0000	39.0000
200	37.0000	32.0000	43.0000
250	40.0000	34.0000	45.0000
300	42.0000	36.0000	47.0000
350	43.0000	38.0000	49.0000
400	45.0000	39.0000	51.0000
450	47.0000	41.0000	53.0000
500	48.0000	42.0000	54.0000
550	49.0000	43.0000	56.0000
600	51.0000	44.0000	57.0000
650	52.0000	46.0000	59.0000
700	53.0000	47.0000	60.0000
750	54.0000	48.0000	61.0000
800	55.0000	48.0000	62.0000
850	56.0000	49.0000	63.0000
900	57.0000	50.0000	65.0000
950	58.0000	51.0000	66.0000
1000	59.0000	52.0000	67.0000
1050	60.0000	53.0000	68.0000
1100	61.0000	54.0000	70.0000
1150	62.0000	55.0000	71.0000
1200	63.0000	55.0000	72.0000
1250	64.0000	56.0000	73.0000
1300	65.0000	57.0000	73.0000
1350	66.0000	57.0000	74.0000
1400	67.0000	58.0000	76.0000
1450	68.0000	59.0000	76.0000
1500	68.0000	60.0000	78.0000
1550	69.0000	61.0000	78.0000
1600	70.0000	61.0000	79.0000
1650	71.0000	62.0000	80.0000
1700	72.0000	63.0000	81.0000
1750	72.0000	64.0000	81.0000
1800	73.0000	65.0000	82.0000
1850	74.0000	65.0000	83.0000
1900	75.0000	66.0000	84.0000
1950	75.0000	67.0000	85.0000
2000	76.0000	67.0000	86.0000
2050	77.0000	68.0000	86.0000
2100	78.0000	69.0000	87.0000
2150	78.0000	69.0000	88.0000
2200	79.0000	70.0000	89.0000
2250	80.0000	71.0000	90.0000
2300	81.0000	71.0000	90.0000
2350	81.0000	72.0000	91.0000
2400	82.0000	73.0000	92.0000
2450	83.0000	73.0000	93.0000
2500	83.0000	74.0000	93.0000
2550	84.0000	74.0000	94.0000
2600	85.0000	75.0000	95.0000
2650	85.0000	76.0000	96.0000
2700	86.0000	77.0000	96.0000
2750	87.0000	77.0000	97.0000
2800	87.0000	78.0000	98.0000
2850	88.0000	78.0000	98.0000
2900	89.0000	79.0000	99.0000
2950	89.0000	79.0000	99.0000
3000	90.0000	80.0000	100.0000
3050	90.0000	81.0000	101.0000
3100	91.0000	81.0000	101.0000
3150	92.0000	82.0000	102.0000
3200	92.0000	82.0000	102.0000
3250	93.0000	83.0000	103.0000
3300	93.0000	83.0000	104.0000
3350	94.0000	84.0000	105.0000
3400	95.0000	84.0000	106.0000
3450	95.0000	85.0000	106.0000
3500	96.0000	85.0000	107.0000
3550	96.0000	86.0000	107.0000
3600	97.0000	86.0000	108.0000
3650	97.0000	87.0000	109.0000
3700	98.0000	87.0000	109.0000
3750	99.0000	88.0000	110.0000
3800	99.0000	88.0000	111.0000
3850	100.0000	89.0000	111.0000
3900	100.0000	90.0000	111.0000
3950	101.0000	90.0000	112.0000
4000	101.0000	91.0000	113.0000
4050	102.0000	91.0000	113.0000
4100	102.0000	92.0000	114.0000
4150	103.0000	93.0000	114.0000
4200	104.0000	93.0000	115.0000
4250	104.0000	94.0000	116.0000
4300	105.0000	94.0000	116.0000
4350	105.0000	94.0000	116.0000
4400	106.0000	95.0000	117.0000
4450	106.0000	96.0000	118.0000
4500	107.0000	96.0000	118.0000
4550	107.0000	96.0000	119.0000
4600	108.0000	97.0000	119.0000
4650	108.0000	97.0000	119.0000
4700	109.0000	98.0000	120.0000
4750	109.0000	98.0000	120.0000
4800	110.0000	99.0000	121.0000
4850	110.0000	100.0000	121.0000
4900	111.0000	100.0000	122.0000
4950	111.0000	101.0000	122.0000
5000	112.0000	101.0000	123.0000
5050	112.0000	101.0000	123.0000
5100	112.0000	102.0000	124.0000
5150	113.0000	102.0000	124.0000
5200	113.0000	103.0000	125.0000
5250	114.0000	103.0000	126.0000
5300	114.0000	104.0000	126.0000
5350	115.0000	104.0000	126.0000
5400	115.0000	104.0000	127.0000
5450	116.0000	105.0000	127.0000
5500	116.0000	105.0000	127.0000
5550	117.0000	106.0000	128.0000
5600	117.0000	106.0000	128.0000
5650	117.0000	107.0000	129.0000
5700	118.0000	107.0000	129.0000
5750	118.0000	107.0000	130.0000
5800	119.0000	108.0000	130.0000
5850	119.0000	108.0000	130.0000
5900	120.0000	109.0000	131.0000
5950	120.0000	109.0000	131.0000
6000	121.0000	109.0000	132.0000
6050	121.0000	110.0000	132.0000
6100	122.0000	111.0000	133.0000
6150	122.0000	111.0000	133.0000
6200	122.0000	111.0000	134.0000
6250	123.0000	112.0000	134.0000
6300	123.0000	112.0000	135.0000
6350	124.0000	113.0000	135.0000
6400	124.0000	113.0000	136.0000
6450	125.0000	114.0000	136.0000
6500	125.0000	114.0000	137.0000
6550	125.0000	115.0000	137.0000
6600	126.0000	115.0000	137.0000
6650	126.0000	116.0000	138.0000
6700	127.0000	116.0000	138.0000
6750	127.0000	116.0000	138.0000
6800	128.0000	117.0000	139.0000
6850	128.0000	117.0000	139.0000
6900	128.0000	117.0000	140.0000
6950	129.0000	117.0000	141.0000
7000	129.0000	118.0000	141.0000
7050	129.0000	119.0000	141.0000
7100	130.0000	119.0000	141.0000
7150	130.0000	119.0000	142.0000
7200	131.0000	120.0000	142.0000
7250	131.0000	120.0000	142.0000
7300	132.0000	120.0000	143.0000
7350	132.0000	121.0000	144.0000
7400	132.0000	121.0000	144.0000
7450	133.0000	122.0000	144.0000
7500	133.0000	122.0000	145.0000
7550	134.0000	122.0000	145.0000
7600	134.0000	123.0000	145.0000
7650	134.0000	123.0000	146.0000
7700	135.0000	124.0000	146.0000
7750	135.0000	124.0000	146.0000
7800	135.0000	124.0000	147.0000
7850	136.0000	125.0000	147.0000
7900	136.0000	125.0000	147.0000
7950	137.0000	126.0000	148.0000
8000	137.0000	126.0000	148.0000
8050	137.0000	126.0000	149.0000
8100	138.0000	127.0000	149.0000
8150	138.0000	127.0000	149.0000
8200	138.0000	128.0000	149.0000
8250	139.0000	128.0000	150.0000
8300	139.0000	128.0000	150.0000
8350	139.0000	129.0000	151.0000
8400	140.0000	129.0000	151.0000
8450	140.0000	130.0000	151.0000
8500	140.0000	130.0000	152.0000
8550	141.0000	131.0000	152.0000
8600	141.0000	131.0000	152.0000
8650	142.0000	131.0000	153.0000
8700	142.0000	131.0000	153.0000
8750	142.0000	132.0000	153.0000
8800	143.0000	132.0000	154.0000
8850	143.0000	133.0000	154.0000
8900	143.0000	133.0000	154.0000
8950	144.0000	134.0000	155.0000
9000	144.0000	134.0000	155.0000
9050	144.0000	134.0000	156.0000
9100	145.0000	134.0000	156.0000
9150	145.0000	135.0000	156.0000
9200	146.0000	135.0000	157.0000
9250	146.0000	135.0000	157.0000
9300	146.0000	136.0000	157.0000
9350	147.0000	136.0000	158.0000
9400	147.0000	136.0000	158.0000
9450	147.0000	137.0000	158.0000
9500	148.0000	137.0000	158.0000
9550	148.0000	138.0000	159.0000
9600	148.0000	138.0000	159.0000
9650	149.0000	138.0000	159.0000
9700	149.0000	139.0000	159.0000
9750	149.0000	139.0000	160.0000
9800	150.0000	139.0000	160.0000
9850	150.0000	140.0000	161.0000
9900	150.0000	140.0000	161.0000
9950	150.0000	140.0000	161.0000
10000	151.0000	140.0000	162.0000
10050	151.0000	140.0000	162.0000
10100	151.0000	141.0000	162.0000
10150	152.0000	141.0000	163.0000
10200	152.0000	141.0000	163.0000
10250	152.0000	142.0000	163.0000
10300	153.0000	142.0000	163.0000
10350	153.0000	142.0000	163.0000
10400	153.0000	142.0000	164.0000
10450	154.0000	142.0000	164.0000
10500	154.0000	143.0000	164.0000
10550	154.0000	144.0000	164.0000
10600	155.0000	144.0000	165.0000
10650	155.0000	144.0000	165.0000
10700	155.0000	145.0000	165.0000
10750	156.0000	145.0000	165.0000
10800	156.0000	145.0000	166.0000
10850	156.0000	146.0000	166.0000
10900	157.0000	146.0000	167.0000
10950	157.0000	146.0000	167.0000
11000	157.0000	147.0000	167.0000
11050	158.0000	147.0000	167.0000
11100	158.0000	147.0000	168.0000
11150	158.0000	148.0000	168.0000
11200	158.0000	148.0000	168.0000
11250	159.0000	148.0000	169.0000
11300	159.0000	148.0000	169.0000
11350	159.0000	149.0000	169.0000
11400	160.0000	149.0000	169.0000
11450	160.0000	149.0000	170.0000
11500	160.0000	150.0000	170.0000
11550	161.0000	150.0000	170.0000
11600	161.0000	150.0000	171.0000
11650	161.0000	150.0000	171.0000
11700	161.0000	150.0000	171.0000
11750	162.0000	151.0000	172.0000
11800	162.0000	151.0000	172.0000
11850	162.0000	151.0000	172.0000
11900	163.0000	152.0000	173.0000
11950	163.0000	152.0000	173.0000
12000	163.0000	152.0000	173.0000
12050	163.0000	153.0000	173.0000
12100	164.0000	153.0000	174.0000
12150	164.0000	153.0000	174.0000
12200	164.0000	153.0000	174.0000
12250	164.0000	154.0000	175.0000
12300	165.0000	154.0000	175.0000
12350	165.0000	154.0000	175.0000
12400	165.0000	155.0000	175.0000
12450	166.0000	155.0000	175.0000
12500	166.0000	155.0000	176.0000
12550	166.0000	155.0000	176.0000
12600	167.0000	156.0000	176.0000
12650	167.0000	156.0000	176.0000
12700	167.0000	156.0000	176.0000
12750	167.0000	156.0000	176.0000
12800	168.0000	157.0000	177.0000
12850	168.0000	157.0000	178.0000
12900	168.0000	157.0000	178.0000
12950	168.0000	158.0000	178.0000
13000	169.0000	158.0000	179.0000
13050	169.0000	158.0000	179.0000
13100	169.0000	159.0000	179.0000
13150	169.0000	159.0000	179.0000
13200	170.0000	159.0000	179.0000
13250	170.0000	159.0000	179.0000
13300	170.0000	160.0000	180.0000
13350	170.0000	160.0000	180.0000
13400	171.0000	160.0000	180.0000
13450	171.0000	161.0000	181.0000
13500	171.0000	161.0000	181.0000
13550	171.0000	161.0000	181.0000
13600	172.0000	162.0000	181.0000
13650	172.0000	162.0000	181.0000
13700	172.0000	162.0000	182.0000
13750	172.0000	162.0000	182.0000
13800	173.0000	162.0000	183.0000
13850	173.0000	163.0000	183.0000
13900	173.0000	163.0000	183.0000
13950	173.0000	163.0000	183.0000
14000	174.0000	164.0000	184.0000
14050	174.0000	164.0000	184.0000
14100	174.0000	164.0000	184.0000
14150	174.0000	165.0000	184.0000
14200	175.0000	165.0000	184.0000
14250	175.0000	165.0000	185.0000
14300	175.0000	165.0000	185.0000
14350	175.0000	166.0000	185.0000
14400	175.0000	166.0000	186.0000
14450	176.0000	166.0000	186.0000
14500	176.0000	166.0000	186.0000
14550	176.0000	166.0000	186.0000
14600	177.0000	167.0000	186.0000
14650	177.0000	167.0000	186.0000
14700	177.0000	167.0000	187.0000
14750	177.0000	167.0000	187.0000
14800	178.0000	168.0000	188.0000
14850	178.0000	168.0000	188.0000
14900	178.0000	168.0000	188.0000
14950	178.0000	169.0000	188.0000
15000	179.0000	169.0000	188.0000
15050	179.0000	169.0000	188.0000
15100	179.0000	170.0000	188.0000
15150	179.0000	170.0000	189.0000
15200	180.0000	170.0000	189.0000
15250	180.0000	170.0000	189.0000
15300	180.0000	171.0000	189.0000
15350	180.0000	171.0000	190.0000
15400	181.0000	171.0000	190.0000
15450	181.0000	171.0000	190.0000
15500	181.0000	172.0000	191.0000
15550	181.0000	172.0000	191.0000
15600	182.0000	172.0000	191.0000
15650	182.0000	172.0000	191.0000
15700	182.0000	173.0000	191.0000
15750	182.0000	173.0000	191.0000
15800	182.0000	173.0000	192.0000
15850	183.0000	174.0000	192.0000
15900	183.0000	174.0000	192.0000
15950	183.0000	174.0000	192.0000
16000	183.0000	174.0000	192.0000
16050	184.0000	175.0000	193.0000
16100	184.0000	175.0000	193.0000
16150	184.0000	175.0000	193.0000
16200	184.0000	175.0000	193.0000
16250	185.0000	176.0000	193.0000
16300	185.0000	176.0000	193.0000
16350	185.0000	176.0000	193.0000
16400	185.0000	176.0000	194.0000
16450	185.0000	176.0000	194.0000
16500	186.0000	177.0000	194.0000
16550	186.0000	177.0000	194.0000
16600	186.0000	177.0000	195.0000
16650	186.0000	177.0000	195.0000
16700	187.0000	178.0000	195.0000
16750	187.0000	178.0000	195.0000
16800	187.0000	178.0000	196.0000
16850	187.0000	178.0000	196.0000
16900	188.0000	178.0000	196.0000
16950	188.0000	179.0000	196.0000
17000	188.0000	179.0000	196.0000
17050	188.0000	180.0000	197.0000
17100	188.0000	180.0000	197.0000
17150	189.0000	180.0000	197.0000
17200	189.0000	180.0000	197.0000
17250	189.0000	181.0000	198.0000
17300	189.0000	181.0000	198.0000
17350	190.0000	181.0000	198.0000
17400	190.0000	181.0000	198.0000
17450	190.0000	181.0000	198.0000
17500	190.0000	182.0000	199.0000
17550	190.0000	182.0000	199.0000
17600	191.0000	182.0000	199.0000
17650	191.0000	182.0000	199.0000
17700	191.0000	182.0000	199.0000
17750	191.0000	183.0000	199.0000
17800	192.0000	183.0000	199.0000
17850	192.0000	183.0000	200.0000
17900	192.0000	183.0000	200.0000
17950	192.0000	184.0000	200.0000
18000	192.0000	184.0000	200.0000
18050	193.0000	184.0000	201.0000
18100	193.0000	184.0000	201.0000
18150	193.0000	185.0000	201.0000
18200	193.0000	185.0000	201.0000
18250	194.0000	185.0000	201.0000
18300	194.0000	185.0000	201.0000
18350	194.0000	185.0000	202.0000
18400	194.0000	186.0000	202.0000
18450	194.0000	186.0000	202.0000
18500	195.0000	186.0000	202.0000
18550	195.0000	186.0000	202.0000
18600	195.0000	187.0000	202.0000
18650	195.0000	187.0000	202.0000
18700	196.0000	187.0000	203.0000
18750	196.0000	187.0000	203.0000
18800	196.0000	187.0000	203.0000
18850	196.0000	188.0000	203.0000
18900	196.0000	188.0000	204.0000
18950	197.0000	188.0000	204.0000
19000	197.0000	188.0000	204.0000
19050	197.0000	189.0000	204.0000
19100	197.0000	189.0000	204.0000
19150	197.0000	190.0000	204.0000
19200	198.0000	190.0000	204.0000
19250	198.0000	190.0000	204.0000
19300	198.0000	190.0000	205.0000
19350	198.0000	190.0000	205.0000
19400	198.0000	191.0000	205.0000
19450	199.0000	191.0000	205.0000
19500	199.0000	191.0000	205.0000
19550	199.0000	191.0000	205.0000
19600	199.0000	192.0000	205.0000
19650	199.0000	192.0000	206.0000
19700	200.0000	192.0000	206.0000
19750	200.0000	192.0000	206.0000
19800	200.0000	193.0000	206.0000
19850	200.0000	193.0000	206.0000
19900	200.0000	193.0000	206.0000
19950	201.0000	193.0000	206.0000
20000	201.0000	193.0000	207.0000
20050	201.0000	194.0000	207.0000
20100	201.0000	194.0000	207.0000
20150	201.0000	194.0000	207.0000
20200	202.0000	195.0000	207.0000
20250	202.0000	195.0000	207.0000
20300	202.0000	195.0000	208.0000
20350	202.0000	195.0000	208.0000
20400	202.0000	195.0000	208.0000
20450	202.0000	196.0000	208.0000
20500	203.0000	196.0000	208.0000
20550	203.0000	196.0000	208.0000
20600	203.0000	196.0000	209.0000
20650	203.0000	196.0000	209.0000
20700	204.0000	197.0000	209.0000
20750	204.0000	197.0000	209.0000
20800	204.0000	197.0000	209.0000
20850	204.0000	198.0000	210.0000
20900	204.0000	198.0000	210.0000
20950	204.0000	198.0000	210.0000
21000	205.0000	198.0000	210.0000
21050	205.0000	199.0000	210.0000
21100	205.0000	199.0000	210.0000
21150	205.0000	199.0000	210.0000
21200	205.0000	199.0000	210.0000
21250	206.0000	200.0000	210.0000
21300	206.0000	200.0000	210.0000
21350	206.0000	200.0000	210.0000
21400	206.0000	200.0000	211.0000
21450	206.0000	200.0000	211.0000
21500	207.0000	201.0000	211.0000
21550	207.0000	201.0000	211.0000
21600	207.0000	202.0000	211.0000
21650	207.0000	202.0000	211.0000
21700	207.0000	202.0000	211.0000
21750	207.0000	202.0000	212.0000
21800	208.0000	202.0000	212.0000
21850	208.0000	203.0000	212.0000
21900	208.0000	203.0000	212.0000
21950	208.0000	203.0000	212.0000
22000	208.0000	203.0000	212.0000
22050	208.0000	203.0000	213.0000
22100	209.0000	204.0000	213.0000
22150	209.0000	204.0000	213.0000
22200	209.0000	204.0000	213.0000
22250	209.0000	204.0000	213.0000
22300	209.0000	205.0000	213.0000
22350	210.0000	205.0000	213.0000
22400	210.0000	205.0000	213.0000
22450	210.0000	206.0000	213.0000
22500	210.0000	206.0000	213.0000
22550	210.0000	206.0000	214.0000
22600	211.0000	206.0000	214.0000
22650	211.0000	207.0000	214.0000
22700	211.0000	207.0000	214.0000
22750	211.0000	207.0000	214.0000
22800	211.0000	207.0000	214.0000
22850	211.0000	208.0000	214.0000
22900	212.0000	208.0000	214.0000
22950	212.0000	208.0000	214.0000
23000	212.0000	208.0000	214.0000
23050	212.0000	209.0000	214.0000
23100	212.0000	209.0000	214.0000
23150	212.0000	209.0000	214.0000
23200	213.0000	209.0000	214.0000
23250	213.0000	210.0000	214.0000
23300	213.0000	210.0000	214.0000
23350	213.0000	211.0000	214.0000
23400	213.0000	211.0000	214.0000
23450	213.0000	211.0000	214.0000
23500	214.0000	212.0000	214.0000
23550	214.0000	212.0000	214.0000
23600	214.0000	213.0000	214.0000
23650	214.0000	214.0000	214.0000
23656	214.0000	214.0000	214.0000
