# Supplementary material for: Characterization of Esophageal Microbiota in Patients With Esophagitis and Esophageal Squamous Cell Carcinoma
Source: Front Cell Infect Microbiol. 2021 Nov 11;11:774330. doi: 10.3389/fcimb.2021.774330 (PMC8632060; doi:10.3389/fcimb.2021.774330)
Supplement: Supplementary file 2 [file DataSheet_1.zip › 16S_V3_V4-68╕÷╤∙▒╛JZD 2020.7.21/2.Alpha_diversity_analysis/Rarefaction/Samples_rarefaction/otu.Nor6.rarefaction]

numsampled	0.03	lci	hci
1	1.0000	1.0000	1.0000
50	22.0000	17.0000	27.0000
100	30.0000	26.0000	35.0000
150	35.0000	30.0000	40.0000
200	39.0000	34.0000	44.0000
250	41.0000	36.0000	47.0000
300	43.0000	38.0000	49.0000
350	45.0000	40.0000	51.0000
400	47.0000	41.0000	52.0000
450	48.0000	43.0000	54.0000
500	49.0000	44.0000	55.0000
550	50.0000	45.0000	56.0000
600	52.0000	46.0000	58.0000
650	53.0000	47.0000	59.0000
700	54.0000	48.0000	60.0000
750	55.0000	49.0000	61.0000
800	55.0000	49.0000	62.0000
850	56.0000	50.0000	63.0000
900	57.0000	51.0000	64.0000
950	58.0000	52.0000	65.0000
1000	59.0000	52.0000	66.0000
1050	60.0000	53.0000	68.0000
1100	60.0000	54.0000	68.0000
1150	61.0000	54.0000	69.0000
1200	62.0000	55.0000	70.0000
1250	63.0000	56.0000	71.0000
1300	64.0000	56.0000	72.0000
1350	64.0000	57.0000	73.0000
1400	65.0000	58.0000	73.0000
1450	66.0000	58.0000	74.0000
1500	66.0000	59.0000	75.0000
1550	67.0000	59.0000	75.0000
1600	67.0000	60.0000	76.0000
1650	68.0000	61.0000	76.0000
1700	69.0000	61.0000	77.0000
1750	69.0000	61.0000	78.0000
1800	70.0000	62.0000	78.0000
1850	71.0000	63.0000	79.0000
1900	71.0000	63.0000	80.0000
1950	72.0000	64.0000	80.0000
2000	72.0000	65.0000	81.0000
2050	73.0000	65.0000	81.0000
2100	74.0000	65.0000	82.0000
2150	74.0000	66.0000	83.0000
2200	75.0000	66.0000	83.0000
2250	75.0000	67.0000	84.0000
2300	76.0000	68.0000	84.0000
2350	76.0000	68.0000	85.0000
2400	77.0000	69.0000	85.0000
2450	77.0000	69.0000	86.0000
2500	78.0000	70.0000	87.0000
2550	78.0000	70.0000	87.0000
2600	79.0000	71.0000	88.0000
2650	80.0000	71.0000	88.0000
2700	80.0000	71.0000	89.0000
2750	81.0000	72.0000	90.0000
2800	81.0000	73.0000	90.0000
2850	82.0000	73.0000	91.0000
2900	82.0000	73.0000	91.0000
2950	82.0000	74.0000	92.0000
3000	83.0000	74.0000	92.0000
3050	83.0000	74.0000	93.0000
3100	84.0000	75.0000	93.0000
3150	84.0000	75.0000	94.0000
3200	85.0000	76.0000	94.0000
3250	85.0000	76.0000	95.0000
3300	85.0000	77.0000	95.0000
3350	86.0000	77.0000	95.0000
3400	86.0000	77.0000	96.0000
3450	87.0000	78.0000	96.0000
3500	87.0000	78.0000	97.0000
3550	88.0000	79.0000	97.0000
3600	88.0000	79.0000	98.0000
3650	89.0000	79.0000	98.0000
3700	89.0000	80.0000	99.0000
3750	90.0000	80.0000	99.0000
3800	90.0000	81.0000	100.0000
3850	90.0000	81.0000	100.0000
3900	91.0000	82.0000	100.0000
3950	91.0000	82.0000	101.0000
4000	92.0000	83.0000	101.0000
4050	92.0000	83.0000	102.0000
4100	92.0000	83.0000	102.0000
4150	93.0000	83.0000	103.0000
4200	93.0000	83.0000	103.0000
4250	94.0000	84.0000	104.0000
4300	94.0000	85.0000	104.0000
4350	95.0000	85.0000	104.0000
4400	95.0000	85.0000	105.0000
4450	95.0000	86.0000	105.0000
4500	96.0000	86.0000	106.0000
4550	96.0000	87.0000	106.0000
4600	96.0000	87.0000	107.0000
4650	97.0000	87.0000	107.0000
4700	97.0000	88.0000	107.0000
4750	98.0000	88.0000	108.0000
4800	98.0000	88.0000	108.0000
4850	98.0000	89.0000	108.0000
4900	99.0000	89.0000	108.0000
4950	99.0000	90.0000	109.0000
5000	99.0000	90.0000	109.0000
5050	100.0000	90.0000	110.0000
5100	100.0000	91.0000	110.0000
5150	100.0000	91.0000	110.0000
5200	101.0000	91.0000	111.0000
5250	101.0000	92.0000	111.0000
5300	102.0000	92.0000	112.0000
5350	102.0000	93.0000	112.0000
5400	102.0000	93.0000	112.0000
5450	103.0000	94.0000	112.0000
5500	103.0000	94.0000	113.0000
5550	104.0000	94.0000	113.0000
5600	104.0000	95.0000	114.0000
5650	104.0000	95.0000	114.0000
5700	105.0000	95.0000	114.0000
5750	105.0000	95.0000	115.0000
5800	105.0000	96.0000	115.0000
5850	105.0000	96.0000	115.0000
5900	106.0000	96.0000	116.0000
5950	106.0000	96.0000	116.0000
6000	107.0000	97.0000	116.0000
6050	107.0000	97.0000	117.0000
6100	107.0000	97.0000	117.0000
6150	108.0000	98.0000	118.0000
6200	108.0000	98.0000	118.0000
6250	108.0000	98.0000	118.0000
6300	109.0000	99.0000	118.0000
6350	109.0000	99.0000	118.0000
6400	109.0000	100.0000	119.0000
6450	110.0000	100.0000	119.0000
6500	110.0000	100.0000	119.0000
6550	110.0000	100.0000	120.0000
6600	110.0000	101.0000	120.0000
6650	111.0000	101.0000	121.0000
6700	111.0000	101.0000	121.0000
6750	111.0000	102.0000	121.0000
6800	112.0000	102.0000	122.0000
6850	112.0000	103.0000	122.0000
6900	112.0000	103.0000	122.0000
6950	113.0000	103.0000	122.0000
7000	113.0000	103.0000	123.0000
7050	113.0000	104.0000	124.0000
7100	113.0000	104.0000	124.0000
7150	114.0000	104.0000	124.0000
7200	114.0000	105.0000	124.0000
7250	114.0000	105.0000	125.0000
7300	115.0000	105.0000	125.0000
7350	115.0000	106.0000	125.0000
7400	115.0000	106.0000	126.0000
7450	116.0000	106.0000	126.0000
7500	116.0000	106.0000	126.0000
7550	116.0000	107.0000	127.0000
7600	117.0000	107.0000	127.0000
7650	117.0000	107.0000	127.0000
7700	117.0000	107.0000	127.0000
7750	117.0000	108.0000	128.0000
7800	118.0000	108.0000	128.0000
7850	118.0000	109.0000	128.0000
7900	118.0000	109.0000	129.0000
7950	119.0000	109.0000	129.0000
8000	119.0000	109.0000	129.0000
8050	119.0000	109.0000	130.0000
8100	119.0000	110.0000	130.0000
8150	120.0000	110.0000	130.0000
8200	120.0000	110.0000	131.0000
8250	120.0000	111.0000	131.0000
8300	121.0000	111.0000	131.0000
8350	121.0000	111.0000	131.0000
8400	121.0000	111.0000	132.0000
8450	122.0000	111.0000	132.0000
8500	122.0000	112.0000	132.0000
8550	122.0000	112.0000	132.0000
8600	123.0000	112.0000	133.0000
8650	123.0000	113.0000	133.0000
8700	123.0000	113.0000	133.0000
8750	123.0000	113.0000	134.0000
8800	124.0000	113.0000	134.0000
8850	124.0000	114.0000	134.0000
8900	124.0000	114.0000	135.0000
8950	125.0000	115.0000	135.0000
9000	125.0000	115.0000	135.0000
9050	125.0000	115.0000	136.0000
9100	125.0000	115.0000	136.0000
9150	126.0000	115.0000	136.0000
9200	126.0000	116.0000	136.0000
9250	126.0000	116.0000	137.0000
9300	126.0000	116.0000	137.0000
9350	127.0000	116.0000	137.0000
9400	127.0000	117.0000	137.0000
9450	127.0000	117.0000	138.0000
9500	127.0000	117.0000	138.0000
9550	128.0000	118.0000	138.0000
9600	128.0000	118.0000	138.0000
9650	128.0000	119.0000	139.0000
9700	128.0000	119.0000	139.0000
9750	129.0000	119.0000	139.0000
9800	129.0000	119.0000	139.0000
9850	129.0000	120.0000	139.0000
9900	129.0000	120.0000	139.0000
9950	130.0000	120.0000	140.0000
10000	130.0000	120.0000	140.0000
10050	130.0000	121.0000	140.0000
10100	131.0000	121.0000	141.0000
10150	131.0000	121.0000	141.0000
10200	131.0000	121.0000	141.0000
10250	131.0000	122.0000	141.0000
10300	132.0000	122.0000	142.0000
10350	132.0000	122.0000	142.0000
10400	132.0000	122.0000	142.0000
10450	133.0000	122.0000	142.0000
10500	133.0000	123.0000	143.0000
10550	133.0000	123.0000	143.0000
10600	133.0000	123.0000	143.0000
10650	134.0000	123.0000	143.0000
10700	134.0000	123.0000	144.0000
10750	134.0000	124.0000	144.0000
10800	134.0000	124.0000	144.0000
10850	134.0000	124.0000	144.0000
10900	135.0000	124.0000	145.0000
10950	135.0000	124.0000	145.0000
11000	135.0000	125.0000	145.0000
11050	135.0000	125.0000	145.0000
11100	136.0000	126.0000	145.0000
11150	136.0000	126.0000	145.0000
11200	136.0000	126.0000	146.0000
11250	136.0000	127.0000	146.0000
11300	137.0000	127.0000	146.0000
11350	137.0000	127.0000	146.0000
11400	137.0000	128.0000	146.0000
11450	137.0000	128.0000	147.0000
11500	138.0000	128.0000	147.0000
11550	138.0000	128.0000	147.0000
11600	138.0000	128.0000	147.0000
11650	138.0000	128.0000	148.0000
11700	139.0000	129.0000	148.0000
11750	139.0000	129.0000	148.0000
11800	139.0000	129.0000	148.0000
11850	139.0000	130.0000	148.0000
11900	139.0000	130.0000	149.0000
11950	140.0000	130.0000	149.0000
12000	140.0000	130.0000	149.0000
12050	140.0000	131.0000	150.0000
12100	140.0000	131.0000	150.0000
12150	141.0000	131.0000	150.0000
12200	141.0000	131.0000	150.0000
12250	141.0000	131.0000	151.0000
12300	141.0000	131.0000	151.0000
12350	142.0000	131.0000	151.0000
12400	142.0000	131.0000	151.0000
12450	142.0000	132.0000	151.0000
12500	142.0000	132.0000	151.0000
12550	142.0000	133.0000	152.0000
12600	143.0000	133.0000	152.0000
12650	143.0000	133.0000	152.0000
12700	143.0000	133.0000	152.0000
12750	143.0000	133.0000	153.0000
12800	144.0000	133.0000	153.0000
12850	144.0000	134.0000	153.0000
12900	144.0000	134.0000	153.0000
12950	144.0000	134.0000	154.0000
13000	145.0000	134.0000	154.0000
13050	145.0000	135.0000	154.0000
13100	145.0000	135.0000	154.0000
13150	145.0000	135.0000	154.0000
13200	145.0000	136.0000	155.0000
13250	146.0000	136.0000	155.0000
13300	146.0000	136.0000	155.0000
13350	146.0000	137.0000	155.0000
13400	146.0000	137.0000	155.0000
13450	146.0000	137.0000	155.0000
13500	147.0000	137.0000	156.0000
13550	147.0000	137.0000	156.0000
13600	147.0000	138.0000	156.0000
13650	147.0000	138.0000	156.0000
13700	148.0000	139.0000	156.0000
13750	148.0000	139.0000	157.0000
13800	148.0000	139.0000	157.0000
13850	148.0000	139.0000	157.0000
13900	149.0000	139.0000	157.0000
13950	149.0000	139.0000	158.0000
14000	149.0000	139.0000	158.0000
14050	149.0000	140.0000	158.0000
14100	149.0000	140.0000	158.0000
14150	149.0000	140.0000	158.0000
14200	150.0000	140.0000	159.0000
14250	150.0000	141.0000	159.0000
14300	150.0000	141.0000	159.0000
14350	150.0000	141.0000	159.0000
14400	151.0000	141.0000	159.0000
14450	151.0000	141.0000	160.0000
14500	151.0000	141.0000	160.0000
14550	151.0000	142.0000	160.0000
14600	151.0000	142.0000	160.0000
14650	152.0000	142.0000	160.0000
14700	152.0000	143.0000	160.0000
14750	152.0000	143.0000	161.0000
14800	152.0000	143.0000	161.0000
14850	152.0000	143.0000	161.0000
14900	153.0000	144.0000	161.0000
14950	153.0000	144.0000	161.0000
15000	153.0000	144.0000	162.0000
15050	153.0000	144.0000	162.0000
15100	154.0000	145.0000	162.0000
15150	154.0000	145.0000	162.0000
15200	154.0000	145.0000	162.0000
15250	154.0000	145.0000	162.0000
15300	154.0000	145.0000	162.0000
15350	155.0000	145.0000	162.0000
15400	155.0000	146.0000	163.0000
15450	155.0000	146.0000	163.0000
15500	155.0000	146.0000	163.0000
15550	155.0000	146.0000	163.0000
15600	156.0000	146.0000	164.0000
15650	156.0000	147.0000	164.0000
15700	156.0000	147.0000	164.0000
15750	156.0000	147.0000	164.0000
15800	156.0000	148.0000	164.0000
15850	157.0000	148.0000	165.0000
15900	157.0000	148.0000	165.0000
15950	157.0000	148.0000	165.0000
16000	157.0000	148.0000	165.0000
16050	157.0000	149.0000	166.0000
16100	157.0000	149.0000	166.0000
16150	158.0000	149.0000	166.0000
16200	158.0000	149.0000	166.0000
16250	158.0000	149.0000	166.0000
16300	158.0000	149.0000	166.0000
16350	158.0000	150.0000	166.0000
16400	159.0000	150.0000	166.0000
16450	159.0000	150.0000	166.0000
16500	159.0000	150.0000	166.0000
16550	159.0000	150.0000	167.0000
16600	159.0000	151.0000	167.0000
16650	160.0000	151.0000	167.0000
16700	160.0000	152.0000	167.0000
16750	160.0000	152.0000	167.0000
16800	160.0000	152.0000	168.0000
16850	160.0000	152.0000	168.0000
16900	161.0000	152.0000	168.0000
16950	161.0000	152.0000	168.0000
17000	161.0000	152.0000	168.0000
17050	161.0000	153.0000	169.0000
17100	161.0000	153.0000	169.0000
17150	161.0000	153.0000	169.0000
17200	162.0000	154.0000	169.0000
17250	162.0000	154.0000	169.0000
17300	162.0000	154.0000	169.0000
17350	162.0000	154.0000	170.0000
17400	162.0000	154.0000	170.0000
17450	163.0000	155.0000	170.0000
17500	163.0000	155.0000	170.0000
17550	163.0000	155.0000	170.0000
17600	163.0000	156.0000	170.0000
17650	163.0000	156.0000	171.0000
17700	163.0000	156.0000	171.0000
17750	164.0000	156.0000	171.0000
17800	164.0000	156.0000	171.0000
17850	164.0000	156.0000	171.0000
17900	164.0000	157.0000	171.0000
17950	164.0000	157.0000	171.0000
18000	165.0000	157.0000	171.0000
18050	165.0000	157.0000	172.0000
18100	165.0000	157.0000	172.0000
18150	165.0000	158.0000	172.0000
18200	165.0000	158.0000	172.0000
18250	165.0000	158.0000	172.0000
18300	166.0000	158.0000	173.0000
18350	166.0000	158.0000	173.0000
18400	166.0000	158.0000	173.0000
18450	166.0000	159.0000	173.0000
18500	166.0000	159.0000	173.0000
18550	166.0000	159.0000	173.0000
18600	167.0000	160.0000	173.0000
18650	167.0000	160.0000	174.0000
18700	167.0000	160.0000	174.0000
18750	167.0000	160.0000	174.0000
18800	167.0000	160.0000	174.0000
18850	168.0000	161.0000	174.0000
18900	168.0000	161.0000	174.0000
18950	168.0000	161.0000	174.0000
19000	168.0000	161.0000	175.0000
19050	168.0000	162.0000	175.0000
19100	169.0000	162.0000	175.0000
19150	169.0000	162.0000	175.0000
19200	169.0000	162.0000	175.0000
19250	169.0000	163.0000	175.0000
19300	169.0000	163.0000	175.0000
19350	169.0000	163.0000	176.0000
19400	169.0000	163.0000	176.0000
19450	170.0000	163.0000	176.0000
19500	170.0000	163.0000	176.0000
19550	170.0000	164.0000	176.0000
19600	170.0000	164.0000	176.0000
19650	170.0000	164.0000	176.0000
19700	170.0000	164.0000	176.0000
19750	171.0000	164.0000	177.0000
19800	171.0000	164.0000	177.0000
19850	171.0000	165.0000	177.0000
19900	171.0000	165.0000	177.0000
19950	171.0000	165.0000	177.0000
20000	171.0000	165.0000	177.0000
20050	172.0000	165.0000	178.0000
20100	172.0000	165.0000	178.0000
20150	172.0000	166.0000	178.0000
20200	172.0000	166.0000	178.0000
20250	172.0000	166.0000	178.0000
20300	172.0000	167.0000	178.0000
20350	173.0000	167.0000	178.0000
20400	173.0000	167.0000	178.0000
20450	173.0000	167.0000	178.0000
20500	173.0000	168.0000	179.0000
20550	173.0000	168.0000	179.0000
20600	174.0000	168.0000	179.0000
20650	174.0000	168.0000	179.0000
20700	174.0000	169.0000	179.0000
20750	174.0000	169.0000	179.0000
20800	174.0000	169.0000	180.0000
20850	174.0000	169.0000	180.0000
20900	175.0000	169.0000	180.0000
20950	175.0000	169.0000	180.0000
21000	175.0000	169.0000	180.0000
21050	175.0000	170.0000	180.0000
21100	175.0000	170.0000	180.0000
21150	175.0000	170.0000	180.0000
21200	175.0000	170.0000	180.0000
21250	176.0000	170.0000	181.0000
21300	176.0000	170.0000	181.0000
21350	176.0000	171.0000	181.0000
21400	176.0000	171.0000	181.0000
21450	176.0000	171.0000	181.0000
21500	176.0000	171.0000	181.0000
21550	177.0000	171.0000	181.0000
21600	177.0000	172.0000	181.0000
21650	177.0000	172.0000	181.0000
21700	177.0000	172.0000	182.0000
21750	177.0000	172.0000	182.0000
21800	177.0000	173.0000	182.0000
21850	178.0000	173.0000	182.0000
21900	178.0000	173.0000	182.0000
21950	178.0000	173.0000	182.0000
22000	178.0000	173.0000	182.0000
22050	178.0000	173.0000	182.0000
22100	178.0000	174.0000	182.0000
22150	179.0000	174.0000	182.0000
22200	179.0000	174.0000	182.0000
22250	179.0000	175.0000	182.0000
22300	179.0000	175.0000	182.0000
22350	179.0000	175.0000	182.0000
22400	179.0000	175.0000	183.0000
22450	179.0000	176.0000	183.0000
22500	180.0000	176.0000	183.0000
22550	180.0000	176.0000	183.0000
22600	180.0000	176.0000	183.0000
22650	180.0000	176.0000	183.0000
22700	180.0000	176.0000	183.0000
22750	180.0000	177.0000	183.0000
22800	181.0000	177.0000	183.0000
22850	181.0000	177.0000	183.0000
22900	181.0000	177.0000	183.0000
22950	181.0000	178.0000	183.0000
23000	181.0000	178.0000	183.0000
23050	181.0000	178.0000	183.0000
23100	182.0000	178.0000	183.0000
23150	182.0000	179.0000	183.0000
23200	182.0000	179.0000	183.0000
23250	182.0000	179.0000	183.0000
23300	182.0000	179.0000	183.0000
23350	182.0000	180.0000	183.0000
23400	182.0000	180.0000	183.0000
23450	183.0000	181.0000	183.0000
23500	183.0000	181.0000	183.0000
23550	183.0000	181.0000	183.0000
23600	183.0000	182.0000	183.0000
23650	183.0000	183.0000	183.0000
23656	183.0000	183.0000	183.0000
