# Supplementary material for: Characterization of Esophageal Microbiota in Patients With Esophagitis and Esophageal Squamous Cell Carcinoma
Source: Front Cell Infect Microbiol. 2021 Nov 11;11:774330. doi: 10.3389/fcimb.2021.774330 (PMC8632060; doi:10.3389/fcimb.2021.774330)
Supplement: Supplementary file 2 [file DataSheet_1.zip › 16S_V3_V4-68╕÷╤∙▒╛JZD 2020.7.21/2.Alpha_diversity_analysis/Rarefaction/Samples_rarefaction/otu.Nor7.rarefaction]

numsampled	0.03	lci	hci
1	1.0000	1.0000	1.0000
50	23.0000	18.0000	28.0000
100	34.0000	28.0000	40.0000
150	41.0000	35.0000	47.0000
200	46.0000	40.0000	53.0000
250	51.0000	44.0000	57.0000
300	54.0000	47.0000	61.0000
350	57.0000	50.0000	64.0000
400	60.0000	53.0000	68.0000
450	62.0000	55.0000	70.0000
500	64.0000	58.0000	72.0000
550	66.0000	59.0000	74.0000
600	68.0000	61.0000	76.0000
650	70.0000	63.0000	78.0000
700	71.0000	64.0000	79.0000
750	73.0000	66.0000	81.0000
800	74.0000	67.0000	82.0000
850	76.0000	68.0000	84.0000
900	77.0000	70.0000	85.0000
950	78.0000	70.0000	87.0000
1000	80.0000	72.0000	88.0000
1050	81.0000	73.0000	89.0000
1100	82.0000	74.0000	91.0000
1150	83.0000	75.0000	92.0000
1200	84.0000	76.0000	93.0000
1250	85.0000	77.0000	94.0000
1300	86.0000	79.0000	95.0000
1350	88.0000	79.0000	96.0000
1400	88.0000	81.0000	97.0000
1450	89.0000	81.0000	98.0000
1500	91.0000	82.0000	99.0000
1550	91.0000	83.0000	100.0000
1600	92.0000	84.0000	101.0000
1650	93.0000	85.0000	102.0000
1700	94.0000	86.0000	102.0000
1750	95.0000	86.0000	103.0000
1800	96.0000	88.0000	105.0000
1850	97.0000	89.0000	106.0000
1900	98.0000	89.0000	106.0000
1950	98.0000	90.0000	108.0000
2000	99.0000	91.0000	108.0000
2050	100.0000	92.0000	109.0000
2100	101.0000	92.0000	110.0000
2150	102.0000	93.0000	111.0000
2200	102.0000	94.0000	112.0000
2250	103.0000	94.0000	112.0000
2300	104.0000	95.0000	113.0000
2350	105.0000	95.0000	114.0000
2400	106.0000	97.0000	115.0000
2450	106.0000	97.0000	116.0000
2500	107.0000	98.0000	117.0000
2550	108.0000	98.0000	117.0000
2600	108.0000	99.0000	118.0000
2650	109.0000	100.0000	119.0000
2700	110.0000	101.0000	120.0000
2750	110.0000	101.0000	120.0000
2800	111.0000	102.0000	121.0000
2850	112.0000	103.0000	121.0000
2900	112.0000	103.0000	122.0000
2950	113.0000	104.0000	123.0000
3000	114.0000	104.0000	123.0000
3050	114.0000	104.0000	124.0000
3100	115.0000	105.0000	124.0000
3150	115.0000	105.0000	125.0000
3200	116.0000	106.0000	126.0000
3250	117.0000	107.0000	127.0000
3300	118.0000	107.0000	127.0000
3350	118.0000	108.0000	128.0000
3400	119.0000	109.0000	128.0000
3450	119.0000	109.0000	129.0000
3500	120.0000	110.0000	130.0000
3550	120.0000	111.0000	130.0000
3600	121.0000	111.0000	131.0000
3650	121.0000	112.0000	132.0000
3700	122.0000	112.0000	132.0000
3750	123.0000	113.0000	133.0000
3800	123.0000	113.0000	134.0000
3850	124.0000	114.0000	134.0000
3900	124.0000	115.0000	135.0000
3950	125.0000	115.0000	135.0000
4000	125.0000	115.0000	136.0000
4050	126.0000	116.0000	136.0000
4100	126.0000	117.0000	137.0000
4150	127.0000	117.0000	137.0000
4200	127.0000	118.0000	137.0000
4250	128.0000	118.0000	138.0000
4300	128.0000	118.0000	139.0000
4350	129.0000	119.0000	139.0000
4400	130.0000	119.0000	139.0000
4450	130.0000	119.0000	140.0000
4500	131.0000	120.0000	140.0000
4550	131.0000	120.0000	141.0000
4600	132.0000	121.0000	141.0000
4650	132.0000	121.0000	142.0000
4700	133.0000	121.0000	143.0000
4750	133.0000	122.0000	143.0000
4800	133.0000	123.0000	144.0000
4850	134.0000	123.0000	144.0000
4900	134.0000	124.0000	145.0000
4950	135.0000	124.0000	145.0000
5000	135.0000	124.0000	145.0000
5050	136.0000	125.0000	146.0000
5100	136.0000	125.0000	147.0000
5150	137.0000	126.0000	147.0000
5200	137.0000	126.0000	147.0000
5250	137.0000	127.0000	148.0000
5300	138.0000	127.0000	148.0000
5350	138.0000	127.0000	149.0000
5400	139.0000	128.0000	150.0000
5450	139.0000	128.0000	150.0000
5500	140.0000	129.0000	150.0000
5550	140.0000	129.0000	151.0000
5600	140.0000	129.0000	151.0000
5650	141.0000	130.0000	151.0000
5700	141.0000	130.0000	152.0000
5750	142.0000	131.0000	152.0000
5800	142.0000	131.0000	153.0000
5850	143.0000	132.0000	153.0000
5900	143.0000	132.0000	153.0000
5950	143.0000	133.0000	154.0000
6000	144.0000	133.0000	154.0000
6050	144.0000	133.0000	155.0000
6100	145.0000	134.0000	155.0000
6150	145.0000	134.0000	155.0000
6200	145.0000	135.0000	156.0000
6250	146.0000	135.0000	156.0000
6300	146.0000	136.0000	157.0000
6350	146.0000	136.0000	157.0000
6400	147.0000	137.0000	158.0000
6450	147.0000	137.0000	158.0000
6500	148.0000	137.0000	158.0000
6550	148.0000	137.0000	158.0000
6600	148.0000	138.0000	158.0000
6650	149.0000	138.0000	159.0000
6700	149.0000	139.0000	159.0000
6750	149.0000	139.0000	159.0000
6800	150.0000	139.0000	160.0000
6850	150.0000	140.0000	160.0000
6900	151.0000	140.0000	161.0000
6950	151.0000	140.0000	161.0000
7000	151.0000	141.0000	161.0000
7050	152.0000	142.0000	161.0000
7100	152.0000	142.0000	162.0000
7150	153.0000	142.0000	162.0000
7200	153.0000	142.0000	163.0000
7250	153.0000	143.0000	163.0000
7300	153.0000	143.0000	163.0000
7350	154.0000	143.0000	164.0000
7400	154.0000	143.0000	164.0000
7450	155.0000	144.0000	164.0000
7500	155.0000	144.0000	165.0000
7550	155.0000	144.0000	165.0000
7600	156.0000	145.0000	165.0000
7650	156.0000	145.0000	166.0000
7700	156.0000	145.0000	166.0000
7750	157.0000	146.0000	166.0000
7800	157.0000	146.0000	167.0000
7850	157.0000	146.0000	167.0000
7900	158.0000	146.0000	168.0000
7950	158.0000	147.0000	168.0000
8000	158.0000	148.0000	168.0000
8050	159.0000	148.0000	169.0000
8100	159.0000	148.0000	169.0000
8150	159.0000	148.0000	170.0000
8200	159.0000	148.0000	170.0000
8250	160.0000	149.0000	170.0000
8300	160.0000	150.0000	170.0000
8350	161.0000	150.0000	170.0000
8400	161.0000	150.0000	171.0000
8450	161.0000	151.0000	171.0000
8500	162.0000	151.0000	172.0000
8550	162.0000	151.0000	172.0000
8600	162.0000	151.0000	172.0000
8650	162.0000	152.0000	172.0000
8700	163.0000	152.0000	173.0000
8750	163.0000	152.0000	173.0000
8800	163.0000	152.0000	173.0000
8850	164.0000	153.0000	173.0000
8900	164.0000	153.0000	174.0000
8950	164.0000	154.0000	174.0000
9000	165.0000	154.0000	174.0000
9050	165.0000	154.0000	175.0000
9100	165.0000	154.0000	175.0000
9150	165.0000	155.0000	175.0000
9200	166.0000	155.0000	176.0000
9250	166.0000	155.0000	176.0000
9300	166.0000	156.0000	176.0000
9350	167.0000	156.0000	177.0000
9400	167.0000	156.0000	177.0000
9450	167.0000	156.0000	177.0000
9500	168.0000	157.0000	177.0000
9550	168.0000	157.0000	178.0000
9600	168.0000	157.0000	178.0000
9650	169.0000	158.0000	179.0000
9700	169.0000	158.0000	179.0000
9750	169.0000	158.0000	179.0000
9800	169.0000	159.0000	179.0000
9850	170.0000	159.0000	180.0000
9900	170.0000	159.0000	180.0000
9950	170.0000	159.0000	180.0000
10000	170.0000	160.0000	180.0000
10050	171.0000	160.0000	180.0000
10100	171.0000	161.0000	180.0000
10150	171.0000	161.0000	181.0000
10200	172.0000	161.0000	181.0000
10250	172.0000	161.0000	181.0000
10300	172.0000	161.0000	182.0000
10350	172.0000	162.0000	182.0000
10400	173.0000	162.0000	182.0000
10450	173.0000	163.0000	182.0000
10500	173.0000	163.0000	182.0000
10550	173.0000	163.0000	183.0000
10600	174.0000	163.0000	183.0000
10650	174.0000	164.0000	183.0000
10700	174.0000	164.0000	184.0000
10750	175.0000	165.0000	184.0000
10800	175.0000	165.0000	184.0000
10850	175.0000	165.0000	184.0000
10900	175.0000	165.0000	185.0000
10950	175.0000	166.0000	185.0000
11000	176.0000	166.0000	185.0000
11050	176.0000	166.0000	186.0000
11100	176.0000	167.0000	186.0000
11150	176.0000	167.0000	186.0000
11200	177.0000	167.0000	186.0000
11250	177.0000	167.0000	186.0000
11300	177.0000	167.0000	187.0000
11350	177.0000	168.0000	187.0000
11400	178.0000	168.0000	187.0000
11450	178.0000	168.0000	188.0000
11500	178.0000	168.0000	188.0000
11550	179.0000	169.0000	188.0000
11600	179.0000	169.0000	188.0000
11650	179.0000	169.0000	188.0000
11700	179.0000	169.0000	189.0000
11750	179.0000	169.0000	189.0000
11800	180.0000	169.0000	190.0000
11850	180.0000	170.0000	190.0000
11900	180.0000	170.0000	190.0000
11950	180.0000	170.0000	190.0000
12000	181.0000	170.0000	190.0000
12050	181.0000	171.0000	191.0000
12100	181.0000	171.0000	191.0000
12150	181.0000	171.0000	191.0000
12200	182.0000	171.0000	192.0000
12250	182.0000	172.0000	192.0000
12300	182.0000	172.0000	192.0000
12350	182.0000	172.0000	192.0000
12400	182.0000	172.0000	193.0000
12450	183.0000	173.0000	193.0000
12500	183.0000	173.0000	193.0000
12550	183.0000	173.0000	193.0000
12600	183.0000	174.0000	194.0000
12650	184.0000	174.0000	194.0000
12700	184.0000	174.0000	194.0000
12750	184.0000	174.0000	194.0000
12800	184.0000	175.0000	194.0000
12850	185.0000	175.0000	194.0000
12900	185.0000	175.0000	195.0000
12950	185.0000	175.0000	195.0000
13000	185.0000	175.0000	195.0000
13050	186.0000	176.0000	195.0000
13100	186.0000	176.0000	195.0000
13150	186.0000	176.0000	196.0000
13200	186.0000	176.0000	196.0000
13250	186.0000	177.0000	196.0000
13300	187.0000	177.0000	196.0000
13350	187.0000	177.0000	196.0000
13400	187.0000	177.0000	197.0000
13450	187.0000	178.0000	197.0000
13500	188.0000	178.0000	197.0000
13550	188.0000	178.0000	197.0000
13600	188.0000	179.0000	197.0000
13650	188.0000	179.0000	198.0000
13700	188.0000	179.0000	198.0000
13750	189.0000	179.0000	198.0000
13800	189.0000	180.0000	199.0000
13850	189.0000	180.0000	199.0000
13900	189.0000	180.0000	199.0000
13950	190.0000	180.0000	199.0000
14000	190.0000	180.0000	199.0000
14050	190.0000	180.0000	199.0000
14100	190.0000	181.0000	200.0000
14150	190.0000	181.0000	200.0000
14200	191.0000	181.0000	200.0000
14250	191.0000	181.0000	201.0000
14300	191.0000	182.0000	201.0000
14350	191.0000	182.0000	201.0000
14400	191.0000	182.0000	201.0000
14450	192.0000	183.0000	201.0000
14500	192.0000	183.0000	201.0000
14550	192.0000	183.0000	201.0000
14600	192.0000	183.0000	201.0000
14650	192.0000	184.0000	202.0000
14700	193.0000	184.0000	202.0000
14750	193.0000	184.0000	202.0000
14800	193.0000	184.0000	202.0000
14850	193.0000	185.0000	202.0000
14900	194.0000	185.0000	203.0000
14950	194.0000	185.0000	203.0000
15000	194.0000	185.0000	203.0000
15050	194.0000	185.0000	203.0000
15100	194.0000	186.0000	203.0000
15150	195.0000	186.0000	203.0000
15200	195.0000	186.0000	204.0000
15250	195.0000	186.0000	204.0000
15300	195.0000	186.0000	204.0000
15350	195.0000	187.0000	204.0000
15400	195.0000	187.0000	204.0000
15450	196.0000	187.0000	205.0000
15500	196.0000	188.0000	205.0000
15550	196.0000	188.0000	205.0000
15600	196.0000	188.0000	205.0000
15650	197.0000	188.0000	205.0000
15700	197.0000	188.0000	206.0000
15750	197.0000	188.0000	206.0000
15800	197.0000	189.0000	206.0000
15850	197.0000	189.0000	206.0000
15900	198.0000	189.0000	206.0000
15950	198.0000	190.0000	206.0000
16000	198.0000	190.0000	206.0000
16050	198.0000	190.0000	207.0000
16100	198.0000	190.0000	207.0000
16150	199.0000	191.0000	207.0000
16200	199.0000	191.0000	207.0000
16250	199.0000	191.0000	208.0000
16300	199.0000	191.0000	208.0000
16350	199.0000	191.0000	208.0000
16400	199.0000	192.0000	208.0000
16450	200.0000	192.0000	208.0000
16500	200.0000	192.0000	208.0000
16550	200.0000	192.0000	208.0000
16600	200.0000	193.0000	208.0000
16650	201.0000	193.0000	208.0000
16700	201.0000	193.0000	208.0000
16750	201.0000	193.0000	209.0000
16800	201.0000	193.0000	209.0000
16850	201.0000	194.0000	209.0000
16900	202.0000	194.0000	209.0000
16950	202.0000	194.0000	209.0000
17000	202.0000	194.0000	209.0000
17050	202.0000	194.0000	210.0000
17100	202.0000	194.0000	210.0000
17150	203.0000	195.0000	210.0000
17200	203.0000	195.0000	210.0000
17250	203.0000	195.0000	210.0000
17300	203.0000	196.0000	211.0000
17350	203.0000	196.0000	211.0000
17400	203.0000	196.0000	211.0000
17450	204.0000	196.0000	211.0000
17500	204.0000	197.0000	211.0000
17550	204.0000	197.0000	211.0000
17600	204.0000	197.0000	211.0000
17650	204.0000	197.0000	211.0000
17700	204.0000	197.0000	212.0000
17750	205.0000	197.0000	212.0000
17800	205.0000	197.0000	212.0000
17850	205.0000	198.0000	212.0000
17900	205.0000	198.0000	213.0000
17950	205.0000	198.0000	213.0000
18000	206.0000	198.0000	213.0000
18050	206.0000	198.0000	213.0000
18100	206.0000	198.0000	213.0000
18150	206.0000	199.0000	213.0000
18200	206.0000	199.0000	213.0000
18250	206.0000	199.0000	214.0000
18300	207.0000	200.0000	214.0000
18350	207.0000	200.0000	214.0000
18400	207.0000	200.0000	214.0000
18450	207.0000	200.0000	214.0000
18500	207.0000	200.0000	214.0000
18550	207.0000	200.0000	214.0000
18600	208.0000	201.0000	214.0000
18650	208.0000	201.0000	215.0000
18700	208.0000	201.0000	215.0000
18750	208.0000	202.0000	215.0000
18800	208.0000	202.0000	215.0000
18850	209.0000	202.0000	215.0000
18900	209.0000	202.0000	215.0000
18950	209.0000	202.0000	216.0000
19000	209.0000	203.0000	216.0000
19050	209.0000	203.0000	216.0000
19100	209.0000	203.0000	216.0000
19150	210.0000	203.0000	216.0000
19200	210.0000	203.0000	216.0000
19250	210.0000	204.0000	216.0000
19300	210.0000	204.0000	216.0000
19350	210.0000	204.0000	217.0000
19400	211.0000	204.0000	217.0000
19450	211.0000	205.0000	217.0000
19500	211.0000	205.0000	217.0000
19550	211.0000	205.0000	217.0000
19600	211.0000	205.0000	218.0000
19650	211.0000	205.0000	218.0000
19700	212.0000	205.0000	218.0000
19750	212.0000	206.0000	218.0000
19800	212.0000	206.0000	218.0000
19850	212.0000	206.0000	218.0000
19900	212.0000	206.0000	218.0000
19950	212.0000	206.0000	218.0000
20000	213.0000	207.0000	218.0000
20050	213.0000	207.0000	218.0000
20100	213.0000	207.0000	219.0000
20150	213.0000	207.0000	219.0000
20200	213.0000	207.0000	219.0000
20250	213.0000	208.0000	219.0000
20300	214.0000	208.0000	219.0000
20350	214.0000	208.0000	219.0000
20400	214.0000	208.0000	219.0000
20450	214.0000	208.0000	219.0000
20500	214.0000	209.0000	219.0000
20550	214.0000	209.0000	220.0000
20600	214.0000	209.0000	220.0000
20650	215.0000	209.0000	220.0000
20700	215.0000	209.0000	220.0000
20750	215.0000	209.0000	220.0000
20800	215.0000	209.0000	220.0000
20850	215.0000	210.0000	220.0000
20900	216.0000	210.0000	221.0000
20950	216.0000	210.0000	221.0000
21000	216.0000	210.0000	221.0000
21050	216.0000	210.0000	221.0000
21100	216.0000	211.0000	221.0000
21150	216.0000	211.0000	221.0000
21200	216.0000	211.0000	221.0000
21250	217.0000	211.0000	221.0000
21300	217.0000	211.0000	222.0000
21350	217.0000	212.0000	222.0000
21400	217.0000	212.0000	222.0000
21450	217.0000	212.0000	222.0000
21500	217.0000	212.0000	222.0000
21550	218.0000	212.0000	222.0000
21600	218.0000	213.0000	222.0000
21650	218.0000	213.0000	222.0000
21700	218.0000	213.0000	222.0000
21750	218.0000	213.0000	222.0000
21800	218.0000	213.0000	222.0000
21850	219.0000	213.0000	222.0000
21900	219.0000	214.0000	223.0000
21950	219.0000	214.0000	223.0000
22000	219.0000	214.0000	223.0000
22050	219.0000	215.0000	223.0000
22100	219.0000	215.0000	223.0000
22150	220.0000	215.0000	223.0000
22200	220.0000	215.0000	223.0000
22250	220.0000	216.0000	223.0000
22300	220.0000	216.0000	223.0000
22350	220.0000	216.0000	223.0000
22400	220.0000	216.0000	223.0000
22450	220.0000	217.0000	224.0000
22500	221.0000	217.0000	224.0000
22550	221.0000	217.0000	224.0000
22600	221.0000	217.0000	224.0000
22650	221.0000	217.0000	224.0000
22700	221.0000	218.0000	224.0000
22750	221.0000	218.0000	224.0000
22800	222.0000	218.0000	224.0000
22850	222.0000	218.0000	224.0000
22900	222.0000	218.0000	224.0000
22950	222.0000	219.0000	224.0000
23000	222.0000	219.0000	224.0000
23050	222.0000	219.0000	224.0000
23100	223.0000	220.0000	224.0000
23150	223.0000	220.0000	224.0000
23200	223.0000	220.0000	224.0000
23250	223.0000	220.0000	224.0000
23300	223.0000	221.0000	224.0000
23350	223.0000	221.0000	224.0000
23400	223.0000	221.0000	224.0000
23450	224.0000	222.0000	224.0000
23500	224.0000	222.0000	224.0000
23550	224.0000	222.0000	224.0000
23600	224.0000	223.0000	224.0000
23650	224.0000	224.0000	224.0000
23656	224.0000	224.0000	224.0000
