# Supplementary material for: Characterization of Esophageal Microbiota in Patients With Esophagitis and Esophageal Squamous Cell Carcinoma
Source: Front Cell Infect Microbiol. 2021 Nov 11;11:774330. doi: 10.3389/fcimb.2021.774330 (PMC8632060; doi:10.3389/fcimb.2021.774330)
Supplement: Supplementary file 2 [file DataSheet_1.zip › 16S_V3_V4-68╕÷╤∙▒╛JZD 2020.7.21/2.Alpha_diversity_analysis/Rarefaction/Samples_rarefaction/otu.Nor8.rarefaction]

numsampled	0.03	lci	hci
1	1.0000	1.0000	1.0000
50	26.0000	21.0000	32.0000
100	39.0000	33.0000	46.0000
150	48.0000	41.0000	56.0000
200	55.0000	48.0000	63.0000
250	61.0000	54.0000	68.0000
300	66.0000	59.0000	74.0000
350	70.0000	62.0000	78.0000
400	74.0000	66.0000	81.0000
450	77.0000	69.0000	85.0000
500	80.0000	72.0000	87.0000
550	82.0000	74.0000	90.0000
600	84.0000	76.0000	92.0000
650	86.0000	79.0000	94.0000
700	88.0000	81.0000	96.0000
750	90.0000	82.0000	98.0000
800	92.0000	84.0000	99.0000
850	93.0000	85.0000	101.0000
900	95.0000	87.0000	103.0000
950	96.0000	88.0000	104.0000
1000	98.0000	90.0000	106.0000
1050	99.0000	91.0000	106.0000
1100	100.0000	92.0000	108.0000
1150	101.0000	93.0000	109.0000
1200	102.0000	94.0000	110.0000
1250	103.0000	95.0000	111.0000
1300	104.0000	96.0000	112.0000
1350	105.0000	97.0000	113.0000
1400	106.0000	98.0000	113.0000
1450	106.0000	99.0000	115.0000
1500	107.0000	99.0000	115.0000
1550	108.0000	100.0000	116.0000
1600	109.0000	101.0000	117.0000
1650	110.0000	102.0000	118.0000
1700	110.0000	102.0000	119.0000
1750	111.0000	103.0000	120.0000
1800	112.0000	104.0000	121.0000
1850	113.0000	105.0000	121.0000
1900	113.0000	105.0000	122.0000
1950	114.0000	106.0000	123.0000
2000	115.0000	107.0000	123.0000
2050	115.0000	108.0000	124.0000
2100	116.0000	108.0000	125.0000
2150	117.0000	109.0000	126.0000
2200	117.0000	109.0000	126.0000
2250	118.0000	109.0000	127.0000
2300	119.0000	110.0000	127.0000
2350	119.0000	111.0000	128.0000
2400	120.0000	111.0000	129.0000
2450	120.0000	112.0000	129.0000
2500	121.0000	113.0000	130.0000
2550	121.0000	113.0000	130.0000
2600	122.0000	113.0000	131.0000
2650	123.0000	114.0000	131.0000
2700	123.0000	114.0000	132.0000
2750	124.0000	115.0000	133.0000
2800	124.0000	116.0000	133.0000
2850	125.0000	116.0000	133.0000
2900	125.0000	117.0000	134.0000
2950	126.0000	117.0000	135.0000
3000	126.0000	118.0000	136.0000
3050	127.0000	118.0000	136.0000
3100	127.0000	118.0000	137.0000
3150	128.0000	119.0000	138.0000
3200	128.0000	119.0000	138.0000
3250	129.0000	119.0000	138.0000
3300	129.0000	120.0000	139.0000
3350	130.0000	120.0000	140.0000
3400	130.0000	121.0000	140.0000
3450	131.0000	122.0000	141.0000
3500	131.0000	122.0000	141.0000
3550	132.0000	122.0000	141.0000
3600	133.0000	123.0000	142.0000
3650	133.0000	123.0000	143.0000
3700	133.0000	124.0000	143.0000
3750	134.0000	124.0000	143.0000
3800	134.0000	125.0000	143.0000
3850	135.0000	125.0000	144.0000
3900	135.0000	125.0000	145.0000
3950	135.0000	126.0000	146.0000
4000	136.0000	126.0000	146.0000
4050	136.0000	126.0000	146.0000
4100	137.0000	127.0000	147.0000
4150	137.0000	127.0000	147.0000
4200	138.0000	128.0000	147.0000
4250	138.0000	129.0000	148.0000
4300	139.0000	129.0000	148.0000
4350	139.0000	129.0000	149.0000
4400	139.0000	130.0000	149.0000
4450	140.0000	130.0000	150.0000
4500	140.0000	130.0000	150.0000
4550	140.0000	130.0000	150.0000
4600	141.0000	131.0000	151.0000
4650	141.0000	131.0000	151.0000
4700	142.0000	132.0000	152.0000
4750	142.0000	132.0000	152.0000
4800	142.0000	133.0000	152.0000
4850	143.0000	133.0000	153.0000
4900	143.0000	133.0000	153.0000
4950	144.0000	134.0000	153.0000
5000	144.0000	134.0000	154.0000
5050	144.0000	135.0000	154.0000
5100	145.0000	135.0000	155.0000
5150	145.0000	135.0000	155.0000
5200	145.0000	136.0000	155.0000
5250	146.0000	136.0000	156.0000
5300	146.0000	136.0000	156.0000
5350	147.0000	136.0000	156.0000
5400	147.0000	137.0000	157.0000
5450	147.0000	137.0000	157.0000
5500	148.0000	138.0000	157.0000
5550	148.0000	138.0000	157.0000
5600	148.0000	138.0000	158.0000
5650	149.0000	139.0000	159.0000
5700	149.0000	139.0000	159.0000
5750	149.0000	140.0000	159.0000
5800	150.0000	140.0000	160.0000
5850	150.0000	140.0000	160.0000
5900	150.0000	141.0000	161.0000
5950	151.0000	141.0000	161.0000
6000	151.0000	141.0000	161.0000
6050	151.0000	141.0000	162.0000
6100	152.0000	142.0000	162.0000
6150	152.0000	142.0000	162.0000
6200	152.0000	142.0000	163.0000
6250	153.0000	142.0000	163.0000
6300	153.0000	143.0000	163.0000
6350	153.0000	143.0000	164.0000
6400	154.0000	143.0000	164.0000
6450	154.0000	143.0000	164.0000
6500	155.0000	144.0000	165.0000
6550	155.0000	144.0000	165.0000
6600	155.0000	144.0000	165.0000
6650	156.0000	145.0000	166.0000
6700	156.0000	145.0000	166.0000
6750	156.0000	146.0000	166.0000
6800	157.0000	146.0000	167.0000
6850	157.0000	146.0000	167.0000
6900	157.0000	147.0000	168.0000
6950	158.0000	147.0000	168.0000
7000	158.0000	148.0000	169.0000
7050	158.0000	148.0000	169.0000
7100	158.0000	148.0000	169.0000
7150	159.0000	149.0000	169.0000
7200	159.0000	149.0000	170.0000
7250	159.0000	149.0000	170.0000
7300	160.0000	150.0000	171.0000
7350	160.0000	150.0000	171.0000
7400	160.0000	150.0000	171.0000
7450	161.0000	151.0000	171.0000
7500	161.0000	151.0000	172.0000
7550	161.0000	151.0000	172.0000
7600	161.0000	152.0000	172.0000
7650	162.0000	152.0000	172.0000
7700	162.0000	152.0000	173.0000
7750	162.0000	152.0000	173.0000
7800	163.0000	152.0000	173.0000
7850	163.0000	153.0000	173.0000
7900	163.0000	153.0000	173.0000
7950	164.0000	153.0000	174.0000
8000	164.0000	154.0000	174.0000
8050	164.0000	154.0000	174.0000
8100	164.0000	154.0000	175.0000
8150	165.0000	154.0000	175.0000
8200	165.0000	154.0000	175.0000
8250	165.0000	155.0000	175.0000
8300	166.0000	155.0000	176.0000
8350	166.0000	156.0000	176.0000
8400	166.0000	156.0000	176.0000
8450	166.0000	156.0000	177.0000
8500	167.0000	156.0000	177.0000
8550	167.0000	157.0000	177.0000
8600	167.0000	157.0000	177.0000
8650	168.0000	157.0000	177.0000
8700	168.0000	158.0000	178.0000
8750	168.0000	158.0000	178.0000
8800	169.0000	158.0000	179.0000
8850	169.0000	159.0000	179.0000
8900	169.0000	159.0000	179.0000
8950	169.0000	159.0000	179.0000
9000	170.0000	159.0000	180.0000
9050	170.0000	160.0000	180.0000
9100	170.0000	160.0000	180.0000
9150	171.0000	160.0000	181.0000
9200	171.0000	161.0000	181.0000
9250	171.0000	161.0000	181.0000
9300	171.0000	161.0000	181.0000
9350	172.0000	162.0000	182.0000
9400	172.0000	162.0000	182.0000
9450	172.0000	163.0000	182.0000
9500	173.0000	163.0000	183.0000
9550	173.0000	163.0000	183.0000
9600	173.0000	163.0000	183.0000
9650	173.0000	163.0000	184.0000
9700	174.0000	164.0000	184.0000
9750	174.0000	164.0000	184.0000
9800	174.0000	164.0000	184.0000
9850	175.0000	164.0000	185.0000
9900	175.0000	165.0000	185.0000
9950	175.0000	165.0000	185.0000
10000	175.0000	165.0000	185.0000
10050	176.0000	165.0000	185.0000
10100	176.0000	166.0000	186.0000
10150	176.0000	166.0000	186.0000
10200	176.0000	166.0000	186.0000
10250	177.0000	167.0000	186.0000
10300	177.0000	167.0000	186.0000
10350	177.0000	167.0000	187.0000
10400	177.0000	167.0000	187.0000
10450	178.0000	167.0000	187.0000
10500	178.0000	168.0000	187.0000
10550	178.0000	168.0000	188.0000
10600	178.0000	168.0000	188.0000
10650	179.0000	169.0000	188.0000
10700	179.0000	169.0000	189.0000
10750	179.0000	169.0000	189.0000
10800	179.0000	169.0000	189.0000
10850	179.0000	170.0000	189.0000
10900	180.0000	170.0000	189.0000
10950	180.0000	170.0000	190.0000
11000	180.0000	170.0000	190.0000
11050	180.0000	170.0000	190.0000
11100	181.0000	170.0000	191.0000
11150	181.0000	171.0000	191.0000
11200	181.0000	171.0000	191.0000
11250	182.0000	171.0000	191.0000
11300	182.0000	171.0000	191.0000
11350	182.0000	172.0000	191.0000
11400	182.0000	172.0000	191.0000
11450	182.0000	172.0000	192.0000
11500	183.0000	172.0000	192.0000
11550	183.0000	173.0000	192.0000
11600	183.0000	173.0000	192.0000
11650	183.0000	173.0000	193.0000
11700	184.0000	173.0000	193.0000
11750	184.0000	173.0000	193.0000
11800	184.0000	174.0000	194.0000
11850	184.0000	174.0000	194.0000
11900	185.0000	174.0000	194.0000
11950	185.0000	174.0000	194.0000
12000	185.0000	175.0000	195.0000
12050	185.0000	175.0000	195.0000
12100	185.0000	175.0000	195.0000
12150	186.0000	175.0000	195.0000
12200	186.0000	176.0000	196.0000
12250	186.0000	176.0000	196.0000
12300	186.0000	176.0000	196.0000
12350	187.0000	176.0000	196.0000
12400	187.0000	177.0000	196.0000
12450	187.0000	177.0000	196.0000
12500	187.0000	177.0000	197.0000
12550	188.0000	177.0000	197.0000
12600	188.0000	178.0000	197.0000
12650	188.0000	178.0000	197.0000
12700	188.0000	178.0000	197.0000
12750	188.0000	179.0000	198.0000
12800	189.0000	179.0000	198.0000
12850	189.0000	179.0000	198.0000
12900	189.0000	179.0000	199.0000
12950	189.0000	179.0000	199.0000
13000	190.0000	180.0000	199.0000
13050	190.0000	180.0000	199.0000
13100	190.0000	180.0000	200.0000
13150	190.0000	180.0000	200.0000
13200	191.0000	181.0000	200.0000
13250	191.0000	181.0000	200.0000
13300	191.0000	181.0000	200.0000
13350	191.0000	181.0000	200.0000
13400	191.0000	181.0000	201.0000
13450	192.0000	181.0000	201.0000
13500	192.0000	182.0000	201.0000
13550	192.0000	182.0000	201.0000
13600	192.0000	182.0000	202.0000
13650	192.0000	183.0000	202.0000
13700	193.0000	183.0000	202.0000
13750	193.0000	183.0000	202.0000
13800	193.0000	183.0000	202.0000
13850	193.0000	183.0000	203.0000
13900	194.0000	184.0000	203.0000
13950	194.0000	184.0000	203.0000
14000	194.0000	184.0000	203.0000
14050	194.0000	185.0000	203.0000
14100	195.0000	185.0000	203.0000
14150	195.0000	185.0000	203.0000
14200	195.0000	185.0000	203.0000
14250	195.0000	186.0000	204.0000
14300	195.0000	186.0000	204.0000
14350	196.0000	186.0000	204.0000
14400	196.0000	186.0000	204.0000
14450	196.0000	186.0000	205.0000
14500	196.0000	187.0000	205.0000
14550	196.0000	187.0000	205.0000
14600	196.0000	187.0000	205.0000
14650	197.0000	187.0000	205.0000
14700	197.0000	188.0000	205.0000
14750	197.0000	188.0000	206.0000
14800	197.0000	188.0000	206.0000
14850	197.0000	188.0000	206.0000
14900	198.0000	189.0000	206.0000
14950	198.0000	189.0000	206.0000
15000	198.0000	189.0000	207.0000
15050	198.0000	189.0000	207.0000
15100	198.0000	190.0000	207.0000
15150	199.0000	190.0000	207.0000
15200	199.0000	190.0000	208.0000
15250	199.0000	190.0000	208.0000
15300	199.0000	190.0000	208.0000
15350	199.0000	191.0000	208.0000
15400	200.0000	191.0000	208.0000
15450	200.0000	191.0000	208.0000
15500	200.0000	191.0000	208.0000
15550	200.0000	192.0000	208.0000
15600	200.0000	192.0000	209.0000
15650	200.0000	192.0000	209.0000
15700	201.0000	192.0000	209.0000
15750	201.0000	192.0000	209.0000
15800	201.0000	192.0000	209.0000
15850	201.0000	193.0000	209.0000
15900	201.0000	193.0000	210.0000
15950	201.0000	193.0000	210.0000
16000	202.0000	194.0000	210.0000
16050	202.0000	194.0000	211.0000
16100	202.0000	194.0000	211.0000
16150	202.0000	194.0000	211.0000
16200	202.0000	194.0000	211.0000
16250	203.0000	195.0000	211.0000
16300	203.0000	195.0000	211.0000
16350	203.0000	195.0000	212.0000
16400	203.0000	195.0000	212.0000
16450	203.0000	195.0000	212.0000
16500	204.0000	195.0000	212.0000
16550	204.0000	196.0000	212.0000
16600	204.0000	196.0000	212.0000
16650	204.0000	196.0000	212.0000
16700	204.0000	196.0000	213.0000
16750	205.0000	196.0000	213.0000
16800	205.0000	197.0000	213.0000
16850	205.0000	197.0000	213.0000
16900	205.0000	197.0000	213.0000
16950	205.0000	197.0000	213.0000
17000	206.0000	197.0000	214.0000
17050	206.0000	198.0000	214.0000
17100	206.0000	198.0000	214.0000
17150	206.0000	198.0000	214.0000
17200	206.0000	198.0000	214.0000
17250	206.0000	199.0000	215.0000
17300	207.0000	199.0000	215.0000
17350	207.0000	199.0000	215.0000
17400	207.0000	199.0000	215.0000
17450	207.0000	199.0000	215.0000
17500	207.0000	200.0000	215.0000
17550	207.0000	200.0000	215.0000
17600	208.0000	200.0000	215.0000
17650	208.0000	200.0000	215.0000
17700	208.0000	201.0000	216.0000
17750	208.0000	201.0000	216.0000
17800	208.0000	201.0000	216.0000
17850	209.0000	201.0000	216.0000
17900	209.0000	201.0000	216.0000
17950	209.0000	202.0000	217.0000
18000	209.0000	202.0000	217.0000
18050	209.0000	202.0000	217.0000
18100	210.0000	202.0000	217.0000
18150	210.0000	203.0000	217.0000
18200	210.0000	203.0000	217.0000
18250	210.0000	203.0000	217.0000
18300	210.0000	203.0000	217.0000
18350	210.0000	203.0000	218.0000
18400	211.0000	203.0000	218.0000
18450	211.0000	204.0000	218.0000
18500	211.0000	204.0000	218.0000
18550	211.0000	204.0000	218.0000
18600	211.0000	204.0000	218.0000
18650	211.0000	205.0000	218.0000
18700	212.0000	205.0000	219.0000
18750	212.0000	205.0000	219.0000
18800	212.0000	205.0000	219.0000
18850	212.0000	205.0000	219.0000
18900	212.0000	206.0000	219.0000
18950	213.0000	206.0000	219.0000
19000	213.0000	206.0000	219.0000
19050	213.0000	206.0000	219.0000
19100	213.0000	206.0000	219.0000
19150	213.0000	207.0000	220.0000
19200	213.0000	207.0000	220.0000
19250	214.0000	207.0000	220.0000
19300	214.0000	207.0000	220.0000
19350	214.0000	207.0000	220.0000
19400	214.0000	207.0000	220.0000
19450	214.0000	208.0000	220.0000
19500	214.0000	208.0000	220.0000
19550	215.0000	208.0000	221.0000
19600	215.0000	208.0000	221.0000
19650	215.0000	208.0000	221.0000
19700	215.0000	208.0000	221.0000
19750	215.0000	209.0000	221.0000
19800	215.0000	209.0000	221.0000
19850	216.0000	209.0000	221.0000
19900	216.0000	209.0000	221.0000
19950	216.0000	210.0000	222.0000
20000	216.0000	210.0000	222.0000
20050	216.0000	210.0000	222.0000
20100	216.0000	210.0000	222.0000
20150	216.0000	210.0000	222.0000
20200	217.0000	210.0000	222.0000
20250	217.0000	211.0000	222.0000
20300	217.0000	211.0000	223.0000
20350	217.0000	211.0000	223.0000
20400	217.0000	211.0000	223.0000
20450	217.0000	211.0000	223.0000
20500	218.0000	211.0000	223.0000
20550	218.0000	212.0000	223.0000
20600	218.0000	212.0000	223.0000
20650	218.0000	212.0000	223.0000
20700	218.0000	212.0000	223.0000
20750	218.0000	212.0000	223.0000
20800	219.0000	213.0000	223.0000
20850	219.0000	213.0000	224.0000
20900	219.0000	213.0000	224.0000
20950	219.0000	213.0000	224.0000
21000	219.0000	213.0000	224.0000
21050	219.0000	213.0000	224.0000
21100	220.0000	214.0000	224.0000
21150	220.0000	214.0000	224.0000
21200	220.0000	214.0000	224.0000
21250	220.0000	215.0000	224.0000
21300	220.0000	215.0000	225.0000
21350	220.0000	215.0000	225.0000
21400	220.0000	215.0000	225.0000
21450	221.0000	215.0000	225.0000
21500	221.0000	216.0000	225.0000
21550	221.0000	216.0000	225.0000
21600	221.0000	216.0000	225.0000
21650	221.0000	216.0000	225.0000
21700	221.0000	217.0000	225.0000
21750	221.0000	217.0000	225.0000
21800	222.0000	217.0000	225.0000
21850	222.0000	217.0000	226.0000
21900	222.0000	217.0000	226.0000
21950	222.0000	218.0000	226.0000
22000	222.0000	218.0000	226.0000
22050	222.0000	218.0000	226.0000
22100	223.0000	218.0000	226.0000
22150	223.0000	218.0000	226.0000
22200	223.0000	219.0000	226.0000
22250	223.0000	219.0000	226.0000
22300	223.0000	219.0000	226.0000
22350	223.0000	219.0000	227.0000
22400	223.0000	219.0000	227.0000
22450	224.0000	219.0000	227.0000
22500	224.0000	220.0000	227.0000
22550	224.0000	220.0000	227.0000
22600	224.0000	220.0000	227.0000
22650	224.0000	220.0000	227.0000
22700	224.0000	220.0000	227.0000
22750	224.0000	221.0000	227.0000
22800	225.0000	221.0000	227.0000
22850	225.0000	222.0000	227.0000
22900	225.0000	222.0000	227.0000
22950	225.0000	222.0000	227.0000
23000	225.0000	222.0000	227.0000
23050	225.0000	222.0000	227.0000
23100	226.0000	223.0000	227.0000
23150	226.0000	223.0000	227.0000
23200	226.0000	223.0000	227.0000
23250	226.0000	223.0000	227.0000
23300	226.0000	224.0000	227.0000
23350	226.0000	224.0000	227.0000
23400	226.0000	224.0000	227.0000
23450	227.0000	224.0000	227.0000
23500	227.0000	225.0000	227.0000
23550	227.0000	225.0000	227.0000
23600	227.0000	226.0000	227.0000
23650	227.0000	227.0000	227.0000
23656	227.0000	227.0000	227.0000
