# Supplementary material for: Characterization of Esophageal Microbiota in Patients With Esophagitis and Esophageal Squamous Cell Carcinoma
Source: Front Cell Infect Microbiol. 2021 Nov 11;11:774330. doi: 10.3389/fcimb.2021.774330 (PMC8632060; doi:10.3389/fcimb.2021.774330)
Supplement: Supplementary file 2 [file DataSheet_1.zip › 16S_V3_V4-68╕÷╤∙▒╛JZD 2020.7.21/2.Alpha_diversity_analysis/Rarefaction/Samples_rarefaction/otu.Nor9.rarefaction]

numsampled	0.03	lci	hci
1	1.0000	1.0000	1.0000
50	10.0000	6.0000	15.0000
100	16.0000	11.0000	21.0000
150	21.0000	15.0000	26.0000
200	24.0000	19.0000	31.0000
250	28.0000	21.0000	34.0000
300	30.0000	24.0000	37.0000
350	32.0000	26.0000	39.0000
400	34.0000	29.0000	42.0000
450	37.0000	30.0000	43.0000
500	38.0000	32.0000	45.0000
550	40.0000	33.0000	46.0000
600	41.0000	34.0000	47.0000
650	42.0000	36.0000	49.0000
700	43.0000	37.0000	50.0000
750	45.0000	38.0000	51.0000
800	46.0000	39.0000	52.0000
850	47.0000	40.0000	53.0000
900	48.0000	41.0000	55.0000
950	49.0000	42.0000	56.0000
1000	49.0000	42.0000	57.0000
1050	50.0000	43.0000	57.0000
1100	51.0000	44.0000	58.0000
1150	51.0000	45.0000	59.0000
1200	52.0000	45.0000	60.0000
1250	53.0000	46.0000	60.0000
1300	54.0000	47.0000	61.0000
1350	55.0000	47.0000	62.0000
1400	55.0000	48.0000	63.0000
1450	56.0000	49.0000	63.0000
1500	56.0000	50.0000	64.0000
1550	57.0000	50.0000	64.0000
1600	58.0000	50.0000	65.0000
1650	58.0000	51.0000	66.0000
1700	59.0000	52.0000	66.0000
1750	59.0000	52.0000	67.0000
1800	60.0000	53.0000	68.0000
1850	60.0000	53.0000	68.0000
1900	61.0000	54.0000	69.0000
1950	61.0000	54.0000	69.0000
2000	62.0000	55.0000	70.0000
2050	63.0000	55.0000	71.0000
2100	63.0000	55.0000	71.0000
2150	63.0000	56.0000	72.0000
2200	64.0000	56.0000	72.0000
2250	64.0000	57.0000	73.0000
2300	65.0000	57.0000	73.0000
2350	65.0000	58.0000	73.0000
2400	66.0000	58.0000	74.0000
2450	66.0000	59.0000	74.0000
2500	67.0000	59.0000	74.0000
2550	67.0000	60.0000	75.0000
2600	68.0000	60.0000	76.0000
2650	68.0000	61.0000	76.0000
2700	68.0000	61.0000	77.0000
2750	69.0000	61.0000	77.0000
2800	69.0000	61.0000	77.0000
2850	70.0000	62.0000	78.0000
2900	70.0000	62.0000	78.0000
2950	70.0000	62.0000	79.0000
3000	71.0000	63.0000	79.0000
3050	71.0000	63.0000	79.0000
3100	72.0000	64.0000	80.0000
3150	72.0000	64.0000	80.0000
3200	72.0000	65.0000	81.0000
3250	73.0000	65.0000	81.0000
3300	73.0000	65.0000	82.0000
3350	74.0000	66.0000	82.0000
3400	74.0000	66.0000	82.0000
3450	75.0000	67.0000	83.0000
3500	75.0000	67.0000	83.0000
3550	75.0000	67.0000	83.0000
3600	76.0000	67.0000	84.0000
3650	76.0000	68.0000	84.0000
3700	76.0000	68.0000	85.0000
3750	77.0000	68.0000	85.0000
3800	77.0000	68.0000	85.0000
3850	77.0000	69.0000	86.0000
3900	78.0000	69.0000	86.0000
3950	78.0000	69.0000	87.0000
4000	78.0000	70.0000	87.0000
4050	79.0000	70.0000	87.0000
4100	79.0000	71.0000	88.0000
4150	79.0000	71.0000	88.0000
4200	80.0000	71.0000	88.0000
4250	80.0000	71.0000	89.0000
4300	81.0000	72.0000	89.0000
4350	81.0000	72.0000	89.0000
4400	81.0000	72.0000	90.0000
4450	82.0000	73.0000	90.0000
4500	82.0000	73.0000	90.0000
4550	82.0000	74.0000	90.0000
4600	82.0000	74.0000	91.0000
4650	83.0000	74.0000	91.0000
4700	83.0000	74.0000	92.0000
4750	83.0000	74.0000	92.0000
4800	84.0000	74.0000	93.0000
4850	84.0000	75.0000	93.0000
4900	84.0000	75.0000	93.0000
4950	85.0000	75.0000	93.0000
5000	85.0000	76.0000	94.0000
5050	85.0000	76.0000	95.0000
5100	86.0000	77.0000	95.0000
5150	86.0000	77.0000	95.0000
5200	86.0000	77.0000	95.0000
5250	86.0000	78.0000	96.0000
5300	87.0000	78.0000	96.0000
5350	87.0000	78.0000	96.0000
5400	87.0000	78.0000	97.0000
5450	88.0000	78.0000	97.0000
5500	88.0000	79.0000	97.0000
5550	88.0000	79.0000	97.0000
5600	89.0000	79.0000	98.0000
5650	89.0000	80.0000	98.0000
5700	89.0000	80.0000	98.0000
5750	90.0000	81.0000	98.0000
5800	90.0000	81.0000	99.0000
5850	90.0000	81.0000	99.0000
5900	91.0000	82.0000	100.0000
5950	91.0000	82.0000	100.0000
6000	91.0000	82.0000	100.0000
6050	91.0000	82.0000	101.0000
6100	92.0000	83.0000	101.0000
6150	92.0000	83.0000	101.0000
6200	92.0000	83.0000	102.0000
6250	92.0000	83.0000	102.0000
6300	93.0000	83.0000	102.0000
6350	93.0000	84.0000	102.0000
6400	93.0000	84.0000	103.0000
6450	93.0000	84.0000	103.0000
6500	94.0000	85.0000	103.0000
6550	94.0000	85.0000	104.0000
6600	94.0000	85.0000	104.0000
6650	94.0000	86.0000	104.0000
6700	95.0000	86.0000	104.0000
6750	95.0000	86.0000	105.0000
6800	95.0000	86.0000	105.0000
6850	95.0000	87.0000	105.0000
6900	96.0000	87.0000	105.0000
6950	96.0000	87.0000	105.0000
7000	96.0000	87.0000	106.0000
7050	96.0000	88.0000	106.0000
7100	97.0000	88.0000	106.0000
7150	97.0000	88.0000	107.0000
7200	97.0000	88.0000	107.0000
7250	98.0000	88.0000	107.0000
7300	98.0000	88.0000	107.0000
7350	98.0000	88.0000	108.0000
7400	98.0000	89.0000	108.0000
7450	99.0000	89.0000	108.0000
7500	99.0000	89.0000	108.0000
7550	99.0000	89.0000	109.0000
7600	99.0000	90.0000	109.0000
7650	100.0000	90.0000	109.0000
7700	100.0000	91.0000	110.0000
7750	100.0000	91.0000	110.0000
7800	100.0000	91.0000	110.0000
7850	101.0000	91.0000	110.0000
7900	101.0000	91.0000	111.0000
7950	101.0000	92.0000	111.0000
8000	101.0000	92.0000	111.0000
8050	102.0000	92.0000	111.0000
8100	102.0000	92.0000	112.0000
8150	102.0000	93.0000	112.0000
8200	102.0000	93.0000	112.0000
8250	103.0000	93.0000	112.0000
8300	103.0000	93.0000	112.0000
8350	103.0000	94.0000	113.0000
8400	104.0000	94.0000	113.0000
8450	104.0000	94.0000	113.0000
8500	104.0000	94.0000	113.0000
8550	104.0000	95.0000	114.0000
8600	104.0000	95.0000	114.0000
8650	105.0000	95.0000	114.0000
8700	105.0000	96.0000	114.0000
8750	105.0000	96.0000	115.0000
8800	105.0000	96.0000	115.0000
8850	106.0000	96.0000	115.0000
8900	106.0000	97.0000	116.0000
8950	106.0000	97.0000	116.0000
9000	106.0000	97.0000	116.0000
9050	107.0000	97.0000	116.0000
9100	107.0000	98.0000	116.0000
9150	107.0000	98.0000	116.0000
9200	107.0000	98.0000	117.0000
9250	108.0000	99.0000	117.0000
9300	108.0000	99.0000	117.0000
9350	108.0000	99.0000	117.0000
9400	108.0000	99.0000	117.0000
9450	108.0000	99.0000	117.0000
9500	109.0000	100.0000	118.0000
9550	109.0000	100.0000	118.0000
9600	109.0000	100.0000	118.0000
9650	109.0000	100.0000	118.0000
9700	109.0000	100.0000	119.0000
9750	110.0000	100.0000	119.0000
9800	110.0000	101.0000	119.0000
9850	110.0000	101.0000	119.0000
9900	110.0000	101.0000	120.0000
9950	111.0000	102.0000	120.0000
10000	111.0000	102.0000	120.0000
10050	111.0000	102.0000	120.0000
10100	111.0000	103.0000	120.0000
10150	111.0000	103.0000	120.0000
10200	112.0000	103.0000	121.0000
10250	112.0000	104.0000	121.0000
10300	112.0000	104.0000	121.0000
10350	112.0000	104.0000	122.0000
10400	113.0000	104.0000	122.0000
10450	113.0000	104.0000	122.0000
10500	113.0000	104.0000	122.0000
10550	113.0000	105.0000	122.0000
10600	113.0000	105.0000	122.0000
10650	114.0000	105.0000	123.0000
10700	114.0000	105.0000	123.0000
10750	114.0000	105.0000	123.0000
10800	114.0000	106.0000	124.0000
10850	115.0000	106.0000	124.0000
10900	115.0000	106.0000	124.0000
10950	115.0000	106.0000	124.0000
11000	115.0000	106.0000	124.0000
11050	115.0000	106.0000	125.0000
11100	115.0000	107.0000	125.0000
11150	116.0000	107.0000	125.0000
11200	116.0000	107.0000	125.0000
11250	116.0000	107.0000	125.0000
11300	116.0000	107.0000	125.0000
11350	117.0000	108.0000	125.0000
11400	117.0000	108.0000	126.0000
11450	117.0000	108.0000	126.0000
11500	117.0000	108.0000	126.0000
11550	117.0000	108.0000	127.0000
11600	118.0000	109.0000	127.0000
11650	118.0000	109.0000	127.0000
11700	118.0000	109.0000	127.0000
11750	118.0000	110.0000	127.0000
11800	118.0000	110.0000	128.0000
11850	119.0000	110.0000	128.0000
11900	119.0000	110.0000	128.0000
11950	119.0000	110.0000	128.0000
12000	119.0000	110.0000	128.0000
12050	119.0000	111.0000	128.0000
12100	119.0000	111.0000	128.0000
12150	120.0000	111.0000	128.0000
12200	120.0000	111.0000	128.0000
12250	120.0000	111.0000	128.0000
12300	120.0000	112.0000	129.0000
12350	120.0000	112.0000	129.0000
12400	121.0000	112.0000	129.0000
12450	121.0000	112.0000	130.0000
12500	121.0000	113.0000	130.0000
12550	121.0000	113.0000	130.0000
12600	121.0000	113.0000	130.0000
12650	122.0000	113.0000	130.0000
12700	122.0000	113.0000	131.0000
12750	122.0000	114.0000	131.0000
12800	122.0000	114.0000	131.0000
12850	122.0000	114.0000	131.0000
12900	123.0000	114.0000	131.0000
12950	123.0000	114.0000	132.0000
13000	123.0000	114.0000	132.0000
13050	123.0000	115.0000	132.0000
13100	123.0000	115.0000	132.0000
13150	123.0000	115.0000	132.0000
13200	124.0000	115.0000	132.0000
13250	124.0000	115.0000	132.0000
13300	124.0000	116.0000	133.0000
13350	124.0000	116.0000	133.0000
13400	124.0000	116.0000	133.0000
13450	125.0000	116.0000	133.0000
13500	125.0000	116.0000	133.0000
13550	125.0000	116.0000	133.0000
13600	125.0000	116.0000	133.0000
13650	125.0000	116.0000	134.0000
13700	126.0000	117.0000	134.0000
13750	126.0000	117.0000	134.0000
13800	126.0000	117.0000	134.0000
13850	126.0000	117.0000	134.0000
13900	126.0000	117.0000	135.0000
13950	126.0000	117.0000	135.0000
14000	126.0000	118.0000	135.0000
14050	127.0000	118.0000	135.0000
14100	127.0000	118.0000	135.0000
14150	127.0000	118.0000	135.0000
14200	127.0000	118.0000	135.0000
14250	127.0000	119.0000	136.0000
14300	128.0000	119.0000	136.0000
14350	128.0000	119.0000	136.0000
14400	128.0000	119.0000	136.0000
14450	128.0000	120.0000	136.0000
14500	128.0000	120.0000	136.0000
14550	129.0000	120.0000	136.0000
14600	129.0000	120.0000	137.0000
14650	129.0000	120.0000	137.0000
14700	129.0000	120.0000	137.0000
14750	129.0000	120.0000	137.0000
14800	129.0000	121.0000	137.0000
14850	130.0000	121.0000	137.0000
14900	130.0000	121.0000	138.0000
14950	130.0000	121.0000	138.0000
15000	130.0000	122.0000	138.0000
15050	130.0000	122.0000	138.0000
15100	130.0000	122.0000	138.0000
15150	131.0000	122.0000	138.0000
15200	131.0000	122.0000	139.0000
15250	131.0000	122.0000	139.0000
15300	131.0000	122.0000	139.0000
15350	131.0000	123.0000	139.0000
15400	131.0000	123.0000	139.0000
15450	132.0000	123.0000	139.0000
15500	132.0000	123.0000	139.0000
15550	132.0000	123.0000	139.0000
15600	132.0000	124.0000	140.0000
15650	132.0000	124.0000	140.0000
15700	133.0000	124.0000	140.0000
15750	133.0000	124.0000	140.0000
15800	133.0000	124.0000	140.0000
15850	133.0000	124.0000	140.0000
15900	133.0000	125.0000	140.0000
15950	134.0000	125.0000	140.0000
16000	134.0000	125.0000	140.0000
16050	134.0000	126.0000	141.0000
16100	134.0000	126.0000	141.0000
16150	134.0000	126.0000	141.0000
16200	134.0000	126.0000	141.0000
16250	134.0000	126.0000	141.0000
16300	135.0000	127.0000	141.0000
16350	135.0000	127.0000	142.0000
16400	135.0000	127.0000	142.0000
16450	135.0000	127.0000	142.0000
16500	135.0000	127.0000	142.0000
16550	135.0000	128.0000	142.0000
16600	136.0000	128.0000	142.0000
16650	136.0000	128.0000	143.0000
16700	136.0000	128.0000	143.0000
16750	136.0000	128.0000	143.0000
16800	136.0000	128.0000	143.0000
16850	136.0000	129.0000	143.0000
16900	136.0000	129.0000	143.0000
16950	137.0000	129.0000	143.0000
17000	137.0000	129.0000	144.0000
17050	137.0000	129.0000	144.0000
17100	137.0000	130.0000	144.0000
17150	137.0000	130.0000	144.0000
17200	137.0000	130.0000	144.0000
17250	138.0000	130.0000	144.0000
17300	138.0000	131.0000	145.0000
17350	138.0000	131.0000	145.0000
17400	138.0000	131.0000	145.0000
17450	138.0000	131.0000	145.0000
17500	138.0000	131.0000	145.0000
17550	139.0000	132.0000	145.0000
17600	139.0000	132.0000	145.0000
17650	139.0000	132.0000	145.0000
17700	139.0000	132.0000	146.0000
17750	139.0000	132.0000	146.0000
17800	139.0000	132.0000	146.0000
17850	140.0000	133.0000	146.0000
17900	140.0000	133.0000	146.0000
17950	140.0000	133.0000	146.0000
18000	140.0000	133.0000	146.0000
18050	140.0000	133.0000	146.0000
18100	140.0000	134.0000	147.0000
18150	141.0000	134.0000	147.0000
18200	141.0000	134.0000	147.0000
18250	141.0000	134.0000	147.0000
18300	141.0000	134.0000	147.0000
18350	141.0000	134.0000	147.0000
18400	141.0000	134.0000	148.0000
18450	141.0000	134.0000	148.0000
18500	142.0000	135.0000	148.0000
18550	142.0000	135.0000	148.0000
18600	142.0000	135.0000	148.0000
18650	142.0000	135.0000	148.0000
18700	142.0000	135.0000	148.0000
18750	142.0000	136.0000	149.0000
18800	142.0000	136.0000	149.0000
18850	143.0000	136.0000	149.0000
18900	143.0000	136.0000	149.0000
18950	143.0000	136.0000	149.0000
19000	143.0000	136.0000	149.0000
19050	143.0000	137.0000	149.0000
19100	143.0000	137.0000	149.0000
19150	144.0000	137.0000	149.0000
19200	144.0000	137.0000	150.0000
19250	144.0000	137.0000	150.0000
19300	144.0000	137.0000	150.0000
19350	144.0000	138.0000	150.0000
19400	144.0000	138.0000	150.0000
19450	145.0000	138.0000	150.0000
19500	145.0000	138.0000	150.0000
19550	145.0000	138.0000	150.0000
19600	145.0000	139.0000	151.0000
19650	145.0000	139.0000	151.0000
19700	145.0000	139.0000	151.0000
19750	145.0000	139.0000	151.0000
19800	146.0000	139.0000	151.0000
19850	146.0000	140.0000	151.0000
19900	146.0000	140.0000	151.0000
19950	146.0000	140.0000	152.0000
20000	146.0000	140.0000	152.0000
20050	146.0000	140.0000	152.0000
20100	146.0000	140.0000	152.0000
20150	146.0000	140.0000	152.0000
20200	147.0000	141.0000	152.0000
20250	147.0000	141.0000	152.0000
20300	147.0000	141.0000	152.0000
20350	147.0000	141.0000	152.0000
20400	147.0000	141.0000	152.0000
20450	147.0000	141.0000	152.0000
20500	147.0000	142.0000	152.0000
20550	148.0000	142.0000	152.0000
20600	148.0000	142.0000	152.0000
20650	148.0000	142.0000	153.0000
20700	148.0000	142.0000	153.0000
20750	148.0000	143.0000	153.0000
20800	148.0000	143.0000	153.0000
20850	148.0000	143.0000	153.0000
20900	149.0000	143.0000	153.0000
20950	149.0000	144.0000	153.0000
21000	149.0000	144.0000	153.0000
21050	149.0000	144.0000	153.0000
21100	149.0000	144.0000	153.0000
21150	149.0000	144.0000	153.0000
21200	150.0000	144.0000	154.0000
21250	150.0000	144.0000	154.0000
21300	150.0000	145.0000	154.0000
21350	150.0000	145.0000	154.0000
21400	150.0000	145.0000	154.0000
21450	150.0000	145.0000	154.0000
21500	150.0000	145.0000	154.0000
21550	150.0000	146.0000	154.0000
21600	151.0000	146.0000	154.0000
21650	151.0000	146.0000	155.0000
21700	151.0000	146.0000	155.0000
21750	151.0000	146.0000	155.0000
21800	151.0000	147.0000	155.0000
21850	151.0000	147.0000	155.0000
21900	151.0000	147.0000	155.0000
21950	152.0000	147.0000	155.0000
22000	152.0000	147.0000	155.0000
22050	152.0000	148.0000	155.0000
22100	152.0000	148.0000	155.0000
22150	152.0000	148.0000	155.0000
22200	152.0000	148.0000	155.0000
22250	152.0000	148.0000	155.0000
22300	153.0000	149.0000	155.0000
22350	153.0000	149.0000	156.0000
22400	153.0000	149.0000	156.0000
22450	153.0000	149.0000	156.0000
22500	153.0000	149.0000	156.0000
22550	153.0000	149.0000	156.0000
22600	153.0000	150.0000	156.0000
22650	154.0000	150.0000	156.0000
22700	154.0000	150.0000	156.0000
22750	154.0000	150.0000	156.0000
22800	154.0000	150.0000	156.0000
22850	154.0000	151.0000	156.0000
22900	154.0000	151.0000	156.0000
22950	154.0000	151.0000	156.0000
23000	154.0000	151.0000	156.0000
23050	155.0000	152.0000	156.0000
23100	155.0000	152.0000	156.0000
23150	155.0000	152.0000	156.0000
23200	155.0000	152.0000	156.0000
23250	155.0000	153.0000	156.0000
23300	155.0000	153.0000	156.0000
23350	155.0000	153.0000	156.0000
23400	155.0000	153.0000	156.0000
23450	156.0000	154.0000	156.0000
23500	156.0000	154.0000	156.0000
23550	156.0000	154.0000	156.0000
23600	156.0000	155.0000	156.0000
23650	156.0000	156.0000	156.0000
23656	156.0000	156.0000	156.0000
