# Supplementary material for: Characterization of Esophageal Microbiota in Patients With Esophagitis and Esophageal Squamous Cell Carcinoma
Source: Front Cell Infect Microbiol. 2021 Nov 11;11:774330. doi: 10.3389/fcimb.2021.774330 (PMC8632060; doi:10.3389/fcimb.2021.774330)
Supplement: Supplementary file 2 [file DataSheet_1.zip › 16S_V3_V4-68╕÷╤∙▒╛JZD 2020.7.21/2.Alpha_diversity_analysis/Rarefaction/otu.ES1.rabund]

0.03	358	6489	1777	1692	1123	662	585	448	436	395	379	286	264	264	259	247	246	227	223	212	192	159	158	130	129	127	127	121	119	115	110	106	104	102	99	99	99	96	96	92	86	82	80	75	72	72	71	70	70	70	66	64	63	62	60	58	57	56	56	56	55	53	52	52	52	52	51	50	50	49	49	46	43	42	42	41	41	40	38	38	38	37	37	36	36	35	35	35	34	34	34	34	33	33	33	32	32	30	30	29	29	29	28	27	27	27	27	27	27	26	26	26	26	25	25	25	25	25	24	24	24	24	24	23	23	23	23	22	22	20	20	20	20	20	19	18	18	17	17	17	17	17	17	16	15	15	15	15	15	15	15	15	15	14	14	14	13	13	13	13	12	12	12	12	12	11	11	11	11	11	11	11	10	10	10	10	10	10	10	10	10	10	8	8	8	8	8	8	8	8	8	8	7	7	7	7	7	7	7	7	7	7	7	7	7	7	7	7	6	6	6	6	6	6	6	6	6	6	6	6	6	6	6	6	5	5	5	5	5	5	5	5	5	5	5	5	5	5	5	5	5	5	4	4	4	4	4	4	4	4	4	4	4	4	4	4	4	4	4	4	4	3	3	3	3	3	3	3	3	3	3	3	3	3	3	3	3	3	3	3	3	3	3	2	2	2	2	2	2	2	2	2	2	2	2	2	2	2	2	2	2	2	2	2	2	2	2	2	2	2	2	2	2	2	2	2	2	2	1	1	1	1	1	1	1	1	1	1	1	1	1	1	1	1	1	1	1	1	1	1	1	1	1	1	1	1	1	1	1	1	1	1	1	1	1	1	1	1	1	
