# Supplementary material for: Characterization of Esophageal Microbiota in Patients With Esophagitis and Esophageal Squamous Cell Carcinoma
Source: Front Cell Infect Microbiol. 2021 Nov 11;11:774330. doi: 10.3389/fcimb.2021.774330 (PMC8632060; doi:10.3389/fcimb.2021.774330)
Supplement: Supplementary file 2 [file DataSheet_1.zip › 16S_V3_V4-68╕÷╤∙▒╛JZD 2020.7.21/2.Alpha_diversity_analysis/Rarefaction/otu.ES10.rabund]

0.03	382	6266	1643	1637	933	487	484	410	372	367	322	321	321	315	314	300	270	266	201	198	187	156	146	145	143	142	138	136	136	135	134	131	129	128	123	117	117	116	115	115	110	109	103	103	98	97	96	93	92	91	86	76	74	73	73	70	67	66	63	62	59	58	58	57	57	57	57	56	54	53	53	52	51	51	50	50	48	47	47	47	47	46	45	43	42	42	42	41	40	40	39	39	39	38	38	38	38	37	37	36	35	35	35	35	34	34	33	32	32	32	31	31	31	30	30	30	30	30	27	27	27	27	25	25	25	22	22	22	21	21	20	20	19	19	19	19	18	18	18	17	17	17	17	17	16	16	15	15	15	15	15	14	14	13	13	13	12	12	12	12	12	12	11	11	10	10	10	10	10	9	9	9	9	8	8	8	8	8	8	8	7	7	7	6	6	6	6	6	6	6	6	5	5	5	5	5	5	5	5	5	4	4	4	4	4	4	4	4	4	4	4	4	4	4	4	3	3	3	3	3	3	3	3	3	3	3	3	3	3	3	3	3	3	3	3	3	3	3	3	3	3	3	3	3	2	2	2	2	2	2	2	2	2	2	2	2	2	2	2	2	2	2	2	2	2	2	2	2	2	2	2	2	2	2	2	2	2	1	1	1	1	1	1	1	1	1	1	1	1	1	1	1	1	1	1	1	1	1	1	1	1	1	1	1	1	1	1	1	1	1	1	1	1	1	1	1	1	1	1	1	1	1	1	1	1	1	1	1	1	1	1	1	1	1	1	1	1	1	1	1	1	1	1	1	1	1	1	1	1	1	1	1	1	1	1	1	1	1	1	1	1	1	1	1	1	1	1	1	1	1	1	1	1	1	1	1	1	1	1	1	1	1	1	
