# Supplementary material for: Characterization of Esophageal Microbiota in Patients With Esophagitis and Esophageal Squamous Cell Carcinoma
Source: Front Cell Infect Microbiol. 2021 Nov 11;11:774330. doi: 10.3389/fcimb.2021.774330 (PMC8632060; doi:10.3389/fcimb.2021.774330)
Supplement: Supplementary file 2 [file DataSheet_1.zip › 16S_V3_V4-68╕÷╤∙▒╛JZD 2020.7.21/2.Alpha_diversity_analysis/Rarefaction/otu.ES11.rabund]

0.03	325	4705	2819	1355	795	587	581	535	529	479	467	443	438	428	385	361	334	298	289	252	247	245	216	190	186	181	180	177	170	165	163	149	135	126	124	123	121	116	115	114	110	108	105	92	85	84	82	74	71	65	62	61	61	60	59	57	57	57	55	55	55	53	53	53	52	52	52	52	51	50	47	46	44	42	42	41	41	40	38	36	36	35	34	33	32	32	31	30	29	28	28	27	26	25	25	25	25	23	23	23	22	22	21	21	21	19	19	19	19	18	18	18	18	18	17	17	17	17	17	16	16	16	16	15	15	14	14	14	14	14	14	14	13	13	13	13	12	12	12	12	12	12	12	11	11	11	11	11	11	11	11	10	10	10	10	10	10	10	10	9	9	9	9	9	9	8	8	8	8	8	8	8	8	8	8	8	7	7	7	7	7	7	7	7	7	6	6	6	6	6	6	6	6	6	5	5	5	5	5	4	4	4	4	4	4	4	4	4	4	4	4	4	4	4	3	3	3	3	3	3	3	3	3	3	3	3	3	2	2	2	2	2	2	2	2	2	2	2	2	2	2	2	2	2	2	2	2	2	2	2	2	2	2	2	1	1	1	1	1	1	1	1	1	1	1	1	1	1	1	1	1	1	1	1	1	1	1	1	1	1	1	1	1	1	1	1	1	1	1	1	1	1	1	1	1	1	1	1	1	1	1	1	1	1	1	1	1	1	1	1	1	1	1	1	1	1	1	1	1	1	1	1	1	1	1	1	
