# Supplementary material for: Characterization of Esophageal Microbiota in Patients With Esophagitis and Esophageal Squamous Cell Carcinoma
Source: Front Cell Infect Microbiol. 2021 Nov 11;11:774330. doi: 10.3389/fcimb.2021.774330 (PMC8632060; doi:10.3389/fcimb.2021.774330)
Supplement: Supplementary file 2 [file DataSheet_1.zip › 16S_V3_V4-68╕÷╤∙▒╛JZD 2020.7.21/2.Alpha_diversity_analysis/Rarefaction/otu.ES12.rabund]

0.03	49	3516	3502	3182	2968	2128	1898	1604	801	800	648	642	442	249	229	201	172	152	141	134	61	52	30	16	15	13	12	6	6	4	3	3	3	3	2	2	2	2	1	1	1	1	1	1	1	1	1	1	1	1	
