# Supplementary material for: Characterization of Esophageal Microbiota in Patients With Esophagitis and Esophageal Squamous Cell Carcinoma
Source: Front Cell Infect Microbiol. 2021 Nov 11;11:774330. doi: 10.3389/fcimb.2021.774330 (PMC8632060; doi:10.3389/fcimb.2021.774330)
Supplement: Supplementary file 2 [file DataSheet_1.zip › 16S_V3_V4-68╕÷╤∙▒╛JZD 2020.7.21/2.Alpha_diversity_analysis/Rarefaction/otu.ES13.rabund]

0.03	291	7813	5136	520	461	458	447	412	354	347	345	287	237	213	203	199	197	174	169	163	152	151	145	142	131	123	121	120	118	115	113	112	112	100	92	91	90	86	86	82	81	81	79	77	77	76	74	73	70	70	70	69	67	65	61	60	59	58	56	56	55	54	52	52	51	50	50	48	44	42	42	39	38	37	33	33	32	32	31	30	30	30	29	28	28	23	22	22	22	22	20	19	19	19	18	18	18	17	17	15	15	14	13	13	13	12	12	12	12	12	12	11	11	10	10	10	10	8	8	8	7	7	7	6	6	6	6	6	6	5	5	5	5	5	5	5	4	4	4	4	4	4	4	4	3	3	3	3	3	3	3	3	3	3	3	3	3	3	3	3	3	3	3	3	3	2	2	2	2	2	2	2	2	2	2	2	2	2	2	2	2	2	2	2	2	2	2	2	2	2	2	2	2	2	2	2	2	2	2	2	2	2	2	2	1	1	1	1	1	1	1	1	1	1	1	1	1	1	1	1	1	1	1	1	1	1	1	1	1	1	1	1	1	1	1	1	1	1	1	1	1	1	1	1	1	1	1	1	1	1	1	1	1	1	1	1	1	1	1	1	1	1	1	1	1	1	1	1	1	1	1	1	1	1	1	1	1	1	1	1	1	1	1	1	1	1	1	1	1	1	1	1	
