# Supplementary material for: Characterization of Esophageal Microbiota in Patients With Esophagitis and Esophageal Squamous Cell Carcinoma
Source: Front Cell Infect Microbiol. 2021 Nov 11;11:774330. doi: 10.3389/fcimb.2021.774330 (PMC8632060; doi:10.3389/fcimb.2021.774330)
Supplement: Supplementary file 2 [file DataSheet_1.zip › 16S_V3_V4-68╕÷╤∙▒╛JZD 2020.7.21/2.Alpha_diversity_analysis/Rarefaction/otu.ES14.rabund]

0.03	271	2783	1444	1277	1070	904	875	846	843	785	633	561	522	503	383	352	306	254	238	222	219	218	204	191	170	162	158	149	144	142	140	127	127	125	124	121	120	120	119	115	114	110	108	105	104	104	103	102	99	95	93	92	86	84	83	83	82	81	79	78	78	76	74	74	73	72	68	67	66	65	64	63	62	60	60	59	58	57	56	55	55	54	54	54	52	51	50	50	49	47	47	47	46	46	46	45	43	43	42	40	40	37	37	35	35	34	33	33	32	31	31	30	30	30	30	30	29	28	28	28	28	28	27	27	25	25	25	23	23	22	21	21	21	21	21	21	20	20	20	20	19	18	18	18	18	17	16	16	16	16	15	15	15	15	14	14	14	13	13	12	11	11	11	11	10	10	9	9	7	7	6	5	5	5	5	5	5	4	4	4	4	4	4	3	3	3	3	3	3	3	3	3	3	3	3	3	3	3	3	3	2	2	2	2	2	2	2	2	2	2	2	2	2	2	2	2	1	1	1	1	1	1	1	1	1	1	1	1	1	1	1	1	1	1	1	1	1	1	1	1	1	1	1	1	1	1	1	1	1	1	1	1	1	1	1	1	1	1	1	1	1	1	1	1	1	1	1	1	1	1	1	1	
