# Supplementary material for: Characterization of Esophageal Microbiota in Patients With Esophagitis and Esophageal Squamous Cell Carcinoma
Source: Front Cell Infect Microbiol. 2021 Nov 11;11:774330. doi: 10.3389/fcimb.2021.774330 (PMC8632060; doi:10.3389/fcimb.2021.774330)
Supplement: Supplementary file 2 [file DataSheet_1.zip › 16S_V3_V4-68╕÷╤∙▒╛JZD 2020.7.21/2.Alpha_diversity_analysis/Rarefaction/otu.ES15.rabund]

0.03	197	2440	1952	1312	1031	981	919	758	661	553	551	547	484	459	445	435	419	418	408	389	319	314	314	314	310	303	298	290	288	283	273	267	265	252	248	248	231	205	190	187	185	178	175	168	144	142	138	136	117	111	111	108	101	99	99	88	79	66	60	57	56	49	40	33	33	32	27	27	23	20	18	18	15	15	13	12	11	10	10	10	10	10	9	9	9	7	7	7	6	6	6	6	5	5	5	4	4	4	4	3	3	3	3	3	3	3	2	2	2	2	2	2	2	2	2	2	2	2	2	2	2	2	2	2	2	2	2	2	2	2	2	1	1	1	1	1	1	1	1	1	1	1	1	1	1	1	1	1	1	1	1	1	1	1	1	1	1	1	1	1	1	1	1	1	1	1	1	1	1	1	1	1	1	1	1	1	1	1	1	1	1	1	1	1	1	1	1	1	1	1	1	1	1	1	1	1	1	1	
