# Supplementary material for: Characterization of Esophageal Microbiota in Patients With Esophagitis and Esophageal Squamous Cell Carcinoma
Source: Front Cell Infect Microbiol. 2021 Nov 11;11:774330. doi: 10.3389/fcimb.2021.774330 (PMC8632060; doi:10.3389/fcimb.2021.774330)
Supplement: Supplementary file 2 [file DataSheet_1.zip › 16S_V3_V4-68╕÷╤∙▒╛JZD 2020.7.21/2.Alpha_diversity_analysis/Rarefaction/otu.ES2.rabund]

0.03	376	4959	3217	958	915	820	813	724	598	468	424	420	331	320	315	289	279	275	248	247	237	230	226	191	187	180	171	157	156	155	152	144	133	128	121	113	99	95	95	91	89	84	81	78	78	75	73	71	70	68	67	63	63	61	60	58	54	54	51	50	49	48	44	43	42	42	40	39	38	36	36	35	35	33	33	30	30	30	29	29	29	29	28	27	27	27	27	26	26	26	25	25	25	25	25	24	24	24	22	21	21	21	20	20	19	18	18	18	18	17	17	17	17	17	17	16	16	16	16	16	15	15	15	14	14	14	14	14	13	13	13	13	13	12	12	12	11	11	11	11	10	10	10	10	10	10	10	10	9	9	9	9	9	9	9	9	9	9	9	8	8	8	8	8	8	8	8	8	8	7	7	7	7	7	7	7	7	7	6	6	6	6	6	6	6	6	6	6	6	6	6	5	5	5	5	5	5	5	5	5	5	5	4	4	4	4	4	4	4	4	4	4	4	4	4	4	4	4	4	4	4	3	3	3	3	3	3	3	3	3	3	3	3	3	3	2	2	2	2	2	2	2	2	2	2	2	2	2	2	2	2	2	2	2	2	2	2	2	2	2	2	2	2	2	2	2	2	2	2	2	2	2	2	2	2	2	2	2	2	1	1	1	1	1	1	1	1	1	1	1	1	1	1	1	1	1	1	1	1	1	1	1	1	1	1	1	1	1	1	1	1	1	1	1	1	1	1	1	1	1	1	1	1	1	1	1	1	1	1	1	1	1	1	1	1	1	1	1	1	1	1	1	1	1	1	1	1	1	1	1	1	1	1	1	1	1	1	1	1	1	1	1	1	1	1	1	1	1	1	1	1	1	1	1	1	1	1	
