# Supplementary material for: Characterization of Esophageal Microbiota in Patients With Esophagitis and Esophageal Squamous Cell Carcinoma
Source: Front Cell Infect Microbiol. 2021 Nov 11;11:774330. doi: 10.3389/fcimb.2021.774330 (PMC8632060; doi:10.3389/fcimb.2021.774330)
Supplement: Supplementary file 2 [file DataSheet_1.zip › 16S_V3_V4-68╕÷╤∙▒╛JZD 2020.7.21/2.Alpha_diversity_analysis/Rarefaction/otu.ES3.rabund]

0.03	446	1596	1547	1474	1278	1134	854	798	718	690	477	471	420	286	256	246	245	240	239	234	223	222	218	213	211	200	196	178	168	158	153	148	146	144	143	136	131	127	122	122	118	113	109	108	106	103	103	101	97	95	93	93	92	89	82	81	79	75	75	74	72	69	69	65	65	65	65	65	65	61	60	60	60	60	59	59	58	56	56	54	54	53	52	51	51	50	50	49	48	46	46	46	46	46	45	45	44	43	42	42	41	41	41	40	40	40	38	37	34	34	33	33	33	33	31	29	29	29	28	28	28	28	28	27	27	26	26	25	25	25	25	25	25	25	25	25	24	24	24	24	23	23	23	23	22	22	22	22	21	20	19	19	19	19	19	19	18	18	18	18	18	18	18	17	17	17	17	17	17	16	16	16	16	16	16	15	15	15	15	15	15	14	14	14	14	14	14	13	13	13	13	12	12	12	12	12	12	12	12	11	11	11	11	11	10	10	10	10	10	10	10	10	10	10	10	10	9	9	9	9	9	9	9	9	8	8	8	8	8	8	8	8	8	8	7	7	7	7	7	7	7	7	7	7	6	6	6	6	6	6	6	6	6	6	6	6	6	5	5	5	5	5	5	5	5	5	5	5	5	5	4	4	4	4	4	4	4	4	4	4	4	4	4	4	4	3	3	3	3	3	3	3	3	3	3	3	3	3	3	3	3	3	3	3	2	2	2	2	2	2	2	2	2	2	2	2	2	2	2	2	2	2	2	2	2	2	2	2	2	2	2	2	2	2	2	2	1	1	1	1	1	1	1	1	1	1	1	1	1	1	1	1	1	1	1	1	1	1	1	1	1	1	1	1	1	1	1	1	1	1	1	1	1	1	1	1	1	1	1	1	1	1	1	1	1	1	1	1	1	1	1	1	1	1	1	1	1	1	1	1	1	1	1	1	1	1	1	1	1	1	1	1	1	1	1	1	1	1	1	1	1	1	1	1	1	1	1	1	1	1	1	1	1	1	1	1	1	1	1	1	1	1	1	1	1	1	1	
