# Supplementary material for: Characterization of Esophageal Microbiota in Patients With Esophagitis and Esophageal Squamous Cell Carcinoma
Source: Front Cell Infect Microbiol. 2021 Nov 11;11:774330. doi: 10.3389/fcimb.2021.774330 (PMC8632060; doi:10.3389/fcimb.2021.774330)
Supplement: Supplementary file 2 [file DataSheet_1.zip › 16S_V3_V4-68╕÷╤∙▒╛JZD 2020.7.21/2.Alpha_diversity_analysis/Rarefaction/otu.ES4.rabund]

0.03	520	2378	1638	1375	591	513	505	494	412	404	368	355	349	345	333	316	282	257	250	239	233	228	189	183	182	180	175	173	160	157	153	136	129	128	128	126	125	125	122	121	118	117	111	110	107	106	105	102	101	99	95	92	92	90	88	87	86	84	82	82	81	80	80	80	78	78	77	75	75	73	72	71	70	70	68	67	66	63	63	63	62	62	59	59	58	58	58	57	56	56	56	55	53	53	53	53	52	50	50	50	50	48	48	48	47	47	46	45	45	43	43	42	42	41	41	41	40	39	39	37	36	36	36	36	35	35	35	35	34	34	34	34	33	33	33	33	33	33	32	32	32	32	32	32	32	31	31	30	30	29	29	29	27	27	27	27	27	26	26	26	26	26	25	25	25	24	24	24	24	23	23	23	22	22	22	21	21	21	21	20	20	20	20	20	20	19	19	19	19	18	18	18	18	18	18	18	18	18	18	17	17	17	17	17	17	17	17	17	16	16	16	15	15	15	15	15	15	15	15	14	14	14	14	14	14	14	14	14	14	14	13	13	13	13	13	13	13	13	12	12	12	12	12	12	11	11	11	11	11	11	11	11	11	10	10	10	10	10	10	10	10	10	10	10	10	9	9	9	9	9	9	8	8	8	8	8	8	8	8	8	8	8	8	8	8	7	7	7	7	7	7	7	7	7	7	7	7	6	6	6	6	6	6	6	6	6	6	6	5	5	5	5	5	5	5	5	5	5	5	5	5	5	5	5	5	5	5	5	5	4	4	4	4	4	4	4	4	4	4	4	4	4	4	4	4	4	4	4	4	3	3	3	3	3	3	3	3	3	3	3	3	3	3	3	3	3	3	3	3	3	3	3	3	2	2	2	2	2	2	2	2	2	2	2	2	2	2	2	2	2	2	2	2	2	2	2	2	2	2	2	2	2	2	2	2	2	2	2	2	2	2	2	2	1	1	1	1	1	1	1	1	1	1	1	1	1	1	1	1	1	1	1	1	1	1	1	1	1	1	1	1	1	1	1	1	1	1	1	1	1	1	1	1	1	1	1	1	1	1	1	1	1	1	1	1	1	1	1	1	1	1	1	1	1	1	1	1	1	1	1	1	1	1	1	1	1	1	1	1	1	1	1	1	1	1	1	1	1	1	1	1	1	1	1	1	1	1	1	1	1	1	1	1	1	1	1	1	1	1	1	1	
