# Supplementary material for: Characterization of Esophageal Microbiota in Patients With Esophagitis and Esophageal Squamous Cell Carcinoma
Source: Front Cell Infect Microbiol. 2021 Nov 11;11:774330. doi: 10.3389/fcimb.2021.774330 (PMC8632060; doi:10.3389/fcimb.2021.774330)
Supplement: Supplementary file 2 [file DataSheet_1.zip › 16S_V3_V4-68╕÷╤∙▒╛JZD 2020.7.21/2.Alpha_diversity_analysis/Rarefaction/otu.ES5.rabund]

0.03	431	1805	1674	1528	1139	967	817	740	563	552	532	524	406	403	350	300	286	278	244	234	221	204	202	200	200	194	191	191	164	163	156	156	156	155	152	150	148	145	133	131	121	120	119	111	105	105	100	100	99	95	91	91	90	87	85	85	84	83	82	81	80	75	72	70	70	67	62	61	60	60	60	59	58	58	58	57	57	56	56	54	54	51	51	50	50	49	49	48	48	47	47	44	44	44	42	40	39	39	39	39	38	38	38	37	37	36	35	34	34	34	33	33	32	32	32	31	31	31	30	30	30	30	30	29	29	28	28	28	27	26	26	25	25	25	25	24	24	24	24	24	24	23	23	23	22	22	22	21	21	21	20	20	20	20	20	19	19	19	19	18	18	18	18	17	17	17	16	16	15	15	15	15	15	15	14	14	14	14	13	13	13	12	12	12	12	12	12	12	11	11	11	11	11	11	11	10	10	10	10	10	10	10	10	9	9	9	9	9	9	8	8	8	8	8	8	7	7	7	7	7	7	7	7	7	7	6	6	6	6	6	6	6	6	6	6	5	5	5	5	5	5	5	5	5	5	5	5	4	4	4	4	4	4	4	4	4	4	4	4	4	4	4	4	4	3	3	3	3	3	3	3	3	3	3	3	3	3	3	3	3	3	3	3	3	3	3	3	3	3	3	2	2	2	2	2	2	2	2	2	2	2	2	2	2	2	2	2	2	2	2	2	2	2	2	2	2	2	2	2	2	2	2	2	2	2	2	2	2	1	1	1	1	1	1	1	1	1	1	1	1	1	1	1	1	1	1	1	1	1	1	1	1	1	1	1	1	1	1	1	1	1	1	1	1	1	1	1	1	1	1	1	1	1	1	1	1	1	1	1	1	1	1	1	1	1	1	1	1	1	1	1	1	1	1	1	1	1	1	1	1	1	1	1	1	1	1	1	1	1	1	1	1	1	1	1	1	1	1	1	1	1	1	1	1	1	1	1	1	1	1	1	1	
