# Supplementary material for: Characterization of Esophageal Microbiota in Patients With Esophagitis and Esophageal Squamous Cell Carcinoma
Source: Front Cell Infect Microbiol. 2021 Nov 11;11:774330. doi: 10.3389/fcimb.2021.774330 (PMC8632060; doi:10.3389/fcimb.2021.774330)
Supplement: Supplementary file 2 [file DataSheet_1.zip › 16S_V3_V4-68╕÷╤∙▒╛JZD 2020.7.21/2.Alpha_diversity_analysis/Rarefaction/otu.ES6.rabund]

0.03	402	2453	1193	983	842	800	777	744	657	650	587	480	449	400	391	388	381	374	352	351	294	262	254	254	239	224	205	201	181	178	169	160	149	147	144	143	138	135	133	131	126	125	122	122	120	118	116	115	112	110	110	104	103	101	91	91	90	87	85	84	82	82	81	81	80	80	72	72	70	70	70	68	68	68	66	64	64	63	63	58	58	57	56	55	55	55	54	53	53	51	51	50	49	46	46	46	43	43	42	41	40	40	39	39	39	39	36	36	35	35	35	35	34	33	33	33	32	30	29	29	29	28	27	27	26	26	26	25	25	25	25	25	24	23	23	23	21	20	19	18	18	18	18	18	17	17	15	15	15	15	15	14	14	14	14	13	13	13	12	12	12	12	11	10	10	9	9	9	8	8	8	8	8	8	8	8	7	7	7	6	6	6	6	6	6	6	6	6	6	6	6	5	5	5	5	5	5	5	5	5	5	5	5	4	4	4	4	4	4	4	4	4	4	4	4	3	3	3	3	3	3	3	3	3	3	3	3	3	3	3	3	3	3	3	3	3	3	3	2	2	2	2	2	2	2	2	2	2	2	2	2	2	2	2	2	2	2	2	2	2	2	2	2	2	2	2	2	2	2	2	2	2	2	2	2	2	1	1	1	1	1	1	1	1	1	1	1	1	1	1	1	1	1	1	1	1	1	1	1	1	1	1	1	1	1	1	1	1	1	1	1	1	1	1	1	1	1	1	1	1	1	1	1	1	1	1	1	1	1	1	1	1	1	1	1	1	1	1	1	1	1	1	1	1	1	1	1	1	1	1	1	1	1	1	1	1	1	1	1	1	1	1	1	1	1	1	1	1	1	1	1	1	1	1	1	1	1	1	1	1	1	1	1	1	1	1	1	1	1	1	1	1	1	1	1	1	1	1	1	1	1	1	1	
