# Supplementary material for: Characterization of Esophageal Microbiota in Patients With Esophagitis and Esophageal Squamous Cell Carcinoma
Source: Front Cell Infect Microbiol. 2021 Nov 11;11:774330. doi: 10.3389/fcimb.2021.774330 (PMC8632060; doi:10.3389/fcimb.2021.774330)
Supplement: Supplementary file 2 [file DataSheet_1.zip › 16S_V3_V4-68╕÷╤∙▒╛JZD 2020.7.21/2.Alpha_diversity_analysis/Rarefaction/otu.ES7.rabund]

0.03	332	1751	1092	931	794	656	606	594	470	468	458	439	355	341	301	297	293	289	263	257	254	246	245	238	231	228	227	224	222	222	215	213	207	206	205	196	195	193	187	184	176	173	171	169	167	162	160	159	157	155	152	152	150	147	145	142	141	138	136	129	129	124	122	121	121	115	113	110	109	109	107	107	106	105	97	97	97	94	92	91	88	87	86	84	83	82	78	77	75	75	73	72	68	66	65	64	63	62	60	60	59	59	59	59	59	58	55	54	54	51	50	47	41	40	40	38	37	37	36	34	32	31	30	30	29	29	26	25	25	23	23	22	21	21	20	20	19	16	15	15	14	13	13	12	12	12	11	9	9	9	8	7	7	7	7	7	6	6	6	6	5	5	5	5	5	5	5	5	4	4	4	4	4	4	4	4	4	4	4	4	4	4	3	3	3	3	3	3	3	3	3	3	3	3	3	3	3	3	3	3	3	2	2	2	2	2	2	2	2	2	2	2	2	2	2	2	2	2	2	2	2	2	2	2	2	2	2	2	2	2	2	2	2	2	2	2	2	2	2	2	2	2	2	2	1	1	1	1	1	1	1	1	1	1	1	1	1	1	1	1	1	1	1	1	1	1	1	1	1	1	1	1	1	1	1	1	1	1	1	1	1	1	1	1	1	1	1	1	1	1	1	1	1	1	1	1	1	1	1	1	1	1	1	1	1	1	1	1	1	1	1	1	1	1	1	1	1	1	1	1	1	1	1	1	1	1	1	1	1	1	1	1	1	
