# Supplementary material for: Characterization of Esophageal Microbiota in Patients With Esophagitis and Esophageal Squamous Cell Carcinoma
Source: Front Cell Infect Microbiol. 2021 Nov 11;11:774330. doi: 10.3389/fcimb.2021.774330 (PMC8632060; doi:10.3389/fcimb.2021.774330)
Supplement: Supplementary file 2 [file DataSheet_1.zip › 16S_V3_V4-68╕÷╤∙▒╛JZD 2020.7.21/2.Alpha_diversity_analysis/Rarefaction/otu.ES8.rabund]

0.03	454	1854	1366	1098	729	673	658	611	559	545	458	455	413	410	369	314	307	295	250	245	244	236	233	227	222	219	211	202	196	186	183	182	181	178	164	160	157	156	156	151	151	146	142	138	129	123	121	117	109	108	101	101	100	100	98	94	91	90	89	88	87	86	86	86	83	81	80	78	77	75	75	74	73	71	71	71	70	70	69	68	66	65	64	64	63	59	58	58	56	56	55	55	55	54	53	52	49	48	46	46	45	45	44	43	43	42	41	41	41	41	39	39	39	39	38	38	38	38	37	36	36	36	35	35	34	33	33	32	31	31	31	29	28	28	28	28	28	27	27	26	26	25	24	24	24	24	24	23	22	22	22	21	21	20	20	20	20	20	19	19	19	19	18	18	18	18	18	18	17	17	17	17	17	16	16	16	16	15	15	15	15	14	14	14	14	14	14	14	14	14	14	14	13	13	13	12	12	12	12	12	12	12	12	11	11	11	11	11	11	11	11	11	11	11	11	10	10	9	9	9	9	9	9	8	8	8	8	8	8	8	8	8	8	7	7	7	7	7	7	7	7	7	7	7	7	6	6	6	6	6	6	6	6	6	5	5	5	5	5	5	5	5	5	5	5	5	4	4	4	4	4	4	4	4	4	4	4	4	4	4	4	4	4	3	3	3	3	3	3	3	3	3	3	3	3	3	3	3	3	3	3	3	3	3	3	3	3	3	2	2	2	2	2	2	2	2	2	2	2	2	2	2	2	2	2	2	2	2	2	2	2	2	2	2	2	2	2	2	2	2	2	1	1	1	1	1	1	1	1	1	1	1	1	1	1	1	1	1	1	1	1	1	1	1	1	1	1	1	1	1	1	1	1	1	1	1	1	1	1	1	1	1	1	1	1	1	1	1	1	1	1	1	1	1	1	1	1	1	1	1	1	1	1	1	1	1	1	1	1	1	1	1	1	1	1	1	1	1	1	1	1	1	1	1	1	1	1	1	1	1	1	1	1	1	1	1	1	1	1	1	1	1	1	1	1	1	1	1	1	1	1	1	1	1	1	
