# Supplementary material for: Characterization of Esophageal Microbiota in Patients With Esophagitis and Esophageal Squamous Cell Carcinoma
Source: Front Cell Infect Microbiol. 2021 Nov 11;11:774330. doi: 10.3389/fcimb.2021.774330 (PMC8632060; doi:10.3389/fcimb.2021.774330)
Supplement: Supplementary file 2 [file DataSheet_1.zip › 16S_V3_V4-68╕÷╤∙▒╛JZD 2020.7.21/2.Alpha_diversity_analysis/Rarefaction/otu.ES9.rabund]

0.03	415	4138	2100	1235	513	400	382	329	300	265	255	241	239	231	217	202	202	193	191	187	186	185	183	167	167	166	165	165	163	156	156	155	149	146	142	139	138	136	133	133	133	126	125	124	123	123	119	116	112	108	107	107	106	105	102	100	98	97	95	93	93	92	83	82	81	75	74	73	72	71	71	71	69	68	66	66	66	66	65	65	64	62	61	60	59	58	58	56	56	56	55	54	54	54	54	53	51	51	51	51	50	50	49	47	46	46	44	44	44	44	43	43	42	41	41	40	40	39	39	38	38	37	37	36	36	35	35	34	33	33	33	32	32	32	32	31	31	29	29	28	28	28	27	27	26	26	26	26	26	26	25	25	25	25	25	24	24	24	24	24	24	23	23	23	23	23	23	23	22	22	22	22	21	21	21	21	21	21	21	20	20	20	20	20	19	19	19	19	19	18	18	18	18	17	17	17	17	17	17	17	17	16	16	16	16	16	16	16	15	15	15	15	15	14	14	14	14	14	14	13	13	13	13	12	12	12	12	12	11	11	10	10	10	10	10	10	10	10	10	10	10	10	9	9	9	9	8	8	8	8	8	7	7	7	7	7	7	7	7	7	7	7	6	6	6	6	6	6	5	5	5	5	5	5	5	5	5	5	5	4	4	4	4	4	4	4	4	4	4	4	4	4	4	4	3	3	3	3	3	3	3	3	3	3	3	3	3	3	3	3	3	3	3	3	3	3	3	3	3	2	2	2	2	2	2	2	2	2	2	2	2	2	2	2	2	2	2	2	2	2	2	2	2	2	2	2	2	2	2	2	2	1	1	1	1	1	1	1	1	1	1	1	1	1	1	1	1	1	1	1	1	1	1	1	1	1	1	1	1	1	1	1	1	1	1	1	1	1	1	1	1	1	1	1	1	1	1	1	1	1	1	1	1	1	1	1	1	1	1	1	1	1	1	1	1	1	
