# Supplementary material for: Characterization of Esophageal Microbiota in Patients With Esophagitis and Esophageal Squamous Cell Carcinoma
Source: Front Cell Infect Microbiol. 2021 Nov 11;11:774330. doi: 10.3389/fcimb.2021.774330 (PMC8632060; doi:10.3389/fcimb.2021.774330)
Supplement: Supplementary file 2 [file DataSheet_1.zip › 16S_V3_V4-68╕÷╤∙▒╛JZD 2020.7.21/2.Alpha_diversity_analysis/Rarefaction/otu.ESC1.rabund]

0.03	213	2185	1584	1555	1226	1028	930	912	592	559	436	411	404	385	372	360	348	348	342	337	329	324	309	297	281	275	274	271	270	239	238	230	226	223	222	218	197	168	161	160	144	142	137	127	125	122	121	119	118	117	116	116	109	95	94	92	91	89	88	87	87	85	82	81	73	72	72	71	71	66	64	60	57	51	51	50	49	49	47	47	47	43	40	40	32	32	31	31	30	28	26	23	23	22	22	22	21	20	19	16	16	16	15	13	11	11	10	10	9	8	7	7	7	7	7	6	6	6	5	5	5	4	4	4	3	3	3	3	3	3	3	3	3	3	2	2	2	2	2	2	2	2	2	2	2	2	2	2	2	2	2	2	2	1	1	1	1	1	1	1	1	1	1	1	1	1	1	1	1	1	1	1	1	1	1	1	1	1	1	1	1	1	1	1	1	1	1	1	1	1	1	1	1	1	1	1	1	1	1	1	1	1	1	1	1	1	1	1	1	1	1	1	1	1	
