# Supplementary material for: Characterization of Esophageal Microbiota in Patients With Esophagitis and Esophageal Squamous Cell Carcinoma
Source: Front Cell Infect Microbiol. 2021 Nov 11;11:774330. doi: 10.3389/fcimb.2021.774330 (PMC8632060; doi:10.3389/fcimb.2021.774330)
Supplement: Supplementary file 2 [file DataSheet_1.zip › 16S_V3_V4-68╕÷╤∙▒╛JZD 2020.7.21/2.Alpha_diversity_analysis/Rarefaction/otu.ESC12.rabund]

0.03	252	5013	1760	1332	930	836	799	642	488	484	473	457	405	403	399	369	365	342	289	287	258	257	241	240	238	228	224	222	214	206	197	196	172	169	159	158	157	151	151	141	140	138	130	126	111	110	107	102	88	87	82	82	79	78	78	77	74	72	72	69	68	68	66	65	65	64	62	56	52	50	50	48	46	46	45	43	41	37	33	30	29	28	26	25	24	23	21	20	17	16	16	14	13	13	13	12	12	11	11	11	8	7	7	7	7	7	7	6	6	6	6	5	5	5	4	4	4	4	3	3	3	3	3	3	3	3	3	3	3	3	3	3	3	3	3	3	2	2	2	2	2	2	2	2	2	2	2	2	2	2	2	2	2	2	2	2	2	2	2	2	2	2	2	2	2	2	2	2	2	2	2	2	1	1	1	1	1	1	1	1	1	1	1	1	1	1	1	1	1	1	1	1	1	1	1	1	1	1	1	1	1	1	1	1	1	1	1	1	1	1	1	1	1	1	1	1	1	1	1	1	1	1	1	1	1	1	1	1	1	1	1	1	1	1	1	1	1	1	1	1	1	1	1	1	1	1	1	1	1	1	1	1	1	
