# Supplementary material for: Characterization of Esophageal Microbiota in Patients With Esophagitis and Esophageal Squamous Cell Carcinoma
Source: Front Cell Infect Microbiol. 2021 Nov 11;11:774330. doi: 10.3389/fcimb.2021.774330 (PMC8632060; doi:10.3389/fcimb.2021.774330)
Supplement: Supplementary file 2 [file DataSheet_1.zip › 16S_V3_V4-68╕÷╤∙▒╛JZD 2020.7.21/2.Alpha_diversity_analysis/Rarefaction/otu.ESC14.rabund]

0.03	335	3783	2611	1517	1390	1383	1233	970	903	835	624	589	493	362	329	327	298	287	266	255	249	235	176	169	167	144	135	128	112	105	98	98	96	96	95	81	79	72	67	65	65	63	62	58	58	56	53	52	47	43	43	42	42	42	41	39	37	36	32	32	32	31	31	30	29	28	28	28	28	28	25	24	23	23	22	22	21	21	20	20	19	18	18	18	17	17	17	17	17	16	16	16	15	15	15	15	15	14	14	14	14	14	14	13	13	13	13	12	12	12	12	12	12	12	12	11	11	10	10	10	10	10	10	10	10	10	10	10	10	10	9	9	9	9	9	8	8	8	8	8	8	8	8	8	8	8	7	7	7	7	7	7	7	7	7	7	7	6	6	6	6	6	6	6	6	6	6	6	5	5	5	5	5	5	5	5	5	5	5	5	4	4	4	4	4	4	4	4	4	4	4	4	4	4	4	4	4	4	4	3	3	3	3	3	3	3	3	3	3	3	3	3	3	3	3	3	2	2	2	2	2	2	2	2	2	2	2	2	2	2	2	2	2	2	2	2	2	2	2	2	2	2	2	2	2	1	1	1	1	1	1	1	1	1	1	1	1	1	1	1	1	1	1	1	1	1	1	1	1	1	1	1	1	1	1	1	1	1	1	1	1	1	1	1	1	1	1	1	1	1	1	1	1	1	1	1	1	1	1	1	1	1	1	1	1	1	1	1	1	1	1	1	1	1	1	1	1	1	1	1	1	1	1	1	1	1	1	1	1	1	1	1	1	1	1	1	
