# Supplementary material for: Characterization of Esophageal Microbiota in Patients With Esophagitis and Esophageal Squamous Cell Carcinoma
Source: Front Cell Infect Microbiol. 2021 Nov 11;11:774330. doi: 10.3389/fcimb.2021.774330 (PMC8632060; doi:10.3389/fcimb.2021.774330)
Supplement: Supplementary file 2 [file DataSheet_1.zip › 16S_V3_V4-68╕÷╤∙▒╛JZD 2020.7.21/2.Alpha_diversity_analysis/Rarefaction/otu.ESC16.rabund]

0.03	294	7052	3963	1189	910	605	532	472	433	364	332	318	293	271	270	246	229	210	199	172	171	169	167	164	155	134	130	129	126	123	123	117	112	108	106	103	101	94	91	87	80	80	79	76	74	72	70	69	67	64	59	59	58	58	57	55	52	52	52	49	48	47	47	46	45	43	43	41	35	35	33	33	33	30	30	30	29	28	28	28	27	27	26	25	24	23	23	23	23	23	22	21	20	20	19	18	18	18	18	16	15	15	15	14	14	14	13	12	12	11	11	11	11	11	11	10	10	9	9	9	8	8	8	8	8	7	7	7	7	6	6	6	6	6	6	5	5	5	5	5	5	5	4	4	4	4	4	4	4	4	4	4	4	4	4	4	3	3	3	3	3	3	3	3	3	3	3	3	3	3	3	3	3	3	2	2	2	2	2	2	2	2	2	2	2	2	2	2	2	2	2	2	2	2	2	2	2	2	2	2	2	2	2	2	2	1	1	1	1	1	1	1	1	1	1	1	1	1	1	1	1	1	1	1	1	1	1	1	1	1	1	1	1	1	1	1	1	1	1	1	1	1	1	1	1	1	1	1	1	1	1	1	1	1	1	1	1	1	1	1	1	1	1	1	1	1	1	1	1	1	1	1	1	1	1	1	1	1	1	1	1	1	1	1	1	1	1	1	1	1	1	1	1	1	1	
