# Supplementary material for: Characterization of Esophageal Microbiota in Patients With Esophagitis and Esophageal Squamous Cell Carcinoma
Source: Front Cell Infect Microbiol. 2021 Nov 11;11:774330. doi: 10.3389/fcimb.2021.774330 (PMC8632060; doi:10.3389/fcimb.2021.774330)
Supplement: Supplementary file 2 [file DataSheet_1.zip › 16S_V3_V4-68╕÷╤∙▒╛JZD 2020.7.21/2.Alpha_diversity_analysis/Rarefaction/otu.ESC17.rabund]

0.03	279	4138	3377	1849	1385	909	896	661	639	600	535	465	350	318	313	288	261	246	242	241	215	195	186	173	172	168	165	164	152	148	135	134	130	124	122	114	111	100	98	96	94	94	94	89	88	81	78	72	69	68	65	64	61	59	58	51	49	49	48	48	46	45	45	44	44	44	43	42	41	40	37	30	29	28	26	26	24	24	23	23	22	22	21	21	21	18	18	18	17	16	15	15	15	14	14	14	13	13	12	12	12	11	11	11	11	10	10	10	10	9	9	9	9	9	9	9	9	8	8	8	8	8	7	7	7	7	7	7	7	7	7	7	7	7	7	6	6	6	6	6	6	6	6	6	6	5	5	5	5	5	5	5	5	5	5	5	5	4	4	4	4	4	4	4	4	4	4	3	3	3	3	3	3	3	3	3	3	3	3	3	3	3	3	3	3	2	2	2	2	2	2	2	2	2	2	2	2	2	2	2	2	2	2	2	1	1	1	1	1	1	1	1	1	1	1	1	1	1	1	1	1	1	1	1	1	1	1	1	1	1	1	1	1	1	1	1	1	1	1	1	1	1	1	1	1	1	1	1	1	1	1	1	1	1	1	1	1	1	1	1	1	1	1	1	1	1	1	1	1	1	1	1	1	1	1	1	1	1	1	1	
