# Supplementary material for: Characterization of Esophageal Microbiota in Patients With Esophagitis and Esophageal Squamous Cell Carcinoma
Source: Front Cell Infect Microbiol. 2021 Nov 11;11:774330. doi: 10.3389/fcimb.2021.774330 (PMC8632060; doi:10.3389/fcimb.2021.774330)
Supplement: Supplementary file 2 [file DataSheet_1.zip › 16S_V3_V4-68╕÷╤∙▒╛JZD 2020.7.21/2.Alpha_diversity_analysis/Rarefaction/otu.ESC18.rabund]

0.03	265	4879	1300	1102	1097	1073	1071	1065	952	934	721	636	619	587	397	365	272	270	261	216	215	210	194	184	175	173	165	153	141	140	130	121	115	112	109	109	108	107	101	97	96	93	91	90	83	82	81	80	77	74	73	73	67	67	63	63	61	59	57	50	50	45	40	40	39	38	36	35	35	32	31	31	30	30	30	28	28	27	26	25	24	24	24	23	22	22	21	18	17	17	16	16	15	15	15	14	13	13	12	12	12	11	11	11	11	11	11	10	10	10	10	9	9	9	9	9	9	8	8	7	7	6	6	5	5	5	5	5	4	4	4	4	4	4	4	4	4	4	4	3	3	3	3	3	3	3	3	3	3	3	3	3	2	2	2	2	2	2	2	2	2	2	2	2	2	2	2	2	2	2	2	2	2	2	2	2	2	2	2	2	2	2	2	2	2	2	2	1	1	1	1	1	1	1	1	1	1	1	1	1	1	1	1	1	1	1	1	1	1	1	1	1	1	1	1	1	1	1	1	1	1	1	1	1	1	1	1	1	1	1	1	1	1	1	1	1	1	1	1	1	1	1	1	1	1	1	1	1	1	1	1	1	1	1	1	1	1	1	1	1	1	1	1	1	1	1	
