# Supplementary material for: Characterization of Esophageal Microbiota in Patients With Esophagitis and Esophageal Squamous Cell Carcinoma
Source: Front Cell Infect Microbiol. 2021 Nov 11;11:774330. doi: 10.3389/fcimb.2021.774330 (PMC8632060; doi:10.3389/fcimb.2021.774330)
Supplement: Supplementary file 2 [file DataSheet_1.zip › 16S_V3_V4-68╕÷╤∙▒╛JZD 2020.7.21/2.Alpha_diversity_analysis/Rarefaction/otu.ESC19.rabund]

0.03	276	3927	3157	1931	1699	1298	934	793	768	694	644	451	278	272	268	260	258	249	243	209	197	176	171	168	163	143	118	114	113	109	104	104	95	91	84	83	83	83	81	81	75	73	71	68	64	63	63	60	60	59	59	56	55	54	52	52	52	47	46	46	44	43	43	42	41	41	40	39	38	37	37	37	37	34	34	33	32	30	30	29	29	28	26	25	22	21	21	20	20	19	19	19	19	17	16	16	16	16	16	15	15	15	14	14	13	13	12	12	12	11	11	11	11	11	11	10	10	10	9	9	9	9	9	8	8	8	7	7	7	7	7	7	7	6	6	6	5	5	5	5	5	5	5	5	5	5	5	5	5	5	5	5	4	4	4	4	4	4	4	4	4	4	3	3	3	3	3	3	3	3	3	3	3	3	3	2	2	2	2	2	2	2	2	2	2	2	2	2	2	2	2	2	2	2	2	2	2	2	2	2	2	2	2	2	2	2	2	2	1	1	1	1	1	1	1	1	1	1	1	1	1	1	1	1	1	1	1	1	1	1	1	1	1	1	1	1	1	1	1	1	1	1	1	1	1	1	1	1	1	1	1	1	1	1	1	1	1	1	1	1	1	1	1	1	1	1	1	1	1	1	1	1	1	1	1	1	1	
