# Supplementary material for: Characterization of Esophageal Microbiota in Patients With Esophagitis and Esophageal Squamous Cell Carcinoma
Source: Front Cell Infect Microbiol. 2021 Nov 11;11:774330. doi: 10.3389/fcimb.2021.774330 (PMC8632060; doi:10.3389/fcimb.2021.774330)
Supplement: Supplementary file 2 [file DataSheet_1.zip › 16S_V3_V4-68╕÷╤∙▒╛JZD 2020.7.21/2.Alpha_diversity_analysis/Rarefaction/otu.ESC2.rabund]

0.03	322	12827	1940	772	596	567	515	462	417	376	351	324	292	270	149	148	112	111	106	95	86	85	81	74	69	69	68	64	64	59	57	54	50	49	46	45	42	41	41	41	40	38	37	37	35	35	35	35	35	34	31	30	30	30	30	27	27	26	26	26	25	23	23	23	23	22	22	21	21	21	20	19	19	19	19	19	19	19	19	19	18	17	17	17	17	17	16	16	16	15	15	15	14	14	14	14	13	13	12	11	11	11	11	11	11	11	11	10	10	10	10	10	10	10	10	9	9	9	9	8	8	8	8	8	8	8	8	8	8	7	7	7	7	6	6	6	6	6	5	5	5	5	5	5	5	5	5	5	5	4	4	4	4	4	4	4	4	4	4	4	4	4	4	3	3	3	3	3	3	3	3	3	3	3	3	3	3	3	3	3	3	3	3	2	2	2	2	2	2	2	2	2	2	2	2	2	2	2	2	2	2	2	2	2	2	2	2	2	2	2	2	2	2	2	2	2	2	2	2	2	2	2	1	1	1	1	1	1	1	1	1	1	1	1	1	1	1	1	1	1	1	1	1	1	1	1	1	1	1	1	1	1	1	1	1	1	1	1	1	1	1	1	1	1	1	1	1	1	1	1	1	1	1	1	1	1	1	1	1	1	1	1	1	1	1	1	1	1	1	1	1	1	1	1	1	1	1	1	1	1	1	1	1	1	1	1	1	1	1	1	1	1	1	1	1	1	1	1	1	1	1	1	1	
