# Supplementary material for: Characterization of Esophageal Microbiota in Patients With Esophagitis and Esophageal Squamous Cell Carcinoma
Source: Front Cell Infect Microbiol. 2021 Nov 11;11:774330. doi: 10.3389/fcimb.2021.774330 (PMC8632060; doi:10.3389/fcimb.2021.774330)
Supplement: Supplementary file 2 [file DataSheet_1.zip › 16S_V3_V4-68╕÷╤∙▒╛JZD 2020.7.21/2.Alpha_diversity_analysis/Rarefaction/otu.ESC20.rabund]

0.03	364	3581	3116	2598	2406	1187	857	855	841	577	571	488	316	215	190	184	179	178	160	142	134	132	129	120	108	107	91	88	87	82	80	80	74	69	65	64	63	61	58	57	57	55	54	53	51	50	49	48	42	42	42	42	40	40	38	38	38	36	35	34	34	34	34	33	33	32	31	31	31	30	30	30	29	29	28	28	27	27	27	26	26	26	25	25	24	24	24	24	23	23	23	22	22	22	22	21	21	20	20	20	20	19	19	19	18	18	17	17	17	16	16	16	16	16	16	16	15	15	15	15	15	15	14	14	14	14	14	14	13	13	13	13	12	12	12	12	12	12	12	12	12	11	11	11	11	11	11	10	10	10	10	10	10	10	10	9	9	9	9	9	9	9	8	8	8	8	7	7	7	7	7	6	6	6	6	6	6	6	6	6	6	6	5	5	5	5	5	5	5	5	5	5	5	5	5	4	4	4	4	4	4	4	4	4	4	4	4	4	4	4	4	3	3	3	3	3	3	3	3	3	3	3	3	3	3	3	3	3	3	3	3	3	3	3	3	2	2	2	2	2	2	2	2	2	2	2	2	2	2	2	2	2	2	2	2	2	2	2	2	2	2	2	2	2	2	2	2	2	2	2	2	2	2	1	1	1	1	1	1	1	1	1	1	1	1	1	1	1	1	1	1	1	1	1	1	1	1	1	1	1	1	1	1	1	1	1	1	1	1	1	1	1	1	1	1	1	1	1	1	1	1	1	1	1	1	1	1	1	1	1	1	1	1	1	1	1	1	1	1	1	1	1	1	1	1	1	1	1	1	1	1	1	1	1	1	1	1	1	1	1	1	1	1	1	1	
