# Supplementary material for: Characterization of Esophageal Microbiota in Patients With Esophagitis and Esophageal Squamous Cell Carcinoma
Source: Front Cell Infect Microbiol. 2021 Nov 11;11:774330. doi: 10.3389/fcimb.2021.774330 (PMC8632060; doi:10.3389/fcimb.2021.774330)
Supplement: Supplementary file 2 [file DataSheet_1.zip › 16S_V3_V4-68╕÷╤∙▒╛JZD 2020.7.21/2.Alpha_diversity_analysis/Rarefaction/otu.ESC29.rabund]

0.03	224	8759	1512	1324	1312	1263	814	455	426	325	288	288	283	281	273	249	249	220	204	187	185	165	163	160	151	144	141	129	117	117	115	106	104	102	95	89	83	82	82	82	81	72	71	71	63	62	61	61	60	59	59	55	54	51	47	47	46	45	42	40	37	36	34	34	33	32	31	30	28	28	28	27	27	27	26	25	23	23	22	21	20	19	19	18	18	18	18	17	17	17	16	16	15	15	15	15	15	15	14	14	13	13	13	12	12	12	11	11	11	10	10	10	9	9	9	9	8	8	8	8	7	7	7	7	7	7	7	7	6	6	6	6	6	6	6	5	5	5	5	5	5	5	4	4	4	4	4	4	3	3	3	3	3	3	3	3	3	3	3	3	2	2	2	2	2	2	2	2	2	2	2	2	2	2	2	2	2	2	1	1	1	1	1	1	1	1	1	1	1	1	1	1	1	1	1	1	1	1	1	1	1	1	1	1	1	1	1	1	1	1	1	1	1	1	1	1	1	1	1	1	1	1	1	1	1	
