# Supplementary material for: Characterization of Esophageal Microbiota in Patients With Esophagitis and Esophageal Squamous Cell Carcinoma
Source: Front Cell Infect Microbiol. 2021 Nov 11;11:774330. doi: 10.3389/fcimb.2021.774330 (PMC8632060; doi:10.3389/fcimb.2021.774330)
Supplement: Supplementary file 2 [file DataSheet_1.zip › 16S_V3_V4-68╕÷╤∙▒╛JZD 2020.7.21/2.Alpha_diversity_analysis/Rarefaction/otu.ESC4.rabund]

0.03	222	11161	738	701	635	525	459	443	413	393	360	347	338	313	286	274	272	264	245	243	214	214	199	186	185	179	157	155	155	148	146	140	130	130	123	121	118	115	115	113	102	97	89	85	82	78	75	69	67	65	64	62	59	58	55	49	47	46	45	44	44	42	42	40	39	36	36	35	30	28	27	22	21	20	16	15	14	12	12	11	9	8	8	7	7	7	7	6	6	6	5	5	5	5	5	5	5	4	4	4	4	4	4	4	4	4	4	4	4	4	3	3	3	3	3	3	3	3	3	3	3	2	2	2	2	2	2	2	2	2	2	2	2	2	2	2	2	2	2	2	2	2	2	2	2	2	2	2	2	2	2	1	1	1	1	1	1	1	1	1	1	1	1	1	1	1	1	1	1	1	1	1	1	1	1	1	1	1	1	1	1	1	1	1	1	1	1	1	1	1	1	1	1	1	1	1	1	1	1	1	1	1	1	1	1	1	1	1	1	1	1	1	1	1	1	1	1	1	1	1	1	1	1	
