# Supplementary material for: Characterization of Esophageal Microbiota in Patients With Esophagitis and Esophageal Squamous Cell Carcinoma
Source: Front Cell Infect Microbiol. 2021 Nov 11;11:774330. doi: 10.3389/fcimb.2021.774330 (PMC8632060; doi:10.3389/fcimb.2021.774330)
Supplement: Supplementary file 2 [file DataSheet_1.zip › 16S_V3_V4-68╕÷╤∙▒╛JZD 2020.7.21/2.Alpha_diversity_analysis/Rarefaction/otu.ESC6.rabund]

0.03	337	11241	1932	1572	1211	1078	1004	280	224	145	138	135	134	122	121	118	117	108	106	94	93	88	85	78	76	74	72	71	69	63	63	62	59	59	58	55	52	52	44	41	41	41	39	39	39	37	36	35	35	34	34	34	34	33	32	30	29	29	29	27	27	27	27	26	26	26	26	26	25	25	25	24	24	24	23	23	23	22	20	20	20	20	19	18	18	18	17	17	17	17	17	16	16	15	15	15	15	15	14	14	14	14	14	14	14	13	13	13	13	12	12	12	12	12	12	12	11	11	11	11	11	11	11	11	11	11	11	11	11	10	10	10	10	10	9	9	9	9	9	8	8	8	8	8	8	8	8	8	8	8	8	7	7	7	7	7	7	7	7	6	6	6	6	6	6	5	5	5	5	5	5	5	5	4	4	4	4	4	4	4	4	4	4	4	4	4	4	4	4	3	3	3	3	3	3	3	3	3	3	3	3	3	3	3	3	3	2	2	2	2	2	2	2	2	2	2	2	2	2	2	2	2	2	2	2	2	2	2	2	2	2	2	2	2	2	2	2	2	2	2	1	1	1	1	1	1	1	1	1	1	1	1	1	1	1	1	1	1	1	1	1	1	1	1	1	1	1	1	1	1	1	1	1	1	1	1	1	1	1	1	1	1	1	1	1	1	1	1	1	1	1	1	1	1	1	1	1	1	1	1	1	1	1	1	1	1	1	1	1	1	1	1	1	1	1	1	1	1	1	1	1	1	1	1	1	1	1	1	1	1	1	1	1	1	1	1	1	1	
