# Supplementary material for: Characterization of Esophageal Microbiota in Patients With Esophagitis and Esophageal Squamous Cell Carcinoma
Source: Front Cell Infect Microbiol. 2021 Nov 11;11:774330. doi: 10.3389/fcimb.2021.774330 (PMC8632060; doi:10.3389/fcimb.2021.774330)
Supplement: Supplementary file 2 [file DataSheet_1.zip › 16S_V3_V4-68╕÷╤∙▒╛JZD 2020.7.21/2.Alpha_diversity_analysis/Rarefaction/otu.ESC7.rabund]

0.03	313	4624	2423	2266	1688	1037	917	658	602	474	454	441	353	348	301	299	275	268	251	250	232	214	206	202	177	161	161	160	158	130	120	119	117	100	99	96	94	93	88	88	85	80	80	73	72	71	68	68	67	62	60	54	53	52	50	42	40	38	36	36	33	33	32	32	31	31	30	28	26	24	24	24	23	23	22	22	22	21	20	20	19	19	18	17	17	17	17	16	16	16	16	16	16	15	15	15	14	14	14	14	13	13	13	13	13	13	13	12	12	12	12	11	11	11	11	11	11	11	11	10	10	10	10	10	10	10	10	10	9	9	9	9	9	9	9	9	9	9	9	9	9	8	8	8	8	8	8	8	8	8	8	8	7	7	7	7	6	6	6	6	6	5	5	5	5	5	5	5	5	4	4	4	4	4	4	4	4	4	4	4	4	4	4	4	4	3	3	3	3	3	3	3	3	3	3	3	3	3	3	3	3	3	3	3	2	2	2	2	2	2	2	2	2	2	2	2	2	2	2	2	2	2	2	2	2	2	2	2	2	2	2	2	2	2	2	2	1	1	1	1	1	1	1	1	1	1	1	1	1	1	1	1	1	1	1	1	1	1	1	1	1	1	1	1	1	1	1	1	1	1	1	1	1	1	1	1	1	1	1	1	1	1	1	1	1	1	1	1	1	1	1	1	1	1	1	1	1	1	1	1	1	1	1	1	1	1	1	1	1	1	1	1	1	1	
