# Supplementary material for: Characterization of Esophageal Microbiota in Patients With Esophagitis and Esophageal Squamous Cell Carcinoma
Source: Front Cell Infect Microbiol. 2021 Nov 11;11:774330. doi: 10.3389/fcimb.2021.774330 (PMC8632060; doi:10.3389/fcimb.2021.774330)
Supplement: Supplementary file 2 [file DataSheet_1.zip › 16S_V3_V4-68╕÷╤∙▒╛JZD 2020.7.21/2.Alpha_diversity_analysis/Rarefaction/otu.ESC8.rabund]

0.03	288	7726	2736	778	737	673	596	590	551	524	479	458	435	361	320	299	286	217	205	194	193	167	154	144	140	134	134	121	119	116	106	93	87	84	82	77	77	71	69	68	67	66	65	63	63	62	62	61	59	57	57	56	56	55	54	54	52	51	49	49	49	49	48	46	46	45	43	43	41	38	38	36	35	35	35	34	33	32	30	30	29	29	28	28	27	27	27	26	26	26	25	25	24	24	24	23	23	22	22	22	21	19	19	18	18	18	18	18	18	17	17	16	16	16	15	14	14	14	13	12	12	12	11	9	9	9	9	9	9	9	9	9	8	8	8	7	7	7	7	6	6	6	6	6	5	5	5	5	5	5	5	5	5	4	4	4	4	4	4	4	4	3	3	3	3	3	3	3	3	3	3	3	3	3	3	3	3	3	3	3	2	2	2	2	2	2	2	2	2	2	2	2	2	2	2	2	2	2	2	2	2	2	2	2	2	2	2	2	2	2	2	2	1	1	1	1	1	1	1	1	1	1	1	1	1	1	1	1	1	1	1	1	1	1	1	1	1	1	1	1	1	1	1	1	1	1	1	1	1	1	1	1	1	1	1	1	1	1	1	1	1	1	1	1	1	1	1	1	1	1	1	1	1	1	1	1	1	1	1	1	1	1	1	1	1	1	1	1	1	
