# Supplementary material for: Characterization of Esophageal Microbiota in Patients With Esophagitis and Esophageal Squamous Cell Carcinoma
Source: Front Cell Infect Microbiol. 2021 Nov 11;11:774330. doi: 10.3389/fcimb.2021.774330 (PMC8632060; doi:10.3389/fcimb.2021.774330)
Supplement: Supplementary file 2 [file DataSheet_1.zip › 16S_V3_V4-68╕÷╤∙▒╛JZD 2020.7.21/2.Alpha_diversity_analysis/Rarefaction/otu.ESC9.rabund]

0.03	304	6800	2427	1505	1418	1323	550	510	430	405	376	366	355	307	276	266	252	213	201	163	155	138	122	116	113	96	96	92	90	90	89	86	80	79	79	77	75	73	72	72	72	71	70	70	67	66	65	65	61	59	59	58	57	56	55	55	53	52	52	51	51	51	51	50	49	48	47	46	46	45	44	44	43	42	41	40	39	38	37	37	36	35	35	34	33	33	32	32	30	29	28	28	28	28	27	27	26	25	25	24	24	23	23	22	22	20	20	20	19	17	17	17	16	15	15	14	14	12	12	12	11	11	11	11	10	10	10	10	10	10	10	10	10	9	9	9	9	9	9	8	8	7	7	7	7	7	7	6	6	6	6	6	6	6	5	5	5	5	5	5	5	5	5	4	4	4	4	4	3	3	3	3	3	3	3	3	3	3	3	3	3	3	3	3	3	3	3	3	3	3	3	3	3	2	2	2	2	2	2	2	2	2	2	2	2	2	2	2	2	2	2	2	2	2	2	2	2	2	2	2	2	2	2	2	1	1	1	1	1	1	1	1	1	1	1	1	1	1	1	1	1	1	1	1	1	1	1	1	1	1	1	1	1	1	1	1	1	1	1	1	1	1	1	1	1	1	1	1	1	1	1	1	1	1	1	1	1	1	1	1	1	1	1	1	1	1	1	1	1	1	1	1	1	1	1	1	1	1	1	1	1	1	1	1	1	
