# Supplementary material for: Characterization of Esophageal Microbiota in Patients With Esophagitis and Esophageal Squamous Cell Carcinoma
Source: Front Cell Infect Microbiol. 2021 Nov 11;11:774330. doi: 10.3389/fcimb.2021.774330 (PMC8632060; doi:10.3389/fcimb.2021.774330)
Supplement: Supplementary file 2 [file DataSheet_1.zip › 16S_V3_V4-68╕÷╤∙▒╛JZD 2020.7.21/2.Alpha_diversity_analysis/Rarefaction/otu.Nor11.rabund]

0.03	230	3165	2259	1291	790	747	746	702	604	581	559	538	535	519	498	463	396	393	391	388	345	333	315	302	265	254	234	227	222	192	167	166	162	159	158	158	156	148	146	142	136	131	127	123	122	120	118	110	109	108	104	103	102	98	97	94	93	88	85	84	80	80	80	79	78	71	69	65	61	60	55	54	47	47	46	44	42	36	33	33	25	23	20	19	15	14	13	13	12	10	10	10	9	9	9	9	9	8	8	8	8	6	6	6	5	5	5	5	5	5	5	4	4	4	4	4	4	4	4	4	3	3	3	3	3	3	3	3	3	3	3	3	3	3	3	3	3	2	2	2	2	2	2	2	2	2	2	2	2	2	2	2	2	2	2	2	2	2	2	2	2	2	2	2	2	2	2	2	2	2	1	1	1	1	1	1	1	1	1	1	1	1	1	1	1	1	1	1	1	1	1	1	1	1	1	1	1	1	1	1	1	1	1	1	1	1	1	1	1	1	1	1	1	1	1	1	1	1	1	1	1	1	1	1	1	1	1	1	1	1	1	
