# Supplementary material for: Characterization of Esophageal Microbiota in Patients With Esophagitis and Esophageal Squamous Cell Carcinoma
Source: Front Cell Infect Microbiol. 2021 Nov 11;11:774330. doi: 10.3389/fcimb.2021.774330 (PMC8632060; doi:10.3389/fcimb.2021.774330)
Supplement: Supplementary file 2 [file DataSheet_1.zip › 16S_V3_V4-68╕÷╤∙▒╛JZD 2020.7.21/2.Alpha_diversity_analysis/Rarefaction/otu.Nor17.rabund]

0.03	188	4060	2450	1435	1371	1112	904	900	826	792	695	680	508	461	397	305	300	281	270	266	243	223	222	217	202	165	165	159	157	153	145	144	144	135	124	123	123	123	116	111	103	102	98	98	89	79	78	77	71	67	67	61	60	60	57	56	55	53	52	51	50	42	40	38	35	34	34	34	33	31	31	29	27	26	26	24	23	22	22	20	19	17	16	16	14	13	13	12	11	11	10	10	9	8	7	7	7	6	6	6	5	5	5	5	4	4	4	4	4	4	4	4	4	3	3	3	3	3	3	3	3	3	3	3	3	2	2	2	2	2	2	2	2	2	2	2	2	2	2	2	2	2	2	2	2	1	1	1	1	1	1	1	1	1	1	1	1	1	1	1	1	1	1	1	1	1	1	1	1	1	1	1	1	1	1	1	1	1	1	1	1	1	1	1	1	1	1	1	1	
