# Supplementary material for: Characterization of Esophageal Microbiota in Patients With Esophagitis and Esophageal Squamous Cell Carcinoma
Source: Front Cell Infect Microbiol. 2021 Nov 11;11:774330. doi: 10.3389/fcimb.2021.774330 (PMC8632060; doi:10.3389/fcimb.2021.774330)
Supplement: Supplementary file 2 [file DataSheet_1.zip › 16S_V3_V4-68╕÷╤∙▒╛JZD 2020.7.21/2.Alpha_diversity_analysis/Rarefaction/otu.Nor18.rabund]

0.03	207	12201	2025	1015	753	640	583	573	495	456	401	379	306	205	155	149	138	131	114	107	104	103	100	96	93	84	72	71	69	69	65	60	57	56	49	48	47	45	45	44	42	40	38	36	35	30	30	30	28	27	27	25	24	24	23	21	20	20	20	19	19	19	19	18	18	18	17	17	17	16	16	16	14	14	13	13	13	13	13	13	12	12	12	12	12	11	11	11	11	11	10	10	10	10	10	10	9	9	9	9	9	9	9	9	8	8	8	8	8	7	7	7	7	7	7	7	7	6	6	6	6	6	6	6	6	6	5	5	5	5	5	5	5	5	4	4	4	4	3	3	3	3	3	3	3	3	3	3	3	3	3	3	3	3	2	2	2	2	2	2	2	2	2	2	2	2	2	2	2	2	2	2	2	2	2	2	2	1	1	1	1	1	1	1	1	1	1	1	1	1	1	1	1	1	1	1	1	1	1	1	1	1	1	1	1	1	1	1	
