# Supplementary material for: Characterization of Esophageal Microbiota in Patients With Esophagitis and Esophageal Squamous Cell Carcinoma
Source: Front Cell Infect Microbiol. 2021 Nov 11;11:774330. doi: 10.3389/fcimb.2021.774330 (PMC8632060; doi:10.3389/fcimb.2021.774330)
Supplement: Supplementary file 2 [file DataSheet_1.zip › 16S_V3_V4-68╕÷╤∙▒╛JZD 2020.7.21/2.Alpha_diversity_analysis/Rarefaction/otu.Nor19.rabund]

0.03	128	2064	1635	1623	1204	1086	894	703	646	639	582	564	537	527	450	445	442	414	410	410	348	330	326	323	284	278	272	270	263	248	248	233	229	229	224	213	207	197	186	182	155	152	147	136	134	129	129	128	127	121	118	117	116	111	100	91	88	87	87	79	72	65	63	55	53	50	45	44	44	41	39	38	36	35	33	31	28	28	14	13	13	13	11	6	6	5	4	3	2	2	2	2	2	2	2	2	2	2	1	1	1	1	1	1	1	1	1	1	1	1	1	1	1	1	1	1	1	1	1	1	1	1	1	1	1	1	1	1	1	
