# Supplementary material for: Characterization of Esophageal Microbiota in Patients With Esophagitis and Esophageal Squamous Cell Carcinoma
Source: Front Cell Infect Microbiol. 2021 Nov 11;11:774330. doi: 10.3389/fcimb.2021.774330 (PMC8632060; doi:10.3389/fcimb.2021.774330)
Supplement: Supplementary file 2 [file DataSheet_1.zip › 16S_V3_V4-68╕÷╤∙▒╛JZD 2020.7.21/2.Alpha_diversity_analysis/Rarefaction/otu.Nor20.rabund]

0.03	388	3866	2619	1708	1118	1087	891	623	612	502	486	479	438	423	400	343	336	272	262	224	222	219	209	207	203	185	181	168	153	152	142	138	138	127	127	122	122	108	98	97	90	89	80	76	75	73	69	67	67	62	62	57	56	56	55	55	54	53	48	47	47	45	44	40	39	38	35	35	34	34	34	34	33	32	31	31	31	30	29	29	29	29	28	28	27	26	26	26	25	25	25	24	22	22	22	21	21	21	21	21	21	20	20	20	19	19	19	18	18	18	18	18	18	17	17	17	16	16	16	15	15	15	14	14	14	13	13	12	12	12	12	12	11	11	11	11	11	11	11	10	10	10	10	10	10	9	9	9	9	9	9	9	8	8	8	8	7	7	7	7	7	7	7	7	7	7	7	7	6	6	6	6	6	6	6	6	6	6	6	6	6	6	6	5	5	5	5	5	5	5	5	5	5	5	4	4	4	4	4	4	4	4	4	4	4	4	4	4	4	4	4	4	4	4	4	4	4	4	3	3	3	3	3	3	3	3	3	3	3	3	3	3	3	3	3	3	3	3	3	3	3	3	3	3	3	3	3	3	3	3	3	3	3	3	2	2	2	2	2	2	2	2	2	2	2	2	2	2	2	2	2	2	2	2	2	2	2	2	2	2	2	2	2	2	2	2	2	2	2	2	2	2	2	2	2	2	2	2	2	2	1	1	1	1	1	1	1	1	1	1	1	1	1	1	1	1	1	1	1	1	1	1	1	1	1	1	1	1	1	1	1	1	1	1	1	1	1	1	1	1	1	1	1	1	1	1	1	1	1	1	1	1	1	1	1	1	1	1	1	1	1	1	1	1	1	1	1	1	1	1	1	1	1	1	1	1	1	1	1	1	1	1	1	1	1	1	1	1	1	
