# Supplementary material for: Characterization of Esophageal Microbiota in Patients With Esophagitis and Esophageal Squamous Cell Carcinoma
Source: Front Cell Infect Microbiol. 2021 Nov 11;11:774330. doi: 10.3389/fcimb.2021.774330 (PMC8632060; doi:10.3389/fcimb.2021.774330)
Supplement: Supplementary file 2 [file DataSheet_1.zip › 16S_V3_V4-68╕÷╤∙▒╛JZD 2020.7.21/2.Alpha_diversity_analysis/Rarefaction/otu.Nor21.rabund]

0.03	295	8798	2228	981	602	535	458	440	434	375	374	359	338	320	308	296	262	261	219	219	211	196	190	176	174	173	164	157	142	133	128	127	118	115	113	103	103	103	96	95	93	84	76	75	75	75	68	65	64	63	62	60	59	59	57	56	56	55	52	51	49	48	48	46	44	43	42	42	37	36	35	35	31	31	27	25	25	25	24	23	23	23	23	22	22	21	20	20	20	19	17	16	15	15	15	15	15	14	14	13	13	13	12	12	12	12	12	11	11	11	10	10	10	10	10	9	9	9	9	9	9	9	8	7	7	7	7	7	7	7	6	6	6	6	6	6	6	5	5	5	5	5	5	5	4	4	4	4	4	4	4	4	4	4	4	4	4	4	4	4	4	4	4	4	4	4	4	3	3	3	3	3	3	3	3	3	3	3	3	3	3	2	2	2	2	2	2	2	2	2	2	2	2	2	2	2	2	2	2	2	2	2	2	2	2	2	2	2	2	2	2	2	2	2	2	1	1	1	1	1	1	1	1	1	1	1	1	1	1	1	1	1	1	1	1	1	1	1	1	1	1	1	1	1	1	1	1	1	1	1	1	1	1	1	1	1	1	1	1	1	1	1	1	1	1	1	1	1	1	1	1	1	1	1	1	1	1	1	1	1	1	1	1	1	1	1	1	1	1	1	1	1	1	1	1	1	
