# Supplementary material for: Characterization of Esophageal Microbiota in Patients With Esophagitis and Esophageal Squamous Cell Carcinoma
Source: Front Cell Infect Microbiol. 2021 Nov 11;11:774330. doi: 10.3389/fcimb.2021.774330 (PMC8632060; doi:10.3389/fcimb.2021.774330)
Supplement: Supplementary file 2 [file DataSheet_1.zip › 16S_V3_V4-68╕÷╤∙▒╛JZD 2020.7.21/2.Alpha_diversity_analysis/Rarefaction/otu.Nor3.rabund]

0.03	304	3011	1560	1260	1003	810	746	693	638	615	540	504	474	307	263	255	248	243	240	221	220	211	205	196	196	184	183	181	175	171	170	167	162	161	160	156	143	138	136	133	132	125	116	112	109	99	97	97	97	89	89	89	87	85	82	81	79	78	76	76	69	69	69	69	67	67	66	65	65	65	64	64	61	59	59	58	58	58	57	54	54	52	50	50	50	50	49	49	49	48	47	47	47	46	45	44	43	41	41	41	40	40	38	38	37	37	37	36	36	35	34	34	33	33	32	32	32	32	32	32	32	31	30	30	29	28	28	28	28	27	27	27	26	26	26	26	26	26	25	25	25	24	24	24	24	24	24	23	23	22	22	22	22	22	22	20	20	18	18	18	17	17	17	17	17	16	16	16	16	15	15	15	14	14	14	14	14	14	14	14	13	13	13	13	13	12	12	12	11	11	11	10	10	10	10	10	9	9	9	8	8	8	8	8	7	7	7	7	6	6	6	6	5	5	5	5	4	4	4	4	4	4	3	3	3	3	3	3	3	3	3	3	3	3	3	3	2	2	2	2	2	2	2	2	2	2	2	2	2	2	2	2	2	2	2	2	1	1	1	1	1	1	1	1	1	1	1	1	1	1	1	1	1	1	1	1	1	1	1	1	1	1	1	1	1	1	1	1	1	1	1	1	1	1	1	1	1	1	1	1	1	1	1	1	1	
