# Supplementary material for: Characterization of Esophageal Microbiota in Patients With Esophagitis and Esophageal Squamous Cell Carcinoma
Source: Front Cell Infect Microbiol. 2021 Nov 11;11:774330. doi: 10.3389/fcimb.2021.774330 (PMC8632060; doi:10.3389/fcimb.2021.774330)
Supplement: Supplementary file 2 [file DataSheet_1.zip › 16S_V3_V4-68╕÷╤∙▒╛JZD 2020.7.21/2.Alpha_diversity_analysis/Rarefaction/otu.Nor7.rabund]

0.03	224	8179	1074	904	879	749	728	718	697	672	452	432	414	411	408	404	378	338	327	289	233	224	222	210	209	208	199	192	186	180	180	160	144	134	131	129	126	122	104	104	89	87	83	83	83	82	76	76	74	57	57	54	42	39	38	33	26	26	26	26	25	20	20	20	18	17	16	15	14	14	13	13	13	11	11	11	10	10	9	9	9	8	8	8	8	7	7	7	7	7	6	6	6	6	6	6	6	6	5	5	5	5	4	4	4	4	4	4	4	4	3	3	3	3	3	3	3	3	3	3	3	3	3	3	3	3	3	3	3	3	3	3	3	2	2	2	2	2	2	2	2	2	2	2	2	2	2	2	2	2	2	2	2	2	2	2	1	1	1	1	1	1	1	1	1	1	1	1	1	1	1	1	1	1	1	1	1	1	1	1	1	1	1	1	1	1	1	1	1	1	1	1	1	1	1	1	1	1	1	1	1	1	1	1	1	1	1	1	1	1	1	1	1	1	1	1	1	1	1	1	1	1	1	1	1	
