# Supplementary material for: Characterization of Esophageal Microbiota in Patients With Esophagitis and Esophageal Squamous Cell Carcinoma
Source: Front Cell Infect Microbiol. 2021 Nov 11;11:774330. doi: 10.3389/fcimb.2021.774330 (PMC8632060; doi:10.3389/fcimb.2021.774330)
Supplement: Supplementary file 2 [file DataSheet_1.zip › 16S_V3_V4-68╕÷╤∙▒╛JZD 2020.7.21/2.Alpha_diversity_analysis/Rarefaction/otu.Nor8.rabund]

0.03	227	3090	2331	2035	1546	1210	789	788	597	580	561	498	478	458	438	434	374	330	321	287	251	233	228	216	216	200	172	168	165	164	152	152	137	135	126	126	117	113	107	104	98	96	89	87	87	85	85	84	81	80	77	77	74	73	73	73	73	72	71	70	66	60	59	57	56	55	50	50	50	50	48	48	47	45	42	41	38	37	36	35	32	32	29	28	26	25	25	25	24	23	17	15	15	14	11	10	10	10	9	7	7	7	7	7	6	5	5	5	5	5	5	5	4	4	4	4	4	4	4	4	4	4	4	3	3	3	3	3	3	3	3	3	3	3	2	2	2	2	2	2	2	2	2	2	2	2	2	2	2	2	2	2	2	2	2	2	2	2	2	2	2	1	1	1	1	1	1	1	1	1	1	1	1	1	1	1	1	1	1	1	1	1	1	1	1	1	1	1	1	1	1	1	1	1	1	1	1	1	1	1	1	1	1	1	1	1	1	1	1	1	1	1	1	1	1	1	1	1	1	1	1	1	1	1	1	1	1	1	
