# Supplementary material for: Characterization of Esophageal Microbiota in Patients With Esophagitis and Esophageal Squamous Cell Carcinoma
Source: Front Cell Infect Microbiol. 2021 Nov 11;11:774330. doi: 10.3389/fcimb.2021.774330 (PMC8632060; doi:10.3389/fcimb.2021.774330)
Supplement: Supplementary file 2 [file DataSheet_1.zip › 16S_V3_V4-68╕÷╤∙▒╛JZD 2020.7.21/2.Alpha_diversity_analysis/Shannon/Samples_shannon/otu.ES1.shannon]

numsampled	0.03	lci	hci
1	-0.0000	-0.0000	-0.0000
500	3.5210	3.3222	3.6996
1000	3.6259	3.4856	3.7425
1500	3.6604	3.5568	3.7565
2000	3.6785	3.5966	3.7676
2500	3.6965	3.6090	3.7744
3000	3.7089	3.6430	3.7752
3500	3.7165	3.6518	3.7832
4000	3.7215	3.6653	3.7861
4500	3.7241	3.6707	3.7917
5000	3.7306	3.6801	3.7799
5500	3.7329	3.6884	3.7777
6000	3.7334	3.6878	3.7799
6500	3.7374	3.6944	3.7787
7000	3.7398	3.6965	3.7811
7500	3.7401	3.7081	3.7819
8000	3.7414	3.7029	3.7830
8500	3.7438	3.7047	3.7776
9000	3.7462	3.7057	3.7785
9500	3.7451	3.7107	3.7809
10000	3.7463	3.7136	3.7759
10500	3.7482	3.7180	3.7770
11000	3.7484	3.7191	3.7775
11500	3.7500	3.7178	3.7755
12000	3.7494	3.7223	3.7767
12500	3.7504	3.7218	3.7747
13000	3.7503	3.7226	3.7752
13500	3.7507	3.7224	3.7735
14000	3.7528	3.7273	3.7737
14500	3.7533	3.7255	3.7762
15000	3.7536	3.7306	3.7722
15500	3.7538	3.7346	3.7712
16000	3.7547	3.7355	3.7721
16500	3.7549	3.7370	3.7714
17000	3.7548	3.7386	3.7709
17500	3.7550	3.7388	3.7722
18000	3.7553	3.7408	3.7694
18500	3.7556	3.7412	3.7708
19000	3.7556	3.7410	3.7683
19500	3.7561	3.7410	3.7689
20000	3.7555	3.7420	3.7675
20500	3.7550	3.7431	3.7648
21000	3.7552	3.7453	3.7658
21500	3.7553	3.7458	3.7676
22000	3.7558	3.7469	3.7624
22500	3.7551	3.7497	3.7607
23000	3.7559	3.7514	3.7595
23500	3.7563	3.7543	3.7587
23656	3.7562	3.7562	3.7562
