# Supplementary material for: Characterization of Esophageal Microbiota in Patients With Esophagitis and Esophageal Squamous Cell Carcinoma
Source: Front Cell Infect Microbiol. 2021 Nov 11;11:774330. doi: 10.3389/fcimb.2021.774330 (PMC8632060; doi:10.3389/fcimb.2021.774330)
Supplement: Supplementary file 2 [file DataSheet_1.zip › 16S_V3_V4-68╕÷╤∙▒╛JZD 2020.7.21/2.Alpha_diversity_analysis/Shannon/Samples_shannon/otu.ES10.shannon]

numsampled	0.03	lci	hci
1	-0.0000	-0.0000	-0.0000
500	3.6001	3.4315	3.7792
1000	3.6902	3.5770	3.8126
1500	3.7396	3.6479	3.8235
2000	3.7651	3.6804	3.8418
2500	3.7763	3.7052	3.8582
3000	3.7849	3.7073	3.8502
3500	3.7957	3.7262	3.8602
4000	3.7993	3.7374	3.8541
4500	3.8068	3.7463	3.8463
5000	3.8110	3.7615	3.8463
5500	3.8138	3.7681	3.8502
6000	3.8178	3.7760	3.8533
6500	3.8177	3.7806	3.8536
7000	3.8201	3.7875	3.8502
7500	3.8217	3.7902	3.8497
8000	3.8242	3.7907	3.8522
8500	3.8235	3.7956	3.8537
9000	3.8251	3.7942	3.8528
9500	3.8262	3.8001	3.8538
10000	3.8270	3.8044	3.8554
10500	3.8290	3.8055	3.8618
11000	3.8298	3.8072	3.8608
11500	3.8308	3.8108	3.8581
12000	3.8295	3.8118	3.8567
12500	3.8320	3.8144	3.8570
13000	3.8327	3.8144	3.8546
13500	3.8335	3.8150	3.8543
14000	3.8339	3.8181	3.8555
14500	3.8341	3.8193	3.8529
15000	3.8344	3.8196	3.8529
15500	3.8354	3.8191	3.8516
16000	3.8349	3.8184	3.8540
16500	3.8369	3.8217	3.8535
17000	3.8372	3.8227	3.8547
17500	3.8383	3.8225	3.8524
18000	3.8386	3.8219	3.8497
18500	3.8384	3.8243	3.8502
19000	3.8391	3.8258	3.8501
19500	3.8393	3.8257	3.8489
20000	3.8385	3.8285	3.8477
20500	3.8394	3.8299	3.8486
21000	3.8397	3.8304	3.8479
21500	3.8396	3.8317	3.8472
22000	3.8399	3.8321	3.8475
22500	3.8402	3.8333	3.8456
23000	3.8403	3.8356	3.8439
23500	3.8401	3.8381	3.8420
23656	3.8403	3.8403	3.8403
