# Supplementary material for: Characterization of Esophageal Microbiota in Patients With Esophagitis and Esophageal Squamous Cell Carcinoma
Source: Front Cell Infect Microbiol. 2021 Nov 11;11:774330. doi: 10.3389/fcimb.2021.774330 (PMC8632060; doi:10.3389/fcimb.2021.774330)
Supplement: Supplementary file 2 [file DataSheet_1.zip › 16S_V3_V4-68╕÷╤∙▒╛JZD 2020.7.21/2.Alpha_diversity_analysis/Shannon/Samples_shannon/otu.ES11.shannon]

numsampled	0.03	lci	hci
1	-0.0000	-0.0000	-0.0000
500	3.6128	3.4366	3.7605
1000	3.7041	3.6029	3.8097
1500	3.7363	3.6432	3.8112
2000	3.7595	3.6787	3.8364
2500	3.7746	3.6873	3.8411
3000	3.7790	3.6963	3.8394
3500	3.7893	3.7166	3.8359
4000	3.7957	3.7214	3.8377
4500	3.8011	3.7355	3.8371
5000	3.7994	3.7464	3.8427
5500	3.8011	3.7543	3.8404
6000	3.8028	3.7586	3.8409
6500	3.8066	3.7591	3.8426
7000	3.8080	3.7625	3.8468
7500	3.8077	3.7665	3.8407
8000	3.8106	3.7744	3.8400
8500	3.8101	3.7752	3.8373
9000	3.8135	3.7791	3.8382
9500	3.8138	3.7828	3.8409
10000	3.8156	3.7838	3.8401
10500	3.8168	3.7862	3.8404
11000	3.8170	3.7883	3.8463
11500	3.8170	3.7889	3.8455
12000	3.8184	3.7894	3.8433
12500	3.8193	3.7902	3.8419
13000	3.8195	3.7917	3.8411
13500	3.8196	3.7962	3.8423
14000	3.8204	3.7978	3.8390
14500	3.8206	3.7974	3.8390
15000	3.8207	3.7980	3.8396
15500	3.8210	3.8028	3.8400
16000	3.8215	3.8035	3.8395
16500	3.8213	3.8074	3.8385
17000	3.8226	3.8097	3.8357
17500	3.8233	3.8107	3.8353
18000	3.8244	3.8088	3.8361
18500	3.8237	3.8105	3.8359
19000	3.8231	3.8131	3.8355
19500	3.8237	3.8130	3.8359
20000	3.8231	3.8133	3.8346
20500	3.8239	3.8152	3.8344
21000	3.8239	3.8160	3.8346
21500	3.8247	3.8181	3.8329
22000	3.8256	3.8199	3.8330
22500	3.8257	3.8201	3.8306
23000	3.8261	3.8222	3.8289
23500	3.8264	3.8243	3.8281
23656	3.8263	3.8263	3.8263
