# Supplementary material for: Characterization of Esophageal Microbiota in Patients With Esophagitis and Esophageal Squamous Cell Carcinoma
Source: Front Cell Infect Microbiol. 2021 Nov 11;11:774330. doi: 10.3389/fcimb.2021.774330 (PMC8632060; doi:10.3389/fcimb.2021.774330)
Supplement: Supplementary file 2 [file DataSheet_1.zip › 16S_V3_V4-68╕÷╤∙▒╛JZD 2020.7.21/2.Alpha_diversity_analysis/Shannon/Samples_shannon/otu.ES12.shannon]

numsampled	0.03	lci	hci
1	-0.0000	-0.0000	-0.0000
500	2.5009	2.4317	2.5737
1000	2.5128	2.4709	2.5780
1500	2.5183	2.4808	2.5746
2000	2.5207	2.4821	2.5696
2500	2.5209	2.4892	2.5661
3000	2.5242	2.5002	2.5606
3500	2.5256	2.5014	2.5592
4000	2.5254	2.5046	2.5566
4500	2.5290	2.5080	2.5559
5000	2.5299	2.5094	2.5569
5500	2.5295	2.5111	2.5548
6000	2.5297	2.5078	2.5510
6500	2.5318	2.5132	2.5481
7000	2.5307	2.5130	2.5486
7500	2.5298	2.5115	2.5444
8000	2.5296	2.5092	2.5430
8500	2.5294	2.5112	2.5449
9000	2.5293	2.5137	2.5447
9500	2.5297	2.5152	2.5428
10000	2.5301	2.5173	2.5434
10500	2.5307	2.5193	2.5422
11000	2.5308	2.5191	2.5414
11500	2.5315	2.5191	2.5415
12000	2.5316	2.5213	2.5415
12500	2.5318	2.5218	2.5421
13000	2.5321	2.5223	2.5421
13500	2.5319	2.5231	2.5423
14000	2.5323	2.5214	2.5412
14500	2.5322	2.5232	2.5424
15000	2.5324	2.5202	2.5415
15500	2.5324	2.5228	2.5404
16000	2.5334	2.5241	2.5413
16500	2.5333	2.5256	2.5410
17000	2.5336	2.5247	2.5408
17500	2.5334	2.5254	2.5384
18000	2.5331	2.5254	2.5400
18500	2.5329	2.5260	2.5392
19000	2.5330	2.5274	2.5376
19500	2.5329	2.5264	2.5387
20000	2.5330	2.5275	2.5385
20500	2.5330	2.5277	2.5377
21000	2.5329	2.5284	2.5375
21500	2.5327	2.5292	2.5370
22000	2.5327	2.5293	2.5364
22500	2.5326	2.5300	2.5350
23000	2.5326	2.5304	2.5345
23500	2.5326	2.5317	2.5338
23656	2.5327	2.5327	2.5327
