# Supplementary material for: Characterization of Esophageal Microbiota in Patients With Esophagitis and Esophageal Squamous Cell Carcinoma
Source: Front Cell Infect Microbiol. 2021 Nov 11;11:774330. doi: 10.3389/fcimb.2021.774330 (PMC8632060; doi:10.3389/fcimb.2021.774330)
Supplement: Supplementary file 2 [file DataSheet_1.zip › 16S_V3_V4-68╕÷╤∙▒╛JZD 2020.7.21/2.Alpha_diversity_analysis/Shannon/Samples_shannon/otu.ES13.shannon]

numsampled	0.03	lci	hci
1	-0.0000	-0.0000	-0.0000
500	2.8695	2.7282	3.0335
1000	2.9418	2.8435	3.0699
1500	2.9738	2.9018	3.0711
2000	2.9903	2.9240	3.0701
2500	3.0029	2.9301	3.0676
3000	3.0056	2.9299	3.0814
3500	3.0163	2.9352	3.0792
4000	3.0197	2.9433	3.0806
4500	3.0213	2.9552	3.0735
5000	3.0246	2.9707	3.0713
5500	3.0274	2.9716	3.0722
6000	3.0287	2.9811	3.0676
6500	3.0312	2.9792	3.0762
7000	3.0323	2.9903	3.0693
7500	3.0337	2.9981	3.0620
8000	3.0359	2.9949	3.0680
8500	3.0358	2.9986	3.0669
9000	3.0343	3.0005	3.0653
9500	3.0344	3.0045	3.0638
10000	3.0357	3.0071	3.0646
10500	3.0396	3.0065	3.0595
11000	3.0395	3.0138	3.0606
11500	3.0391	3.0104	3.0664
12000	3.0404	3.0133	3.0638
12500	3.0413	3.0127	3.0634
13000	3.0418	3.0153	3.0625
13500	3.0447	3.0170	3.0638
14000	3.0450	3.0161	3.0671
14500	3.0446	3.0190	3.0628
15000	3.0442	3.0244	3.0626
15500	3.0458	3.0252	3.0644
16000	3.0456	3.0260	3.0633
16500	3.0463	3.0291	3.0627
17000	3.0469	3.0315	3.0625
17500	3.0469	3.0326	3.0619
18000	3.0470	3.0328	3.0604
18500	3.0482	3.0343	3.0596
19000	3.0487	3.0334	3.0582
19500	3.0489	3.0352	3.0586
20000	3.0497	3.0361	3.0589
20500	3.0494	3.0376	3.0601
21000	3.0498	3.0406	3.0601
21500	3.0510	3.0404	3.0583
22000	3.0503	3.0438	3.0561
22500	3.0499	3.0451	3.0563
23000	3.0504	3.0458	3.0559
23500	3.0512	3.0479	3.0528
23656	3.0510	3.0510	3.0510
