# Supplementary material for: Characterization of Esophageal Microbiota in Patients With Esophagitis and Esophageal Squamous Cell Carcinoma
Source: Front Cell Infect Microbiol. 2021 Nov 11;11:774330. doi: 10.3389/fcimb.2021.774330 (PMC8632060; doi:10.3389/fcimb.2021.774330)
Supplement: Supplementary file 2 [file DataSheet_1.zip › 16S_V3_V4-68╕÷╤∙▒╛JZD 2020.7.21/2.Alpha_diversity_analysis/Shannon/Samples_shannon/otu.ES14.shannon]

numsampled	0.03	lci	hci
1	-0.0000	-0.0000	-0.0000
500	3.9705	3.8663	4.0644
1000	4.0576	3.9642	4.1402
1500	4.0947	4.0191	4.1645
2000	4.1131	4.0469	4.1708
2500	4.1253	4.0688	4.1791
3000	4.1305	4.0837	4.1868
3500	4.1357	4.0961	4.1865
4000	4.1411	4.1009	4.1874
4500	4.1464	4.1069	4.1864
5000	4.1488	4.1089	4.1791
5500	4.1495	4.1139	4.1821
6000	4.1514	4.1235	4.1817
6500	4.1525	4.1251	4.1817
7000	4.1527	4.1253	4.1859
7500	4.1550	4.1274	4.1857
8000	4.1575	4.1301	4.1794
8500	4.1564	4.1311	4.1788
9000	4.1570	4.1353	4.1785
9500	4.1573	4.1340	4.1783
10000	4.1575	4.1397	4.1795
10500	4.1589	4.1382	4.1793
11000	4.1597	4.1361	4.1780
11500	4.1597	4.1376	4.1766
12000	4.1604	4.1429	4.1793
12500	4.1609	4.1420	4.1780
13000	4.1618	4.1443	4.1757
13500	4.1625	4.1453	4.1758
14000	4.1627	4.1472	4.1770
14500	4.1632	4.1498	4.1769
15000	4.1628	4.1498	4.1761
15500	4.1636	4.1516	4.1756
16000	4.1639	4.1535	4.1767
16500	4.1643	4.1521	4.1765
17000	4.1640	4.1522	4.1760
17500	4.1643	4.1555	4.1735
18000	4.1649	4.1552	4.1740
18500	4.1649	4.1564	4.1748
19000	4.1652	4.1582	4.1739
19500	4.1653	4.1585	4.1733
20000	4.1653	4.1588	4.1732
20500	4.1658	4.1588	4.1733
21000	4.1662	4.1589	4.1729
21500	4.1666	4.1607	4.1722
22000	4.1667	4.1610	4.1715
22500	4.1670	4.1627	4.1708
23000	4.1672	4.1636	4.1697
23500	4.1672	4.1658	4.1689
23656	4.1673	4.1673	4.1673
