# Supplementary material for: Characterization of Esophageal Microbiota in Patients With Esophagitis and Esophageal Squamous Cell Carcinoma
Source: Front Cell Infect Microbiol. 2021 Nov 11;11:774330. doi: 10.3389/fcimb.2021.774330 (PMC8632060; doi:10.3389/fcimb.2021.774330)
Supplement: Supplementary file 2 [file DataSheet_1.zip › 16S_V3_V4-68╕÷╤∙▒╛JZD 2020.7.21/2.Alpha_diversity_analysis/Shannon/Samples_shannon/otu.ES15.shannon]

numsampled	0.03	lci	hci
1	-0.0000	-0.0000	-0.0000
500	3.7102	3.5999	3.7943
1000	3.7614	3.6870	3.8176
1500	3.7733	3.7206	3.8325
2000	3.7837	3.7361	3.8305
2500	3.7951	3.7501	3.8402
3000	3.8029	3.7654	3.8355
3500	3.8032	3.7745	3.8343
4000	3.8059	3.7761	3.8373
4500	3.8079	3.7754	3.8351
5000	3.8106	3.7841	3.8348
5500	3.8126	3.7887	3.8372
6000	3.8134	3.7929	3.8367
6500	3.8161	3.7934	3.8363
7000	3.8147	3.7936	3.8360
7500	3.8182	3.7967	3.8340
8000	3.8180	3.7982	3.8356
8500	3.8184	3.8016	3.8355
9000	3.8191	3.8035	3.8331
9500	3.8207	3.8051	3.8367
10000	3.8212	3.8053	3.8379
10500	3.8217	3.8063	3.8341
11000	3.8220	3.8084	3.8342
11500	3.8225	3.8083	3.8337
12000	3.8235	3.8070	3.8342
12500	3.8234	3.8103	3.8347
13000	3.8235	3.8102	3.8343
13500	3.8245	3.8125	3.8351
14000	3.8245	3.8131	3.8343
14500	3.8250	3.8146	3.8348
15000	3.8258	3.8163	3.8357
15500	3.8258	3.8163	3.8356
16000	3.8257	3.8168	3.8359
16500	3.8261	3.8175	3.8353
17000	3.8264	3.8183	3.8342
17500	3.8264	3.8195	3.8337
18000	3.8264	3.8197	3.8333
18500	3.8273	3.8203	3.8334
19000	3.8272	3.8191	3.8327
19500	3.8273	3.8206	3.8340
20000	3.8277	3.8219	3.8333
20500	3.8278	3.8223	3.8331
21000	3.8278	3.8230	3.8334
21500	3.8278	3.8232	3.8323
22000	3.8281	3.8236	3.8322
22500	3.8280	3.8248	3.8311
23000	3.8282	3.8258	3.8302
23500	3.8284	3.8270	3.8296
23656	3.8284	3.8284	3.8284
