# Supplementary material for: Characterization of Esophageal Microbiota in Patients With Esophagitis and Esophageal Squamous Cell Carcinoma
Source: Front Cell Infect Microbiol. 2021 Nov 11;11:774330. doi: 10.3389/fcimb.2021.774330 (PMC8632060; doi:10.3389/fcimb.2021.774330)
Supplement: Supplementary file 2 [file DataSheet_1.zip › 16S_V3_V4-68╕÷╤∙▒╛JZD 2020.7.21/2.Alpha_diversity_analysis/Shannon/Samples_shannon/otu.ES2.shannon]

numsampled	0.03	lci	hci
1	-0.0000	-0.0000	-0.0000
500	3.5042	3.3692	3.6744
1000	3.6055	3.4714	3.7163
1500	3.6454	3.5175	3.7472
2000	3.6594	3.5657	3.7549
2500	3.6689	3.5884	3.7496
3000	3.6780	3.6034	3.7483
3500	3.6856	3.6253	3.7459
4000	3.6916	3.6369	3.7544
4500	3.6960	3.6395	3.7574
5000	3.7014	3.6555	3.7626
5500	3.7046	3.6579	3.7507
6000	3.7076	3.6676	3.7554
6500	3.7079	3.6593	3.7522
7000	3.7081	3.6634	3.7510
7500	3.7125	3.6597	3.7523
8000	3.7152	3.6693	3.7470
8500	3.7142	3.6738	3.7480
9000	3.7176	3.6724	3.7469
9500	3.7186	3.6793	3.7490
10000	3.7196	3.6822	3.7473
10500	3.7203	3.6859	3.7443
11000	3.7200	3.6891	3.7446
11500	3.7224	3.6894	3.7422
12000	3.7216	3.6958	3.7462
12500	3.7216	3.6977	3.7469
13000	3.7230	3.7003	3.7457
13500	3.7230	3.7015	3.7439
14000	3.7239	3.7010	3.7447
14500	3.7258	3.7042	3.7450
15000	3.7266	3.7064	3.7459
15500	3.7270	3.7081	3.7437
16000	3.7266	3.7090	3.7418
16500	3.7277	3.7104	3.7432
17000	3.7272	3.7143	3.7409
17500	3.7280	3.7166	3.7416
18000	3.7273	3.7153	3.7403
18500	3.7272	3.7156	3.7404
19000	3.7286	3.7187	3.7393
19500	3.7286	3.7184	3.7373
20000	3.7286	3.7194	3.7374
20500	3.7290	3.7197	3.7381
21000	3.7292	3.7201	3.7378
21500	3.7301	3.7225	3.7373
22000	3.7307	3.7245	3.7383
22500	3.7311	3.7270	3.7362
23000	3.7314	3.7281	3.7349
23500	3.7319	3.7297	3.7337
23656	3.7321	3.7320	3.7321
