# Supplementary material for: Characterization of Esophageal Microbiota in Patients With Esophagitis and Esophageal Squamous Cell Carcinoma
Source: Front Cell Infect Microbiol. 2021 Nov 11;11:774330. doi: 10.3389/fcimb.2021.774330 (PMC8632060; doi:10.3389/fcimb.2021.774330)
Supplement: Supplementary file 2 [file DataSheet_1.zip › 16S_V3_V4-68╕÷╤∙▒╛JZD 2020.7.21/2.Alpha_diversity_analysis/Shannon/Samples_shannon/otu.ES3.shannon]

numsampled	0.03	lci	hci
1	-0.0000	-0.0000	-0.0000
500	4.1909	4.0745	4.3298
1000	4.3140	4.2268	4.4480
1500	4.3669	4.3011	4.4545
2000	4.3868	4.3441	4.4642
2500	4.4074	4.3595	4.4696
3000	4.4186	4.3740	4.4684
3500	4.4273	4.3927	4.4763
4000	4.4385	4.4037	4.4735
4500	4.4428	4.4000	4.4773
5000	4.4485	4.4079	4.4814
5500	4.4528	4.4173	4.4841
6000	4.4545	4.4210	4.4893
6500	4.4578	4.4231	4.4843
7000	4.4595	4.4263	4.4859
7500	4.4611	4.4335	4.4918
8000	4.4645	4.4310	4.4920
8500	4.4652	4.4370	4.4896
9000	4.4663	4.4395	4.4924
9500	4.4693	4.4418	4.4919
10000	4.4700	4.4432	4.4871
10500	4.4712	4.4478	4.4867
11000	4.4727	4.4484	4.4912
11500	4.4734	4.4497	4.4886
12000	4.4723	4.4515	4.4895
12500	4.4732	4.4506	4.4891
13000	4.4738	4.4504	4.4892
13500	4.4747	4.4536	4.4898
14000	4.4753	4.4540	4.4888
14500	4.4752	4.4557	4.4911
15000	4.4761	4.4575	4.4900
15500	4.4766	4.4592	4.4923
16000	4.4770	4.4605	4.4914
16500	4.4780	4.4620	4.4922
17000	4.4782	4.4622	4.4913
17500	4.4787	4.4653	4.4918
18000	4.4790	4.4659	4.4908
18500	4.4797	4.4669	4.4898
19000	4.4800	4.4685	4.4898
19500	4.4801	4.4705	4.4878
20000	4.4801	4.4712	4.4879
20500	4.4805	4.4721	4.4876
21000	4.4807	4.4719	4.4877
21500	4.4813	4.4741	4.4876
22000	4.4814	4.4745	4.4873
22500	4.4817	4.4759	4.4862
23000	4.4818	4.4784	4.4848
23500	4.4818	4.4803	4.4835
23656	4.4819	4.4819	4.4819
