# Supplementary material for: Characterization of Esophageal Microbiota in Patients With Esophagitis and Esophageal Squamous Cell Carcinoma
Source: Front Cell Infect Microbiol. 2021 Nov 11;11:774330. doi: 10.3389/fcimb.2021.774330 (PMC8632060; doi:10.3389/fcimb.2021.774330)
Supplement: Supplementary file 2 [file DataSheet_1.zip › 16S_V3_V4-68╕÷╤∙▒╛JZD 2020.7.21/2.Alpha_diversity_analysis/Shannon/Samples_shannon/otu.ES4.shannon]

numsampled	0.03	lci	hci
1	-0.0000	-0.0000	-0.0000
500	4.4124	4.2861	4.5085
1000	4.5581	4.4824	4.6395
1500	4.6221	4.5479	4.7059
2000	4.6564	4.5933	4.7261
2500	4.6783	4.6182	4.7321
3000	4.6934	4.6243	4.7416
3500	4.7045	4.6460	4.7459
4000	4.7128	4.6711	4.7502
4500	4.7189	4.6742	4.7538
5000	4.7208	4.6738	4.7578
5500	4.7262	4.6801	4.7595
6000	4.7270	4.6876	4.7611
6500	4.7315	4.6958	4.7614
7000	4.7359	4.7026	4.7683
7500	4.7397	4.7099	4.7713
8000	4.7404	4.7099	4.7737
8500	4.7423	4.7141	4.7732
9000	4.7459	4.7217	4.7754
9500	4.7462	4.7215	4.7746
10000	4.7468	4.7262	4.7746
10500	4.7488	4.7263	4.7765
11000	4.7512	4.7299	4.7773
11500	4.7529	4.7346	4.7780
12000	4.7535	4.7354	4.7783
12500	4.7544	4.7342	4.7761
13000	4.7547	4.7389	4.7758
13500	4.7552	4.7397	4.7776
14000	4.7565	4.7430	4.7752
14500	4.7575	4.7447	4.7773
15000	4.7576	4.7432	4.7780
15500	4.7591	4.7436	4.7775
16000	4.7592	4.7450	4.7766
16500	4.7597	4.7449	4.7750
17000	4.7598	4.7475	4.7755
17500	4.7608	4.7483	4.7745
18000	4.7608	4.7484	4.7750
18500	4.7616	4.7491	4.7744
19000	4.7618	4.7495	4.7723
19500	4.7619	4.7519	4.7709
20000	4.7621	4.7529	4.7700
20500	4.7628	4.7535	4.7684
21000	4.7628	4.7552	4.7692
21500	4.7631	4.7569	4.7693
22000	4.7631	4.7567	4.7682
22500	4.7638	4.7590	4.7677
23000	4.7645	4.7608	4.7673
23500	4.7644	4.7627	4.7660
23656	4.7644	4.7644	4.7644
