# Supplementary material for: Characterization of Esophageal Microbiota in Patients With Esophagitis and Esophageal Squamous Cell Carcinoma
Source: Front Cell Infect Microbiol. 2021 Nov 11;11:774330. doi: 10.3389/fcimb.2021.774330 (PMC8632060; doi:10.3389/fcimb.2021.774330)
Supplement: Supplementary file 2 [file DataSheet_1.zip › 16S_V3_V4-68╕÷╤∙▒╛JZD 2020.7.21/2.Alpha_diversity_analysis/Shannon/Samples_shannon/otu.ES5.shannon]

numsampled	0.03	lci	hci
1	-0.0000	-0.0000	-0.0000
500	4.1729	4.0451	4.2706
1000	4.2917	4.1736	4.3711
1500	4.3334	4.2584	4.4119
2000	4.3607	4.2931	4.4223
2500	4.3750	4.3213	4.4299
3000	4.3836	4.3372	4.4300
3500	4.3933	4.3517	4.4369
4000	4.3970	4.3588	4.4403
4500	4.4043	4.3629	4.4466
5000	4.4113	4.3772	4.4470
5500	4.4140	4.3822	4.4537
6000	4.4181	4.3878	4.4544
6500	4.4214	4.3910	4.4573
7000	4.4240	4.3957	4.4571
7500	4.4263	4.3945	4.4572
8000	4.4276	4.3964	4.4561
8500	4.4289	4.3987	4.4571
9000	4.4309	4.4070	4.4577
9500	4.4322	4.4060	4.4592
10000	4.4336	4.4101	4.4608
10500	4.4354	4.4163	4.4641
11000	4.4363	4.4181	4.4605
11500	4.4381	4.4197	4.4585
12000	4.4387	4.4209	4.4583
12500	4.4402	4.4208	4.4563
13000	4.4411	4.4235	4.4582
13500	4.4412	4.4243	4.4572
14000	4.4422	4.4266	4.4568
14500	4.4434	4.4284	4.4545
15000	4.4436	4.4284	4.4564
15500	4.4436	4.4300	4.4560
16000	4.4433	4.4296	4.4551
16500	4.4437	4.4280	4.4552
17000	4.4444	4.4332	4.4561
17500	4.4453	4.4309	4.4587
18000	4.4461	4.4320	4.4577
18500	4.4460	4.4331	4.4562
19000	4.4464	4.4346	4.4565
19500	4.4466	4.4361	4.4548
20000	4.4468	4.4368	4.4536
20500	4.4470	4.4379	4.4533
21000	4.4471	4.4399	4.4527
21500	4.4471	4.4410	4.4517
22000	4.4471	4.4420	4.4523
22500	4.4472	4.4427	4.4516
23000	4.4476	4.4441	4.4501
23500	4.4479	4.4463	4.4495
23656	4.4479	4.4479	4.4479
