# Supplementary material for: Characterization of Esophageal Microbiota in Patients With Esophagitis and Esophageal Squamous Cell Carcinoma
Source: Front Cell Infect Microbiol. 2021 Nov 11;11:774330. doi: 10.3389/fcimb.2021.774330 (PMC8632060; doi:10.3389/fcimb.2021.774330)
Supplement: Supplementary file 2 [file DataSheet_1.zip › 16S_V3_V4-68╕÷╤∙▒╛JZD 2020.7.21/2.Alpha_diversity_analysis/Shannon/Samples_shannon/otu.ES6.shannon]

numsampled	0.03	lci	hci
1	-0.0000	-0.0000	-0.0000
500	4.1611	4.0491	4.2778
1000	4.2591	4.1780	4.3283
1500	4.2922	4.2170	4.3565
2000	4.3130	4.2504	4.3627
2500	4.3294	4.2564	4.3863
3000	4.3360	4.2822	4.3853
3500	4.3467	4.2963	4.3925
4000	4.3514	4.3068	4.3971
4500	4.3558	4.3107	4.3958
5000	4.3595	4.3170	4.3937
5500	4.3657	4.3240	4.3935
6000	4.3678	4.3233	4.3971
6500	4.3690	4.3338	4.3989
7000	4.3708	4.3391	4.3994
7500	4.3710	4.3411	4.3962
8000	4.3729	4.3417	4.3953
8500	4.3732	4.3472	4.3949
9000	4.3761	4.3514	4.3938
9500	4.3774	4.3522	4.3956
10000	4.3784	4.3538	4.3976
10500	4.3796	4.3556	4.3990
11000	4.3814	4.3561	4.4002
11500	4.3825	4.3576	4.3982
12000	4.3838	4.3607	4.3997
12500	4.3838	4.3607	4.4016
13000	4.3834	4.3628	4.4014
13500	4.3852	4.3647	4.4027
14000	4.3862	4.3660	4.4016
14500	4.3860	4.3684	4.4007
15000	4.3860	4.3707	4.4003
15500	4.3858	4.3737	4.3999
16000	4.3874	4.3723	4.4005
16500	4.3871	4.3731	4.4009
17000	4.3873	4.3741	4.4015
17500	4.3881	4.3759	4.3988
18000	4.3891	4.3774	4.3983
18500	4.3885	4.3772	4.3982
19000	4.3891	4.3780	4.3987
19500	4.3891	4.3801	4.3974
20000	4.3892	4.3797	4.3967
20500	4.3894	4.3821	4.3965
21000	4.3900	4.3831	4.3956
21500	4.3898	4.3854	4.3944
22000	4.3902	4.3863	4.3941
22500	4.3906	4.3866	4.3944
23000	4.3909	4.3873	4.3943
23500	4.3911	4.3891	4.3924
23656	4.3911	4.3911	4.3911
