# Supplementary material for: Characterization of Esophageal Microbiota in Patients With Esophagitis and Esophageal Squamous Cell Carcinoma
Source: Front Cell Infect Microbiol. 2021 Nov 11;11:774330. doi: 10.3389/fcimb.2021.774330 (PMC8632060; doi:10.3389/fcimb.2021.774330)
Supplement: Supplementary file 2 [file DataSheet_1.zip › 16S_V3_V4-68╕÷╤∙▒╛JZD 2020.7.21/2.Alpha_diversity_analysis/Shannon/Samples_shannon/otu.ES7.shannon]

numsampled	0.03	lci	hci
1	-0.0000	-0.0000	-0.0000
500	4.3392	4.2475	4.4301
1000	4.4360	4.3713	4.4963
1500	4.4700	4.4232	4.5126
2000	4.4839	4.4473	4.5260
2500	4.5011	4.4629	4.5379
3000	4.5075	4.4654	4.5467
3500	4.5123	4.4859	4.5491
4000	4.5176	4.4923	4.5549
4500	4.5209	4.5007	4.5547
5000	4.5266	4.5022	4.5550
5500	4.5285	4.5090	4.5567
6000	4.5318	4.5107	4.5595
6500	4.5343	4.5162	4.5567
7000	4.5360	4.5183	4.5593
7500	4.5364	4.5188	4.5586
8000	4.5401	4.5238	4.5591
8500	4.5400	4.5252	4.5594
9000	4.5411	4.5258	4.5582
9500	4.5420	4.5245	4.5606
10000	4.5432	4.5251	4.5578
10500	4.5429	4.5287	4.5589
11000	4.5432	4.5281	4.5574
11500	4.5438	4.5308	4.5582
12000	4.5450	4.5310	4.5572
12500	4.5456	4.5336	4.5576
13000	4.5461	4.5354	4.5593
13500	4.5462	4.5345	4.5593
14000	4.5472	4.5358	4.5589
14500	4.5475	4.5361	4.5595
15000	4.5479	4.5374	4.5595
15500	4.5482	4.5368	4.5605
16000	4.5492	4.5391	4.5590
16500	4.5496	4.5402	4.5595
17000	4.5497	4.5408	4.5590
17500	4.5499	4.5415	4.5584
18000	4.5504	4.5427	4.5589
18500	4.5506	4.5420	4.5588
19000	4.5507	4.5427	4.5582
19500	4.5513	4.5440	4.5582
20000	4.5513	4.5450	4.5578
20500	4.5517	4.5459	4.5577
21000	4.5518	4.5466	4.5570
21500	4.5521	4.5470	4.5575
22000	4.5526	4.5475	4.5562
22500	4.5529	4.5488	4.5557
23000	4.5531	4.5501	4.5556
23500	4.5532	4.5517	4.5543
23656	4.5531	4.5531	4.5531
