# Supplementary material for: Characterization of Esophageal Microbiota in Patients With Esophagitis and Esophageal Squamous Cell Carcinoma
Source: Front Cell Infect Microbiol. 2021 Nov 11;11:774330. doi: 10.3389/fcimb.2021.774330 (PMC8632060; doi:10.3389/fcimb.2021.774330)
Supplement: Supplementary file 2 [file DataSheet_1.zip › 16S_V3_V4-68╕÷╤∙▒╛JZD 2020.7.21/2.Alpha_diversity_analysis/Shannon/Samples_shannon/otu.ES8.shannon]

numsampled	0.03	lci	hci
1	-0.0000	-0.0000	-0.0000
500	4.3675	4.2628	4.4807
1000	4.4970	4.4207	4.6110
1500	4.5438	4.4777	4.6267
2000	4.5696	4.5132	4.6342
2500	4.5874	4.5216	4.6497
3000	4.5995	4.5469	4.6708
3500	4.6056	4.5606	4.6673
4000	4.6163	4.5766	4.6609
4500	4.6225	4.5851	4.6602
5000	4.6250	4.5932	4.6563
5500	4.6290	4.6017	4.6608
6000	4.6327	4.6056	4.6662
6500	4.6363	4.6111	4.6655
7000	4.6387	4.6078	4.6681
7500	4.6389	4.6147	4.6698
8000	4.6415	4.6147	4.6704
8500	4.6429	4.6189	4.6708
9000	4.6429	4.6161	4.6713
9500	4.6451	4.6203	4.6728
10000	4.6457	4.6235	4.6696
10500	4.6474	4.6245	4.6711
11000	4.6484	4.6279	4.6726
11500	4.6491	4.6299	4.6745
12000	4.6498	4.6292	4.6746
12500	4.6508	4.6280	4.6732
13000	4.6518	4.6282	4.6721
13500	4.6537	4.6352	4.6709
14000	4.6532	4.6352	4.6715
14500	4.6533	4.6358	4.6686
15000	4.6539	4.6361	4.6695
15500	4.6553	4.6384	4.6704
16000	4.6559	4.6421	4.6703
16500	4.6560	4.6381	4.6692
17000	4.6565	4.6406	4.6670
17500	4.6564	4.6421	4.6677
18000	4.6572	4.6451	4.6683
18500	4.6574	4.6460	4.6679
19000	4.6573	4.6483	4.6673
19500	4.6585	4.6475	4.6661
20000	4.6592	4.6500	4.6660
20500	4.6591	4.6512	4.6666
21000	4.6591	4.6524	4.6652
21500	4.6595	4.6534	4.6656
22000	4.6597	4.6544	4.6657
22500	4.6600	4.6546	4.6643
23000	4.6603	4.6572	4.6639
23500	4.6608	4.6591	4.6622
23656	4.6607	4.6607	4.6607
