# Supplementary material for: Characterization of Esophageal Microbiota in Patients With Esophagitis and Esophageal Squamous Cell Carcinoma
Source: Front Cell Infect Microbiol. 2021 Nov 11;11:774330. doi: 10.3389/fcimb.2021.774330 (PMC8632060; doi:10.3389/fcimb.2021.774330)
Supplement: Supplementary file 2 [file DataSheet_1.zip › 16S_V3_V4-68╕÷╤∙▒╛JZD 2020.7.21/2.Alpha_diversity_analysis/Shannon/Samples_shannon/otu.ES9.shannon]

numsampled	0.03	lci	hci
1	-0.0000	-0.0000	-0.0000
500	4.1685	4.0225	4.3359
1000	4.2944	4.1805	4.4207
1500	4.3501	4.2619	4.4426
2000	4.3759	4.2948	4.4537
2500	4.3938	4.3152	4.4562
3000	4.4001	4.3372	4.4657
3500	4.4059	4.3471	4.4653
4000	4.4151	4.3632	4.4696
4500	4.4195	4.3719	4.4743
5000	4.4243	4.3857	4.4733
5500	4.4270	4.3927	4.4795
6000	4.4329	4.3952	4.4763
6500	4.4334	4.4008	4.4770
7000	4.4362	4.4015	4.4784
7500	4.4373	4.4093	4.4760
8000	4.4381	4.4082	4.4744
8500	4.4403	4.4120	4.4733
9000	4.4410	4.4145	4.4765
9500	4.4415	4.4177	4.4762
10000	4.4419	4.4193	4.4756
10500	4.4453	4.4264	4.4740
11000	4.4460	4.4247	4.4727
11500	4.4478	4.4271	4.4755
12000	4.4499	4.4317	4.4749
12500	4.4492	4.4289	4.4705
13000	4.4507	4.4320	4.4707
13500	4.4503	4.4316	4.4710
14000	4.4520	4.4345	4.4690
14500	4.4527	4.4368	4.4712
15000	4.4544	4.4379	4.4711
15500	4.4559	4.4366	4.4707
16000	4.4560	4.4391	4.4702
16500	4.4561	4.4401	4.4705
17000	4.4561	4.4379	4.4688
17500	4.4569	4.4413	4.4693
18000	4.4557	4.4435	4.4690
18500	4.4567	4.4424	4.4680
19000	4.4571	4.4433	4.4680
19500	4.4580	4.4454	4.4670
20000	4.4591	4.4456	4.4675
20500	4.4587	4.4477	4.4669
21000	4.4581	4.4485	4.4667
21500	4.4579	4.4507	4.4660
22000	4.4589	4.4517	4.4648
22500	4.4590	4.4535	4.4636
23000	4.4587	4.4550	4.4633
23500	4.4589	4.4569	4.4611
23656	4.4588	4.4588	4.4588
