# Supplementary material for: Characterization of Esophageal Microbiota in Patients With Esophagitis and Esophageal Squamous Cell Carcinoma
Source: Front Cell Infect Microbiol. 2021 Nov 11;11:774330. doi: 10.3389/fcimb.2021.774330 (PMC8632060; doi:10.3389/fcimb.2021.774330)
Supplement: Supplementary file 2 [file DataSheet_1.zip › 16S_V3_V4-68╕÷╤∙▒╛JZD 2020.7.21/2.Alpha_diversity_analysis/Shannon/Samples_shannon/otu.ESC1.shannon]

numsampled	0.03	lci	hci
1	-0.0000	-0.0000	-0.0000
500	3.8734	3.7884	3.9775
1000	3.9336	3.8498	4.0163
1500	3.9527	3.8927	4.0160
2000	3.9655	3.9181	4.0168
2500	3.9741	3.9282	4.0115
3000	3.9804	3.9358	4.0172
3500	3.9829	3.9461	4.0151
4000	3.9872	3.9502	4.0249
4500	3.9889	3.9549	4.0216
5000	3.9909	3.9600	4.0221
5500	3.9936	3.9645	4.0207
6000	3.9936	3.9628	4.0216
6500	3.9953	3.9673	4.0242
7000	3.9955	3.9721	4.0199
7500	3.9966	3.9716	4.0218
8000	3.9989	3.9741	4.0237
8500	3.9994	3.9757	4.0219
9000	3.9999	3.9748	4.0221
9500	4.0005	3.9753	4.0228
10000	4.0003	3.9787	4.0203
10500	4.0013	3.9807	4.0219
11000	4.0018	3.9840	4.0229
11500	4.0028	3.9828	4.0227
12000	4.0035	3.9860	4.0224
12500	4.0024	3.9884	4.0186
13000	4.0034	3.9897	4.0192
13500	4.0039	3.9901	4.0188
14000	4.0045	3.9906	4.0192
14500	4.0047	3.9913	4.0187
15000	4.0047	3.9933	4.0186
15500	4.0059	3.9930	4.0189
16000	4.0056	3.9948	4.0185
16500	4.0061	3.9941	4.0180
17000	4.0062	3.9956	4.0178
17500	4.0068	3.9949	4.0195
18000	4.0067	3.9961	4.0166
18500	4.0067	3.9978	4.0169
19000	4.0072	3.9994	4.0163
19500	4.0076	4.0001	4.0159
20000	4.0074	3.9999	4.0147
20500	4.0077	4.0008	4.0145
21000	4.0081	4.0018	4.0130
21500	4.0086	4.0034	4.0129
22000	4.0083	4.0044	4.0132
22500	4.0083	4.0053	4.0125
23000	4.0089	4.0063	4.0114
23500	4.0089	4.0077	4.0100
23656	4.0089	4.0089	4.0089
