# Supplementary material for: Characterization of Esophageal Microbiota in Patients With Esophagitis and Esophageal Squamous Cell Carcinoma
Source: Front Cell Infect Microbiol. 2021 Nov 11;11:774330. doi: 10.3389/fcimb.2021.774330 (PMC8632060; doi:10.3389/fcimb.2021.774330)
Supplement: Supplementary file 2 [file DataSheet_1.zip › 16S_V3_V4-68╕÷╤∙▒╛JZD 2020.7.21/2.Alpha_diversity_analysis/Shannon/Samples_shannon/otu.ESC10.shannon]

numsampled	0.03	lci	hci
1	-0.0000	-0.0000	-0.0000
500	2.2858	2.1276	2.4279
1000	2.3439	2.2384	2.4459
1500	2.3642	2.2678	2.4371
2000	2.3717	2.3020	2.4432
2500	2.3830	2.3078	2.4546
3000	2.3892	2.3255	2.4451
3500	2.3965	2.3390	2.4584
4000	2.4011	2.3406	2.4533
4500	2.4025	2.3543	2.4558
5000	2.4020	2.3630	2.4489
5500	2.4062	2.3668	2.4493
6000	2.4037	2.3703	2.4350
6500	2.4081	2.3716	2.4378
7000	2.4103	2.3768	2.4435
7500	2.4099	2.3793	2.4441
8000	2.4086	2.3777	2.4416
8500	2.4087	2.3849	2.4370
9000	2.4100	2.3847	2.4386
9500	2.4104	2.3860	2.4370
10000	2.4146	2.3900	2.4383
10500	2.4123	2.3914	2.4392
11000	2.4145	2.3958	2.4392
11500	2.4140	2.3984	2.4367
12000	2.4153	2.3986	2.4389
12500	2.4137	2.3993	2.4397
13000	2.4142	2.3997	2.4396
13500	2.4155	2.3999	2.4371
14000	2.4170	2.3989	2.4365
14500	2.4190	2.4001	2.4365
15000	2.4187	2.4002	2.4352
15500	2.4193	2.4006	2.4350
16000	2.4180	2.4020	2.4346
16500	2.4185	2.4018	2.4332
17000	2.4191	2.4038	2.4341
17500	2.4190	2.4053	2.4353
18000	2.4191	2.4057	2.4344
18500	2.4202	2.4084	2.4320
19000	2.4213	2.4103	2.4312
19500	2.4206	2.4104	2.4301
20000	2.4209	2.4114	2.4293
20500	2.4206	2.4127	2.4285
21000	2.4208	2.4133	2.4300
21500	2.4215	2.4133	2.4288
22000	2.4221	2.4157	2.4280
22500	2.4216	2.4162	2.4269
23000	2.4218	2.4175	2.4260
23500	2.4225	2.4210	2.4243
23656	2.4226	2.4226	2.4226
