# Supplementary material for: Characterization of Esophageal Microbiota in Patients With Esophagitis and Esophageal Squamous Cell Carcinoma
Source: Front Cell Infect Microbiol. 2021 Nov 11;11:774330. doi: 10.3389/fcimb.2021.774330 (PMC8632060; doi:10.3389/fcimb.2021.774330)
Supplement: Supplementary file 2 [file DataSheet_1.zip › 16S_V3_V4-68╕÷╤∙▒╛JZD 2020.7.21/2.Alpha_diversity_analysis/Shannon/Samples_shannon/otu.ESC11.shannon]

numsampled	0.03	lci	hci
1	-0.0000	-0.0000	-0.0000
500	3.1774	3.0777	3.3310
1000	3.2319	3.1494	3.3123
1500	3.2502	3.1797	3.3199
2000	3.2608	3.2021	3.3297
2500	3.2646	3.2101	3.3276
3000	3.2705	3.2205	3.3182
3500	3.2757	3.2304	3.3178
4000	3.2784	3.2307	3.3167
4500	3.2796	3.2366	3.3191
5000	3.2824	3.2439	3.3190
5500	3.2834	3.2546	3.3197
6000	3.2848	3.2579	3.3224
6500	3.2860	3.2583	3.3170
7000	3.2891	3.2574	3.3159
7500	3.2909	3.2631	3.3119
8000	3.2930	3.2642	3.3110
8500	3.2924	3.2705	3.3137
9000	3.2930	3.2723	3.3146
9500	3.2923	3.2725	3.3150
10000	3.2934	3.2757	3.3143
10500	3.2927	3.2782	3.3121
11000	3.2945	3.2798	3.3121
11500	3.2956	3.2789	3.3139
12000	3.2961	3.2800	3.3130
12500	3.2962	3.2810	3.3124
13000	3.2967	3.2820	3.3131
13500	3.2976	3.2820	3.3127
14000	3.2989	3.2816	3.3136
14500	3.2997	3.2848	3.3126
15000	3.2993	3.2872	3.3126
15500	3.3001	3.2878	3.3155
16000	3.2994	3.2879	3.3126
16500	3.3003	3.2888	3.3107
17000	3.2996	3.2895	3.3110
17500	3.3007	3.2900	3.3130
18000	3.3009	3.2920	3.3117
18500	3.3007	3.2928	3.3120
19000	3.3013	3.2940	3.3111
19500	3.3023	3.2935	3.3107
20000	3.3026	3.2948	3.3096
20500	3.3023	3.2945	3.3099
21000	3.3025	3.2957	3.3092
21500	3.3028	3.2970	3.3084
22000	3.3030	3.2984	3.3080
22500	3.3033	3.2981	3.3070
23000	3.3031	3.3000	3.3061
23500	3.3036	3.3022	3.3049
23656	3.3035	3.3035	3.3035
