# Supplementary material for: Characterization of Esophageal Microbiota in Patients With Esophagitis and Esophageal Squamous Cell Carcinoma
Source: Front Cell Infect Microbiol. 2021 Nov 11;11:774330. doi: 10.3389/fcimb.2021.774330 (PMC8632060; doi:10.3389/fcimb.2021.774330)
Supplement: Supplementary file 2 [file DataSheet_1.zip › 16S_V3_V4-68╕÷╤∙▒╛JZD 2020.7.21/2.Alpha_diversity_analysis/Shannon/Samples_shannon/otu.ESC12.shannon]

numsampled	0.03	lci	hci
1	-0.0000	-0.0000	-0.0000
500	3.5593	3.4287	3.7106
1000	3.6153	3.5328	3.7135
1500	3.6439	3.5675	3.7198
2000	3.6508	3.5972	3.7176
2500	3.6554	3.6076	3.7128
3000	3.6615	3.5980	3.7134
3500	3.6686	3.6020	3.7170
4000	3.6744	3.6213	3.7130
4500	3.6744	3.6280	3.7089
5000	3.6780	3.6313	3.7109
5500	3.6796	3.6343	3.7116
6000	3.6807	3.6432	3.7128
6500	3.6825	3.6457	3.7161
7000	3.6841	3.6539	3.7143
7500	3.6852	3.6596	3.7170
8000	3.6867	3.6638	3.7160
8500	3.6883	3.6641	3.7128
9000	3.6885	3.6640	3.7139
9500	3.6885	3.6584	3.7117
10000	3.6883	3.6642	3.7115
10500	3.6899	3.6629	3.7115
11000	3.6904	3.6669	3.7115
11500	3.6907	3.6690	3.7114
12000	3.6916	3.6711	3.7129
12500	3.6916	3.6716	3.7125
13000	3.6918	3.6722	3.7102
13500	3.6922	3.6749	3.7097
14000	3.6930	3.6757	3.7100
14500	3.6923	3.6766	3.7091
15000	3.6929	3.6764	3.7085
15500	3.6927	3.6779	3.7102
16000	3.6938	3.6783	3.7100
16500	3.6946	3.6794	3.7104
17000	3.6945	3.6807	3.7074
17500	3.6953	3.6827	3.7098
18000	3.6948	3.6840	3.7072
18500	3.6956	3.6853	3.7071
19000	3.6965	3.6859	3.7063
19500	3.6968	3.6858	3.7060
20000	3.6970	3.6864	3.7052
20500	3.6972	3.6885	3.7049
21000	3.6978	3.6898	3.7039
21500	3.6976	3.6905	3.7030
22000	3.6977	3.6910	3.7017
22500	3.6978	3.6928	3.7018
23000	3.6979	3.6938	3.7019
23500	3.6979	3.6960	3.6998
23656	3.6978	3.6978	3.6978
