# Supplementary material for: Characterization of Esophageal Microbiota in Patients With Esophagitis and Esophageal Squamous Cell Carcinoma
Source: Front Cell Infect Microbiol. 2021 Nov 11;11:774330. doi: 10.3389/fcimb.2021.774330 (PMC8632060; doi:10.3389/fcimb.2021.774330)
Supplement: Supplementary file 2 [file DataSheet_1.zip › 16S_V3_V4-68╕÷╤∙▒╛JZD 2020.7.21/2.Alpha_diversity_analysis/Shannon/Samples_shannon/otu.ESC13.shannon]

numsampled	0.03	lci	hci
1	-0.0000	-0.0000	-0.0000
500	3.3033	3.1208	3.4602
1000	3.3551	3.2528	3.4709
1500	3.3713	3.2980	3.4653
2000	3.3829	3.3181	3.4597
2500	3.3895	3.3212	3.4566
3000	3.3989	3.3396	3.4597
3500	3.4023	3.3514	3.4619
4000	3.4099	3.3610	3.4550
4500	3.4140	3.3625	3.4619
5000	3.4191	3.3645	3.4597
5500	3.4177	3.3745	3.4580
6000	3.4161	3.3795	3.4606
6500	3.4185	3.3859	3.4522
7000	3.4194	3.3819	3.4545
7500	3.4216	3.3950	3.4534
8000	3.4240	3.3965	3.4543
8500	3.4242	3.3967	3.4546
9000	3.4240	3.3997	3.4506
9500	3.4259	3.4005	3.4545
10000	3.4253	3.3998	3.4499
10500	3.4254	3.4005	3.4499
11000	3.4254	3.4036	3.4501
11500	3.4263	3.4065	3.4506
12000	3.4273	3.4082	3.4467
12500	3.4282	3.4054	3.4479
13000	3.4288	3.4085	3.4470
13500	3.4284	3.4110	3.4475
14000	3.4286	3.4116	3.4463
14500	3.4297	3.4123	3.4454
15000	3.4301	3.4139	3.4459
15500	3.4310	3.4130	3.4458
16000	3.4303	3.4144	3.4444
16500	3.4312	3.4174	3.4459
17000	3.4310	3.4191	3.4449
17500	3.4317	3.4199	3.4436
18000	3.4321	3.4204	3.4437
18500	3.4320	3.4231	3.4433
19000	3.4322	3.4244	3.4422
19500	3.4322	3.4261	3.4405
20000	3.4333	3.4266	3.4410
20500	3.4334	3.4263	3.4404
21000	3.4333	3.4265	3.4398
21500	3.4332	3.4282	3.4394
22000	3.4333	3.4289	3.4386
22500	3.4334	3.4293	3.4375
23000	3.4336	3.4301	3.4370
23500	3.4339	3.4323	3.4354
23656	3.4339	3.4339	3.4339
