# Supplementary material for: Characterization of Esophageal Microbiota in Patients With Esophagitis and Esophageal Squamous Cell Carcinoma
Source: Front Cell Infect Microbiol. 2021 Nov 11;11:774330. doi: 10.3389/fcimb.2021.774330 (PMC8632060; doi:10.3389/fcimb.2021.774330)
Supplement: Supplementary file 2 [file DataSheet_1.zip › 16S_V3_V4-68╕÷╤∙▒╛JZD 2020.7.21/2.Alpha_diversity_analysis/Shannon/Samples_shannon/otu.ESC14.shannon]

numsampled	0.03	lci	hci
1	-0.0000	-0.0000	-0.0000
500	3.3979	3.2628	3.5389
1000	3.4800	3.3552	3.5851
1500	3.5104	3.4200	3.6048
2000	3.5283	3.4583	3.6101
2500	3.5412	3.4972	3.6112
3000	3.5508	3.5039	3.6190
3500	3.5627	3.5157	3.6091
4000	3.5660	3.5244	3.6086
4500	3.5726	3.5310	3.6109
5000	3.5755	3.5334	3.6118
5500	3.5773	3.5368	3.6146
6000	3.5814	3.5404	3.6143
6500	3.5808	3.5478	3.6103
7000	3.5810	3.5437	3.6107
7500	3.5825	3.5494	3.6109
8000	3.5851	3.5532	3.6109
8500	3.5848	3.5555	3.6118
9000	3.5863	3.5590	3.6127
9500	3.5881	3.5601	3.6102
10000	3.5888	3.5653	3.6145
10500	3.5913	3.5654	3.6140
11000	3.5925	3.5699	3.6122
11500	3.5928	3.5692	3.6135
12000	3.5935	3.5726	3.6124
12500	3.5938	3.5731	3.6133
13000	3.5939	3.5723	3.6154
13500	3.5937	3.5742	3.6136
14000	3.5947	3.5758	3.6134
14500	3.5941	3.5743	3.6129
15000	3.5961	3.5756	3.6154
15500	3.5967	3.5775	3.6168
16000	3.5965	3.5800	3.6179
16500	3.5974	3.5812	3.6149
17000	3.5978	3.5815	3.6132
17500	3.5976	3.5835	3.6100
18000	3.5981	3.5854	3.6103
18500	3.5981	3.5859	3.6105
19000	3.5982	3.5869	3.6109
19500	3.5983	3.5865	3.6087
20000	3.5987	3.5876	3.6081
20500	3.5996	3.5889	3.6084
21000	3.5996	3.5905	3.6081
21500	3.6000	3.5915	3.6076
22000	3.6003	3.5945	3.6060
22500	3.6003	3.5962	3.6057
23000	3.6006	3.5976	3.6041
23500	3.6011	3.5993	3.6028
23656	3.6011	3.6011	3.6011
