# Supplementary material for: Characterization of Esophageal Microbiota in Patients With Esophagitis and Esophageal Squamous Cell Carcinoma
Source: Front Cell Infect Microbiol. 2021 Nov 11;11:774330. doi: 10.3389/fcimb.2021.774330 (PMC8632060; doi:10.3389/fcimb.2021.774330)
Supplement: Supplementary file 2 [file DataSheet_1.zip › 16S_V3_V4-68╕÷╤∙▒╛JZD 2020.7.21/2.Alpha_diversity_analysis/Shannon/Samples_shannon/otu.ESC15.shannon]

numsampled	0.03	lci	hci
1	-0.0000	-0.0000	-0.0000
500	2.3752	2.2269	2.5111
1000	2.4343	2.3171	2.5269
1500	2.4636	2.3617	2.5571
2000	2.4750	2.4010	2.5718
2500	2.4851	2.4175	2.5760
3000	2.4906	2.4210	2.5644
3500	2.4974	2.4380	2.5601
4000	2.5010	2.4489	2.5720
4500	2.5001	2.4494	2.5543
5000	2.5040	2.4551	2.5612
5500	2.5093	2.4560	2.5566
6000	2.5115	2.4691	2.5577
6500	2.5124	2.4686	2.5525
7000	2.5160	2.4712	2.5536
7500	2.5172	2.4745	2.5523
8000	2.5163	2.4787	2.5495
8500	2.5187	2.4807	2.5483
9000	2.5176	2.4832	2.5473
9500	2.5214	2.4871	2.5533
10000	2.5225	2.4920	2.5482
10500	2.5245	2.4915	2.5494
11000	2.5238	2.4957	2.5522
11500	2.5251	2.4987	2.5470
12000	2.5253	2.4982	2.5501
12500	2.5253	2.4995	2.5476
13000	2.5274	2.5010	2.5459
13500	2.5276	2.5024	2.5447
14000	2.5263	2.5050	2.5440
14500	2.5269	2.5068	2.5434
15000	2.5272	2.5073	2.5441
15500	2.5268	2.5074	2.5427
16000	2.5281	2.5110	2.5437
16500	2.5280	2.5119	2.5426
17000	2.5278	2.5136	2.5448
17500	2.5281	2.5146	2.5472
18000	2.5284	2.5165	2.5466
18500	2.5288	2.5176	2.5429
19000	2.5288	2.5169	2.5440
19500	2.5286	2.5174	2.5420
20000	2.5287	2.5191	2.5406
20500	2.5285	2.5197	2.5402
21000	2.5291	2.5205	2.5404
21500	2.5293	2.5223	2.5379
22000	2.5297	2.5226	2.5356
22500	2.5297	2.5227	2.5342
23000	2.5294	2.5232	2.5343
23500	2.5297	2.5273	2.5315
23656	2.5295	2.5295	2.5295
