# Supplementary material for: Characterization of Esophageal Microbiota in Patients With Esophagitis and Esophageal Squamous Cell Carcinoma
Source: Front Cell Infect Microbiol. 2021 Nov 11;11:774330. doi: 10.3389/fcimb.2021.774330 (PMC8632060; doi:10.3389/fcimb.2021.774330)
Supplement: Supplementary file 2 [file DataSheet_1.zip › 16S_V3_V4-68╕÷╤∙▒╛JZD 2020.7.21/2.Alpha_diversity_analysis/Shannon/Samples_shannon/otu.ESC16.shannon]

numsampled	0.03	lci	hci
1	-0.0000	-0.0000	-0.0000
500	3.1046	2.9487	3.2813
1000	3.1540	3.0677	3.3022
1500	3.1805	3.0939	3.2944
2000	3.1925	3.1139	3.2748
2500	3.2029	3.1305	3.2864
3000	3.2124	3.1384	3.2796
3500	3.2139	3.1584	3.2891
4000	3.2172	3.1622	3.2806
4500	3.2181	3.1724	3.2790
5000	3.2248	3.1734	3.2817
5500	3.2219	3.1773	3.2784
6000	3.2264	3.1855	3.2768
6500	3.2303	3.1842	3.2723
7000	3.2302	3.1911	3.2721
7500	3.2323	3.1936	3.2693
8000	3.2321	3.1939	3.2678
8500	3.2337	3.1963	3.2672
9000	3.2337	3.1956	3.2662
9500	3.2347	3.1962	3.2597
10000	3.2340	3.1980	3.2574
10500	3.2335	3.2056	3.2592
11000	3.2362	3.2076	3.2605
11500	3.2355	3.2111	3.2585
12000	3.2370	3.2136	3.2607
12500	3.2384	3.2130	3.2617
13000	3.2384	3.2142	3.2603
13500	3.2395	3.2162	3.2594
14000	3.2405	3.2180	3.2615
14500	3.2411	3.2178	3.2595
15000	3.2416	3.2203	3.2570
15500	3.2423	3.2202	3.2562
16000	3.2418	3.2212	3.2569
16500	3.2420	3.2213	3.2533
17000	3.2431	3.2270	3.2552
17500	3.2437	3.2272	3.2570
18000	3.2434	3.2290	3.2556
18500	3.2440	3.2290	3.2566
19000	3.2435	3.2295	3.2566
19500	3.2435	3.2312	3.2564
20000	3.2436	3.2328	3.2541
20500	3.2432	3.2346	3.2562
21000	3.2434	3.2361	3.2541
21500	3.2439	3.2374	3.2543
22000	3.2442	3.2386	3.2503
22500	3.2444	3.2383	3.2498
23000	3.2446	3.2409	3.2482
23500	3.2444	3.2425	3.2467
23656	3.2443	3.2443	3.2444
