# Supplementary material for: Characterization of Esophageal Microbiota in Patients With Esophagitis and Esophageal Squamous Cell Carcinoma
Source: Front Cell Infect Microbiol. 2021 Nov 11;11:774330. doi: 10.3389/fcimb.2021.774330 (PMC8632060; doi:10.3389/fcimb.2021.774330)
Supplement: Supplementary file 2 [file DataSheet_1.zip › 16S_V3_V4-68╕÷╤∙▒╛JZD 2020.7.21/2.Alpha_diversity_analysis/Shannon/Samples_shannon/otu.ESC17.shannon]

numsampled	0.03	lci	hci
1	-0.0000	-0.0000	-0.0000
500	3.4019	3.2723	3.4989
1000	3.4611	3.3775	3.5445
1500	3.4941	3.3966	3.5543
2000	3.5009	3.4327	3.5644
2500	3.5085	3.4535	3.5740
3000	3.5172	3.4657	3.5691
3500	3.5234	3.4849	3.5689
4000	3.5298	3.4847	3.5707
4500	3.5307	3.4878	3.5748
5000	3.5359	3.4783	3.5740
5500	3.5372	3.4876	3.5773
6000	3.5383	3.4909	3.5725
6500	3.5384	3.4914	3.5735
7000	3.5401	3.4927	3.5716
7500	3.5415	3.5017	3.5718
8000	3.5426	3.5024	3.5741
8500	3.5421	3.5004	3.5721
9000	3.5449	3.5063	3.5740
9500	3.5446	3.5105	3.5691
10000	3.5450	3.5178	3.5679
10500	3.5449	3.5160	3.5671
11000	3.5456	3.5181	3.5676
11500	3.5459	3.5210	3.5702
12000	3.5467	3.5237	3.5712
12500	3.5475	3.5255	3.5695
13000	3.5478	3.5267	3.5681
13500	3.5480	3.5261	3.5683
14000	3.5484	3.5304	3.5680
14500	3.5485	3.5300	3.5669
15000	3.5480	3.5319	3.5639
15500	3.5488	3.5331	3.5620
16000	3.5491	3.5317	3.5642
16500	3.5492	3.5312	3.5646
17000	3.5493	3.5350	3.5618
17500	3.5498	3.5353	3.5627
18000	3.5502	3.5366	3.5633
18500	3.5507	3.5387	3.5632
19000	3.5513	3.5422	3.5631
19500	3.5509	3.5415	3.5609
20000	3.5517	3.5429	3.5601
20500	3.5519	3.5447	3.5596
21000	3.5523	3.5433	3.5596
21500	3.5520	3.5454	3.5589
22000	3.5524	3.5462	3.5571
22500	3.5526	3.5469	3.5568
23000	3.5528	3.5487	3.5558
23500	3.5527	3.5510	3.5542
23656	3.5527	3.5527	3.5527
